# Supplementary material for: DrugSynthMC: An Atom-Based Generation of Drug-like Molecules with Monte Carlo Search
Source: J Chem Inf Model. 2024 Sep 9;64(18):7097–107. doi: 10.1021/acs.jcim.4c01451 (PMC11423341; doi:10.1021/acs.jcim.4c01451)
Supplement: Supplementary file 2 — ci4c01451_si_002.xlsx [file ci4c01451_si_002.xlsx]

## Sheet: Manuscript ID
DrugSynthMC: an atom-based generation of drug-like molecules with Monte Carlo Search
Milo Roucairol1, Alexios Georgiou1, Tristan Cazenave1*, Filippo Prischi2*, Olivier E. Pardo3*.
1 LAMSADE, Université Paris-Dauphine, Pl. du Maréchal de Lattre de Tassigny, 75016 Paris, France
2 Randall Centre for Cell and Molecular Biophysics, School of Basic and Medical Biosciences, King’s College London, London SE1 1UL, United Kingdom.
3 Division of Cancer, Department of Surgery and Cancer, Imperial College, Du Cane Road,
London W12 0NN, United Kingdom
* Corresponding authors:
Tristan Cazenave - tristan.cazenave@lamsade.dauphine.fr
Filippo Prischi - filippo.prischi@kcl.ac.uk
Olivier E. Pardo – o.pardo@imperial.ac.uk

## Sheet: NMCS
Enforced	Ngrams	Prior	Random
C(SCl)=1C(C=C=CSC1C(F)(F)(F))=C	C(C=CN=CN=C(SC1=C(C=CC1)))	C(CC(=S)NC1=C(=CC=N1))	C(F)1=C(CCC=CC1=S)N=O
C(S(=O)Cl)=C=C1N(S(CC=2C(=CSC21)))	C(C1=C(C(=O)NC2=C(C(=O)NC21)))	C(C=CC1=C(NC=C1)C(=O))	C(N=S(=O))=CC=1S(NN=NS(C1))
C(Cl)1=C(=CN=C2S(C=CC=CC21))	C(CSC1=C(C=C(C=C1Cl)OC))	C(CSC1=C(SC(=O)N=NC1=C))	C(OC=C=CC=S(=O))(Cl)1(NC=NN1)
C(C(F)(F)(F))1=C(N=C=CC=C1)C(S(=O))	C(C=NC1=C(C=C(C1=CC(=O))))	C(C=C(=O))C(=O)OC1=C(CSC1)	C(S(=O)Cl)1=C(=NN2N(N=NN=CSN2N1))
C(F)SN=CSC=C(=C(=CCF))	C(C(=O)C1=C(C=CC(=O)C1))	C(C1=C(C(=O)N2C(=NN=C2C1)))	C(C(SC=S)F)1(=NN=CSN=C1)
C(SC(F)(F)(F))=C1S(C2=C(=NSC2=CSC1))	C(OC(F)(F)(F))N1C(=NN=C1C(=O)C)	C(C)SCOC(=O)N1C(=CN=C1)	C(Cl)SN(S(=O)(S(=O)(=O)Cl))N1N(=CN=C1)
C(=CCOCl)1C(C(=S)C=CN=C1)	C(C1C(=C2C(=CN=C2OC1)))	C(C=S)=CON1C(=NNC(Cl)=C1)	C(C=S)1N(=NNNN=C1(C=N))
C(OC(F)(F)(F))C(Cl)1C(=C=C=CC=N1)	C(CSC1=C(C=CC=C1S(=O)Cl))	C(C=NCl)C1=C(C(=O)NC1=O)	C(OCl)=C=C1(N=C=CC1OS(=O)(=O)S(=O))
C(Cl)C1(S(C2C(=NC=C2CO1)))	C(C=C(C(=O)(C1=C(N=CN1))))	C(CS(=O)(=O)Cl)=C1C(=NC(=O)C1=C)	C(S(=O))1N(=NC=C1CNS(=O)Cl)
C(C(F)(F)(F))1(=CS(C=CS(C1=C=S(=O))))	C(C1=C(C2=C(NC(=O)C2=CC1)))	C(C1=C(SC2C(=CC=C2)C(C1)))	C(CC(=S)NS(C=C=O))ON=S(=O)(=O)
C(S(=O))=CCNC=C=CC=S	C(C)=CC=CC=CC=CC=CC=C	C(CNC(=O)N1C(=CC=C1N=C))	C(C1=N(N=NN2S(C=CSN=NC21)))
C(=S)N1S(C=CS(C=C1CC=O))	C(CNCC1=C(C=C(O)C(Cl)=C1))	C(C1=C(C(F)=CN=NN1C(=O)))	C(OC=S)1C(=NN=C1SS(=O)S(=O))S(=O)
C(S(=O)(=O))=C1C(=C=C2C(=N(S(C2Cl)))C1)	C(C(=O)N1C(=CN=CN1C(=O)))	C(C=C1C(=NC=C(C(=O)N1)))	C(C=S)N1C(N=NN=NC1=NC)
C(C=S(=O)(=O))C=C1S(C=NC=C=C1)	C(F)C=C(Cl)C=CC=CC=CC=C	C(CN1C(=CC=C1)S(=O)(=O)(Cl))C=C	C(C)N1(N=N(N=CC(=C1NS(=O)(=O))))
C(C(F)(F)(F))C1N(=C=CC=C=C1O(Cl))	C(CS)C(=O)C1=C(N=CC=C1)	C(CCC(=O)C1=C(N=NC1=N))	C(C=S(=O)(=O))1N(=NN=NS(C1=NC(F)(F)(F)))
C(CS(=O)Cl)C=1S(N=CC=C=C1)	C(C)C1=C(N=CN=C1Cl)C=C	C(CON(C)C(=O)N1C(=CC=C1))	C(OC1(C(=N)N=CN=N1)C=O)
C(C)=1C(SC=C=C=C1)OC(F)(F)(F)	C(C=COC1=C(C=CC=C1C=C))	C(CN1C(N2C(=CC=C2N=C1)))	C(N1(N=CC=C1S(NSS(=O)(=O)S(=O))))
CC1N(=C(=CC=C=C1CS(=O)))	C(CS)C(C1=N(N(=NN=C1)))	C(C(=O)SC(=O)C1=N(C(=O)CC1))	C(C)1=C(=CN=CN=C1NO(C))
C(Cl)=CC=CC=C=CS(=O)(Cl)	C(CO)=NC1=C(C(=C(C(=O)C1)))	C(C1=N(CN(=C(C1=NOC=C))))	C(OCl)=1(SC(=S(=O))N(N=C=S)NNSN1)
C(O)=1S(C2C(=NC=CC=C2S)CSC1)	C(C(=O)C(=O)C(=CC=C(C)))	C(CN1C(=C2C(=NC=C2)C=CC1))	C(CF)1=N(C2N(=N(N=C2(NC1))))
C(CSCl)1C(=C=C=C=C(C1S(=O)(=O)))	C(C=O)OCOCCN1C(=CC=C1)	C(C=C(S)CCN1C(=CN=C1))	C(CN(=O))(=CC=S(=O)(=O))N=C(O)
C(SCS(=O)Cl)=C1S(C=C=C=CN1)	C(CCOC1=C(CN2C(=CN=C2)C1))	C(CN1C(=NC=C1)C2=C(NNNC2))	C(F)S(C1C(=NC=N1)CS(=O)(=O))
C(=O)1C(S(CCC2=C(=NC=C21)))	C(COC(C1=C(C(N2C(=CN=C2N1)))))	C(C1=N(C=C2C(=NC(=O)C2C1)))	C(SC=O)=1S(NCS(N=CN=C1))
C(F)1S(CSC1=C(=C=C=CS(=O)))	C(C=NOC(=C1C(=CC=CC1=O)))	C(C=N)C1=C(NC(=O)C1=C)	C(CS(=O)(=O))CC1=C(N=CN=N1)SC(F)(F)(F)
C(C=C=C=NSCl)CCOC=S	C(CN1C(=C(C)C=CN=C1N(C(F)(F)(F))))	C(C1=C(NC(=O)C2=C(N=CC21)))	C(CC=O)1N(=C=N(C=NN1S))
C(=S(=O))=CC1(=CC2C(=CN(=C2(CC1))))	C(C1=C(N2C(=NNC2=CC1=C)))	C(C1=N(C=C(C(=O)N(C1=O))))	C(ON)1=C(CN=CN(=C1C=O))
C(OCl)C1C(=C=C=C=NC1Cl)	C(C1=C(N=C(C1=NC(C(=O)))))	C(CC(=O)C1=C(N=NN1C(=O)))	C(C=N(S(=O)C(F)(F)(F)))=1C(=NN=C(=CNNN1))
C(C=S)=C1C(=CN=CCS1)S(=O)	C(C1=N(S(N=C(C2=C(C(=O)NC21)))))	C(C1=N(C(=CNC1=O)C(=O)))	C(CS(=O)(=O)(S(=O)C(F)(F)(F)))=1S(N=NC=C=C1)
C(N(C=CCl)O)(=S)C=C=C(C)	C(OCCN1C(=C2N(=CN=C2CC1)))	C(CN1C(=NN=C1SCCSCC(=O)))	C(OCl)1=C(=C(C(F)(F)(F))N=C(=C=NC1))
C(=CCC=C1C(=CC=C1C=S(=O)))	C(C(=N)N=CN=C(C)C(=O))	C(C1=C(C(=O)N2C(=CC=C2N1)))	C(C=CC(F)(F)(F))=1S(C=C=NC(C1S))
C(Cl)OC=C(C1(=C(=NS(C=C1))))	C(C=CC=CC=C1C(=CC=C1O))	C(C)OC1=C(N=CC=N1)C2=C(CCC2)	C(F)=NCSNC=NC=1(NSN=C1)
C(S(=O)C(F)(F)(F))1=C(=C=C(=C=CC1F))	C(C=CC=CC=NC1=C(C=CC=C1))	C(OC=CN1C(=NC=C(F)C=N1))	C(C1=C(=C(SCl)C=C=CC1Cl))
C(C(F)(F)(F))1=C(=C=C(C)C(=CS(=O)1))	C(C)=CC=C1N(=NN=CN1)	C(ON1O(C=CSC1=CC=O))=C	C(OC=1(C=NSN=C=N(C1C(F)(F)(F))))
C(C=C=C(=S(=O)))1S(C=CSN(C1))	C(CC)C=NCCN1C(=C(Cl)C=N1)	C(C1=C(C2C(=CC=C2)C=N1))	C(OS(=O))=1S(N=CC(=S(=O))(C=NNN1))
C(C=C=CS(=O)Cl)1C(SN=CS1)=C	C(C=C1C(=CN=C1)C2=C(CCCC2))	C(C)1C(=NC=C1)CN2C(=CCC2)	C(CN=S(=O))N1S(C=C=NC(=O)C1)
C(F)1(=CCN=C(=C=C1SCO))	C(C=CC=CC1=C(C(=N)N=C1))	C(C(=O)N1C(=CC=C1)S(=O)(=O)(Cl))	C(C=S(=O)(=O))1S(C2(N=CN=NN=C2(F))CS1)
C(S(=O)Cl)C1C(=CC=C(F)1)NC	C(CC1=N(SN2C(=NN=C2)C1))	C(C1N(=CC2=C(SC(=O)N=C2)C1))	C(C(O)Cl)=1C(N=C=C=CC1)
C(C=O)1=C(=C=CCSC1C(F)(F)(F))	C(C1=C(N=CC=C1CCN=C(C)))	C(C=NNC1=C(=NN2C(=CC=C2)CC1))	C(S)NN1C(=NC=C1C(F)(F)(F))S(=O)(=O)(Cl)
C(F)1=C(=CC=C(=CN1OC(C)))	C(CS)C(=O)C1=C(C=CC=C1)	C(CN1C(=NC2=C(=NC=C2C1)))	C(C=S(=O))1S(NC(=S)C=C=C1)
C(F)1(=CCN=CC1=CSC(=S(=O)))	C(C=CSC1=C(N2C(=CC=C2)CC1))	C(ONNC1=C(N2C(=CC=CC=C2)CCC1))	C(N=S(=O))1S(NNN=CC1N=C=S(=O)(=O))
CC1C(C=CN=C=C1F)(=O)	C(C(=O)N1C(=CC=C1)C(=O))	C(C(=O)NC)C1C(=NC=C1C)	C(CS(=O)(=O)S(=O)C(F)(F)(F))1=C(=C(=C=NS1))
C(C=C)1=C(C=CSC(C1)=S(=O)(=O))	C(CN1C(=C(C(F)(F)(F))C=CC=C1OC))	C(C1=C(NC(=O)C2=C(C=CC21)))	C(ON=CCl)1(SNN=C2N(=C=NNN2N1))
C(OC=1(CSN=C1))=C=CCF	C(C1=C(C(=O)C=CC1=NN=C))	C(C1N(C(=O)C2=C(C=CC=C2C1)))	C(N=N)=NC=1C(=CSC(=NC1))
C(S)1=C(=C=CC(N(C1C=S(=O))))	C(CSC1=C(N=C(Cl)C=C1Cl))	C(C1=C(C(=O)N2C(=CSN=C2)C1))	C(ONSC(=N)Cl)=C1C(=C=NSC1)
C(=S(=O)(=O))(=CSC=1(C2=C(=CCSC2NSC1)))	C(CNC=N)NC1=C(C=CC=C1)	C(C=NN=CC=NN1C(=CSC1=N))	C(CC(F)(F)(F))=1C(CN=NC=C1)=O
C(=S)CN(=C1C(=CSC=C1O))	C(C=CC=CC=CC=CC(=O)C=C)	C(OS(=O)(=O))=C1C(=NC(=O)NC(=O)C1)	C(C=NS(=O)C(F)(F)(F))1=N(CC=C=NN1)
C(S(=O)C(F)(F)(F))1C(=C=N(C=C(=C1C)))	C(C1=C(C(N)=NC=C1)C(=O))	C(CCN=CC1=N(C=CC=C1NC))	C(C=S(=O)(=O))1=N(N=NCC(=S)N1)
C(F)SC=1C(C=C=CC=C1)S(=O)	C(C=CC=CC=C1N(=NN=CN=C1))	C(C1=N(C(=O)C2=C(C(=O)CC2)S1))	C(C(=CN=N(C1N(=NN=CS1))))
C(CSC(F)(F)(F))1=C(C=C=CS1)C(=O)	C(C1=C(C2=C(C(=O)N=C2NC1)))	C(C=O)N(C1=N(N=C(C(=O)C1)))	C(C(C(F)(F)(F))=S(=O))1N(=NC2=C(C=NC2S1))
C(C)=1C(C(=C=S(=O))(C=N(SC1)))	C(CN1C(=CC=C(C)N=C1NC))	C(C1=C(CN=N1)C2=C(=NNN2))	C(C=1C(N=C=C(=C(Cl)C1S)))
C(F)C(C1=C(=CC=C=CC1O))	C(C=O)C1=C(C(N)=CC=C1)	C(COC=CSC(=O)C(=O)C(=O))	C(C=S(=O))=1N(=CN=N(N=CN=CC1))
C(SNC(F)(F)(F))(=C)(OC1=C(C=C=C1))	C(C=C1C(=NN=C(O1)C=C(N)))	C(C=C1C(=CC=CC=C1CCOC))	C(CONN=C=S)(C=1N(=C=NN1))
C(F)1C(C=C=C=C=C1CS(=O)Cl)	C(CCCl)C=CCN1C(=NN=N1)	C(C(O)=NC1=N(C=CC(Cl)=C1))	C(C=C=NNSC=C1S(N=C(Cl)S1))
C(C(F)(F)(F))1(C=C(=CC=CC1=O))	C(C1=C(C=C(C)C=C1)C=C)	C(C(=O)CSC(=O)C1=C(N=NC1))	C(COS(=O)(=O)Cl)1=C(=C=CC=NS1)
C(C=CS)=C=CC(=S)OC(F)(F)(F)	C(CC(=O)NC(=O)O)=CC=N	C(OS(=O)(=O)(S(=O)(=O)))CSN1C(=NN=CC=C1)	C(CC(F)(F)(F))1=N(NN=C=C=C1F)
C(S(=O)Cl)C1N(=CC=C1CCCl)	C(CO)OC1=C(N=CC=C1Cl)	C(C(=NNN1C(=NC=C1C=NC)))	C(CN(Cl))=1(NN=CC=C=NC1)
C(Cl)1=C(C=CC2=C(C=C=NSC21))	C(C1C(=NN=NN=N1)C(C(=O)))	C(C1=C(SC(=O)S(C1=NC=C)))	C(C1=N(C2N(=C=CSCC2=CS1)))
C(CF)(=CO(C1=C(=C=CCNS1)))	C(C1=N(C(=O)N(C1=CC=C)))	C(C=C=C1C(=NN2C(=CN=C2C1)))	C(S(=O)S(=O)S(=O)(=O)Cl)1N(=C=C=CN=N1)
C(F)1(=CSC=C2S(CN=C(=CSC21)))	C(C=C(C(C(=O)O)=CC(=C)))	C(O)NC=NC(=O)C1C(=CC=C1)	C(C(=NC(=S)C1O(N=CSC=N1)))
CC=1S(N=C2C(=C=CS(C2Cl))SC1)	C(C1=C(C2=C(C=CC=C2F)CC1))	C(CSC1=C(N=CC1=CC=C=C))	C(O)(CC=C=S(=O))=CC=O
C(SCCl)1=C(=NSCSC1=C=C)	C(C=CC=CC=CN=C(N(=O)))	C(C(=O)CNC1=C(C(=O)N=C1))	C(F)N1(C=NC=C1(COC=C(C)))
C(O)C=1S(CC=N(C=C=CC1))	C(C)NC1=C(C=CC=C1)C(=O)	C(ONOC1=C(C=C2C(=CC=C2S1)))	C(C=S(=O)(=O))=1C(=NC=NS(NN=NC1))
C(=C=O)1C(NS(C=C=C1C))	C(C1=C(C(=O)N=CN1C=NC))	C(C(=O)C1=C(NC(=O)C1=C))	C(OS(=O)Cl)1N(=CC(=C1)NCC(F)(F)(F))
C(F)(F)NC=1S(C=C=CC=C1)	C(C(=C1C(=CC=C1)CCN(C)))	C(C=C=S)CC1=C(C(=O)N=C1)	C(C=S)1S(N=C=CN2N(C=NC21))
C(Cl)1N(=CSC=C=C1CC=S)	C(C(=O)CO)C1=C(C=CC=C1)	C(OS(=O)(=O))CC1=C(N=CC=C1)N=C	C(OCC=S(=O)(=O))=1N(SC=NS(N=C1))
C(C1=N(S(C=C=C=C1C)))	C(CN1C(=CC=CC=C1NC2=C(CCCC2)))	C(C(=O)NC1=C(C(=O)N=C1))	C(C)1(C(F)=CN=N1)NSC(F)(F)(F)
C(OC=1C(C=C=C=CS(NC1)))	C(C1C(CSC2=C(C=CC=C21)))	C(C1=C(N=CC=C1)C(=O)N)	C(S)=1C(=CN2N(=NS(N=NN2SC1)))
C(Cl)C=1C(=C=CSCS(C1N=O))	C(C=CC=CC=CC=C(N=C(C=C)))	C(COC1=C(C(N=C2C(=NN=C21))))	C(F)=1N(=NN2S(C=NN=NN2SNN1))
C(OC(F)(F)(F))1=C(C=C=CC=C1S)S	C(C=NN=C1N(=NN=C2C(=CCNC21)))	C(CON1C(=C2C(=NC=CC=C2)CC1))	C(C1=C(SC2(N=C=NN=C=NC2)CNN1))
C(F)=1C(=CCN(=CC1C(=S(=O))))	C(C=C1N(=NN=C1CC2=C(CNC2)))	C(CS(=O)(=O))=CNN1C(=C2C(=NN=C2)CC1)	C(F)=1C(=N(NSC2(C=NC=CSC21)))
C(C1=C(CCC2(=CC=C=C=C2SC1)))	C(CC(=O)O)=CC=CC=C(Cl)	C(C(=CC1=C(NC(=O)C1=C)))	C(O)=1C(C=CC=C1)2N(=NNNNS2)
CN(=C=CC1S(CC=CC1(=S)))	C(C1=C(N=CSC1=CC=CC=C))	C(C=C1C(=NC=CC=C1)C(=O))	C(CCN=S(=O)(=O))=1S(N=C2N(=C=CCSN2C1))
C(CCl)C=1S(C(C=S)=CN=C1)	C(CNC1=C(C=CC=C1)C=C(Cl))	C(CO(C))CN1C(=CC=CC=C1)	C(C(F)(F)(F))1=C(=CN(=NNC1=S(=O)(=O)))
C(C1C(SC2=C(=C=C=CC2S1)))	C(COC1=C(C=CC=C1N=C(F)))	C(CS)C1=N(C=CC=C1NC(=O))	C(CC(=CC=S(=O)(=O))F)(=S)N=S(=O)(=O)
C(O)CSC=CC1=C(C=C=C=CS1)	C(C=O)OC(=O)C1=C(C(=CN1))	C(CN1C(=CC=N1)C(=O)NC)	C(O)=1(C=C(C(F)(F)(F))N(=N(NN=NNC1)))
C(OC(F)(F)(F))C1=C(=C(Cl)C=C=C(S1))	C(C)=NOC(=O)N(C(=O)C=C)	C(C1C(=NCC1CCN2C(=NC=N2)))	C(CS)1(N=NS(N=C=C1N(=S(=O)(=O))))
C(C(F)(F)(F))1(CC=C=CC2C(=C=C=CSC21))	C(C=CNC1=C(NC(=O)C(=O)1))	C(C)C1=C(C(=O)NC1=C=C)	C(F)1N(=C2S(N=C=CN=NSN2(NC1)))
C(Cl)1=C(=CC2=C(S(N=C=CSC2))CS1)	C(C1=C(SCC1=CC=CN=CN=C))	C(C(=O)N1C(=CC=C1SC(=O)))	C(F)=1N(=C2C(SNN=C=C2F)SNN1)
C(OC)=1(SN(=C(Cl)C=C=CC1))	C(C(=O)C1=C(C(=O)NC(=O)N1))	C(C=C1C(=NC=C2C(=NSC21)))	C(F)1S(NN=C2S(NN=C=C=C2N1))
C(S(=O)Cl)=1C(C=C2N(=C=CC2SC1))	C(CN1N(=NN=C1))2C(=CNCC2)	C(C=1C(=C=C(CC2=C(=CCNC21))))	C(C=S(=O))=C=C1S(N=C=C=CS1)
C(NCl)C1S(CC=C=C=C1C=O)	C(C1=C(C2=C(C(=O)NC2=NC1)))	C(ON1C(=NC=C1)NC2=C(CCC2))	C(C=CSCl)=1(C(=S(=O)(=O))N=CSN1)
C(S(=O)(C(F)(F)(F)))1=C(=CCC(F)=C=C1)	C(CO)C=NN=C1C(=CC=C1)	C(C=C1C(=NN=C1NC(=O)N))	C(OC(F)(F)(F))1(=C=NN(=CN=C1CC(F)(F)(F)))
C(CC=S)=1(CSC=NC=C1)	C(C1=N(N=CC=C1C=C2O(NCC2)))	C(C1=C(C=C(C=C1)CSC=N))	C(F)1=N(NN2S(CC=C=C=C2S1))
C(CC(F)(F)(F))(Cl)C=1C(=C=N(C=C1))	C(C(=O)O)=CC=C(N1C(=NNN1))	C(C=1C(=C2C(=C(NC2=NC1))))	C(F)1=C(=CC2N(=C=C=C=CSN2N1))
C(=O)1(C=CC=C=NC1CSC(F)(F)(F))	C(CNC1=C(N2C(=NN=C2)CC1))	C(C(=S)C(C(F)(F)(F))=CC=CC=CN=C)	C(F)1=C(=NSN=C1SCN=NC)
C(C1C(=NC=C(Cl)1)CCl)CS(=O)	C(C(=O)OC(=O)CO)=CC=C	C(C(F)N1C(=NN=C1F)C2=C(NCC2))	C(C1=C(C2=C(=CSC2=NN1)))
C(S)C1(C2=C(=C=C=C2SNC1))	C(CSC(NC(=O)N1N(=NN=C1)))	C(CN1C(=CN2C(=CC=C2C1)))	C(CSNSCCl)1(=N(N=NN(=N1)))
C(=C=C=S)1(C=CCCN(O1))	C(C1=C(NC(=O)C2=C(C(=O)NC21)))	C(ONC1=C(=NN(C=C1NC(=O))))	C(CON=S(=O)(=O))=C=CNC=O
C(S(=O)(C(F)(F)(F)))C1=C(SC=C=C=C1)	C(CO)(O)C=CC=C1C(=NN=C1)	C(C=C1C(=NC(=O)C1=CC=C))	C(CNNO)=1N(=C=C=CSC1N)
C(S)1(C=C=C=C(=NC1))C	C(C(=O)C(F)(F)(F))C=C1C(=CN=NN1)	C(C(NC(=O)N1C(=CC=CC=C1)))	C(C)=1C(SCN=CN1)=C=S
C(C(F)(F)(F))(=S)C=1C(C=CS(C=NC1))	C(C(=O)C(F)(F)(F))C=CC=CC=CN=C	C(C(=O)C(F)(F)(F))C1=N(C(=N)C=CS1)	C(C1=C(=NC=C=NS1))S(=O)(=O)S(=O)(=O)Cl
C(CS(=O)Cl)1S(C=C(=C=C1SN=C))	C(C=CN=CSC1=C(C(=O)C=C1))	C(O(C(=O)NN1C(=NC=CC=C1)))	C(CN=O)=1S(N(=C2S(C=NSN2C1)))
C(N=CC=S)C1C(=C(=C=C(Cl)SC1))	C(C(=O)NC1=C(C(=O)C=CC1))	C(CSC(=O)N1C(=CC=C1)C)	C(F)1N(=NSC=CC1C=NOC=N)
C(F)C=1(C(C(F)(F)(F))C=NC=C=C1)	C(C=CN=C1C(=NN=C(O1)C))	C(C1=C(NC(=O)(NC1=NN=C)))	C(C(F)(F)(F))NOC=1N(C=C=NN=C1)
C(CCF)SC=C=C(=C=O)	C(C=CC=CN=CN=C(C(=O)N))	C(C)=C1C(SC(=O)C1=C=C)	C(F)C=1C(N=C=NS(NSN=NC1))
C(S(=O)Cl)C(=C=CCl)SC1=C(=NCS1)	C(C1C(=C(C)C=CC=C1C=C))	C(C(=NN1C(=CN2C(=CC=C2)CC1)))	C(CC=C)C=1N(=CN=C1)
C(F)OC=1S(C2(=CS(C=C=NC2SC1)))	C(CSCCC(F)(F)(F))=C1C(=CN=NN=C1)	C(C1=C(C(C)CC2C(=NC=C21)))	C(C=N(SC=NC(F)(F)(F)))C=1N(=N(SN1))
C(CF)1=C(SC=NC=C1Cl)C=C	C(C1C(=NN=C1S(=O)C(F)(F)(F))C(F)(F)(F))C=C	C(C=C=C1C(=CCC2=C(N=CCN21)))	C(N1N(C(=S)(C=NN=C1N=O)))
C(Cl)OC1(C2=C(C=NC(=C2C)Cl)SCS1)	C(C1=C(C(N)=CC=C1N(NS)))	C(CC1C(=C2C(=CC=C2)CC1))	C(Cl)C=1C(=C=C=NC1OC(F))
C(=C=S(=O))1S(CC=C2(SCC=C21))	C(C1=C(C=C(Cl)C=C1C2=C(CNCC2)))	C(CS(=O)(=O))N1C(=NC=CC=C1F)C	C(O(Cl))1=C(C=C=C2(N=CCN2C1))
C(C1N(=CSC=2C(=C=CC=CC21)))	C(OC(F)(F)(F))(C1=C(C(N)=CC=C1))	C(C1=N(C2=C(N=NC2=CC1)))	C(NN)=1N(=CSN=C=NS(N=CSC1))
C(C(F)1C(=C(F)N=C1CC(C)))	C(CN1C(=NN=NN=C1)C=CC)	C(C=NC=C(C)CC1=C(=CC=C1))	C(C=S(=O)(=O))1=N(C(=S)(NN=C=C1))
C(S(=O)Cl)1S(C2(=CCN=C=C=C2(SC1)))	C(C1=C(C(=O)C=C1CC(=O)))	C(C1=C(C(=O)NC1=CC=CS))	C(C=1(N(=NN2N(=C=NNSC2(C1)))))
C(C(C1C(=NC(C(=S)F)=C1)))	C(C1=C(C2=C(C=CC2=CC1)))	C(CS(C))C(=O)N1C(=CC=C1)	C(OS(=O)(=O))1N(=C=C=C=C1S(=O)(=O)S(=O))
C(S)1=N(C=2C(=C=C=C=CC2F)CC1)	C(C(=O)C(=O)C1=C(NC=NC1))	C(C=C1C(=C2C(=CC=C2)CC1))	C(CCOS(=O))1(C=NC=NN=C1S(=O)(Cl))
C(F)1C(=N(C=C=CC1C=CF))	C(C=CC=CC=C(C(=O)NC(=O)))	C(C=O)=1N(CN2C(=NNC2=C1))	C(ON=N)1S(N=C=C(N=O)CN1)
C(O(C1=C(NC=C=CC1=S)S))	C(C(=O)N1C(=CN=NN=C1))	C(C=C1C(=CC=CC=C1N(C)))	C(C=NCl)1N(SC2C(=NN=C2(Cl))S1)
C(SC1N(=C(C(F)(F)(F))C=CC=C1C(F)(F)(F)))	C(CO)C=CN=C1C(=CN=C1)	C(CC=C=C1C(=N(NC1=CC=C)))	C(F)=1C(C2N(=NCN=C=C2SN1))
C(F)S(C1=C(=C=NC=CC1Cl))	C(C(=O)N=CN=CN=C1S(N=CNC1))	C(C)NC=CN1C(=C2C(=NC=C2NC1))	C(CNCl)1=C(=N(NC(=O)C=C1))
C(S(=O)Cl)1S(N=C=CSC1=CC=C)	C(C(=O)N1C(=NN=CN=C1))	C(CN1C(=NNC(=O)C1=C=C))	C(CC=1(C(=O)N(C=S)N(=NSC1)))
CCNSC1=C(C=C=C=CC1=S(=O))	C(C=CNC1=C(C=CC=C1C2=C(NCC2)))	C(C(=O)C=CC1=C(NC(=C1)))	C(ON1N(SC=2C(=N(N=CN=NC2S1))))
C(O(NC(F)(F)(F)))=1C(C=C=C(=CC1))	C(OC1C(=NN=C1C(Cl)=C))	C(C1=C(NC(=O)C1=CC=NN))	C(NNC(F)(F)(F))1=C(=C=C=NS(N1S))
C(N)=C=C1(SCC(F)=C=CS1)	C(C1C(=C2N(=NN=C2N=C1)))	C(CSC1=N(N=C=C2C(=NNC21)))	C(CS)N=C=C(=C=C1C(SC=CSC1))
C(OCF)1C(=C=NC=CC1=S)	C(CN1C(=C2C(=NN=NC=C2F)CC1))	C(COC1=C(=C2C(=NC=C2)CC1))	C(CSC(=C=NS)N(=C=S(=O)))Cl
C(=CF)1S(N=CS(C=2C(=CSC21)))	C(C)C(=O)SC=1C(=CC=C1)	C(C(=O)C1=N(C(=O)NC1=C))	C(CC=N(S(=O)Cl))=1(N=CSC=CC1)
C(CC(F)(F)(F))=C1N(C=C=C=C1Cl)O	C(C(=O)O)C1=C(C(=O)C=CC1)	C(C)NC1C(=C=C2C(=NC=C2)CC1)	C(SN(=NC(F)(F)(F)))1=N(N=CNN=C1)
C(C=S)=C1C(CC=C1NC(F)(F)(F))=O	C(C1=C(C(=O)C=C1OC(=O)))	C(C)1C(C(=O)N2C(=CC=C2)C1)	C(CCl)=1C(SN2C(=C(=NC=C2F))SC1)
C(S(=O))=C=C1(CCC(F)=CC=N1)	C(C1=C(C(=O)NC(=O)C1=C))	C(C1=C(C(=O)NC1=CC=NN))	C(OC(F)(F)(F))=1S(N=CS(N=NN=C(C1)))
C(=S(=O))1N(=C2S(C(SCl)=C=CSC2SC1))	C(CCN1C(=C2C(=NN=C2N=C1)))	C(COC1=N(C=NC=C1))C=C	C(C1=C(=NC2S(N=NC(=S)SN2C1)))
C(O(NSCl))1C(=C=CC=C=C1)	C(O)OCC1=C(C=CC=C1)C=C	C(C(=O)NOC=O)C1C(=CC=C1)	C(OC=C=S)1=N(SC=2S(N=CCNC2C1))
C(CF)=1C(=C=C=CCC1SCl)	C(C(=O)C(C)=CC=CC(=O))	C(C=C)C(=O)OC=NC(=O)N	C(C(F)(F)(F))1=C(=NC=C=CN1(S(=O)))
C(F)=1C(SC2C(=C=N(C=C2Cl))SC1)	C(C1=N(CC(=O)C=C1OC(=C)))	C(CSCC(=O)N1C(=CC=CN=C1))	C(C=C1O(N=C=N1))=NSC(N)
C(S)1(CN2(S(C=C=C=C=C2CS1)))	C(C1=N(C(=O)(C2=C(C(=O)NC2)C1)))	C(C=C1N(C2=N(CNC2=C=C1)))	C(C1(=CC=NSC=N1))=NNC(F)(F)(F)
C(=O)C1C(S(C=C=C2C(=CSC21)))	C(C(=O)COC1=C(C=CC=C1))	C(O(C=CC1=N(CSC1=NN=O)))	C(F)(=O)N1S(C=2N(=C=NNNC2CSN1))
C(OC=S)C1=C(=CS(NC=C1))	C(C1=C(C=CC=C1Cl)C=O)N	C(CO)OC1=C(C=CC(Cl)=C1)	C(SCl)=1C(=C=CC(=NS(=O)(=O))CSN1)
C(SS(=O))N1C(C=C=C=C1C=S)	C(C)CN(C1C(=C(Cl)C=C1))	C(C=NCl)N1C(=C2C(=NC=C2)CCC1)	C(C1N(=CSNC1=O))=CC=S
C(O)(Cl)=CCC(=C=S)SC=C	C(CO)CSC1=N(N2N(=CC=C2NC1))	C(COC1=C(N=CC(C(F)(F)(F))=C1)C)	C(F)=1S(N=C2N(N=NN=C=NN2C1))
C(=S)CN1S(C=C=CS(C1=C))	C(C1C(=CN=C1)C=C(N))C	C(C(=O)F)N1C(=CN=NC=C1)	C(CN1N(C(O)=C(=C=C(=N1))))
C(F)NC=1S(C=CC=C=C1)	C(C(=O)C1=C(C=C(C1=C(Cl))))	C(OS(=O)(=O)(S(=O)(=O)))N1C(=C2C(=NC=C2CN1))	C(C(N(=S(=O)))=S)N=C=NOS(=O)C(F)(F)(F)
C(S)=C1S(CC=CN=C1C=S)	C(C=O)=CC=C(O)OC(=O)N	C(C(N1C(=NC=C2C(=CC=C21))))	C(CC(F)(F)(F))=1S(N=NC=C=NSN1)
C(=CSS(=O)Cl)CC=1S(C=C=CN1)	C(C(=O)O)OC1=C(C=CC=C1)	C(OC=O)OC1=C(C=C(Cl)C=NN1)	C(OCl)1C(C=2S(C=C=NN(=CC2(S(N1)))))
C(CF)1C(C=C=C=C=C1F)C	C(CSC1=C(C(C)=C(C)C=C1))	C(CN(C1=N(C(=O)N=NC=C1)))	C(CC=NN=C1S(N=NSN=N1))
C(O)=C1C(=NCC(=S)SC1=C)	C(C(=O)C(Cl)=CC=CN=CN=C)	C(COC=C1(C(=O)N=C=C1))	C(S(=O)S(=O)(=O))1=C(C=NSC2N(=CN=C2SN1))
C(C=C1S(CC2=C(=C=NC2C1)))	C(C1=C(N2C(=CC=C2)C=C1))	C(C)=NN(C1=C(=CC=N1))	C(CCl)N=C=NN=C1N(C=NC1)
C(C(F)(F)(F))(=C=S(=O))C=CC=C=CSN(Cl)	C(C=O)=NC(=O)NC(=O)CC	C(CN1C(=C=C2C(=CC=CC=C2)CN1))	C(OS(=O)C(F)(F)(F))(C(F)(F)(F))C=1C(=C=C=NN1)
C(CN=CCl)=1C(=CC(=C1)C)	C(C1=C(C2=N(N3C(=NN=C3)CC2(C)CC1)))	C(CSC1=N(SC(=CC1=C=NS)))	C(F)=CC=1N(CSC=N(SN=NC1))
C(OC=1C(CN=C=CC1S)=S)	C(C=C(C1=C(C(=O)NC1=C)))	C(C(=O)(C))CC1C(=CN=C1)	C(OS(=O)Cl)C1C(=NN=N1)(O(C))
C(C=S(=O))=C1S(C=CC1=C)	C(C)=NON=CN=C(Cl)C=CC=C	C(C=NC1=N(C2=C(=NC=C2CC1)))	C(SC1(CN=C=C=NS1)S(=O)(=O))=S
C(CC(C=S(=O)))=CC=1(CN=C=C1)	C(OS(=O)(=O)C(F)(F)(F))OCCN1C(=CC=CC=C1)	C(C=1C(=NC=C1)C2=C(SCC2))	C(F)=1N(N=NNN2C(=N(C=NCC21)))
C(Cl)1=C(S(C=2C(=CS(C=CSNC2F))S1))	C(C=CN=CN=C(N))=C(Cl)(Cl)	C(C=NOC1=C(C(=O)N=C1C))	C(C=1O(NCN2C(=CC=C2N1)))
C(F)=1(SC=C(F)C2=C(=CSC2C1))	C(CO)=CC(=C(Cl)C=CC(=O))	C(C(O)=C1C(=NC(=O)C(=O)NC1))	C(OC=S(=O))O(NN1(S(C=C=C=C1)))
C(Cl)C(=CF)(SC=C=C(=CS))	C(C(=O)NC1=N(SCC1=NC=O))	C(CSC1=C(CCC2=C(N=CC=C21)))	C(CN=O)1=C(=NC2N(SN(=NNN2N1)))
C(SCl)1(=C=CC=CC2=C(CSC21))	C(C(=O)C1=C(C(=O)C=CC1))	C(C=1S(C(Cl)=NC=C2C(=NCC21)))	C(ON=C=NCl)=1S(NN=CCC1)
C(=S)(SC=1(CSC=C=CS(C1)))	C(C1=C(C(=O)NC(=O)C1=C))	C(C1=C(C=NNC=C1)C(=O))	C(NC(F)(F)(F))=1(NN=C=NN=NS(C1))
C(C)1=C(C2=C(C=NC=C2S(=O)C(F)(F)(F))SC1)	C(C(=O)O)C=CC=CC(=O)N	C(C1=C(NC2=C(N=NC=C2)C1))	C(SN=CCl)1=N(NN=CN(=NN1))
CCOC=1N(=C=C(Cl)SC=C1)	C(C1=N(N2C(=C3C(=CC=C3)CCC2CC1)))	C(COC(=O)NCC1C(=NN=C1))	C(C=S)1(=NN=CNN=C1OC=O)
CCCC=C=C=C=O	C(C=CC=CC=CC=CC=C(C(=O)))	C(C1=C(CC(=O)CSC1=NN=O))	C(C=1C(NN=C=C1)S(=O)(=O)(C(F)(F)(F)))=S(=O)(=O)
C(S(=O)Cl)=1(C=CC=2C(N=CSC2Cl)SC1)	C(CO)=NC(CN1C(=CC=CC=C1))	C(C(=O)N1C(=NC=C2C(=NNC21)))	C(C1=C(=C2(N=C=NC=NC2(NS1))))
C(F)1(=C=C=CC2=C(C(S(Cl))CNC21))	C(C=CSC1=C(N=CN=C1N=C))	C(C(S(=O)(=O))N1C(=C2C(=CC=C2)CC1))	C(O)1C(=C=C=C=NS1)S(=O)(=O)S(=O)(=O)S(=O)(=O)
C(C=O)=C=C1(NC=C=CC(C(F)(F)(F))1)	C(C=C1C(=C2C(=CC=CC2=CC1)))	C(CSC1=C(=NC=CSC1=CC=C))	C(O(C(F)(F)(F)))1(=CC=NC=C=C1O)
C(CCl)=1C(=C=CSC=C1)O(C)	C(C1=C(CN2C(=CC=C2S(=O)(=O)1)))	C(C1C(=C2C(=NC=C2)(CCN1)))	C(OCl)=1C(=CNN=C=NC1SN)
C(NCl)=CC=CC=C=CC=O	C(CN1C(=NN=CN=C1C(=O)))	C(CSC1=N(NC(=N)N=C=C1))	C(S(=O))N(=C1N(=C=C=NCC1))
C(NC=C=S)C=CC(=S)CF	C(CN1C(=NN=N1)CNC(=O))	C(C)C(=O)N1C(=NC(Cl)=C1)	C(OCl)1N(=C=NN2N(=CN=CCC21))
C(F)1C(=C=CS1)C2=C(=CCSCS2)	C(C(=C1C(=NN=C1F)C=C2C(CCC2)))	C(C=C)C1=C(CN=C=C2C(=NCN21))	C(CC=NC(F)(F)(F))1N(=NNN=C=C1Cl)
C(OC1=C(=C=N(CC(=C1C(F)(F)(F)))))	C(C=O)N=C(CN1C(=NN=N1))	C(CS(=O)(=O))=NC1=C(=C(F)C=C1)	C(C=NS(CN=S(=O)(=O)))=C=CC(F)(F)(F)
C(=O)C1=C(=CSC=C=C1C(F)(F)(F))	C(C1=C(C(=O)SC=C1)N=C)	C(C=C1N(C(=O)C(=O)N=C1))	C(C1O(CC=C2(C(Cl)=NC=C2SC1)))
C(O)C1=N(C=CC=C=C1C(F)(F)(F))	C(C1=C(C2=C(C(=NOC2=NN1))))	C(COC1=C(C(=O)N=C1)C=C)	C(CC1S(N=C=NN=N1))=S(=O)(=O)
C(C1=C(=C(S(=O))NC=CC1=S))	C(C(=O)C(F)(F)(F))C=CC=CC=CN=C	C(C1=C(C(=O)N=NC=C1)N)	C(CCC1=N(C=C=C=N1))(N)
C(=O)1C(CC=2S(C=C(=NSC2S1)))	C(C1=C(C2=C(C(=O)NC2=CC1)))	C(C=O)NC=C=NNC(=O)C(=O)	C(C(ON)1S(C=C=C=CC1N=O))
C(O(Cl))=1(S(C=C=C=CN=CC1))	C(C=C(C1=C(C(=O)CC1=C)))	C(CN1C(=NN2C(=CC=C2N1)))	C(F)=1S(C=NN=NC1NC=CO)
C(N=C(=CF))C=1C(=CSC1)	C(C=CC=C1C(=C(C=CC=C1)))	C(CSC1=C(NC(=O)C1=NN=O))	C(CS(C(F)(F)(F)))=1N(=C2C(=C=CC2(SN1)))
C(CC1S(C=C=NSC1))=C=S	C(C=CSC(=O)O)=C(Cl)C=C	C(C=C1C(=NC(F)=NC1=CC))	C(C=C=NSS(=O))1=N(N2C(=C=NSNSN2(S(N1))))
COC=1C(NC=CC=C1)=S	C(C1=C(C(=O)C(C1=CC=C)))	C(C=N(NC(=O)(C)))=CC=N	C(O)=1N(=C=N(C=NSN(C(F)(F)(F))C1))
C(C=O)1S(CC=C=CC1=CCl)	C(CC1=C(N2C(=CN=C2NC1)))	C(O)SC(=O)CN1C(=CC=C1)	C(C1=C(=CC=C(O)C(S1)=S(=O)(=O)))
C(CSCl)=C=CCN=CC=S(=O)	C(C(=O)C(O)CN1C(=NN=C1))	C(CC1=N(C2=C(=NC=CC2=NC1)))	C(O(C=O))=C1(SC=C=N(SC1))
C(N1O(C=CC2=C(C=C=C21)))	C(C1C(C(=O)C=NN=N1)=N)	C(COC)C(=O)N1C(=NC=C1)	C(C=1O(N=NNNC1S(=O)))=C(=S)
C(C=NS(=O)(Cl))=1(CSC=C=CC1)	C(C1=C(C=CC=C1N=C(SC)))	C(CC1=C(C(=O)N=CC=C1))	C(F)=1N(=N(SN=NN=N(N2C(NSC21))))
C(OCl)=C(=C1N(=C=CC1CCl))	C(C(=NOC1=C(C(=O)NC1=C)))	C(C)=N(C(=O)C=C=C1C(=NNSC1))	C(OS(=O)(=O)Cl)1=C(C2=C(N=C=CN2SC1))
C(=O)SC1C(=CNS1)C=C=C	C(C)=CN=CN=C(O)C=CC=C	C(C(=C)C1=C(=NN=C2C(=NNC21)))	C(F)=1S(C=CS(N=C=C(S(=O)(=O)S(=O))SC1))
C(S(=O)(C(F)(F)(F)))=1C(=CCC=C1)C=N	C(CC1=C(N(=CN=C1C))C=C)	C(C=O)N1C(=C(N)C=C1F)	C(C=S(=O))1(CN=CSN=C1SN=S(=O)(=O))
C(=S(=O))SC=1S(CC=CC=NSC1)	C(C=C(C(=CC=CN=C(C(=O)))))	C(C1=N(C2N(=C3C(=CC=C3)CC2CS1)))	C(COCl)C1=N(SN=C=CC1=S)
C(F)=1S(C2=N(SC=CSC2=C(Cl)C1))	C(C=NC1=C(C(=O)C=C1N=C))	C(C(=O)NC(=O)N1C(=CC=C1))	C(ON=O)=C=CO(N=NSS(=O)C(F)(F)(F))
C(C=S(=O))1C(=NCC=CC1=S)F	C(C(=O)(C(N)=O))C=NC=C	C(C(=S)N1C(=NC=NC(C1=C)))	C(=NC)C1=N(N=N(SN=NSN1))
C(S(=O)C(F)(F)(F))(=CC=1C(N=C=C1)C)	C(F)=CC=CC=C1C(=CC=C1)	C(CS(=O)(=O))SC1=C(C2C(=NN=C2)NC1)	C(C=1N(CC2C(=C=NN=NN2N1)))
C(F)(C=S)C1=C(=CSCN=C1)	C(C=CC=C1C(=CC=C1N=C(C)))	C(C=C=NN1C(=CC=N1)C2=C(CCCCN2))	C(CN=NS(=O)Cl)(=S(=O)(=O))C(F)=CN=C
C(C=S)1=C(=C=N(C2S(CCC21)))	C(C1C(=NN=CN=C1)OC2=C(NCCN2))	C(ON=NN1C(CN2C(=CC=C2)NC1))	C(ONS(=O)(=O)S(=O)C(F)(F)(F))=1C(=NC=C=C=NC1)
C(C(=CC=C=S(=O)))C=CF	C(CCN(C(=O)N1C(=CC=N1)))	C(CSC1=N(C(=O)SC1=C=N))	C(C1(N(=C2S(N=C=C=C2CSC1))))
C(NSCl)C=C=CC=C=CS(=O)Cl	C(F)C=CC=CC=CC=CC=CC=C	C(CSC=C=S)OC(=O)NC(=O)	C(OCl)1C(=N(N=N1))N2(SCSNN2)
C(=COC=S)1C(=NSC(=S)CC1)	C(C=CC=CC=C1C(=CC=C1))	C(C)(C)ON1C(=NN=CC=N1)	C(C1(N=NC(Cl)=C1S(=O)(=O)C(F)(F)(F))F)O
C(CSC(F)(F)(F))(=C=S)(C1=C(=CSCS1))	C(C)=CN=C1C(=NN=NC2=C(CCN21))	C(CS(=O)(=O))N1C(=NC=CC=C1)C(C)	C(C=O)1N(=C(SN=S(=O))CN=N1)
C(OCl)=1(C=2(C=NSCC2C=C(F)SC1))	C(C=CC=CC=CC=CC=CC(=O))	C(CC)OC(C=C1C(=C(Cl)C=N1))	C(C1=C(N=CC2N(=CSN=C2N1)))
C(C=C=S)1=N(C=CCSC1=O)	C(C(=O)C1=C(C(=O)NC(=O)C1))	C(C(Cl)=C1C(=NN=C1NCCC))	C(C=1(C=NC=NSC1CS(N=O)))
C(Cl)OCCSC=1S(N=C=C=C=C1)	C(C1C(=CN=C1SC=O)O)	C(C(=O)C(=O)N1C(=CC=C1))	C(CF)N1N(=C=NN(=CC1=O))
C(S(=O))1C(N=C=C=C=C1C(F)(F)(F))CF	C(C=C1C(=CC=CC1=CC=CS))	C(C(=O)NN1C(=NNC1=NN=C))	C(CS(=O))=1N(=N(SCNN=C=NC1))
C(SC=S)1S(CC(F)=C=C=C1)	C(C(=O)N1C(=NN=N1)CCC)	C(COCC1C(=NN=C1C(=O)C))	C(F)(SC(F)(F)(F))=N(C=1C(=N(N=NSNSC1)))
C(OCCF)=C=C1C(SN=C=C1)	C(CN1C(=NN=NN=C1C=NC=N))	C(F)NCOC1=C(CN2C(=CC=C2S1))	C(C=CS(=O)(=O)S(=O)(=O)Cl)=CC(=C=O)F
C(CN(=C=C=S))(=CC(F)(F)(F))(C=C)	C(CC1=C(C2=N(C=CC=C2CC1)))	C(O(CC(F)(F)(F)))=C1C(=NC=C1)N	C(S(=O)(=O))SNC1=C(=CC=NN=N1)
C(CSCl)CC=1N(=C=C(=C1))	C(C=CC=CC=CC(=O)C=CN=C)	C(CS(=O)(=O)(S(=O)(=O)))N1C(=CC=C1C(=O))	C(ON=NC(F)(F)(F))1=C(=CN(=N(CC1)))
C(S(=O)C(F)(F)(F))=C(=CC=C1N(=C=CS1))	C(CN(C=C1C(=NN=N1)C(N)))	C(CN1C(=C2C(=NN=C2)C(C)N1))	C(F)=CON1S(NC=C=C=C1C(F)(F)(F))
C(CCl)1=C(=C=C=N(CC1C(F)(F)(F)))	C(C=CC=CC=CC(=O)NC(=S))	C(C=1C(=C2C(=NC=C2N=NC1)))	C(C1N(=NN=C1OS(=O)(=O)S(=O)(=O)Cl))Cl
C(CC(F)(F)(F))=1S(C(=C)N=C=CSC1)	C(COC(=O)O)C1=C(C=CC=N1)	C(C(=O)C(F)(F)(F))=CC1=C(CC(=O)N1)	C(C=O)C1(=CN=CC=NC1=S)
C(=S)1C(=CSC=C=C1CC(F)(F)(F))S	C(CO)=CC=CC=CC=C(OC(=O))	C(CS(=O)(=O))C(=O)N=C1C(=NC=C1)	C(C=1N(=NN=C2N(=NCNSC21)))
C(O)1C(=C=NC=2C(SC=CC21))	C(C1=N(NSN1C2=C(C=CC=C2)))	C(C=NN)C(NCN1C(=CC=C1))	C(S(=O)C(F)(F)(F))=1C(=C=NS(C=NSC1))
C(F)1=C(C(=S)N=C(CC1=C))	C(CC1=C(N=CN=C1)C2=C(CCCC2))	C(C=S)C1=N(NC(=O)NC(=O)C1)	C(ONN=CCl)1S(NN(=C(=C=NC1)))
C(S(=O))C=1S(C2=C(C=CN=C2)CCC1)	C(CCN1C(=CN=CN=C1)C2=N(NNN2))	C(O)C1=N(C(=O)NC1=CC=C)	C(NC=O)CC=1N(=NCN(=C1))
C(CN1S(CC=CC1=C=O))=C	C(CS)C(C1=C(CN2C(=CN=C2C1)))	C(C=CN1C(=CC=C1Cl)N(C))	C(C1=N(S(C=NN=NC1=S(=O)(=O))))
C(CC1C(=NC(=C1F)S)CF)	C(CO)C1=C(N2C(=CN=C2(C))CN1)	C(C(=O)N1C(=NC=C1)C2=C(CCC2))	C(C1N(=N(N=C1)))NOS(=O)(S(=O)(=O))
C(C(F)(F)(F))(C(CC)=S)(=C=C=CO)	C(C=CN=CN=C(Cl)C(=O)(C))	C(CS(=O)(=O)(Cl))(=O)NN1C(=CC=C1)	C(CC=1N(=NCNC=C1))=S(=O)
C(C=C1(C=CCC1=CN=O))S	C(OS(=O)(=O)Cl)SC1=C(C(=NN=C1))	C(C(=C1C(=N(C(=O)NC1=C))))	C(F)1S(C=C=C=CN1SN(=S(=O)(=O)))
C(N1C(=C=C=CC=C1CS(=O)Cl)F)	C(C=CC=CC=CC=CC=CC=C(Cl))	C(C(S(=O)(=O)Cl)CN1C(=NN=CC=C1))	C(ON=S(=O))S(CC1N(=NN=C=CS1))
C(CC(F)(F)(F))(CC=S(=O))=C1C(=CC=C1)	C(C(=NOC1=C(N=CN=C1)C))	C(C(=O)(C))C1=C(=NN=CC1)	C(C=C1O(C=NN=NN1C(F)(F)(F)))=S(=O)
C(Cl)OC=1C(C=C=CC=NSC1)	C(CS)CSC1=C(N(=CC=C1C))	C(C=CCSC1=C(C(=O)C(=S)S1))	C(C(=O))=1C(=NC=NNS(NC1))
C(CS(=O)Cl)SC=1C(=CN(=C(=C1)))	C(C1=C(C=CC1=NC=C(O)O))	C(CN=C1C(=NSNC(=S)C1=N))	C(C=S(=O))1=N(N=NN=C1(S(=O)(=O)(C(F)(F)(F))))
C(S(=O))=C1(CC=C=NC(S1)=C)	C(CC1=C(NC(=O)C1=CC(=O)))	C(C(=O)N1C(=NN=C2C(=CNN21)))	C(CC=NCF)1N(=NN=C1Cl)
C(CCl)=1S(N=C2(SCC=C=C2SC1))	C(C)=NC1=C(C(=O)C=CC1)	C(CS)C1C(=NN=C1C)C(=O)	C(C=C)1S(N=C(C(=S))C=CN1)
C(C=C=S)=1N(SCSC(Cl)(=CC1))	C(C=NC=C1O(C(=O)C=C1))	C(C1=C(C(=O)NC1=CSC(=O)))	C(CC=S(=O)(=O))=1N(N=C=N(S(C1)))
C(S(=O)Cl)1(=C=C2S(CC=CC=C2SN1))	C(C1=C(C(=O)C=C1F)C=C)	C(CCOC(=O)N1C(=CC=N1))	C(C=1(N=C=NS(N=C=N(SNN1))))
C(OC1S(C(SCl)(=C=C=C(=C1))))	C(C1=C(SC2=C(N3C(=CC=C3)CC2)C1))	C(CO)=CN1C(=C2C(=CC=C2)NC1)	C(F)=C1C(=C=CN=N1)NC(F)(F)(F)
C(=S)C=CC1(=CS(CSCC1=S))	C(CN1C(=NN=CN=C1CCC2=C(CNCC2)))	C(C(=O)NCCCN1C(=CC=C1))	C(F)=1N(S(C=NC=C=NC1(C(F)(F)(F))))
C(C=C=CC(F)(F)(F))1=C(S(C(=C1)))	C(CN1C(=CN=C1OC)NC(=O))	C(CN=C1C(=NNC(=O)C1=N))	C(C(=S)Cl)=1N(S(C=CSN=NC1))
C(CC(F)(F)(F))1(=CSC=C(=C(=C1(C(F)(F)(F)))))	C(C)OC(=C1C(=NN=C1C)C)	C(CO)NOC1=C(C(C)=CC=C1)	C(SN=S(=O))1C(CN=C=CS1)=O
C(SC=1O(NSC=C=C1))C=C	C(C1=C(C(=O)NC1=CC(=O)))	C(C1=N(C=CC(C)N=C1))=C	C(C=1O(C(=S(=O))NC=NN1))=C
C(C=O)1=C(=C=CN2C(=CCSCSC21))	C(C=C(OCCN1C(=CC=C(F)1)))	C(C(=O)F)C(=O)C1=C(N=CC1)	C(C=NCl)1(SN=CN=C(=NC1))
CCN=CS(COC=C=C=S)	C(C1=C(C=C(C1=NN=NN=C)))	C(C1C(=NN=C1)NC2=C(NCC2))	C(CC(F)(F)(F))1=N(C=C=N(CC1=O))
C(OC(F)(F)(F))1C(=C=C=C1F)SC=C	C(C=CC=CN=C(C(=O)C=CC))	C(O(C))C1=C(C=C(S(=O)(=O)C(F)(F)(F))N=C1)	C(C=NCCl)1=C(=CC=C=C1)
C(COC=C=S)=1(C=NSCS(C1))	C(C=C(C1=C(C(C)=CC=C1)))	C(CSC(=O)C(F)(F)(F))N1C(=NC=N1)	C(C=O)(=C=O)SC(SC=NS(=O)C(F)(F)(F))
C(F)=C=C(F)SC=1C(=C(F)SCSN1)	C(C1=C(C=C(C(=O)C1=CC)))	C(C(=NC1=C(N=NC(F)=C(C1))))	C(C=1N(SN=C=C=N(SN(N1))))
C(C=O)C=1S(C=CC=2S(N=CSCC2SC1))	C(C)NC1=C(C=CC=C(Cl)1)	C(C=NC(=C=CC1=N(C(=O)CCN1)))	C(C1(=C=N(S(C=2C(=CCCC21)))))
C(N=O)(F)C=C1C(=C=C(=CCS1))	C(C)NC(NC1=C(C=CC=C1))	C(C1=C(N(N2C(=NC=C2)C1)))	C(OS(=O)(=O))1(C=CC=N1)(NS(=O)Cl)
C(=CCOC=S)C=CSC=S	C(C=O)C1=C(N=CN1C=C(O))	C(OCN1C(=C2C(=CC=C2)CC1))	C(S(=O))=1S(C=CN=N(S(N(=CNC1))))
C(NS(=O))1S(C=C=CCC1=C=S)	C(C)NC1=C(C=CN=C1S(=O)Cl)	C(CN=C1C(=CSC1=NC=CC=C))	C(N=NC=NS(=O)(=O)C(F)(F)(F))=C=S(=O)
C(SC(F)(F)(F))=1(C=CC=C(=NC1OC))	C(CN)=CC=NC(=O)OC(=O)	C(C(=O)N1C(=NC=C1)C2=N(CCC2))	C(CSCl)(C=CN1N(=CN=C1S))
C(S(=O))=CC=C=C=CCF	C(CO)=C(N1C(=CC=C1)N=C)	C(CSC1=N(NC(=O)C1=NN=C))	C(N=C=S(=O))1(SNN=C=CS1)C(F)(F)(F)
C(CO)=1N(=C=C=C(Cl)(CC1))	C(C=C(C=CC=CC=C(O)C(=O)))	C(C=C(C)C1=C(C(=O)N=CS1))	C(C=1N(=NS(N=NS(C1C=S(=O)))))
C(C(F)(F)(F))1=C(S(CC=C=NC1C=O))	C(C=CC(N1C(=C(F)C=C(F)1)))	C(C)C1=C(SC(=O)C1=NC=C)	C(CCl)1C(=C(S(=O)S(=O)Cl)C=N1)N
C(SC1C(C2C(=NC=C2CC1=C)))	C(CC)NC1=C(C2=C(C=CC=C2CC1))	C(OC=NC(=O)C1=C(NC(=O)N1))	C(CS(=O)(=O)Cl)1=N(C(=S(=O)(=O))N=C1N=S(=O))
C(S(=O)(C(F)(F)(F)))(Cl)=C1N(C=C=C=CC1)	C(C(=O)C=CC=CC(=O)C=C)	C(C)=C1N(NCCN2C(=CC=C21))	C(C1(N(=NN=N1))SCN(S(=O)(=O)S(=O)))
C(CC1=C(=NC=C=C1))C(F)(F)(F)	C(C=C(C1=C(C=CC=C1)C=C))	C(C1C(=NC=C1NC)N2C(=NCC2))	C(ONCl)=1C(=CSN=N(N=NSC1))
C(=C)=CC1=C(=CC(=S)SCC1)	C(C=C(SC1=C(C(=N)N=C1)))	C(CSC=C(Cl)C1=C(=NN=C1))	C(OCS(S(=O)(=O)Cl))=1C(N=C=C=NN1)
C(SS(=O)C(F)(F)(F))1C(=C=C2C(=C=C=CSC2C1))	C(C)C(=O)COC1=C(C=CC=C1)	C(CO)(C)NN1C(=NN=C1Cl)	C(OC(F)(F)(F))1N(=CN=NN=C1CF)
C(=CC(F)(F)(F))=C(C(F)(F)(F))SC=1N(=CC=C1)	C(CN1C(=NN=NN=C1)CCC(C))	C(C)SC(=O)N1C(=C=CC=C1)	C(F)=1N(=CN=N(N=NS(NNSC1)))
C(SCl)=C=C1(CN=C(Cl)C(=S)SC1)	C(C=C(OC1C(=CN=CN=C1C)))	C(C=C(C(=O)C1=C(N=N(NC1))))	C(CC(F)(F)(F))=C1N(=C(=C=NN1OC(F)(F)(F)))
C(C1S(CC=C=C=C1(C(F)(F)(F))))=O	C(CO)C1=C(N=C(N=C1)CC)	C(C(=O)N1C(=NN=CC1=CC))	C(C=S(=O)(=O))1=C(SNN=NC1(N=S(=O)))
C(S(=O)Cl)=1C(CC=CN=C1)SC=S	C(CN1C(=C2N(=CC=C2CC1)))	C(C=C1C(=NCNC(=O)C1=N))	C(SN=S(=O))1(=C=C=C(SS(=O)C(F)(F)(F))NN1)
C(Cl)(CCl)=C1S(C=C=C=C(C1))	C(C1=C(NC(=O)C=C1N=CN))	C(C)=NC=C1C(=C2C(=CN=C2CC1))	C(C=1(C=2C(=CN=N(N=NSC2F))NNNSC1))
C(C(F)(F)(F))SC=CC=1N(=CC=C1)	C(C1=C(C=CC=C1)CN2C(=NNN2))	C(CO)=C1(CN=C2C(=CC=C2)NN1)	C(OCl)=CC=C1(SC=N(S(N=NC1)))
C(CC(F)(F)(F))1=C(=CCN=C=C1F)	C(C1=C(NC=C2C(=NN=CN21)))	C(C1=C(C=CC2=C(N=CC=C21)))	C(F)=1C(NN=N(C=CSN=NC1))
C(OC=1S(C=2(SN=C=CC2SC1)))	C(C1C(=CC(F)=C1)C=C(C))	C(C1(=C(=NNC(=O)C1=CC)))	C(SC1C(=C=C=NN=N1)Cl)C(F)(F)(F)
C(Cl)1=C(=C=C(C(F)(F)(F))CC=C1(F))	C(CCC1=C(C=NC=N1)C=C(F))	C(C)=C1N(C(=NSC1=S)C=C)	C(F)C(C=S(=O))(=NC1S(N=C=NN1))
C(C=C=C=C)=C(CCl)S(=O)Cl	C(CN)=NOC1=C(C(=O)N=C1)	C(C(=O)C1=C(N=CC(=O)N1))	C(COC(F)(F)(F))1N(=C(=C=C=NC1=O))
C(CS(=O)(C(F)(F)(F)))1(=CCC=C=C=N1)	C(CC1=C(N=CC=CC1=CC=C))	C(C1=N(C2=C(SC=C2)C=C1))	C(N1(N=CC2=N(N=NSNC2=NC1)))
C(OCCl)1C(=C=C=C=C(N1C(F)(F)(F)))	C(C=CSC(=O)O)=CN=CC=C	C(C)C(=O)NN1C(=NN=C1C)	C(C1C(=C=NN=N1)NN=N)
C(S(=O)C(F)(F)(F))C1C(=CC(=C1CF))Cl	C(CCN1C(=CC=C1C(=O)OC))	C(C=CC(=O)OC1=C(SC(=O)C1))	C(CS(=O)S(=O)(=O))1=C(=NN=NC=C1C=S(=O))
C(N=C=C1C(CC(SS(=O)1)=S)=C)	C(C)=CC(Cl)=CC(=O)NC(=O)	C(C(=O)C1=C(C(=O)NC1=C))	C(F)=NS(N(=C=NSN1(C=NCSC1)))
C(C(F)(F)(F))CCC=C=C=C=NCl	C(C)N1C(=CC=N1)C(=O)O	C(CN(C)NC(=O)N1C(=CC=C1))	C(S(=O)Cl)=1S(N=C=CC=2N(=CSNC2SC1))
C(C)=C=CCC=C=S	C(C=C1C(=CN=CN=C1)C(=C))	C(C(Cl)C1=N(CN2C(=CC=C2)CC1))	C(C=S)OC1N(=C=NN(=CN1))
C(CC(F)(F)(F))1=C(=NC=C(=CC1=O))	C(C1=C(C(=O)(C2=C(C(=O)SC2C1))))	C(C=C1C(=NN(C1=CC=C(F))))	C(NCCl)1(=CN=CC=C1S(=O))
C(N=CC(F)(F)(F))C(=C=CF)S(C=C=O)	C(C(=O)C1=C(C=CC1=CC=C))	C(C1=C(C2=C(NCCC2)C=C1))	C(F)=1N(=CSN2N(=NS(C=NN2C1)))
C(S(=O))CC=C=C=NCC=S	C(CO)=CC=CC(=O)OC(=O)	C(CN(CC1=C(NC2C(=CC=C2S1))))	C(OS(=O)(=O)Cl)1=N(NCNC2=C(=C=NC21))
C(Cl)C(=S)CSC=C=C=CS(=O)(Cl)	C(CS)N(C1=C(N=CN=C1OC))	C(C=C1C(=C(Cl)C=CC(F)=C1))	C(C)C(C(F)(F)(F))1N(=C=C=C=N1)
C(N)=1C(C2=C(=CSC2=CSC1))	C(C)C1=C(N=CN=C1C(C(N)))	C(C)(C(=O)C)N1C(=NN=N1)	C(C=S(=O)(=O))1=N(CSC=C=C1F)
C(OC=1(C=NC=C(=CC1F)))	C(C=CC=CC=C(C(=O)C(=O)))	C(C1=C(=NC2=C(C(=O)CC2)C1))	C(CCl)1=N(CN=NN=C1C=S(=O))
C(Cl)1=C(SC=CC=C1C=CS(=O)(=O)Cl)	C(C=CSC(N)=O)N1C(=CC=C1)	C(C(CO)C(=O)N1C(=NN=N1))	C(C=CC(F)(F)(F))1=C(CN(=N(N=C1)))
C(C(F)(F)(F))(C=S)=C1(C=CS(C1=S(=O)))	C(C=C(C(=O)O)C=CC=CC=C)	C(C1=C(NC=C=NN1C(=O)C))	C(F)1S(N=NSC=2C(SN=C=CSNC21))
C(C=1S(N=CC=C=C1))C=O	C(C=CC=C(C)(C(=O)O))=N	C(C=NS)N=CN1C(=NSC(=O)N1)	C(F)1N(=NCN=C=C1N=NOC(F)(F)(F))
C(OCl)C=1C(=C=C=CCC1CCl)	C(C1=C(C=C(C(=O)OC1=O)))	C(C)C1=C(N2C(=C(F)C=C2)CC1)	C(O)=1C(S(N=NN=C=C(=CSC1)))
C(S(=O)Cl)C1C(=CC=C1)S(C(F)(F)(F))	C(CSCCN1C(=CC=C(Cl)C=C1))	C(C1C(=NN=C1CC2=C(C(=O)NCCC2)))	C(C=S(=O)(=O))=C1(N=C=CCSC1)
C(OCl)=1(C=C=CS(C=CC1C))	C(C(=O)N=C(N))C=C(C=C)	C(C1=C(C=CN=C1)C(=O)C)	C(OS(=O))=1S(N2(C=NN=N(C=C2CSC1)))
C(SC=C=C=S(=O))1S(CSC=CS1)	C(C=O)N1C(=NNN1C=NC(=N))	C(C(S(=O)(=O))N1C(=NN=C1)C(=O))	C(C(S(=O)(=O))=CCl)C=1S(N(=C=CSC1))
C(SC(F)(F)(F))=C1S(C=C(=C=C1OC))	C(C(=O)NC1=C(N2C(=CC=C2CC1)))	C(C1=N(C2=C(CN3C(=NC=C3)C2C)NC1))	C(S(C(F)(F)(F)))1=C(N=CSN=C1N=O)
C(=O)C1N(=CC2=C(C=C=CSC2C1))	C(C)=CC=CC=CC=C(C(=O))	C(C=C=C1C(=NN=C1NCC2=N(CCC2)))	C(C)=1S(N=CN=C2N(=N(NC2C1)))
C(S(=O)(=O)(Cl))=1C(C=C(=C=C=CC1))	C(C1=C(N=CN=C1)C=CC=C)	C(C1=C(C(=CC2=C(C(=O)NC21))))	C(F)=C=NC=1S(C=CSNC1N)
C(CS(=O)(=O)C(F)(F)(F))=C=CC=1N(=CCC(=C1))	C(C1=C(NC(=O)N1C(=CN=C)))	C(CS(=O)(=O))=NC=C1C(=NC(=O)N1)	C(CC=1N(SC=2N(=C=C=NNNSC2C1)))
C(ON)=C1C(SC=C(=C=C1S))	C(COC1=C(C(=C2C(=NN=C2)C1)))	C(C(=C)NC1=C(C(=O)N=C1))	C(O)=NOC=1S(NC2N(N=C=NSN2N1))
C(NS(=O))C1C(=C(=C=C(=C(Cl)C1)))	C(COC(=O)C1C(=NN=N1)C)	C(C(S(=O)(=O)Cl)C(=O)C1C(=NC=C1))	C(C=S)1(C2=N(N=C(N=NS(=O)(=O))N2SNS1))
C(NCl)(=S)COC=1(C=C=C(Cl)SC1)	C(C=C(N1C(=CC=C1)C(=O)))	C(C=S)C1=N(NC(=O)C(=O)N1)	C(F)=1S(N2N(N=C=NC=C2)CSC1)
C(C1=C(=CS(CC(=O)C1=C)))	C(C)CC(=O)NC1=C(C=NC=C1)	C(C)N1C(=NN=C2C(=CC=C21))	C(C(SCC=C=S(=O)(=O))=S)(F)=S(=O)
C(Cl)1(C=C(=C(C=O)CC=C1))	C(CN1C(=CC=C1)C=CC=CC)	C(C)C=C1C(=NN2C(=CC=C2C1))	C(OCl)1N(=C(CS(=O)(C(F)(F)(F)))(C(=C1)))
C(C(=S(=O))CC=CC=S)=S	C(C(C(=CN=CN=CN=NN=NN)))	C(C=1C(=NN=C2C(=C3C(=NNN3CC21))))	C(CC=S)=C(=C=NS(=O)S(=O)(=O)C(F)(F)(F))
C(=NCl)C1=C(CC=CS1)SC=S(=O)	C(C1=C(C2=N(SCC2=CC1=C)))	C(COC(=O)C=C=C(NC(=O)))	C(ON=NN1C(=CSC=CS1)C=O)
C(F)1C(CN=C=C=C1(C(=O)))	C(CO)=NC=NNC1C(=NN=C1)	C(C1=C(=C2C(=NCC2=CC1)))	C(ONNS(C(F)(F)(F)))=1N(C=C=C=NN1)
C(=S(=O)(=O))SC=1C(N=C=CC1CC=S)	C(C)C(C1=C(C=CC=N1)C(C))	C(C1=C(CNC(=O)C1=CN=O))	C(F)=1S(C2=C(=CC=CSC2SNC1))
C(=C1(N=CCCC1C(=C=O)))	C(C=O)NC(=O)N1C(=NN=NN1)	C(C1=N(N(C(=O)NC1=CC=C)))	C(CSNC=O)1=C(C=NC=CS1)
C(Cl)CC1C(=CC(=C=S(=O))N=C1)	C(C(NC(C1C(=CC=C(Cl)1))))	C(C(=O)C1=C(CC2C(=NC=C2C1)))	C(C1=C(=CN(OC(F)(F)(F))N=N1))=N
C(S(=O)C(F)(F)(F))=1C(=C=C=CC(C1S))	C(CN1C(=CC=CC=C1N=NNC))	C(C1=C(SC(=O)NC1=CC=C))	C(S(=O)(Cl))1=C(=NCN=C2N(=CSN21))
C(OC=CCl)=C1S(N=CC1=C)	C(C=CC=CC=C(F)C=CC(=O))	C(C1C(=NC=C1)C2=C(C=CCCC2))	C(N=NCCC1=N(N=C=C=N1))
C(=C)(=C1C(=CCN=C=C1S(=O)))	C(C1=C(C=CSC1=CN=CN=C))	C(C)(C)C(=O)N1C(=CC=C1)	C(C=S)=1S(C=NS(NN=C(SN1)))
C(C=C)=1C(=C=C=CC1S(=O))N	C(C=NC1=C(N2C(=NN=CN=C2NC1)))	C(C(=O)C1=C(CNC1=NC=N))	C(F)=1C(C=C=NNN1)=NOC
C(C(F)(F)(F))C(=S(=O)(=O))(C=1S(C=C=C=CC1))	C(C1C(=C2N(=NNC2=CC1=C)))	C(C1=C(SC(=O)C2=C(C(=O)NC21)))	C(C(SC(=O))=O)1=N(NC=NNS1)
C(F)1N(=CC=C(S(=O))C=C1SC)	C(C(=O)O)=CC=CC=CC=C(Cl)	C(CSC1=C(CN2C(=C(Cl)C=C2C1)))	C(ON=O)1N(N=NN(=CSC1=S(=O)))
C(CC(F)(F)(F))=1C(C=C=C=CN1)S(=O)Cl	C(CO)=C1C(=NN=NN(C1=O))	C(CN(O)C(=N)N1C(=NC=C1))	C(N1C(=C(N=N1)CNCl)N=S(=O)(=O))
C(=NC(F)(F)(F))1C(C=C=CS(C1=C=S(=O)))	C(C=O)NC=CC=CC=CC=C(Cl)	C(C=NC1=C(SC(=O)NC=C1))	C(OCl)1=C(SN=CC=C1N=S(=O)(=O))
C(S(=O)S(=O))SC=C1N(C=C=C=C=C1)	C(C=NC(=O)N1C(=NNC1=C))	C(C1=C(CSC2=C(C(=O)N=C21)))	C(ONOCOC=NCl)=1(C=N(N=C1))
C(=O)1S(C2=C(=C=C=CSC2NC1))	C(C1=C(C2=C(C=CC=C2OC1)))	C(CC1=C(C(=O)N(=NN=C1)))	C(F)=1C(=C(F)(C2=C(=CNNN2SN1)))
C(C(F)(F)(F))SC=1(C=CC=C=N(C1O))	C(CSC1=C(N=CN=C1)C=C)	C(C1=C(C=C2C(=NNC2=C1)))	C(OS(=O)(=O)Cl)(C(F)(F)(F))C1=C(=C=C=N1)
C(C(F)(F)(F))=C=C=C1C(=NCCS1)O	C(C(=O)C1=C(C(=O)C=CC1))	C(COC1=C(SC2C(=CC=C2)CC1))	C(N=S(=O))=C=CN=NC=S(=O)(=O)
C(NO)1S(CC2=C(=C(=C(=C2(S1)))))	C(C(=O)N1C(=NN=NC1=CC))	C(C(=O)N1C(=CC=C1CC(F)(F)(F))C)	C(F)=1N(=NN(Cl)S(N=NN=CNNC1))
C(=C=S(=O))C1C(=N(S(CC=C1)))	C(C=C1C(=NN=C1(C))C)	C(OCC1=C(C2=C(C(=NC=C2Cl)CC1)))	C(C(F)(F)(F))=1N(=NCN(=NN=C(F)SNC1))
C(Cl)(CF)=C=CSC=C=CN=O	C(C1=C(C(=O)CCC1=NC(=O)))	C(C1=N(NC(=O)C2=C(C(=O)CN21)))	C(F)=C1S(C=NC2=N(SN(=NCC21)))
C(F)=1S(C=C=C(ON1)CC=C)	C(CSC(=O)O)=CC=CC=CC=C	C(COC(=O)NC1C(=NC=NN=C1))	C(N=O)=1C(CCC=NSN1)=O
C(=S(=O)(=O))1(C2=C(=C(=CNC2SCC1)))	C(COC(=O)N1C(=NN=C1)C)	C(C1=C(NC(=O)SC2=C(C=NC21)))	C(OS(=O)(S(=O)Cl))=1S(N=C=CN=NC1)
C(SC=S)C1=C(=CN=CC(O1))	C(C=CC=CC=CC=NC(=O)O)	C(C=1C(=C2C(=NC=CC=C2)CCC1))	C(C=S(=O))1=C(NN=CN=C1S(=O))C(F)(F)(F)
C(SC1=C(=NSC2=C(CC(=O)SC21)))	C(CO)=CC=C1C(=CC=C1)	C(ON)1=C(CC(=O)C1=CC=C)	C(C(C(Cl)(=S(=O)))=C1N(=C=CNSN1))
C(O(CC(F)(F)(F)))=C1(NC=C=CC1=S)	C(CN1C(=NN=C1)NC(=N)N)	C(C=N(S(=O)(=O)))C1C(=NC=C1)C	C(F)1(=C(F)(C2=C(=NN=NSC2S(C1))))
C(=O)1C(CC=C=C(S(=O)1)C=C)	C(CN1C(=NN=N1)C=C(O)C)	C(CS)C1=C(NC2=C(C=CC=C2)NC1)	C(OS(=O)(=O))(C=CC=C=S)=S(=O)(=O)
C(C1C(=CN=C=CS1)SC=O)	C(C=O)C1=C(C(=O)CC1=C)	C(CNS(=O)(=O))C1=C(=NN2C(=CC=C2C1))	C(C(C=C=C)=O)(=N)C=S(=O)(=O)
C(=C=S(=O))C=1(CSCS(C(=C1)))	C(CC1=C(C=CC=C1N=NC=C))	C(C1=C(CCN(C2=C(N=CN=C21))))	C(F)1=C(S(C2(CN=C=C=NC2C1)))
C(=S(=O))C1S(C=C=C(N)(C=C1))	C(C(=O)N=CN=CN=CSC(=O))	C(C1=C(SCN1C2=C(N=CC=C2)))	C(OC(F)(F)(F))1=N(SN=C2N(=C=N(SNC21)))
C(CC(Cl)=CS(=O))=C=C=CCl	C(CO)=C1C(=CN=C1)C=C(C)	C(C=C1N(=C(=CNC(=O)N1)))	C(O(N1N(N=CN=C=C1N=C)))
C(SCC)=C=C=C=CC=O	C(C(=N)N)N=NC=C(O)C(=O)	C(C1=C(SC(=O)NC1=CN=C))	C(ON=C=S(=O)(=O))=CNCSN=NCl
C(C(F)(F)(F))1=C(=C=N(CSC1=COC))	C(C(=O)O)C=CC=C(F)C=C	C(C1=N(C2=C(CN3C(=NN=C3C2)CC1)))	C(C=NS(=O)S(=O)Cl)=CSN=C=S(=O)
C(N(=COC))1=C(CC=C=C1)	C(C=NC(=O)C(F)(F)(F))C=CC=CC=N	C(C(=O)COCN1C(=CC=C1))	C(F)=1N(=N(NC=NSNSNN=CC1))
C(SC=1S(CC=CC=C1))=O	C(C1=C(C(=O)(C(C=CC1=C))))	C(CS(=O)(=O))C1C(=NC=C1NC(=C))	C(C1=N(C(=S(=O)(=O))N=N(N=C1N)))
C(S(=O)C(F)(F)(F))CC=1C(SC=C=C1)=S	C(C1=C(C2=C(CSC2)C=C1))	C(CCC=NN1C(=CC=CC=C1))	C(C=O)SN=NN=NS(C=C=S(=O)(=O))
C(S(=O)(=O)C(F)(F)(F))1C(=CSC=CC1=C=C=C)	C(C1=C(CN2C(=CN=C2F)N1))	C(C1=N(C2=C(=C3C(=NC=C3)CCC2C(C1))))	C(OCl)CN=C1C(=NC(=C1(F)))
C(C=S)(CCl)=CC=1N(C(=O)SC1)	C(C(C(=O)C1=C(C=CC1=C)))	C(C(=O)C1=C(C(=N)NC(=O)C1))	C(CC=S(=O))=C(=C1S(N=N(N=CS1)))
CC=1C(=C2C(=C(=CCSC2=O))NCC1)	C(C(CN1C(=CC=CC=C1C(=O))))	C(C=S)=C1C(C(=O)NC1=C)	C(F)=1N(C=N(SC2=N(NN=CSN2N1)))
C(C(F)(F)(F))C1=C(NC=C=C=C1Cl)O	C(CN1C(=C2C(=CC=NC=C2CC1)))	C(C=NC(=O)C1=C(N(NC(=O)N1)))	C(CSC(F)(F)(F))=C1N(=NC(SCl)=C=N1)
C(C=S)=1C(C=CN=CSC1)=O	C(C=C1C(=CN=C(O)C=N1))	C(CN1N(=NC=C1))OC2=C(CCC2)	C(F)=1S(C2(=NSC3N(=C=CN3C2CC1)))
C(S(=O)(=O))=1(C=CC2=N(SCC2=CC1))	C(C(O)(O)CC1=C(N=C(N=C1)))	C(C(=O))(CN=C1C(=NC(=O)N1))	C(C=S(=O)(=O))O(C1=C(=C=NN(NC1)))
C(Cl)SCC=C=C=C=C=S(=O)	C(C(=CC=CC=CC=CC=CC=C))	C(C1C(=CCCC2=C(N=CC=C21)))	C(C=S(=O)(=O))=1C(N=NC1N=S(=O))NS(=O)
CC1C(N=C=CS1)=C=CS(=O)Cl	C(C1=C(N=CN=C1C=C(O)O))	C(CN1C(=NC=C1)CC(=O)N)	C(ON=N(C))1C(=CSC=C=N1)
C(SC=CO(C))1N(=CC(Cl)=C1)	C(CN1C(=C(Cl)C=C1Cl)N)	C(CN1C(=CC=CN2C(=CC=C21)))	C(OS(=O)C(F)(F)(F))1N(=NN=CC=N1)
C(=S(=O))1(C2(=C=CC(F)N=C2(CSC1)))	C(CS)C(=O)(C(=O)N=CC=C)	C(CN1C(=C=CC(=CC1=CC=C)))	C(CC1(SCC=2N(=C=C=N(C2S1))))
C(CC=CSC=S(=O))=C(C=S)F	C(CNC=NC=NN=NN=NN=C(O))	C(F)C(=O)N1C(=CC=C1N2C(CCC2))	C(O(N1(SN(=NC=2C(N=C=NSC21)))))
C(S(=O)(=O))1=N(C=C=C(=C(C1C=C)))	C(C1=C(C(=O)N2C(=NN=CN2C1)))	C(C)=C1C(=NNC(=O)C1=C)	C(S(=O)Cl)=1C(=NN2C(C=C=C=CC2)CSN1)
C(C(F)(F)(F))=C=C=C1(C(=C=S(=O))C(C(F)(F)(F))NS1)	C(CC(C)=C1C(=CC=CC=C1))	C(C1=C(C(=O)NC(=O)C1=C))	C(C=S)(N(=C=S(=O)))=C1C(SCC1)
C(=CN)1C(=C=C=C1(SCC=S(=O)(=O)))	C(C=NC(=O)O)=CC=NC=CC	C(C1N(C2=C(N=CC=C2)C=CC1))	C(OCl)COC1=C(C=CN(=N1))
C(OCF)1=C(N=C=CC=C1Cl)	C(C=CSC1=C(C(=O)C=C(O1)))	C(C(=O)C1=N(C=C(C)C(=N1)))	C(CNC(F)(F)(F))1(=N(N=C=NSC1C=S))
C(S(=O)C(F)(F)(F))SC=1C(=C=CC(F)=C1)	C(C(=C)O)=CC=C(OC(=O))	C(CN)C1=C(CC2C(=CC=C2)C1)	C(=S)=NN1C(CSC=C1C=C)
C(O)=1S(N=C2C(=C=CCC=C2C1))	C(C(=N)O)=CSC1=C(C=CC1)	C(C1=C(N=NC1=CC=CC=CC))	C(ON)1=C(SN=CN=N1)N=C
C(CS(Cl))1(=C=C=CC=C(S(=O)1))	C(CO)C1=C(N=C(F)C=C1O)	C(C(=O)N1C(=NN=C1)C2=C(CNCC2))	C(F)=1N(=NN2C(NC=C=CSC2(Cl)Cl)N1)
C(S(=O)Cl)1(=CN=CC(=CC1(C=S)))	C(C=CSC1=C(C=CC=C1NC(C)))	C(C(=O)C(F)(F)(F))C1=C(C(=O)N=C1)	C(S(=O)Cl)=1(SC=2C(=C=NSNSNC2)SN1)
C(F)C1=C(=N(CC=CC1=O))	C(C1C(=CC=C1SC=S(=O))Cl)	C(C1=N(C2=C(CCC2)N=C1))	C(C=CC(F)(F)(F))=1N(=CSC(C(F)(F)(F))=C=C1)
C(F)C=1S(NS(C(=S(=O))C=C=CC1))	C(C)NC1=C(C(N)=CC=C1O)	C(CSCCN1C(=C2C(=NC=C2SN1)))	C(C=NSS(=O)(=O))=1(NC(=S)(SN=CC1))
C(CCO(Cl))1N(=C=CC=C=C1)	C(COC(=O)O)N=NN=NN=NN	C(C=C1C(=CC=C1OC2=N(NCC2)))	C(SCl)1=C(N=CC=N1)C(S(=O)C(F)(F)(F))
C(CN=O)=C=C1C(=C=CS1)	C(C)=CC1=C(C=CC=CC1=C)	C(COC1=N(C(=NC=C1)C2=C(CCC2)))	C(OS(=O))NC=1C(=NSN=NC1N=S(=O))
C(=C=S(=O))C1=N(CSC2=C(SCC21))	C(CS)CSCCC1=C(C=NN=N1)	C(ON1C(=NC=N1)C=C2C(=CNCN2))	C(OS(=O)(=O))=1C(C2N(=C=NN=CN2SN1))
CCO(C1C(=C=C=C=N1))	C(CN1N(=NN=C1Cl))S(=O)C(F)(F)(F)	C(C(=O)CS(=O)(=O)(S(=O)(=O)))N1C(=CC=C1)	C(CCl)N1S(NSN2N(=CN=C2SN1))
C(CS(=O)(=O)Cl)1C(=C(C=S)N=CC=C1)	C(C(=O)OC(=O)C1=C(C(=O)NC1))	C(C=S)C1=C(C(=O)NC(=O)C1)	C(CC(F)(F)(F))=1C(N=C=N(SN=C1))
C(N)COC=CC(=C=C=S)C(=S)	C(C(N)=C(Cl)C1=C(C=CC=C1))	C(C1=N(C2=C(C(=O)NC2=CC1)))	C(C1=C(=C(F)N=CN=C1S(=O)))
C(O)(OC(F)(F)(F))=C=CC=C=CCC(=S)	C(C=C(F)C=CC=CC=CC=C(Cl))	C(C(=O)C1=C(CN2C(=CC=C2N1)))	C(C=1C(=CNN=C(=C(Cl)NC1)))
C(N)=CCC1=C(C=CS1)C=O	C(CN1C(=CC=C1)C2=N(N(Cl)CC2))	C(C)C(=O)N1C(=NC=N1)C	C(OC(F)(F)(F))(=S(=O))ON=CN(=C=CCl)
C(OC(F)(F)(F))1=N(SCC=2S(C=C=CC2S1))	C(C1=C(C2=N(NSC2=CC1=C)))	C(C1(C2=C(N=CC2=CC=C1)))	C(C1C(N=C=CS1)C=S)(=S(=O)(=O))
C(=O)C=C1(SCSC=C=C1)	C(CNC1=N(N=C(C(=C1)NC)))	C(C1C(=NC(Cl)=C2C(=CC=C21)))	C(C1O(CN=C=NC1F))=C=S
C(=C(=O))1S(CCC2=C(=NSC21))	C(C1=C(N2C(=NN=C2C(=C1))))	C(C=O)NC(=C1C(=CC=C1C))	C(C=1S(NN=N(C=NN=NC1S(=O)(=O))))
C(=C)=CC=C=CC=S(=O)	C(C1=C(C=CC=C1C(=O)CC))	C(C)N(C)C(=O)N1C(=CC=C1)	C(ON1N(=NN=C1OS(=O)S(=O)Cl))NC
C(SC(F)(F)(F))1=C(=CC=C=CC1S(=O)Cl)	C(CO)(C1=N(C(=C(Cl)C=C1)))	C(C1=N(C(=O)N=C(NC1=C)))	C(C=O)1=N(SC=N(NN1N=S(=O)(=O)))
C(N=CCF)C=C1C(=C=CC1=O)	C(CO)C1=C(CC2=C(C=CC=C2C1))	C(C=NN1C(=CC=CN=C1)N=C)	C(C=CCl)=1(CC=CSC=C1)
C(SS(=O)(=O))1(C=NC=C1(CSC=CC))	C(CN1C(=C2C(=NN=CC=C2NC1)))	C(C1=C(C2=C(C(=O)NC2=C(N1))))	C(C(N=C=O)N=C=CC=NNCF)
C(S(=O)(=O)C(F)(F)(F))=C1C(=CC=CN=C1C)	C(CN1C(=NN=C(Cl)1)F)N=C	C(C)C1=N(NC(=O)C1=NC=C)	C(CS(=O)(=O)(Cl))1=C(=CN=CN=N1)
C(O(C(F)(F)(F)))1=C(=CCC=C=C1F)	C(CN1C(=C2C(=CC=CC=C2C(C1))))	C(C1(CC2=C(N=CC(F)=C2)CC1))	C(C(N=C1O(N=C=CN=N1)))
C(ON1C(=C2C(=C=CC=C=C2F)CS1))	C(CO)OC(=O)N=NN=NN=NN	C(CC(=O)C1=C(=NN=CC=C1))	C(N=S(=O))C1S(N=C=NSN1NN=C)
C(S(=O))1(CC=CC2S(C=C=C=C21))	C(CN)C1C(=NN=CN=C1)C2C(CCN2)	C(C)CN1C(=NN=C1NO)C(=O)	C(C(=S(=O))S)=1C(N=CSC(=S(=O)(=O))C1)
C(F)=C1(C=C=CSN(S(=O)1)C=C)	C(C1=C(CN2C(=C3C(=CN=C3CC2)C1)))	C(C=C1C(=CC=C1)C2=C(CCCNC2))	C(OS(=O)Cl)=1S(CC(=C(=C=O))CC1)
C(S(=O)Cl)=CC=1S(C2C(=CN=C2F)CSC1)	C(C=O)=CC=CC(=O)NC(=O)	C(C=C1C(=NN=C(C(=O)N1)))	C(N1N(=NN=C(CF)1))CS(=O)(=O)Cl
C(CS(=O))=1N(=CCC=C=C1)	C(CN1C(NC(=O)N2C(=CN=C21)))	C(C(=O)C1=C(C=NN2C(=NSN21)))	C(CO(COC=S))(=S(=O))N=C=S
C(S(=O))1C(=CN=C1)CC(S)(C)	C(CCOC1=C(C2C(=NN=NN=C2)CC1))	C(C=NNC(=O)NN1C(=NC=C1))	C(O(C1C(=NC=2(SN=NN(=NC2S1)))))
C(=C)C=1C(C(=S(=O))N(=CC1))	C(C=O)=CC=CC=CC=CC=CC	C(C1C(=C2C(=CN=CC=C2)NCC1))	C(C(=S(=O))SC(F)(F)(F))=C=N(N=N(S(=O)(=O)Cl))
C(=O)CC=1C(=NS(C=C=CC1))	C(CO)(CCCC1=C(C(=CC=N1)))	C(ON)C1=C(C2=C(N=CC=C2)CC1)	C(C=O)=1C(=NCSC1(ON(=S(=O)(=O))))
C(C(F)F)=C=CC=C=NSC=S(=O)	C(C=CC(=O)C(=O)NC(=O))	C(C(=S)C(=O)C1=C(NC(=O)C1))	C(CS(=O)(C(F)(F)(F)))1C(=N(N=C1NS(=O)(=O)Cl))
C(C=O)(=S)(CC1=N(C=CC1))	C(C1C(=NN=C(F)1)NOS(=O)(=O))	C(C(Cl)1C(CCN2C(=CN=C21)))	C(S(=O)(=O))=NC=1C(=C2N(=CSN2SN1))
C(=S)1C(=CC(SS(=O))C=C=C1)	C(CCCC=C1C(=CC=CC=C1O))	C(C1=C(CSC2=C(N=C(N=C21))))	C(CCCS(=O)Cl)=1(N=C=NC=C=C1)
C(=O)=C1(CCS(C=C2S(N=CC21)))	C(C=O)N1C(=NN(C1=CC=C))	C(ON=COC1=C(C(=O)NC1=C))	C(F)(C1=N(N(C(F)(F)(F))C=C=C=N1))
C(C=S)1=C(CCC1C=C=O)N	C(C1=C(C(=O)N(C1=CC=C)))	C(C1C(=NN=C1OC2=N(CCCC2)))	C(N1S(CNN=C=C1N=O))N=S(=O)(=O)
C(F)(=S)C=1C(C=C=CC1S(=O))	C(CN1C(=C(Cl)C=C1C(C)))	C(C)=1C(=NC(=O)C2=C(SNCC21))	C(ON1C(=C2(N=C=NCC2(=NC1))))
C(CF)C1C(=CN=C1(C(F)(F)(F)))C=S(=O)	C(C1=C(C2=C(N=C(C2=NC1))))	C(CSC(NC(=O)N1C(=NN=C1)))	C(SN=S(=O)(=O))OC1=N(C=C=C=NN1)
C(C(F)(F)(F))1C(C=C=CCC1=S(=O))=S	C(C)C(O)CCN1C(=CC=CC=C1)	C(C(S(=O)(=O)(S(=O)(=O)))C1C(=CC=C1N=C))	C(C=1(NS(C=C1)))2=C(=NCSN2)
C(OC1S(C(=S)N(=C=CC1=C)))	C(CN1C(=C2N(=C(Cl)C=C2NC1)))	C(C(N1C(=C2C(=CC=C2CC1))))	C(C=S(=O))OC=C=NC=CC(F)(F)(F)
C(S(=O)(=O)Cl)1S(CSC=2C(=C=C(=CC21)))	C(CN1C(=NN=NC1=CC=NC=C))	C(C)=C(CCC1C(=NN=CC=C1))	C(CSS(=O))1=N(N2N(=C=CN=C2(NN1)))
C(F)SC(SC1=C(C=C=C1N=O))	C(C(=O)NC1=C(N=CN(C1=C)))	C(CN)C(=O)C1=C(NC(=C=N1))	C(CS(=O))=1(C2=N(SN=C2SN=CC1))
C(SC(F)(F)(F))C1C(N=C=C=C=C1O)	C(CO)=NC1C(=CC=C1C=CC)	C(C1=C(NC(=O)C2=C(C=CC21)))	C(S(C=CCl))=NC=C=CC(F)(F)(F)
C(Cl)=1S(C2C(=NC=C2S(=O)(=O)C(F)(F)(F))CCC1)	C(OC)NC1C(=NN=NC=C1)C	C(C=C(=O))C1=C(CNC(=O)C1)	C(C=CCSCl)=1N(N(=CC1N=N))
C(Cl)O(C1N(=C=C=CC=C1C(F)(F)(F)))	C(C)C(=O)N1C(=C(C=C1C))	C(CN=C1C(=NC=C1CCN(C)))	C(C)ONOC1N(=NN=NC=C1S(=O))
C(S(=O)(=O)Cl)1S(C=2(S(C=C=C=CC2SC1)))	C(C)N1C(=NN=C1OC(C)=C)	C(C1=N(NC(=O)C2=C(N=NC21)))	C(OC=1S(CN=NN=NN1))(=S(=O)(=O))
C(S(=O)Cl)C=1S(CS(N=C=C=CC1))	C(C=CC=CC=CC=C(NC(=O)))	C(OC=C1C(=NC(=O)NC1=N))	C(C(F)(F)(F))=1S(C=2S(C3=C(=NNN3NC2SC1)))
C(S(=O)(=O))C=C1C(=CC=C1C(Cl)S)	C(C=O)NC1=C(NC(=O)C1=C)	C(C(C)C1=C(C=CC=C1)C(C))	C(C=O)1(S(C=2N(=NSC=NSC2S(N1))))
C(F)(=CC=C=S(=O))C=CSC(F)(F)(F)	C(CN1C(=CC=C1)C(=O)O)	C(C1=C(=C=NC(=O)N2C(=CCNC21)))	C(F)=1N(S(N=C=N(NN=NNC1)))
C(SCCSC=S(=O))=1N(=C=CSC1)	C(C=NC(=O)C(OC(=O)C=C))	C(C)=C1C(=CN=C(O)SC1=C)	C(S(=O))=1(N(C=CN=NOS(=O)Cl)N=NN1)
C(F)1S(C2C(=CC(=C2O)F)CS1)	C(CNC1=C(C=CN=C1)C2=C(NCCN2))	C(C1=C(NC=C2C(=CC=CC=C21)))	C(CF)1N(=NN=CN=C1SCCl)
C(N1C(CCC=C(=C1))=S)=S(=O)	C(CN1C(=NN=N1)C(=O)SC)	C(C1=C(=C(C(=O)C1=NC=C)))	C(S(=O)(=O))(=C=C=C=S)SS(=O)C(F)(F)(F)
C(F)=CO(C(=CC(F)(F)(F))CC=C(=S))	C(C(=O)NCCCC1=C(C=CC=C1))	C(C=S)C1=C(=NC(=NC(C1)))	C(C)1(=CN=C=NNC1=C(SS(=O)))
C(SN=C(=O))=1(CC=CSCSC1)	C(C=CN(C1C(=NN=C1(C))))	C(C=NSC1=N(CN=CC=C1F))	C(CC(F)(F)(F))=C1N(=C=NS(N=C1Cl))
C(=C=O)1S(C=NC=C(C1(C)))	C(C(=S)NC(NC1=C(C=CC=C1)))	C(CS(=O)(=O))C(=S)C1C(=NC=C1N)	C(O(N=NCl))=N(SN=C=CS(=O)(=O)C(F)(F)(F))
C(=S(=O))1S(C=CSNC1=CCC=S)	C(C(=O)NC1=C(C=CC=C1C))	C(C(=O)N1C(=CC=C1S(=O)(=O)(Cl)))	C(CN=S(=O)(=O))1(=CS(N=CSC1=S(=O)))
C(C=O)=1C(=C2C(S(N=C=C2))CCC1)	C(C(=O)C1C(=CC=CC=C1C))	C(C1=C(C2=C(C(=O)N=C2NC1)))	C(O)(F)C1=C(N=NN=NC1=C)
C(S(C(F)(F)(F)))1=C(=CCCN=C1C=O)	C(COC)=CCN1C(=CC=CC=C1)	C(C1=N(C2=C(N=NN=C2)CC1))	C(C1(=C=NC=NC1N(C=2O(NSN2))))
C(=S)1C(=CC(=O)NCC1=C)	C(C1=C(C=CC(=O)C1=CC=C))	C(CC1C(=NC2=C(=N(NC2=C1))))	C(OC(F)(F)(F))1=C(N=N(C2(=NN=NC21)))
C(C1C(=CC(F)=C1)C=S(=O)(=O))(C)	C(C=O)C1=C(C(N2C(=CC=C2)N1))	C(C)=NC(=O)OC1=C(NC(=O)C1)	C(N=S(=O)(=O))(=S(=O)(=O))N=COC=S(=O)(=O)
C(S(=O)(=O))1=C(=CNS(C2=C(=C=CCSC21)))	C(C=CC=C(F)(S(=O)))=C(C(=O))	C(C(=O)OC1=C(C=NC1=C(C)))	C(C=1N(S(N=CC=C(=CN=CC1))))
C(OCC=S)1(C=C=NC=C=C1)	C(CO)CCC1=C(C=C(Cl)C=C1)	C(CSCN)=C1C(=NN=C1Cl)N	C(OC=1C(S(C=N(S(NN=C=C1)))))
C(NCOC)1=C(C=C=C1Cl)C=S	C(C(=C1N(=CC=CC1=CC(=O))))	C(CC1=N(N=C=NNC1=CC=C))	C(CC1O(CC=N1))2N(=NC=N2)
C(=S(=O)(=O))(C(F)(F)(F))SN=CCC=C=C=CC	C(C1=C(C(=CC1=CC=CC(=O))))	C(C(F)C)=NN1C(=CC=C1C)	C(C=1O(C(C=S)CS(C=C=C1)))
C(C1=C(=C=N(CC=C1S(=O))))	C(CSC1=C(C=C(C)C=C1))	C(CC(=O)N1C(=C=NC1=O))	C(C=S)1(C=N(N=NC=2N(=NCC2C1)))
C(=NS(C=C=C(Cl)CCC=O))	C(C1C(=CC=CC=C1)C(C(=O)))	C(C)C(=O)N=NN=C=C1C(=CCC1)	C(F)=C1S(NC(=C=C=C1OS(=O)(=O)))
C(F)SC(=C=O)C1=C(NC=C1)	C(C)OC1=C(C=CC=C1S(=O)(=O)S(=O))	C(CSCN1C(=CC=CC=C1)C(C))	C(C=S(=O))=1C(N=N(N=CNN(C1)))
C(CSC)=1C(=NSC=C=C1)O	C(CO)=CN=NN=CN=C(C1=N(NNN1))	C(CN=NC1=C(N2C(=NN=C2)CCS1))	C(=S)=NON1C(=CCC=NS1)
C(F)C=1C(=CNSC=C1)C=O	C(CCN(C(=O)C1=C(C=NC=C1)))	C(CC=COC1=N(C=CS1))=C	C(C1(=NC=CN=C1F))2C(SNC2)
C(O(C(F)(F)(F)))1C(=C=C=C=C(C(F)(F)(F))1)	C(C(NC1=C(N=CN=C1Cl)))	C(CS(=O)(=O)(S(=O)(=O)))C1=N(C=C(N)N=C1)	C(C=1C(=CSNS(N=C=CSC1)))
C(C(F)(F)(F))1=N(C2=C(SC(=O)C=C2F)SC1)	C(C)=CC1=C(C=C(C(=O)C1))	C(CSC=CON1C(=NC=C1)NC)	C(C=O)1=N(SC2(C=CSN=C2Cl)NS1)
C(C1(=CCC=CN=C1C=S(=O)))Cl	C(C)OCC1=C(C=CC=C1C=N)	C(C1=C(C(=O)N2C(=CC=C2)C1))	C(CS(=O)(=O))(N=C=S(=O)(=O))N=C=S
C(C=S(=O))C(=S)CC=1S(CC=C1)	C(C=NC1=C(C(=CC1=CC=C)))	C(C1=C(C(=S)N=N(NC1=N)))	C(SCl)=1S(N(=NCSN=C=CC1))
CC=C(=CC=NSC=C(S(=O)Cl))	C(C=O)OC1=N(SNC1=CC=C)	C(C)1C(=NN=NC=C1C2=C(NCC2))	C(C(Cl)NC(F)(F)(F))=NCC=1N(=NN=C1)
C(=S(=O))1C(SC=NCS1)=C=CC	C(CN1C(=C(C=CC=C1)CC(N)))	C(C=COC(=C1C(=NC(=O)C1)))	C(CS(=O)(=O)Cl)=1C(=N(NN(=NN=NSC1)))
C(F)=1C(=CSNC2=C(=C(S(=O))SC2C1))	C(C(=O)N1C(=CN=C1)C(O))	C(C)OC(=O)N1C(=CC=CC=N1)	C(C=C=S(=O)(=O))=1C(NCS(N=C(N1)))
C(CC1(=CN=C(=C=C=C1(S(=O)))))	C(C=C1C(=NN=C1CN=C(O)))	C(CS(=O)(=O)(S(=O)(=O)S(=O)(=O)))C1=C(C=CC=C1)	C(C=S(=O))=NOC=C=CO(N=S(=O))
C(S(=O)C(F)(F)(F))1=C(C=C=C=C(=C1(F)))	C(C=CC=CC=CC=CC=C(F)F)	C(C1=C(CC2C(=CC=C2)C1))	C(CO(C))C1C(=N(C=C1))
C(CO)(F)C(=NC=1O(C=C=CC1))	C(CO)=CC(Cl)=CC=NC(=O)	C(CN1C(=C2C(=C(S)N=C2)CCC1))	C(OS(=O))(C)=C1S(N=C=NC(=S)C1)
C(Cl)C1=C(SC=C1N=C=O)C	C(CO)=CSC1=C(C(=O)C=C1)	C(C1=C(=NC(C(=O)NC1=C)))	C(SN(=NC(=S(=O)(=O))C=O))C=S(=O)
C(COCl)1=C(N=C=C=CC1(C(F)(F)(F)))	C(C=CC=CC(=O)C(=O)(O))	C(C(=O)OCC1=N(C(=O)N=CC1))	C(C=CF)=1N(N=N(CN=N(N1)))
C(F)1=C(=CCSCC1=C=S(=O))	C(CSC1=C(C=CC=C1N)OCO)	C(C)C(=O)N1C(=CC=N1)C	C(CN(=O))OC1=C(=CC=C1)
C(SCC1=C(N=C=C1)F)=CO	C(C1=C(C(=O)NC1=CC(=O)))	C(CN1C(=NC=CC=C1C2=N(CCSNC2)))	C(ON=NCS(C(F)(F)(F)))=1(N=C=CSC1)
C(NOC)C=C1S(C=C=C(=C1))	C(C)=NC(=O)N1C(=C(C(=O)C1))	C(C1=C(NC(=O)C2=C(N=CC21)))	C(CS(=O)(=O))=CC=1(N(=NSNC=C1))
C(F)=C1C(=NC=C1SCS(=O)C(F)(F)(F))C	C(CN1C(=CC=CC=C1)C(C=C))	C(CC1=C(C(=CON2C(=NN=C21))))	C(CCCl)1N(=N(N=C1ONC))
C(=CF)(=C1C(N=C=C(OCl)SC1))	C(C1=C(C2=C(C=C(O2)C=N1)))	C(C1=C(=NN(C(=O)C1=CC)))	C(OC1=C(=CC(CS1)=S))=S(=O)(=O)
C(S(=O)(=O)Cl)1=C(=C=C=CCC1CCl)	C(C=C(C1=C(C(=O)NC(=O)N1)))	C(C1=C(C(=O)NC1=NNC(=O)))	C(F)(N)1N(=C=C=CC=C1S(=O))
C(=S)C=1(C(OCl)=CNC1C=C)	C(C=C(C1=N(N=CN=C1O)))	C(C1=N(C(=O)N2C(N=C=CN2C1)))	C(C=NNSC=S(=O))=NN=S(=O)
C(C(F)(F)(F))1=C(N=C(=CC=C1CS(=O)))	C(CN1C(=NN=C1)C(=O)O)	C(C(Cl)N1C(=C(F)C=C1OC))	C(C=1N(=C(SN=O)C2N(=NCN2C1)))
C(C(CCOC=CN=C=O)=C(=S))	C(C1=N(C=NC=CC1=CC=CC))	C(C1=C(SC(Cl)=N1)N=NC=N)	C(OS(=O)S(=O)(S(=O)(=O)))1=C(=C=N(C=CS1))
C(SCC)(Cl)=C=C=C=COC=O	C(C)OC(CN1C(=NN=CN=C1))	C(C)C=C=C1(SC(=O)NC1=C)	C(S(=O)(=O)Cl)=C(C1=N(S(N=NN=C1)))
C(=S)C=1C(CS(C=C=CC1O))	C(C)=CC=C1C(=NN=C(C)1)	C(CC1=N(C(=O)C2=C(C(=O)NN2S1)))	C(F)=1C(N2C(SN=C=NC2=O)NNSN1)
C(=CC(F)(F)(F))1C(=CC=C1(SS(=O)Cl))	C(C=CC=C(C(=O)O)NC(=O))	C(O)C1=N(NC(=O)C1=CC=N)	C(C=S)C=1N(=NNN=NC1C(F)(F)(F))
C(F)CC1(=C=C=C(=CSN1O))	C(CN1C(=C2C(=CC=C2)C=C1))	C(C(=O)NC(=O)N1C(=NC=C1))	C(OCCC1=N(N=NC=N1))
C(S(=O)Cl)C=CC=CC=C=N(S)	C(C1=C(C=C(Cl)C=C1)C2=C(CCCCC2))	C(CS)N=C1C(=C2C(=CC=C2NN1))	C(CF)=1(CNN2(NN(=C=C=CN2N1)))
C(C=S)N=C=C(C(CF)=S(=O))C	C(CNCC(=O)N1C(=CC=CC=C1))	C(C=O)=CC=C1C(=NC(=O)N1)	C(F)=1(S(N2N(=NN=NC=C2NNC1)))
C(OC=C=C=C=S)CC(F)(F)(F)	C(C)=C(C)(CN1C(=CC=C1))	C(C=NC=C1C(=CC=C2C(=CSC21)))	C(C(OS(=O)(=O)Cl)=S(=O)(=O))1=C(N=CN=NN1)
C(C(F)(F)(F))1=N(S(C2C(=C=C=CSC2)S1))	C(C1=C(C(=O)C=CC1=CC=C))	C(C1=C(NC(=O)C(=O)C1=C))	C(C1N(=C=N(C=C1Cl)))2=C(SNN2)
C(S(=O)Cl)=1S(N=CC=2(C=CSC2SC1))	C(C(=O)N=C(O)C1=C(C=CC1))	C(O(N1C(=CC=C1)NC(=O)))	C(C=CN=NC(SCl)=C=CC(F)(F)(F))F
C(=N(CCC(F)(F)(F)))1S(C=C=C=CS1)	C(CO)=CC=C1C(=CC=C1)	C(O)C(=CC1=C(N2C(=CC=C2)NC1))	C(F)1(=NC=C=C(S(=O)C(F)(F)(F))CC1=O)
CCC(F)=C=NSC=C(=CSCl)	C(CO)(O)=NC=CC=CC(=O)	C(C(=N)C(=O)C1=N(C(=O)NC1))	C(S)=C1N(N=NN(=N(C1C=N)))
C(=C1O(CC=2C(=C(=NC2(Cl)))CC1))	C(CO)C1=C(N2C(=NN=C2)CN1)	C(C)C1=C(NC(=O)C1=NN=C)	C(F)=1N(=N(SCN=C=C=N(NSNN1)))
C(=CC1=N(SCCC1S(=O)Cl))=C=S	C(CO)=C(C=CC=CC=C(N=C))	C(C(=N)OCCC1=C(N=CC=C1))	C(C(F)(F)(F))1=N(C(=CCl)N=N(N=NC1))
C(OC=C=S)1S(N=C=CC1SC)	C(CN1C(=CC=CC=C1OC(C(N))))	C(CS(=O)(=O)Cl)CNC(=O)N1C(=NC=C1)	C(C=NO)1S(N=C=N(C=2S(NNC21)))
C(F)C1C(=CC=C1SC)O(C)	C(C(N=C(C)C=C1C(=NN=C1)))	C(C=C1C(=NC=C(F)C=C1F))	C(S)(S(=O)(=O)(S(=O)S(=O)(=O)Cl))=C=C(=NC=O)
C(O)1=C(=C=C2(SC=CC2SC1))	C(CN1N(=CC=C1))=C(Cl)C	C(C)N1C(=CC=N1)C=C(N)	C(C=S(=O)(=O))1N(=NN=C=NC1S(=O)C(F)(F)(F))
C(SC=C(=CNCC=S))C=S	C(CO)=NC=CC=CC=C(C(=O))	C(ONC1=C(CCN2C(=CC=C21)))	C(CCl)1=N(SN=NC2=N(SN=C2N1))
C(F)(=C=CS)C1S(C=CN=CS1)	C(C=CC=C(N1C(=NN=N1)C))	C(C1=C(N2C(C3=C(N=CC=C3C)CN2NC1)))	C(F)=1C(N=NN=C1)2C(=CCSNS2)
C(Cl)C(C)C=C=CC=C=S	C(C(=C)C(F)(F)(F))C=C1C(=NN=N1)	C(C=NCC1=C(=CNC1=CC=C))	C(C=O)=NOC=1N(=N(S(C=NN1)))
C(=S)1(C=C=CS(C=2C(S(CC21))))	C(C=C1C(=NN=N1)C(=O)C)	C(C=C1C(=NC=C1)C2=C(CCCCN2))	C(CCCC=S(=O)(=O))1N(=CC=N1)
C(S(=O))=CC1(C=C=C=N(SC1F))	C(C=CC=C(F)C=C1C(=NN=CC1))	C(C1=C(SC(=O)NC1=CC=C))	C(C(=CN=S(=O)))1=C(NSC=NS1)
C(SCF)=1C(=C=NC=C(O(Cl))C1)	C(C(=O)N1C(=C2C(=CC=C2CC1)))	C(C1=C(NC2=C(N=C(C2=C1))))	C(C=S(=O))=1C(N=NC2N(=NNN2C1))
C(F)S(C=1C(=C=CS(C=N(C1))))	C(C)NC1C(=C(N)C=C1C(=O))	C(C=NCN1C(=CC=C1)NC(=O))	C(C(=S)C(F)(F)(F))1S(C=C=N(N(=NSN1)))
C(C(F)(F)(F))=C(=CCC=C=S)	C(C=O)OC(=O)C1=N(NC(=O)N1)	C(C1=C(C2C(=NC=C2)C=C1))	C(CNNSCl)1=C(=NC=CC=C1)
C(C(F)(F)(F))1N(=CCC=C=C1C=O)	C(CO)=C(OC1=C(C=CC=C1))	C(O)=C1C(=NC2=N(C(=O)NC2C1))	C(CF)1(=NN=NC=2S(N(=NCNC2N1)))
C(F)C1S(C=2C(=C=C=NSC2SC1))	C(C(=O)(C1=C(C=CC1C=C)))	C(C=N)C(=O)N1C(=CC=C1)	C(C1N(=C=CNN=C1CF))=C
CCCSCC=C1N(=C(S(=O))C(=C1))	C(C1=N(N=C(Cl)C2=C(C=CC21)))	C(C(Cl)Cl)=N(N1C(=CC=C=C1))	C(C=C=S(=O)(=O))(=CC=S(=O))C(F)(F)(F)
C(S(=O))CN=C=CC=CC=S	C(C=CC=NC1=C(C=CC=C1))	C(C)C=CC=CC1=C(N=NC1=O)	C(C1=C(N=C=N1))=2(CCCNC2)
C(CCl)=1N(C=CC=C=C1)C(F)(F)(F)	C(C=C(NC1=C(C(=O)C(=O)N1)))	C(C1=N(C(=O)SC1=NN=NC))	C(OC(F)(F)(F))1C(=CC=CN=N1)S(=O)(=O)(S(=O)(=O))
C(S(=O)C(F)(F)(F))S(C=1C(SC(=C=C=C1)))	C(C=O)N1C(=NN=N1)(CC2C(NCC2))	C(C=NC1=N(C=C2C(=NC(=O)NC2C1)))	C(F)=1N(=CCC=C2N(=C(SN)NC21))
C(=C(C=NC=C(SCl)CF))=C	C(C1=C(C(=O)C=C(C1C=N)))	C(COC1C(=NC=C1)NC(=O))	C(O(S(=O)(=O)S(=O)))1=C(=CN=CN=C1)
C(OCl)(Cl)1C(=C=C=CC2=C(CCN21))	C(C=C(N)C1=N(N=C(SC1=N)))	C(C(=CCSC1=C(N2C(=CC=C2CC1))))	C(OC(F)(F)(F))1C(CN=C2N(=NC=C21))
C(=CF)=CSC=1S(CC=CSC1)	C(C1=C(C=C(N1N=CN=C(Cl))))	C(C1=C(CSC1=CC=C=CC=C))	C(C=1S(CCC=2C(=C=NN=NC2)N1))
C(S(=O)(Cl))1=C(=CSC1=CC=C)	C(C=CC=CC=CC=C1C(=CC=CC1))	C(C1=C(S(C2=C(C(=O)C=C2C1))))	C(CN=S(=O)(=O))=1(NNN=NN=C1)
C(C(F)(F)(F))1(=CC(=S)CSN=C1C=C)	C(F)C=CC=C1N(=NN=C1)	C(C(=O)N1C(=NN=C1N(C)))	C(OC(F)(F)(F))N1C(=CN(=N1))SS(=O)(=O)(S(=O))
C(NCl)CC=CC1=C(=CC=C=CC1)	C(C=COC1C(=CC=CC=C1)C)	C(C=1(C2C(=CC=C2)C=C3C(NCC3(C1))))	C(C=S)(=S)C1C(=C=N(SNC1))
C(N)=C1(SCC=C=C=C1S(=O))	C(C=CC1=C(NC(=C1)C(=O)))	C(C=NC(=O)(C))C1=C(C=CS1)	C(F)(Cl)=CC=1S(CCC=C=C1)
C(OC(F)(F)(F))C=CC=C=CC=S	C(C)SC1=C(C=CC=C1Cl)C(C)	C(C(=O)C1=C(NN=CC=C1))	C(O(C=S))(=C=S(=O))N(=NCN)
C(O)SN1C(=C=CC(C=S)=CS1)	C(C=CN=CN=C1O(C(=O)C=N1))	C(CS(=O)(=O))OC(=O)N1C(=CC=C1)	C(C1(N=C=C=C=N(C1S(=O)(=O)(C(F)(F)(F)))))
C(S(=O)Cl)1=C(C2=C(S(CC=C=C2F))SN1)	C(CC(F)C=C1C(=CC=C1NC))	C(CN1C(=NN=C1)CN2C(=CCN2))	C(OS(=O)Cl)1C(C=C2N(=CC=C2(S1)))
C(S(=O))1S(N=C2S(CC=C=C=C2C1))	C(C1=C(C=CC1=CC=CC(=O)))	C(C(=O)C1=N(C(=O)NC(=O)C1))	C(OCC1=C(SN=NN=N1)Cl)=S(=O)(=O)
C(C(F)(F)(F))=1S(CC=CS(N(=C=CC1)))	C(C(=CC=CC=CC=CC=CC=C))	C(C(=O)N1C(=NC=C1)C2=N(CCC2))	C(CN(=O))=1S(NN=NN=N(NNN1))
C(CC=C=S)1=C(=NCCC1Cl)	C(C=NC(=O)O)C1=N(SN(=C1))	C(CN1C(=NC=C1)N2C(=C(Cl)NCC2))	C(C1=C(CC2N(SN=C=NC2=N1)))
C(S(=O))=1C(C=C=C(=CSC1N))	C(CO)C1=C(C=CC=C1OCCO)	C(CN1(CC=C2C(=CC=C(N=C2)N1)))	C(C=S(=O))1=N(SNCC1=C=S(=O))
C(F)SC=C=C=CC=NC=O	C(C(=NOC1=C(C(=O)C(=O)N1)))	C(C)=NC1=N(C(=O)C=C1C)	C(C=1N(S(C=C2(S(NC=C=NC21)))))
C(S(=O))=1C(N=C(C(F)(F)(F))(CC=C=C1))	C(C1C(=NN=C(O)1)(C))=C	C(C(=O)NC=CC=N(OC(=O)))	C(OS(=O)(=O)Cl)1=C(N=C(=C=C1S(=O)(=O)))
C(ON1C(=C=C(F)(C=C=C1)))	C(CO)=CC=CC=CC=CC(=O)	C(C=C(NC(=O)C(=O)NC(=O)))	C(C=C=S)1(CN=C=NNN1Cl)
C(S(=O)Cl)=CCC=CC(=CCl)N=C=S	C(CCN1C(=CC=C1C=CC(=O)))	C(C)N1C(=CC=C1)C2=C(NCC2)	C(C=NSN1N(=NS(N=CC1=N)))
C(OCC=1C(=NCC=C=C1)Cl)	C(CC1=C(C(=O)N2C(=CN=C2C1)))	C(C=S)C1=C(C(=O)NC1=C)	C(ON=NCl)1=N(S(CC=2N(=NCC2C1)))
C(S(=O)(C(F)(F)(F)))1=C(C=C=CCC1=N)	C(C1=C(C(=O)NC2=C(C=CN21)))	C(C1=C(SC(=O)NC1=CC=C))	C(S(=O))=1N(=NSN2N(C=NN(=C2N1)))
CC1N(CC2=C(=C=C=CC=C2(SC1)))	C(COC1=C(N2C(=C(C)C=C2)CN1))	C(C(F)=C=C1C(=NC(=O)NC1))	C(C(=O)F)N=C(=CCN=NC(F)(F)(F))
C(=CSC=1O(C(=S)CCN=C1))	C(CN1C(=CC=C1NC=NC(N=O)))	C(CN1C(=CC=C(Cl)C=C1NN))	C(O)1C(=N(N=C1NC))C(F)(F)(F)
C(C(F)(F)(F))=1C(SN(=C=C=CC1CCl))	C(C1=C(C=CC=CC1)C(=O))	C(C=C(NC(=O)C1=C(C(=O)SN1)))	C(OS(=O)(=O)Cl)=1S(N=C=NN(=C=NSC1))
C(C(F)(F)(F))(=C(=CC1N(=C=CCC=C1)))	C(C)(C)N1C(=CC=CC=C1)	C(C(=O)NC(=O)N1C(=NN=C1))	C(OS(=O))ON(C=1N(=C=C=NNN1))
C(Cl)C=C1(C=NC(=C=S)C1)	C(C1=C(NC(=O)C=C1OC(=O)))	C(C=C=O)C(=O)NC(=O)CC	C(F)(=NN=NCl)(N=NN=CNS(=O)(=O))
C(F)C=1(CCS(C=C=C=N(SC1)))	C(CN1C(=NN=N1)CC(=O)C)	C(C=NC(=O)C1=C(CN=C1))	C(C=S)1(C(=C)S(N=NC(=S(=O))SC1))
C(C=C1C(SC(C(=C=S)Cl)=C1))	C(C=C(N))=CC=CC=CC=CO	C(C1=C(C(=O)NC2=C(=CCC21)))	C(C1(=C=NN=C1S(=O)Cl))C=S(=O)(=O)
C(C(F)(F)(F))=1(C(F)C2(=C=CCN=C2SC1))	C(C=CN=NC=C(C(=O)C=C(C)))	C(CS)C(=O)N1C(=C(Cl)N=C1)	C(N1O(N=N(N=NC1=C=N(C))))
C(C(F)(F)(F))1=C(=C=NSCC1=CCF)	C(C1=C(C=CC=C1)NOC(F))	C(C)1C(=NC2=C(N=CC2=C1))	C(CF)=NC=NN=N(N=S(=O)(=O))
C(N=CC(F)(F)(F))1=C(CC(F)C1=C=O)	C(CN1C(=CC=N1)C(C)C=C)	C(C(=O)NNC1=C(=N(NC1=C)))	C(N=S(=O))(=S)C1=C(SCS(C=C1))
C(O)(C(F)(F)(F))1C(=C=C=C=CC1=C)	C(CSC1=C(N2C(=CC=C2)NC1))	C(CCN1C(=NN=CN=C1CCCC))	C(C1=C(=C=C=N(NN1S(=O)(=O)S(=O)(=O)Cl)))
C(OCl)=1S(C(C=S)CC=C=NC1)	C(C)=NC=CC=C(F)C=CN=C	C(C=CC=C1N(C(=O)C(=O)N1))	C(ONC(F)(F)(F))1N(=CN=C1C(F)(F)(F))
C(Cl)1=C(C2(C=CCC2=C=N1))	C(C1=C(CN2C(=NN=CN=C2N1)))	C(C=S)=C1N(CC(=O)NC(=O)C1)	C(N=O)NS(N1N(=CC=2N(=NCC2S1)))
C(OCC(F)(F)(F))=1C(SCSC=C1)=C=S	C(CO)=NC=NC(=O)OC(=O)	C(CN(C)C(=O)N1C(=CC=C1))	C(N=NCl)1=C(N=C2C(=CSC2N1))
C(CC(F)(F)(F))CSCC=1(C=C=C=C=C1)	C(C(=O)C(F)(F)(F))C=CC=C(C(=O))	C(C=S)C(=O)N1C(=CC=C1)	C(NS(=O)(S(=O)))N1N(=NN(=C1C(F)(F)(F)))
C(SC=S)=1(CC=C(F)CN=C1)	C(C1=C(C2=C(C=CC=C2F)CC1))	C(CO)N1C(=CC=CN=C1)C=N	C(O(CCN=C=S(=O)(=O)))=1(S(N=CN1))
C(=NS(=O))1C(CC(=S)C=C=C1)	C(CSC(N1C(=CC=C1N(=C(C)))))	C(CSC1(CCC2=C(N=CC=C2N1)))	C(CF)1N(=NN=N(N(=C1OC(F)(F)(F))))
C(O(N=C=C1C(SC=CC1Cl)=S))	C(CN1C(N2C(=NN=C2CC1=C)))	C(C=N)N=C1C(=NC=C1C(=O))	C(C1N(=NN=C=C=C1OS(=O)))Cl
C(=S)(Cl)SC(Cl)=C=CSCC=S	C(CC1=C(SC2=C(N=CC=C2)C1))	C(CS(=O)(=O))C1=C(C=NN2C(=NC=C21))	C(SC=1C(=C=C=CSC1C(F)(F)(F)))(F)
C(C)C1=C(=C=CSN=C1S)	C(C(C(=O)O)=C(Cl)C=CC=C)	C(C(=O)N1C(=C2C(=CC=C2CC1)))	C(F)=1N(S(CN=NN=C=CC1))
C(F)=1(N=C=C=CC(C1CCS(=O)))	C(C=C(C1=C(N=CN=C1N=C)))	C(C=CC(=O)C(=O)NC(=O))	C(Cl)(C=1C(NN=C2S(N=C=NSC21)))
C(Cl)S(C1N(=C=CSC1=C=C))	C(OC(F)(F)(F))N1C(=CC=C1)C(=C(C))	C(C=O)N1C(=NNC2=N(C(=O)NC21))	C(C=O)SNC1(=C=C=CN=C(F)1)
C(S(=O)Cl)=C1(SC=2(S(N=C=CSC2(SC1))))	C(C)=CC=CC1=C(C=CC(=O)1)	C(CCN(C(=O)C1(C=CC=C1)))	C(C=1C(=NN=C=CN1)C(F)(F)(F))=N
C(CCl)1=C(=NS(C=C(C1=C)))	C(CN(C1=C(C(=O)C=CC(=O)1)))	C(C=NSC1=C(C(=O)N=C1N))	C(C1=C(C=CS(N(=NC1=CN))))
C(S(=O))1S(C=C=C(=C=C1CC))	C(OS(=O)(=O)Cl)C=CC=C1C(=NN=N1)	C(C=NC(=S)NC(=O)NNC(=O))	C(=S(=O))1(CC(N=S(=O))=CC=NC1)
C(C(=C(=C1N(=CCS(C=C1)))))	C(C(C1=C(N2C(=NN=C2C=C1))))	C(C=1C(=NC2=N(C(=N)C=CC2(N1))))	C(OCl)1=N(NC=C=C2S(N=CSCC21))
C(NS(C(F)(F)(F)))C1(C=C=C(=C=C1))	C(CN1C(=C(N)N=CN=C1)C)	C(CC1=C(C(=O)NC1=NN=C))	C(C1N(=CN=N1))N=C(C(F)(F)(F))S
C(C=CCl)C=C=NC=C(C(F)(F)(F))F	C(C1=C(C(C(=O)C1=CC=C)))	C(C(=O)N=C1C(=NCNC1=C))	C(S(=O)(=O)S(=O)Cl)1C(N=C=C=C(=NN1))
CCNC=C1C(SC(Cl)2(C=CC=C2S1))	C(CSC1=C(CSC2C(=CC=C21)))	C(C=O)=C1C(=C(=NCC2=C(CCSC21)))	C(C=CS(CN=S(=O)))1=N(SC=N1)
C(S(=O)Cl)1(SC=2(S(C=C=C=NC2CC1)))	C(C1=C(C=CC(=O)C1=CC=C))	C(CCO)C1=C(=NN=C(C1=O))	C(F)=1N(SN=CNC1N)C=C=S
C(OC(=C=S)C(F)(F)(F))C=1C(=CS(C1))	C(C)C=CCCC1(C(=C(Cl)C=C1))	C(C=C1C(=CC=C2C(=NC(=O)N21)))	C(C=O)=C=NN=NSCS(=O)(=O)C(F)(F)(F)
C(NSCl)=1(CC=C(=C=C=C=CSC1))	C(C=C(C=C(C(=O)O)C(=O)))	C(C)=C1C(=NC(=O)NC1=C)	C(F)ON1(N=CN=C2S(N=C=NSN21))
C(C=NC(F)(F)(F))1(=C=C=CC(CF)1)	C(C(=O)N1C(=NN(C1=CC=C)))	C(C=1C(=C2C(=C(C)C=C2Cl)CCC1))	C(F)S(N(=C1(N=CC=C=NN1)))
C(SCF)=1N(=CSC(C=C1)=C)	C(C)=NC(F)=CC=CC=CC=C	C(C=1C(=NNC2=N(C(=O)NC21)))	C(ONC=O)N1C(=NC=2N(=CSC2S1))
CCC(Cl)=CC1=C(=CS(C=C1))	C(C(C)C1=C(N=C(C)C=C1))	C(C=C1C(=CN=C1C(=O)NN))	C(F)=1(SN=C=C(=C2C(CNNSC21)))
C(=S(=O))C1(SC=CN(=C(C1=C)))	C(C1=N(S(C(=O)C=CC1=C)))	C(C)C1=C(C2=C(N=CC=C2NC1))	C(SNSC(F)(F)(F))1N(=NC=C1(S(=O)(=O)))
C(Cl)1=C(=CC=C(F)NC1C=S(=O))	C(O)=C1C(=CC=C(F)C1=C)	C(C(=N)N)=CC1=N(C(=O)CC1)	C(O(S(=O)(=O)(C(F)(F)(F))))1=C(=CN=C=NS1)
C(F)1=C(S(C=2S(C=CN=CC2SC1)))	C(C=CC=N)N=CC=CC=CC=C	C(C)C(=O)N1C(=C(S(=O)(=O))C=C1)	C(ON(=COCl))=1C(=CN=N(SNNN1))
C(N=CC(S(=O))=CC=S)=CCCl	C(C(=O)O)C=CC=CC=CC=C	C(C1N(NC(=O)C1=CC=C=N))	C(C1S(N=N(CC2=C(N=C=C21))))
C(O)C(=C=S)C1(S(C=C=NC1))	C(CN1C(=CC=N1)C2=C(C(CC2)))	C(C(=O)CC1C(=CC=C1)NC)	C(CS(N=S(=O)(=O)))=1C(=NS(CC=C1))
C(C1S(C2=C(N=C=C2F)C=CC1))	C(C=NC=NC(=O)C1=N(N=CN1))	C(CCC1=N(CC(=C2C(=NC=C21))))	C(S(=O)C(F)(F)(F))1=C(=C=CC(NS(=O)1)=S)
C(SCOCCF)C1(=C=C=C=C=CC1)	C(C=O)NC1=C(C(=O)NC(=O)1)	C(C)C(=N)NN(CC1C(=NN=C1))	C(F)=NC=1(CNC=NC=NC1Cl)
C(OC(F)(F)(F))=1C(NCC=C=C1)=CCl	C(CO)=C(OC)CN1C(=NN=C1)	C(C(=S)NC(=O)C1=C(C(=O)NC1))	C(C1=C(=N(SN=C=NC1N)))
C(C(F)(F)(F))=CC1N(=CS(C=C=C1O))	C(C(=O)NC1=C(C=C(N=C(N1))))	C(C(=C)N1C(=CC=C1)C2=C(CNC2))	C(C=CC=S(=O))=1N(=NSCS(N1))
C(S)1=C(=C=N(CC=C1(CS(=O))))	C(COC1C(=CC=CC=C1)NCC)	C(C)=1N(CC2=C(=CC(Cl)=C2C1))	C(C=NO)SC1S(N(=NN=C=C1))
C(S)SC1=C(=CCC(=S(=O))N=C1)	C(O)=CC1=N(NC(=O)N1N=C)	C(C(=O)NC1=C(=NSNC1=O))	C(F)1=N(SCN=C2C(=NNC=NN21))
C(CF)1=C(CC=C=C=C1SS(=O)(=O))	C(C(CO)=NC=NC(=O)OC(=O))	C(CS(=O)(=O))N(NC(=O)N1C(=CC=C1))	C(C(Cl)S(=O)S(=O)Cl)N1N(=CC(=C1))
C(=S)C1(C=CC=CNS1)C=O	C(CCOC(=O)OCCN1C(=NN=C1))	C(C(=O)N1C(=CN=C1N(C)))	C(F)=1S(N2S(C=3N(=NN=NSNC3CN2SN1)))
C(F)1S(C=C=CCC1=C=S(=O))	C(C(=O)(C))C=CC=C(C(=O))	C(C=NCl)C1=C(C(=O)NC1=O)	C(C)NCO(C1(=NN(=N(C=C1))))
C(SCl)=C=CCN(=COC=C)	C(C1=C(N=C2C(=CC=C2)C1))	C(C=CSC(=O)C1=C(SCC1=O))	C(F)=C1N(C=NSN=N1)OC=C
C(CF)1N(=C=C=C1C=COC)	C(C)CC1=C(C(=CC=C1N=C))	C(CNOS(=O)(=O))C1=C(C(C)=CC=C1)	C(CS(=O)(=O)(Cl))1N(=CN(=C1S(=O)(=O)C(F)(F)(F)))
C(C(F)(F)(F))1C(=C=CC(=S(=O))C=C1Cl)	C(CC(=NOC(=O)N1C(=CN=C1)))	C(C1=C(N(SC(=O)C1=CC=C)))	C(S)NC=1C(C=CN=NSN1)=S(=O)
C(F)=1C(=CCC=CC1C=NS(=O)Cl)	C(CNC1=C(N=C(F)C=C1N=C))	C(C=O)C1=C(C=CC=C1)C2C(NCCC2)	C(F)=NC1=N(N=N(SN2C(=NSNSC21)))
C(CCl)1=C(S(C=C=C=C1CS(=O)))	C(C(=O)C(F)(F)(F))C=CC=NC(=O)O	C(C1=C(C2=C(C(=O)NC2=CC1)))	C(C=S(=O))=1N(=C=C2N(=CS(NC2(SCl)C1)))
C(N1C(C=C=CSC1F)=S(=O))C=S	C(CO)=CC(=O)N1C(=CN=C1)	C(C1=C(C(=O)NC2=C(CN=C21)))	C(F)=C1N(=NC2=C(=N(NSCSC2(F)S1)))
C(=S)=C1C(=N(CC=CC1S(=O)))	C(CC(N1C(=CC(N2C(=NN=C21)))))	C(C=CC(=O)C(=O)NC(=N))	C(C=S(=O)(=O))=1S(NC2=C(=C(F)SNN2SC1))
C(S)C=CC1S(C(S(=O))=C(=C=C1))	C(C=NC=NC(=O)NC(=O)O)	C(C=NCl)C1=C(SC(=O)N=C1)	C(C)1C(=CC=CN=N1)CCl
C(OC(=S)Cl)=C1C(=CSC=CN1)	C(C=CN=CN=CN=C(NC(=O)))	C(C=NC1=C(NC(=O)SC(=O)N1))	C(F)1(=NNSC=C2S(N=C=NSC21))
C(=CC1O(CSN=C=C1F))=C	C(C(C=C1C(=CN=C(F)1)))	C(C1C(=CN2C(=CC=C2)C(F)C1))	C(N1N(=N(C=C1ONS(=O)(=O))))=C
C(S(=O)Cl)1C(C2=C(=CN=C2C=C1))	C(C(C1=C(C=CC=C1NC2=N(NCC2))))	C(C=NS)NC1=C(N2C(=NN=C2C(N1)))	C(ON=S(=O)(=O))=CC=COC=S
C(SC=CC1C(NSC1=S)=S(=O))=C	C(OC(F)(F)(F))N1N(=CN=C(C)C=C1)	C(C=S)C1=C(NC(=O)C1=N)	C(C=C=S(=O)(=O))C=C=COC(F)(F)(F)
C(CSCl)(C=1N(=C=C(=C(OC1))))	C(C(=O)C(F)(F)(F))C=CC=NC=NC=N	C(C=COCN1C(=C2C(=NC=C2)CNC1))	C(F)=1N(C2=N(SN=NC=C2CSNSN1))
C(Cl)=1C(=CCC=C=NS(C1O))	C(C(=C1C(=NN=C1CN(CC))))	C(C)C(=O)N1C(=CC=C1NC)	C(C)=C=C1S(N(SCl)N(=C=CC1))
C(=CC(F)(F)(F))=CC=COC(=S)C(F)(F)(F)	C(CN1C(=CC=CC=C1OC(=O)))	C(C=O)C1=C(NC2C(=NC=C2)C1)	C(O(Cl))1=C(=NSC2N(=C=CSNN21))
C(SCl)1C(=C=CN=C=C1(CS(=O)))	C(C1=N(N2C(=CC=CC=C2NC1)))	C(OCSC(=O)N1C(=NC=CC=C1))	C(C=S(=O))(C=N)1N(=N(C=C2N(NSN21)))
C(COCl)=C1C(NC=C=C=C1S)	C(CN1C(=C2C(=NN=C2NC1)))	C(C1=N(NCN=CC1=C=CC=C))	C(CN=S(=O))(=S(=O))NSC=C=S(=O)(=O)
C(F)1=C(C(=CCS(=O)(=O)Cl)(C=C=C1))	C(C(O)=O)N=CN=CN=CN=C	C(CS(=O)(=O))C1=N(C=C2C(=NN=C2)C1)	C(CN=S(=O)(=O))1=N(S(N=C=C=NN1))
C(NC=C=O)1S(C=CSC=C1)	C(CCC1C(=CN=C1Cl)C=CC=C)	C(CSC(=O)N1C(=CC=C1)N)	C(C1=C(=NSN2C(=NNC=C=NC21)))
C(S(=O))=1C(=N(C=C(=C(=CC1))))	C(C1=C(C(=O)NC2=C(C(=O)NC21)))	C(COC(=O)F)C1=C(=NC=C1)	C(CS(=O)S(=O)(=O))=C=NN=C=O
C(SC1=C(=NCC=C=C1S(=O)Cl))	C(C1=C(N=C(N)C=C1CC))	C(COC1(N2C(=NC=C2)C(=O)CN1))	C(OCl)1=N(C=2C(=CSN=C(C2)C(F)(F)(F))NS1)
C(F)1S(CC=C=C=C1C=COS(=O))	C(C=NNC(=O)C(=O)C=CC=C)	C(CS(=O)(=O))OC1=C(NCN2C(=CC=C21))	C(C=1S(C(Cl)=NN=C=NC1S(=O)(=O)))
C(C1C(=C=C=C=CC1(S(=O)Cl)N))	C(C(=O)OCC1=C(C=CC=C1))	C(C1=C(C2=C(C(=O)NC2=C(C1))))	C(C=S(=O)(=O))1(=N(SN=CSC1C(=C)))
C(OCC(F)(F)(F))1=N(S(C=C=C1C=C))	C(COC(N1N(=NN=CC=C1Cl)))	C(CC1=C(C2=C(N=CC=C2)NCC1))	C(F)=1S(C2(N=C=NN=CSN2CSN1))
C(SC=C=S)=COCC(=S)(F)	C(C)CN1C(=CC=CC=C1CCC)	C(COC1=N(N2C(=NC=C2)CCC1))	C(Cl)=1C(=C=C=NNC1C(F)(F)(F))NO
C(Cl)(SC(C1=C(N=CC=C1S)))	C(CN1C(=C(Cl)C=C1C2=C(CCN2)))	C(C1=C(NC=C1C=NNC(=O)))	C(F)1=N(CC(F)=NC=C1N=C)
C(N1C(C=C=C=C=C1S(=O)Cl)(C))	C(C(=C1N(C(=O)NC1=CN=C)))	C(C1=C(CC2=C(N=CC=C2)CN1))	C(F)=C1(N=C=NC(C(F)(F)(F))C=N1)
C(Cl)(CCl)=C(C(F)(F)(F))C=C(=C=C)	C(C(=O)C1=C(C(=O)CC1=C))	C(OC(=O)C(F)(F)(F))N1C(=CC=C1N)	C(CF)=C=C=NCC1=N(NNS1)
C(C=C=CF)=C1C(=C(CN1))	C(OCC(=O)N=CN=CN=NN=N)	C(CN1C(=C(C(=O)C1=C(=O))))	C(F)1C(=NSCN2C(=NC=C21))
C(NC=C=S(=O))1(=CS(CC=C(S1)))	C(C(=CN=CN=CN=C(NC(=O))))	C(C1C(=CC=CC=C1N)CC2=C(CCN2))	C(ON=S(=O))1=N(SC=2S(NCN=CC2(N1)))
C(CF)=C=C1N(=C=CC1=S(=O))	C(C(=O)NC=CC=CC=CC(=O))	C(COS(=O)(=O))CN1C(=CC=C1C(=O))	C(OCl)NSNONN=C=C=C=S
C(F)C1=C(N=C=CSC1=CSCl)	C(CO)=CC1=C(C=C(Cl)C=C1)	C(C(=O)N1C(=NC=C1F)C(C))	C(OCl)1N(=N(N=CC=N(C1=S(=O)(=O))))
C(C1(=C=CC2=C(C=3C(C=CC3SN2S1))))	C(C(=O)C=C1C(=CC(=O)NC1))	C(C1=C(NC(=O)C2=C(=CNC21)))	C(C1(=N(CC=NN=N(C1C=O))))
C(C(C(NCl)=C=S)F)=CC=C	C(C)C1=C(N2C(=CN=CN=C2)CC1)	C(C=CC1=C(NC(=O)C1=NN))	C(C1(=CSC=C(OC1=NN(=O))))
C(F)1=C(SC=C1C(F)(F)(F))C=C=C(N)	C(C(=O)O)=CC=C(C)C(=O)	C(C1=N(N=C(O)C1=NC=C(Cl)))	C(C1=N(C2(=C(C=S)S(N=NSN2(CS1)))))
C(=S)C1=C(S(N=CCSC1=C))	C(COC)=C(C(F)(F)(F))C=C1C(=CN=C1)	C(C1C(=C2C(=CC(F)=C2)CC1))	C(ON=S(=O)(=O))=C1C(NSN=NC1=O)
C(S(=O))C(=S)C1S(C=C=C=C1)	C(CO)C=CC=CC1=C(C=CC=C1)	C(C(=C(F)CN1C(=CC=CC=N1)))	C(F)OC1N(=C=N(C=NN1C=S(=O)))
C(OC=1(CCC=NC=C1))=CCl	C(C=COC1=C(C=NC1=CC=C))	C(C)=NSC1=C(C(=O)NC(=O)C1)	C(C)1(=NNSC=2S(N=NSN=NC2C1))
C(CC(F)(F)(F))=1C(CN=CC=C1)(=S(=O))	C(C(=O)C(=CN=CN=CN=CN))	C(C=1C(=NCN=C1)C(=O)N)	C(C=1N(=C=C=CCS(C1C(F)(F)(F))))
C(C(F)(F)(F))SCC1=C(N(=CC=C1F))	C(C)C1=C(N2C(=CC=C2C=C1))	C(C=NNC1=C(C(=O)C=C1O))	C(F)=1C(CSN=C=C1)N=NN
C(S(=O)(Cl))SC=1N(=C=CC1C=C)	C(C=NN=CC=CC=C(C)C(=O))	C(C=N)=C1C(=C(NC1=C(C)))	C(C1=N(C=2N(=NC=CC=C(C2NS1))))
C(OC=S)1=C(=C=C(=CCN1))	C(C(=O)SC=O)N=C(OCC(=O))	C(C1=N(SNC1C=C2C(=CC=N2)))	C(CN=CCO)1=C(=N(N(=NSC1)))
C(F)1(=C(=C=CC2=N(SCCSC21)))	C(C=C1C(=NN=NN=C1)C=C)	C(C(=O)N1C(=CSC2=C(N=CC21)))	C(F)1=C(=NC(=O)(C2C(=NCCSN21)))
CC1N(=CC=C(C(F)(F)(F))C=C1CC(F)(F)(F))	C(C=NC1=C(C(=O)C=CC=C1))	C(C(=O)N1C(=NN2C(=NC=C2C1)))	C(F)1C(CC=2S(N=NN=C(=CC2N1)))
C(F)1(=CCCC2N(=C=C=CC21))	C(C1=C(N(=CN=C1F))C(F)(F)(F))C	C(C1=N(CNC(=NC1=S)N=C))	C(F)1(C(=NC(F)(F)(F))(C=C=C=NC1))
C(C=S)(C=C1C(SC=C=C(F)N1))	C(C=CC=CC(=O)C=CC=C(Cl))	C(O(C(F)(F)(F)))N1C(=NC=CC=C1)	C(OC(=O)C1=C(=CN=CNS1))
C(SS(=O)(C(F)(F)(F)))=CC1=C(N(=CC=C1))	C(C1=C(N=C(Cl)C(=O)C1=C))	C(C=CC1=C(C(=O)NC(=O)C1))	C(C=S(=O)(=O))1S(C=C=C=NC1F)
C(S(=O)Cl)1C(CC2C(=C(=C=C=C2(S1))))	C(C=COC(=O)N1C(=NN=NC1))	C(C1=C(C(=O)NC1=COC(=O)))	C(C)1S(N2N(=C=C=NN=C2CC1))
C(C1S(N=CSC=C1))=C=C(C)	C(C1=C(C=CC=C1CCN2C(=CCN2)))	C(C(Cl)(=O))=CC1=C(C=CC1)	C(S(=O)(=O)S(=O))=1C(N=NCN=C1)=S
C(=NC(F)(F)(F))C1C(=C=CCC=C1C=S)	C(C)=CN=C(N1C(=NN=NN1))	C(C1=N(C=CC2=C(C=N(N21))))	C(C=N)=1(SN=C=C2C(CN=CSN2C1))
C(NC)CC=C1S(C=C=C=C=C1)	C(C(=O)O)=CC=C(C(=O)N)	C(C=O)N1C(=CC=N1)C(=O)	C(C1C(=N(C(=C1OS(=O)(=O)S(=O)(=O))Cl)))
C(N=CC1=C(=CSC1=CF))C	C(C)OC1=C(N(=CC1=CC(=O)))	C(ON1C(=NC=CC=C1)C2=N(CCCC2))	C(S)=1S(CN=NC(=O)C1C=N)
C(CCl)1C(=C=C=C=CS1)C(F)(F)(F)	C(C)=C1C(=C(N)C=C(O)1)	C(C1C(=CC2C(=CC=C2)C1))	C(C1C(=C(S(=O)Cl)(C=N1))S(=O)(=O)S(=O)(=O))
CC1(=C=CSN=CC1=CCl)	C(C=CC=NC1=C(C=CC1=NC))	C(C)=C1C(=NN=C1CNC(=O))	C(F)N1S(NC2N(=NN=C2SC1))
C(S(=O))C1(=C=CC=C=N(C1CCl))	C(CN1C(=CN=C1)C=C(CO))	C(C1=C(C(=CC1=CC=CC=N)))	C(OCl)=1S(N=C2(C=CNN=NSC2C1))
C(COC1=C(=C=C(Cl)C=CC1))	C(C1=C(N2C(=NN=C2CC1=C)))	C(C=O)C1=C(C(=O)NC(=O)C1)	C(OS(=O)C(F)(F)(F))1=C(=C=CN=C(F)S1)
C(Cl)C1(=C=CSC2=C(CN=C21))	C(C1C(=C(C(=O)C1=CC=C)))	C(CCSC1=N(C(=CC=C1N(C))))	C(C=C=NCl)1=N(S(N2(SC=NSC2N1)))
C(S(=O)Cl)1=C(CSC=2S(C=C=CSC21))	C(C)NC=C1C(=NN=CN=C1)	C(CC1=C(=C(NC(=O)C(=O)N1)))	C(COCN=C1(N=CC=C1Cl))N
C(=CCC(=C1O(N=C=C(=C1))))	C(C=COCC(=O)OC(=O)C(=O))	C(C)1C(=NC(C)=CN=C1N2C(CCC2))	C(N=CCN=NS)(N=S(=O)(=O))=S
C(C=S(=O))1(S(C=C=CCC1=S))	C(CO)OC1=C(C(=NN=C1)C)	C(C=S)=C1C(C=CNC(=O)N1)	C(C=S(=O))1(NC(C=O)C=C=NC1)
C(F)C1=N(CC=C=C=C1C(F)(F)(F))	C(COC1=C(C(=O)C=CC=N1))	C(C(=O)N1C(=NNC1=NC=C))	C(C=S(=O))1C(=NN=N1)S(=O)(=O)(S(=O)(=O))
C(Cl)1=C(C=N(C2=C(C(=O)CC21)))	C(C(=C1C(=CC=CC1)C(=O)))	C(C(F)=NC1=N(C(=O)N=CC1))	C(C=NN=S(=O)(=O))1=N(SCN=C1SC)
C(CO)1=C(=C(F)C=CC=N1)	C(C(C(=O)C=C1C(=CC=C1)))	C(C(=O)N1C(=CC=C1)C2=C(CCCNC2))	C(CCC1(=N(CC2=N(N=NN=C2C1))))
C(Cl)SCC=1S(CC=C=C=C1)	C(C=NN(C1=C(N2C(=CN=C2N)CC1)))	C(CSN(C=C1C(N2C(=NC=C2SC1))))	C(F)=1N(=NC=2(NNCS(N=NC2N1)))
C(Cl)1=N(C2S(C=CC=C=C2(CC1)))	C(CO)=NC1=C(C(=O)C=CS1)	C(C=1C(=NCC2=C(C(=O)NC21)))	C(COC=C)1=N(CN(=NSC1=N))
C(=S)=C1C(S(C=C=NC1=C))	C(C(=O)C1=C(N2C(=CC=C2)CC1))	C(C(=O)N1C(=NN=CC(C1=N)))	C(F)=NN(OC)SNC=1N(=C=CSN1)
C(C)CCC=1N(=C(=C=C1))	C(C(O)=NOC1=C(C=C(C1=C)))	C(OCSC1=N(C=C(C)C(C)=C1))	C(C)1=C(=NN2N(N=NS(C=C2N1)))
CCOC=C=C=CS(C=S)	C(C=O)N1C(=NN(C1=CC=C))	C(C(=O)C1=N(CC(=O)C(=O)N1))	C(F)=1C(=NSC=CC1C=NS(=O)S(=O)(=O))
C(OC=S)=1C(C=C=C=CN1)	C(CO)=CC=C1C(=CC=C1)	C(C(=O)N1C(=CC=C1NC2=C(CCN2)))	C(CSC(NNNN(=C=S))=S(=O)(=O))=O
C(C=C=NC(F)(F)(F))1=C(CSC=C(Cl)S1)	C(C1=C(C(=C(C=C1OCCOC))))	C(CC1(C2=N(C=CC2=CC=C1)))	C(C=O)1(=CC2=C(=NNNN2C(N1)))
C(OC(F)(F)(F))1=C(SCC2C(=NC=C21))	C(C=C1C(=CN=CN1C(=O)O))	C(C1=C(C2=C(C(=CC2=C(C1)))))	C(OC=1(CN=C2C(=NN=C2SC1)))
C(OC(C=CF)(=C=S))=1N(CSC1)	C(C=NC=C(Cl)C=CC=C(C(=O)))	C(C=C1C(=CC=C1)NC2=C(CCC2))	C(Cl)C=1C(C=C=NC=NSC1S(=O))
C(NSC1=C(=C=CC=CS1))(Cl)	C(CC(C(C(=O)N1C(=NN=N1))))	C(CC1=C(C2=C(=N(C(=O)N2SC1))))	C(C=CCCl)=1(N(=CSC=CSN1))
C(=CCl)=C1N(=CCC=C(O1))	C(COC1C(=C(O)C=CC=C1O))	C(C)=NN=CC1C(=NC=C1)N	C(=CC=S(=O)(=O))=C=COC(F)(F)(F)
C(CC(F)(F)(F))C=C=C=C=CS(=O)Cl	C(C1=C(C(=O)C(=O)NC1=C))	C(C=N)N1C(=NC=C1C(=O))	C(C=1O(CC=NC=C1))=CSS(=O)
C(C)1N(=C=C=C=C(C(F)(F)(F))C1O)	C(C1=C(C(=O)C2=C(NC=C2S1)))	C(C(=O)C)=1C(=NC(=O)CC1)	C(OC1O(C2(N=N(N=C2(Cl)))NCN1))
C(C=C=C=S)=CCOCCl	C(CC1=C(CN2C(=NN=NN=C2)C1))	C(C(C)=C1C(=C=N(C1=C=C)))	C(O)=1N(=NN=N(N2C(=CSNN2)C1))
C(Cl)SC(=C1C(=C=CCN=C1))	C(C=CC=C(C(=O)O)NC(=O))	C(C(=O)NC1=C(C(=O)C(=O)NC1))	C(CCCl)1C(=C(S(S(=O)(=O)Cl))N=C1)
C(Cl)SC=C=C(Cl)CN=CC=O	C(C=CSC1=C(C=CC=CC1=C))	C(CC(=O)C1C(=NSC1=C=C))	C(OCl)=1C(N=N(SC=C=N(SNN1)))
C(C=CCl)=C=CCC(C(=S(=O))Cl)	C(C=CC1=C(C(=O)C(=O)N1))	C(C=C1C(=NC=N1)C2=N(NCC2))	C(C(NN=S(=O))=C=S(=O))C=S(=O)
C(N1O(C2C(=CC=C2)CCS1))	C(CN1C(=C(O)C=C(Cl)C=C1))	C(C(=NC(=O)C1=C(C(=O)NC1)))	C(F)1=N(N2C(=CC3=C(=NSN3C2))CS1)
CC=1C(=CCS(N2C(=CC=C2C1)))	C(C(=C1C(=NN=C1Cl)C=N))	C(C(=O)SC1=N(NN=CC=C1))	C(SS(=O))C1N(=NN=C=C=C1NCl)
C(SCl)1(=C=CC2C(=C=CC(C2S1)))	C(CSC(=O)O)=CC=C(OC(=O))	C(C=C(C))C(CC=C(=O))=O	C(OS(=O)(=O)C(F)(F)(F))=N(C1(NN=C=C=C(F)1))
C(=CC(F)(F)(F))1C(=C=C(Cl)C=NC1)	C(O)N1N(N=C(N2C(=CC=C21)))	C(CSC1C(=C2C(=CC=C2)(CC1)))	C(C1=C(=CN=NN1(S(=O)(=O)S(=O))))=N
C(S(=O)Cl)CSC1(=C=NS(C=C=C1))	C(C=CC=CC=CC=CC=C(C(=O)))	C(CN1(S(C2=C(N=C(N=C2CN1)))))	C(ON=O)1=N(SC=2S(N=CCNC2N1))
C(CSC1C(=C=C(=N1)))=C	C(C1=C(C2=C(C(=O)NC2=CC1)))	C(C(F)N1C(=C(F)C=C1CN))	C(C1N(=CN=N1))(NOS(=O)S(=O))S(=O)
C(SCl)C(=C1(C=C(C=S(=O))N=C1))	C(C=CC=C1C(=NN=C1F)C=C)	C(CN1C(=C2C(=CC=C2C)SN1))	C(C=1S(NC2(=C=NSC=NSC2(Cl)C1)))
C(SC(F)(F)(F))=1C(=CN=CC=C1)CO	C(CC1=C(C(=O)C=C1SC(=O)))	C(C)C1=C(NNC(N2C(=CC=C21)))	C(F)1(=N(C=2S(NC=C=C(C2NCl)SN1)))
C(Cl)(=S)C=1C(=CCS(N(=CC1)))	C(C=N)NC(=O)N=C(C(=O))	C(ONC1=C(=C2C(=NC=C2)CCC1))	C(F)=C1C(SC=CC=C1OCl)=S(=O)(=O)
C(C(F)(F)(F))1=C(S(N2(C=C=C(=C2C1))))	C(OC(=O)O)=CC=CC=C(N=C)	C(CS(=O)(=O)(Cl))C=CC(N1C(=CC=C1))	C(O(C))1=N(SNN=C=C1N=S(=O)(=O))
C(Cl)C(Cl)1C(=C=C=CC=C1)	C(CC(N1C(=CC=C1C(=O)C)))	C(C1(CC2C(=NC=C2)NC1=C))	C(OS(=O))1N(=NC=NN=C1O(C(F)(F)(F)))
C(C=S(=O))=1S(C=C(Cl)CC=N(C1))	C(C1=C(C(=C)C(=O)CC1=N))	C(C1=C(N2C(=CC=C2F)C(F)C1))	C(CS(=O)(=O))1=N(S(C=C=C=C1))
C(CSN1C(=C(CO)(C=C1)))	C(COS(=O)(=O)(S(=O)(=O)))1=C(C=CC=C1S)	C(CC1=C(=NNN=C(C1=CC=C)))	C(C=N(C=C=N))(=S(=O)(=O))S(=O)C(F)(F)(F)
C(Cl)OC1=C(N=C=CC=C1CS)	C(CN1C(=NN=C1OCC(F)(F)(F))C=C(N))	C(C1=C(C2=N(NC(=O)C2=NN1)))	C(O(C(F)(F)(F)))SC1=N(C(S)=NN=N1)
C(O(CF))C=CC1=C(=C=N(CS1))	C(CC1=C(C(=O)NC1=NC(=O)))	C(COCON=NN=CC1C(=CC=C1))	C(S(=O)S(=O)Cl)1C(=NN=C(NC(F)(F)(F))N=N1)
C(C1=C(=C(=NC1C(=CCS))))	C(C1C(=NN=N1)C(C(=O)N))	C(C(=O)N=C(C(=O)NNC(=O)))	C(O(C=C=S))N(C=C=S(=O))S(C(F)(F)(F))
C(OC(F)(F)(F))1=C(=C=C=C1SCN(C))	C(C)C=C1C(=CN=C1OCO)	C(C(=O)C1=C(N=CN=C(C1)))	C(CF)=1N(SC=2N(=NN=N(SC2SNN1)))
C(S(=O)C(F)(F)(F))=C=C1S(C=C=C=C=C1)	C(CCOCCN1C(=CN=C1C(=O)))	C(C)C1N(C=C2C(=NN=C2)CC1)	C(F)1=C(=C2(SNN=N(N=NC2CC1)))
C(N=S(=O))1=C(C2(=CCC=C2S(C1)))	C(CN1C(=CC=C(O)C=C1CC))	C(C1=N(C2=C(N3C(=CC=C3)CNC2)NN1))	C(OC(F)(F)(F))1N(=CN(=C=CC1=S))
C(C=O)1C(=CS(C=CS(C1=C)))	C(C1C(=CC=CC=C1)C=C2C(CCN2))	C(C=NN1C(=NC=C1NC2=C(CCCN2)))	C(C=S(=O))=1(N=CCC=CN1)
CCN=C1C(SC=C(C=S)1)=C	C(CCCl)C=C1C(=CC=C1Cl)O	C(CN(=C(=O)))=C1C(=NCC1)	C(S(=O))=1N(SN=C=C=C1)SS(=O)(=O)S(=O)
C(F)=CC=1S(CSC(=C=S(=O))CN1)	C(C(=O)C(F)(F)(F))C=NC=CC=CC=C	C(CS(=O)(=O)C(F)(F)(F))N1C(=CC=CC=N1)C	C(CCF)1=C(S(C=NC1=C=O))
C(SCl)1=N(S(C=C2C(=C=CSCC21)))	C(CC(=O)C1=N(N(=NNC1=C)))	C(C=O)1C(=NN2C(=NN=NC2C1))	C(O)=1S(NNN2(SN=C=C=NSC2C1))
CC1=C(NC=C=C=C1(S))O(C(F)(F)(F))	C(CN1C(=NN=NN=N1)C(N))	C(C=1S(CSC2C(=NC=C2N1)))	C(F)1=C(=CN=CN(=C1NNS(=O)))
C(CC=CC(F)(F)(F))1=C(C=C=N1)C=C	C(C1=C(C=CC=C1OC2=C(CSCC2)))	C(C=1C(=NC2=C(SC=C2)NC1))	C(C=O)1=N(C(ONCl)=NCN=C1)
C(C=S)C1(CSN(=C=C=C1))	C(C(N1C(=CN=C(F)1)Cl)C)	C(C=C1C(=NC=C2C(=CC=CC21)))	C(O)=1S(C=NN=N(S(N=C(Cl)SC1)))
C(S(=O)(Cl))1C(=C=C=CSC1(=C))	C(C(C=C1C(=CC=C1)C(C)))	C(C=C1C(=NC(N)=C1N=C2C(CCCC2)))	C(O)1(NCC=2N(=C(=C=CSC2N1)))
C(Cl)OC=C=C=CC=CCl	C(C)C=CC1C(=C(Cl)C=CC=C1)	C(C(=S)C1=C(C(=O)NC=C1))	C(ON=CS)C(=C=O)ON=NNN
C(NC=C=S)1(SC=C=C1Cl)C	C(CN1C(=NN=CN=C1C)C(=O))	C(C)OC1=C(CC2C(=NN=C2C1))	C(F)1S(N=N(SC2=C(=C=CNCN2N1)))
C(O(CF))1=C(=C=CN=CC1)	C(CN1C(=C2C(=NN=C2)C(C1)))	C(CS(=O)(=O))C1=C(C2C(=NC=C2)NC1)	C(CS(=O)(=O))1=C(S(C=C=C1SN=S(=O)))
C(SC(F)(F)(F))=1C(=CS(C=C(=C=NC1)))	C(C)C=CC=CC=C1N(=CC=C1)	C(COCOC(=O)NNN1C(=CC=C1))	C(OS(=O)(=O))C=1S(NN=C=N(S(N=C1)))
C(Cl)C1(=CN=CC(=S(=O))C(=C1))	C(C(=O)O)=C(C=C1O(C=CN1))	C(C(Cl)=C1C(=NN=CC(C1=C)))	C(S(C=1S(N=NN(=C=CNC1))))
C(=NCl)=C=CCC=C=C=CCl	C(C(=O)(C1=C(C=C(OC1=C))))	C(C(=O)CC(C)NC1C(=CN=C1))	C(OC(F)(F)(F))C1=C(SN2N(=NN=C2C1))
C(Cl)=1S(CC(=CC=S(=O))N=CC1)	C(C1C(=CC=C1C2=C(C(OC2))))	C(C=N)N1C(=NN2C(=CC=C2Cl)C1)	C(OCl)C=1C(=C=N(C=CNC1))
C(C(F)(F)(F))CC=1C(=CN=C=C1)(F)	C(C(=O)N=CN=CN=C1C(=NNCC1))	C(C)=C1C(=C2C(=CC=C2)CCC1)	C(O)=C=NNONN=CC=S(=O)
C(C1C(=C=NSC=C1Cl)F)=C	C(C(C)NC1=C(C=CC=C1)C)	C(COC1=N(C(=O)N=NNC1=C))	C(OC=O)C=C1S(N=CCN=C1)
C(C(=NOC(F)(F)(F))(F))C1=C(=C=CSC1)	C(CN1C(=NN=NC1=CC(=O)))	C(C1=C(C(=O)N2C(=CN=C2)C1))	C(C(F)N=NCl)=1S(N=CC=CN1)
C(OC=1S(C2(NC=C=C=C2SC1)))	C(C1=C(C(=O)NC1=CC(=O)))	C(C(=O)N1C(C=C2C(=NC=C2)CC1))	C(N(NN=S(=O))OCl)=1N(C=NC=CC1)
C(=S(=O))1(C=CN(=C=CC1C(S)))	C(CN(CC1=C(C2=C(N=CC=C2)CC1)))	C(C)(C)C(=O)C1=N(C=C=C1)	C(C=S(=O)(=O))SN1N(=CN=C1ONCl)
C(SS(=O))=C1C(C=C=C1)=CSCl	C(C1=C(N=CN(C1=CC=CC=C)))	C(COC1=N(C=C2C(=CC=C2)C1))	C(F)1=C(S(CC(=S(=O))C1=C=C))
C(Cl)C=C1C(=C=CSC(=C1N))	C(C=C(O)C=CC=CC=CC(=O))	C(C(=O)NC1=C(C(=O)C=C1))	C(CSN=S(=O))1=N(N(=CCN=N1))
C(CC=S)=1N(CCC=C=C1)O	C(CO)NN1C(=C(C(=C1C=C)))	C(C(=O)C1=N(C(=O)C2=C(CSC2)S1))	C(C1N(=N(N=C1C(F)(F)(F))))(NS(=O)S(=O))
C(NCl)COC1C(=CC(=C1(F)))	C(C1=C(NC(=O)C=C1OC(=C)))	C(COC1C(=NN=NC(C(F)(F)(F))=C1))	C(OCl)=1C(=NCN=N(C1C=S(=O)))
C(=O)(=C1S(C(NC(F)(F)(F))=C=C(Cl)CC1))	C(C=NC=NC=NC1=C(C(=O)NC1))	C(CSC1=C(SC(=O)C1=C=C))	C(ON=O)1N(=CC(S(=O))=C1CS(=O))
C(=S(=O))=C1(C2=C(=CSN=C(C2Cl)CCC1))	C(C(=O)O)=NC1=C(C(=O)NC1)	C(C1=C(NC2=N(C(=O)C=C2C1)))	C(S(=O)(=O)Cl)1=N(C=2N(=NN=NS(C2NC1)))
C(=CC(F)(F)(F))1(S(C=C(=CNSC1=C)))	C(CSCC1C(=CN=C1Cl)C=C)	C(C=CC=CSC1=C(=N(C(=O)C1)))	C(F)=1S(CC2S(C=N(N=C=NN2C1)))
C(=C)1N(S(C=C=C=C1S(C)))	C(CCC(=O)C(=O)O)=NN=C	C(C=CC(=O)NC(=O)CC(=O))	C(SCl)C=1C(CC=NN=NC1)=C
C(N=C)C=C=C=CCCl	C(C(=CC=CC=C(Cl)C=O)O)	C(CS(=O)(=O)(Cl))=C1(CN2C(=CC=C2)CC1)	C(CN=NC(F)(F)(F))=1N(=N(S(N(C=C1))))
CCC=C(=CS(C1=C(=C=NS1)))	C(C1=N(N=C2C(=NNN2C1=C)))	C(C(=O))N(C)C1C(=NC=C1)	C(ON=O)1=C(=C(=NN(O)CSN1))
C(=S)C=NSC=CC1=C(=CSCCS1)	C(OC(C(F)(F)(F))=CC=CN=CN=NN=C)	C(CC=CC1=N(NC(=O)C1=O))	C(CC=S(=O))N1C(=N(C(C(F)(F)(F))(=C1)))
C(CNCl)O(C1C(=CC=C1(F)))	C(C(C1=C(C=C(Cl)C=C1Cl)))	C(CN1C(=CC=CC=C1)C(=O))	C(F)=1N(NN=NC2S(N=NN=CSC21))
C(C)C=C=NS(C(=CF)C=S)	C(CN1C(=C2C(=CN=CN=C2CC1)))	C(C1=C(C2C(=CC=C2)C(=O)C1))	C(OCl)=C=NC1S(N(C(F)(F)(F))N=C=NC1)
C(F)C(ONCl)=CC=C(C=C=S)	C(C1=C(NCC1=NN=NN=NN=C))	C(CNC1=C(SC2=C(N=CC=C2)CC1))	C(C=NC(F)(F)(F))1C(=CC=C1OCl)S(=O)(=O)S(=O)(=O)
C(C(F)(F)(F))=1S(C=CC1C=CC=S)	C(CSCC1=C(C=CC=C1N(OCl)))	C(C(=O)N1C(=CC=C1C=C2C(CCC2)))	C(C=S(=O)(=O))N(=NN=NC=NOCl)
C(COC=1C(CC=CN=C1)(=S))	C(C1=C(C2C(=NN=NC=C2)CC1))	C(C(=O)SC1=C(C(=O)NN=CN1))	C(C=C=S)=1(C(C(F)(F)(F))(S(=O))CC=C1)
C(CC(F)(F)(F))C1C(N2C(=CC=C2C=C1))	C(C)CC1=N(N=CN=C1)	C(C(F)C)=1C(=NC2=C(N=CC2)N1)	C(O(N1N(=NN=C=C1C=NS(=O))))
C(N)C=1C(C=CCC1F)=C=S(=O)	C(C1=C(C=CC=C1N(=O))(C(F)(F)(F)))	C(CN(CC(=O)N1C(=NN=C1)))	C(C1=C(NCS(N2C(=CN=C21))))
C(=S)SC(=S)C1S(CC=C=CC1)	C(C=C1N(S(CN2C(=CC=C21))))	C(C1=C(C(=O)N(C2=C(N=CC21))))	C(F)=1N(=NNC2=C(=NNSCSC21))
C(=S)=C1N(CS(C=CC1(=C)))	C(C=CC=CN=CN=CNN=NN=N)	C(CSC1=C(C(C)N2C(=CC=C2S1)))	C(F)=1C(N(=NN=CN=NC1N))
C(Cl)1C(=CC=C=CS1)C(C=N)	C(CN1C(=CC=C1(C))C=C)	C(C=C1C(=NN=C1C(=O)NC))	C(C=1N(=NNC=2N(NS(N=CC2N1))))
C(C1=C(C=NC=C(C(F)(F)(F))1)F)C	C(C(=O)C1=C(C(=O)(C(=CC1))))	C(F)=C1C(=NN2C(=NC(=O)NC2C1))	C(C(C=C1C(NN=CS1)=S)=O)
C(F)=1C(N=C=C2C(C=CSC21))	C(CN1C(=C2C(=C3N(=NN=C3CC2))SC1))	C(CO)C(=O)N=NC1C(=NC=C1)	C(C1=C(=NSNC=2N(N=NNSC21)))
C(C(SC=C(=S))=C=C=O)C	C(CN1C(=NN=C1N=C2O(C=CC2)))	C(CN(C=1C(=CNC(=O)N=C1)))	C(CC1=N(SC2(SC=C=C=NN2S1)))
C(O)=1C(C=2(CSC=C=NS(C2SC1)))	C(C(=O)OC(=O)N1C(=CC=C1))	C(C=NC(=O)C1=C(NC(=O)C1))	C(ONN1O(N=NN=CS1))=C=C
C(C=S)1=C(=C=C2(NCCC=CSC2(C1)))	C(C(=O)N=NC=CC=CC=NNC)	C(C1=C(CSC2=C(C=CC=C21)))	C(CNC1=C(=C=C(O)(N=NC1)))
C(=O)1(CSCC=C=C1C(=N))	C(C)C(C(N)=O)N1C(=CC=C1)	C(C1=C(C2=C(N=CC=C2SC1)))	C(CCC(F)(F)(F))1(=NN=CN(=N1))
C(F)1=C(SC=C2C(C=C=CSC21))	C(CN(C1C(=CN=C1C(F)(F)(F))C=C))	C(C)=C1C(=NC=C1C2=C(CCC2))	C(S(=O)C(F)(F)(F))=C1C(N=C=CS1)=S(=O)(=O)
C(C(=S(=O)))1N(S(C=C=CC1=C))	C(C1=C(C=CC=C1C2=C(CCCN2)))	C(CSC(=N)C1=C(C=CC=C1))	C(C=S(=O))(=C=S)ON=COCS(=O)(=O)(Cl)
C(CCl)=1C(C(=O)C=CC=C1)	C(CC1=C(N=C(O)C=C1OC(C)))	C(C1C(=CC=C1)N(C2=C(CNC2)))	C(NCl)1=C(=NC=C(C(F)(F)(F))N=C1)
C(S(=O))C1C(C2=C(=C=C=NC=C2S(C1)))	C(C=O)C1=C(N=CN=C1)C2C(CNCC2)	C(C=S)N1C(=NC=C1NNC2=C(NCC2))	C(CF)1C(=C2N(=C=C=N(NN2SN1)))
C(C(F)(F)(F))=1(CC(Cl)=C=C=C(=NC1))	C(CC1=C(CN2C(=CC=CC=C2)N1))	C(C(=O)CC1C(=NC=C1NC(C)))	C(SCCl)OC=C1N(=CC=N1)
C(N)C=1C(=CC=C=CSC1Cl)	C(C(CN1N(=NN=N1))C=CC)	C(C=N)N1C(=NC=C1)C2=C(CCN2)	C(C=S)C1N(=NC(S(=O)(=O)C(F)(F)(F))=N1)
C(=C=S)CC=NC=CCCl	C(CN1C(=CN=C1C=CC=C(C)))	C(C1=C(C(=O)C2=C(N=NC2)C1))	C(O)=1C(=N(C=2(NC=NSNC2NC1)))
C(C=O)1=C(C=CCS(C1=S))	C(CC1=C(SCC2=C(C=CC=C21)))	C(ON)OC1=C(C(=O)N=CC=C1)	C(CCF)1=C(C=C=NN=N1)S(=O)(=O)
C(C(F)(F)(F))1(SC2(C=C=C=CSC2=CS1))	C(CO)C=CC=C1C(=NN=C1Cl)	C(C(Cl)=CC=C1C(=NSC(=O)C1))	C(OC=O)=1C(=C=NN2C(N=CSN2)SN1)
C(NSCSCC(F)(F)(F))=1C(=C=C=C1)	C(C1=N(S(C=C1N=NN=NNC)))	C(C(=O)C1=N(C(=O)NC2=C(CSN21)))	C(C=S(=O))(=C1N(=CN=CS(N1)))
C(=S)1(CSC=2C(=C=CC2F)C1)	C(C)C(=C1C(=CN=C1)C=C)	C(CS(CCC1C(=NC=C1C(=O))))	C(NO(C=S(=O)))=1S(CN=C=NN1)
C(=O)1S(C=2N(=C(=C(SC(F)(F)(F))C2CC1)))	C(C)OC1=C(C2=C(C=CC=C2Cl)CC1)	C(C1=N(SC(=O)NC1=CC=C))	C(S(=O)(=O)(Cl))1=N(N=CSNC1=C=C)
C(C1(=NCC(=S)CS1))=C=C	C(CO)=CC=CC=CC=C(C(=O))	C(COC)CON1C(=CC=NC=C1)	C(C(=S)CN=O)=CNSN=O
C(SCl)(N=O)=CSC1S(C=C=CCS1)	C(C1=C(NC(=O)C=C(C1=O)))	C(CCSCC1=C(N=C(F)C=N1))	C(CF)=C=C1S(NC=NN=N1)
C(F)(C=O)=CSC=1C(SN=CSC1)	C(CSCC1=C(C=CC=C1F))	C(O)C1C(=NN=C2C(=CC=C21))	C(S(=O)(=O)Cl)=C=C=C1(CN(=NC=N1))
C(S(=O))C=C1C(CC=NS1)=C=S	C(C1=C(N=CN=C1OC(N)))	C(C1=C(SC=C1)C(=O)C=N)	C(O(C(F)(F)(F)))1=C(N=C=CC2(N=NNC21))
C(C=C(C=S)C=S)=1C(=CSN1)	C(CO)C1=C(C2=C(C=CC=C2C(N1)))	C(C=S)1C(=NC=C1F)C2=C(CCCN2)	C(SC)=1S(C=NN=C=NS(NC1))
C(NS(=O)C(F)(F)(F))1C(=CC=CC(=C1F))	C(CCO)=C(C1=C(N=CC=C1))	C(CNC1=N(N=CC=C1))C2=C(CCC2)	C(ON=S(=O)(=O))=1(SN=NSC=N(SC1))
C(S(=O))=C1S(CC(C)=C=C=C1)	C(C)(CN1C(=NN=C1)C(=O))	C(C1=C(C=C2C(=NC=CC=C2)CC1))	C(C=S(=O))=NC=NO(N(N=S(=O))C(F)(F)(F))
C(Cl)1(CC=2N(=C=C=CC2CC1))	C(CSC(=O)N1C(=CN=C(C=C1)))	C(C)=1S(C2=C(N=C(CC2=O)NC1))	C(C1=N(N=NNC2=C(SC=N(N21))))
C(O)1C(=C2C(=CC=C2)C(Cl)CC1)	C(C=C1C(=CC=C1)C=C(NC))	C(C(=N)N1C(=NNC1=NC(=O)))	C(CCCl)1N(=C=C(=CC=N1))
C(Cl)=1C(=CCC(=COCl)N=C1)	C(C=C1O(C=CC(=O)C1=O))	C(COC(=S)C)C1C(=CN=C1)	C(F)=1C(=NC2N(NN=N(N=C2C1)))
C(C1=C(CC2=C(=NSC2=C1)))	C(CC1=C(C(=O)N=C1C(=O)))	C(F)(C)C(=O)N1C(=CC=C1)	C(NOCl)1C(=C=NC1=CN=S(=O))
C(=S)1N(C=C=CC=C1F)CC(F)(F)(F)	C(C=CC=CC=CC(=O)NC(=O))	C(CN1C(=CC=C1)C)SCC(=O)	C(C(C=CCl)=O)(NON=S(=O))=S(=O)(=O)
C(N=C)=C(=CC1=C(CS(C1)))	C(C(=O)C=C(N)C=CC=CC=C)	C(C=1N(NN2C(=CC=C2)NC1))	C(C=NCl)(=O)C=NC(=S(=O)(=O))C(F)(F)(F)
C(=O)1C(SC=2S(CC=C=NC2(S1)))	C(C)C=CC=C(C1=C(C=CC=C1))	C(C1=C(C=C2C(NN=C2C1=O)))	C(S)N1S(C2N(=C=CC2=C=C1))
C(SNC=C(=S))=1S(C=C(F)CSC1)	C(CO)N1C(=CC=CC=C1OC)	C(F)1C(=NC=C1COC2=C(CCN2))	C(C=1C(=CN=N(N=NC1C(F)(F)(F))))
C(OC(F)(F)(F))CC1=C(C=C=C(=N1))	C(OS(=O)(=O)Cl)NC=C1C(=CN=CN=C1)	C(C=O)NC(=O)C1=C(C(=O)NC1)	C(F)=C=N(C1(=N(CN=NCSC1)))
C(C(O)SC(F)(F)(F))1C(N=C=C=C=C1)	C(CC(=O)N1N(=CC=CC=C1))	C(C=S)OC1=C(C(=O)NC1=C)	C(C1C(=NC=C1Cl)S)NS(=O)C(F)(F)(F)
C(Cl)1=C(SNC=C=C1)C(C=C)	C(C=C(OC1=C(N=C(N1C(=O)))))	C(CN=C=C1C(=NC(=O)N(C1)))	C(NC1N(=C=CCC=C1F))=C
C(OC=1C(SC=C=C=C1))(C(F)(F)(F))	C(C1C(=CC=C1C2=N(NC(C(F)(F)(F))C2)))	C(C=1O(C2=C(NC(=O)C2=CC1)))	C(C=NC=S)1N(=C=C=NN1S(=O))
C(S(=O))SC=1C(C=C=C=N(SC1))	C(C(N1C(=C2C(=CC=CC=C2C(C1)))))	C(C(=S)OC(=O)C1=C(C=CS1))	C(C=1N(=C=NC(F)=CSC1S(=O)))
C(=S(=O))1S(NC2=C(=CSCC=C2(S1)))	C(CN1C(=CC=CC1=CN=NN=C))	C(C1=C(C=NC2=C(N=CN21)))	C(CC=C=S)=1(S(N=CNSC1))
C(F)N=CC1=C(=CCC(=S(=O))1)	C(CO)=CC=CC=CC=CN=C(Cl)	C(C(=O)NC(=O)C1=C(=CNC1))	C(F)=1S(C2(N=NSN=C=C2S)CSC1)
C(F)C=1S(C=CC=C(=C(Cl)C1))	C(C(=S)N(C1=C(C=CC1=C)))	C(CN1C(=CN=C1)(C))C=C	C(ON=S(=O)(=O))1(=NS(N=CC=NN1))
C(C(F)(F)(F))1=C(S(C=NSC1=C=CC))	C(CCCC1C(=NN=C1)C=CC=C)	C(C1=C(N=N(C1=CC=C(C))))	C(CN1N(SN2N(=CN=C2SN1)))
C(C=S)1=C(C(SCC(F)(F)(F))=C=C(N1))	C(C=CC=CN=C(C)C(=O)C=C)	C(C=NNC)C1=C(C(=O)C=N1)	C(CCN=O)=1N(=NN=NSC1(N))
CC(C=1C(=C(CF)N=C=C1))	C(C1=C(CN(C2=N(N=CN=C21))))	C(C1=C(=CC=C1N))=NN(C)	C(F)=CN=NSCC=C=NC(F)(F)(F)
C(C(F)(F)(F))(Cl)(=C1C(C=C=C=N(SC1)))	C(CC1(CCN2C(=CN=CN=C2)C1))	C(CN=NC1=C(C(=O)C(=O)C1))	C(C(CN=NS(=O))=O)=1C(N=CC1)
C(Cl)1S(CC=C=C=C1C=NCl)	C(C=O)SC1=C(C(=O)C(=O)N1)	C(C(=O)N=C1C(=NNC(=O)C1))	C(OC=C=S)1C(=N(N(C=S(=O))S1))
C(C=CNC=C=S)C(=S)C(F)	C(CO)=CN=NC=CC=CC(=O)	C(C1=C(CC2=N(C=CC=C2C1)))	C(COS(=O)(=O)Cl)1=C(=C=CN=NS1)
C(F)(C=S)(C1=C(CC=C=CN1))	C(C(=O)O)C1=C(C(=O)C=CC1)	C(C1=C(C=CC=C(C1=CC=C)))	C(ON1N(N2N(=N(C=C2NN1))))
C(=S)C=1N(=C=C2C(S(C=CSC2SC1)))	C(C1=C(C(=CC=C1OC2=C(CCC2))))	C(C1=N(N=C2C(=N(C(=O)N2C1))))	C(C=C=N)=1S(C(=S(=O))SC1(C(F)(F)(F)))
C(Cl)1S(CC=CC=C1C=C=S)	C(CO)C(=O)NC1=C(N=CN=C1)	C(C=O)C(=O)NC1=C(CN=C1)	C(OC(Cl)1N(=NN=N(C=C1S(=O))))
C(O)1C(C=C=C=C2S(N=C=CSC21))	C(C=C(CCN1C(=NN=C1S(=O))))	C(C(=O)NNCN1C(=NC=CC=C1))	C(C1=N(S(C=2(SNC=C=NC2N1))))
C(=O)C=CSC=C=NCCCl	C(CN1C(=NN=N1)C=CC=C(C))	C(CC1=N(N=C(Cl)N=C1))N	C(C=S(=O))N=C1S(NC=NNC1=O)
C(NCl)(C=CF)=CC1C(=C=CS1)	C(OC(F)(F)(F))(=CC=CC=CC=C(C(=O)))	C(C)C(=O)N1C(=NC=C1)C	C(C1=C(SCN=NC1=C=S(=O))Cl)
C(O)1C(=C=C(C(F)(F)(F))(C=C=C1))	C(CN1C(=C(F)C=C1)C=C(C))	C(CSC1=N(C(=O)NC1=NN=C))	C(SNS)=1S(C=NC2N(=NN=C2C1))
C(S)1=C(=C=C2N(=C(C(F)(F)(F))SC2C1))	C(CN1C(=C(C)C=CC=C1N(C)))	C(CC1=C(N=NC1=C(C(=O))))	C(C=COC(F)(F)(F))1C(=N(N=NN=C1))
C(=S(=O))NC(C(F)(F)(F))=CC=1C(C=C=C1)	C(C(=O)N1C(=CC=C1N(N2N(NNN2))))	C(C)=COC(=O)C(=O)NC(=O)	C(CSCl)1=C(=NC2N(=NNN=C2N1))
C(CCC(F)(F)(F))=C=C=C=C=S	C(C=CC=CC=C(OC(=O)C=C))	C(C=CC(=O)C1=C(NC(=O)C1))	C(C(=N)C=S(=O))=1(SCS(N=CC1))
C(OCl)=1C(=C=C=CNSC1C=C)	C(C=N)N=C1C(=NN(CC(=O)1))	C(C=CN1C(=C(Cl)C=C1)NC)	C(F)1=C(=NC=2(NCN=C(=NC2N1)))
C(S(=O))1=C(C(S(C=S))=C(=CC1))	C(C)OC1=C(C=CC=C1)C(F)	C(C=CN1C(=NN=C1CCS(=O)(=O))C=C)	C(F)=C1N(=C=C=C(CC(F)(F)(F))SC1)
C(F)=1(C=CSNC2=C(=C=CCCC2C1))	C(C=CC=C(Cl)C=CC=CC=C(Cl))	C(C=C(NCCC1C(=NC=C1F)))	C(S)1=N(N=CN=C(S(=O)1)OC=S(=O)(=O))
C(OCCl)1N(=C=C=C1(C=C(Cl)))	C(C(=O)SC1=C(C=C(N)N=C1))	C(C(=O)OC1=C(CC=NC=C1))	C(CC=S)=1N(N=C(C(F)(F)(F))N=NC1)
C(Cl)CC=C=C(=CC=NO)	C(CN1C(=CC=C1CCC(=O)N))	C(C(=O)N1C(=NC=C1)C(=O))	C(OC(N=O)=N(N(NC=C=O)))
C(=S(=O))=CC=1S(CSC2=C(=CCSCN2C1))	C(C=CSC(=C1N(=NN=C(F)1)))	C(C)=C1S(C=CC(=O)C(=O)N1)	C(CCl)1S(C=C=NN=C1OC=O)
C(SCl)C(C1=C(=C=NC=CS1))	C(C1=C(N=CN=C1)C(=O)O)	C(OS(=O)(=O))NC(=O)N1C(=NC=C1)	C(OCOC=S)1=C(=NCN=CC1)
C(S(=O)C(F)(F)(F))1(C=2(SC=C=CC2C=NS1))	C(C=C(O)C(=O)C=CC=CN=C)	C(C)C1=N(N=C2C(=CSC=C2S1))	C(C(F)(C1C(=N(C=C1S(=O)(C(F)(F)(F))))))
C(NC)1=C(CC=C=C(=C1))	C(C)C1=C(C2=C(C=CC=C2)CC1)	C(CSCC(=O)NC1=C(C=CC=C1))	C(CNON1C(=NN=C1)S(=O)S(=O)(=O)Cl)F
C(C=S)1N(=CC=CC(C(F)(F)(F))=C1)	C(CC(NC(=O)N1C(=CC=C1)))	C(CN=C1C(SC2C(=CC=C2)C1))	C(N1C(=CN=N1)C2N(=CSN2))
C(F)C(CF)=C1N(=CC=C1C)	C(C1=C(CN2C(=CC=C2)C=C1))	C(C1C(=NC=C1)NN2N(C(=O)NC2))	C(C=1N(N=NN=NN1)Cl)=2N(SCNSN2)
CC1=C(=C(=CCCSC1=O))	C(CCN1C(=CC=CC=C1NC=N))	C(C=C(NC1C(=C2C(=CC=C2)SC1)))	C(C=S(=O))=1S(C=C=C2C(=C=NCN2Cl)SN1)
CCSC=C=C=C=CN=S(=O)	C(C)=CC=CN=CN=CN=CN=C	C(C1=C(C=N(C(=O)C(=O)N1)))	C(CC(F)(F)(F))=1(S(C=C=C=NS(NSC1)))
CCSC1C(=C(Cl)C=CN=C1S(=O)C(F)(F)(F))	C(C1=N(CC2=C(C(=O)C=C2)C1))	C(COC1=C(N2C(=C(Cl)C=C2N(C1))))	C(CF)(=S)(C=C=C1C(=NNNSN1))
C(S(=O))C=C=C=C(=CNC)	C(O)C=C1C(=CC=CC=C1NC)	C(C=NOS(=O)(=O)S(=O)(=O))C1=C(=NN=CC=C1)	C(S)SC1=C(=NN=NN=C1S(=O)(=O)Cl)
C(O)1(CCC2=C(=CSN=C(=C2S1)))	C(C1=C(CCN2C(=CN=C21)))	C(CC(C)C)C1=N(C=CC=C1)	C(C=N(S(=O)))=1(S(C=N(C=CSC1)))
C(Cl)=1(C(=S(=O))CN2C(=C=CSC2(C1)))	C(C1=C(C(=O)N2C(=NN=C2)C1))	C(C1=C(C(=O)NNC1=C=NC))	C(Cl)1=N(N=CN(=C=C1OS(=O)(=O)S(=O)(=O)))
C(F)C1=C(C=CN=C=C1SCl)	C(C)NC1=C(C=CC=C1S(=O)(Cl))	C(C=CCNC(=O)N1C(=C(C=C1)))	C(N1S(CN=NC=N1))=CC=O
C(S(=O)(Cl))SC=C1C(=CSN=C=C1)	C(C(=O)C1=C(C(=O)C=C(C1)))	C(C1=N(NC(=O)C1=C(C(=C))))	C(N)N=NN1C(N=C=N1)=S(=O)(=O)
C(=O)1C(=C=CN=C(C(F)(F)(F))C1C)	C(CN1C(=CC=C1)N(C(=O)))	C(C1C(=NC=C1C2=C(C(=O)CN2)))	C(F)=1N(S(N(=NC=C2N(=NCSC2SN1))))
C(S(=O)C(F)(F)(F))1=C(=CC=C=N(C1=C))	C(C)CC(=O)N1C(=CC=C1)	C(C1=N(NC(N)C1=CC=C=O))	C(CNO)1=C(S(N=C=CC1=O))
C(=C(=C(=S(=O))))(C=1S(CCNC1))	C(C=NC=CC=CC=CC=CC(=O))	C(COC1C(=CN=C1NCC(=O)))	C(C=1O(C=C=C2C(=N(S(NSC21)))))
C(SS(=O))=1S(C=CC=N(C1C=C))	C(CO)=CN=C(O)C=CC(=O)	C(OCSC1=C(C=C2C(=CC=C2)C1))	C(F)N1(N=C=CSN=C1CC=S)
CC1=N(S(C(F)=C(=CC1=C)))	C(CN(C1=N(C=C(C=C1)C=C)))	C(C(=O)NC(=O)C1=C(N=CN1))	C(C(S(=O)(=O))=S)1=C(=C2N(=N(SNC2SC1)))
C(C=O)1C(=CS(N=C(=C1(C))))	C(C1=C(C(=O)CC1=CC=C(Cl)))	C(CCO)NC(=O)N1C(=CC=C1)	C(CN=NC=O)=N(C1=N(N=NCSC1))
C(C(F)(F)(F))1(N=C(=C=C1C=C))C	C(C=CC=C1C(=CC=C1CCCC))	C(C1=C(C2=C(NC(=O)C2=NC1)))	C(CS(=O)(=O))1=C(=CC=N(N=C1F))
C(=C1S(NC=C=C(=C1CC(F)(F)(F))))	C(C1=C(C=CC=N1)CCOC(N))	C(CCSC1C(=NC=N1)C(=O))	C(OC(F)(F)(F))1N(=C=NCN(=NN1C=O))
C(C=CC=S)1=C(SC=CSC1Cl)	C(C=C1N(=C(C)C=C1NC(N)))	C(CSC1C(=NN=C1)C(=O)N)	C(SC=S(=O)(=O))1(=NCC=CCC1=S)
C(F)1(C(C(F)(F)(F))=C=C=C=CC1)	C(C(=S)N(CC(=O)N=CC(=O)))	C(C=C1C(=NNC(=O)NC1=O))	C(OC(F)(F)(F))1=C(=NC2=C(=CNS(N2N1)))
C(C=CCl)1=C(=CC=C1C(F)(F)(F))	C(C)C(=O)C=CN=C(OC(=O))	C(C)=NC1=C(NC(=O)C1=N)	C(CN=CF)1C(=NC=N1)SC(F)(F)(F)
C(S(=O)(Cl))=C=C1S(C=C2C(=CCN2S1))	C(C=O)N=CNC1=C(C=NC(=N1))	C(C=C1C(=C2C(=NC=C2)CCC1))	C(F)=1S(N(=CNN=N(NN(=NC1))))
C(C(F)(F)(F))(F)1C(=CC=C1C(F)(F)(F))SCCl	C(C=NC=COC1=N(N=C(Cl)C1))	C(CCNC1=C(C2=C(C(=CC=C2NC1))))	C(CCl)=1S(C=2N(=C=NS(CNC2NN1)))
C(=S)(CN(=C=S))SCC=C(C)	C(CS)C(=O)N1C(=CC=C1F)	C(CO)C1=C(NC=C=CC1=O)	C(C=C=S(=O)(=O))=1S(N=C2N(N=CNC2F)NN1)
C(F)1(=C=CS(C=2(CC=CC2S1)))	C(COC1C(=C(C(F)(F)(F))C=CC=C1O))	C(C1=C(C2=C(C(=O)NC2=CC1)))	C(C(=N)C(F)(F)(F))=C=NC(CO)=O
C(S(=O)(Cl))=C1S(C=CC=C=C1)	C(C=O)=CC=CC=CC=C(O)C	C(C1=N(C2=C(C(=O)NC2=C(N1))))	C(NS(=O)(=O)Cl)1S(N=N(C=C=NC1=N))
CCN=C=C1S(C=C=CCC1=C(Cl))	C(CN1C(=C(Cl)C=CC=C1)C)	C(C(=O)C1=C(C(=S)NC=C1))	C(CS(=O)S(=O)(=O)Cl)=C=NC1=N(NN=N1)
C(C=S)1S(C=N(C=CS(C1=C)))	C(C(=O)O)C1=C(C(=O)C=C1)	C(COC1=N(CCN2C(=CC=C21)))	C(C=C=S(=O)(=O))1(=C=CC=NN=N1)
C(NC(F)(F)(F))1(C=C=C=C=CC1(Cl))	C(C)(C1=C(C(=O)N=CN=C1))	C(CCSC)C(=O)N1C(=CC=C1)	C(CC(F)(F)(F))C1=C(=C=NN(=NSN1))
C(=CC)=C=C(S(C(F)(F)(F)))C=S	C(C=C(C)C)C1=C(N=CN=C1)	C(C1=C(N(C(=O)NC1=NC=C)))	C(CC(F)(F)(F))=1(SC=NN=C=N(C1))
C(S)1S(C=C=C=C2(S(CC=C2N1)))	C(C)C=CC=CC=NC=CC=CN=C	C(C=C=C1C(=NC2=C(SC(=O)NC2C1)))	C(NON=C=S(=O)(=O))=1C(C=N(S(C1)))
C(O(Cl))(C1N(=C=CC=C=C1))	C(C(=O)NC1=C(C=CC=C1C))	C(C=S)N1C(=NC(O)=C1)C	C(N=S(=O))=1N(=NSNN=N(C1C(F)(F)(F)))
CCSN(=C=C1C(=CSC1=S(=O)))	C(OC)C(=O)C1=C(C=CC=N1)	C(CSC(=O))1C(=CC=C1F)	C(S)=1N(=C(F)(NSN=C=CNN1))
C(N)1=C(C=C(S(=O)Cl)(C=C1C))	C(C1=C(C=C(Cl)C=C1)C=C)	C(C(N1C(=CC(Cl)=C1)C2=C(CCC2)))	C(OCCl)OCC=1C(=C=NN=C1)
C(F)=1C(=CSC=C2S(C=CSNC21))	C(C1=C(N2C(=NN=C(Cl)C=C2C(C1))))	C(C=O)NCC(=O)N1C(=CC=C1)	C(S(=O)C(F)(F)(F))1(=CS(C2N(=CN(=C2(C1)))))
C(N(Cl))C(=CSCSC(=C=C=S))	C(C=CC=CN=C(Cl)C=CC(=O))	C(C1C(=CSC1=CN=C(C(=O))))	C(S(=O)(S(=O)(=O)C(F)(F)(F)))1(=C=NN=NC=N1)
C(OCl)(F)=C=C1(S(C=C(=CCN1)))	C(C(=C1C(=C(O)C=CC=C1)))	C(C(F)=S)C=C1C(=NC(=O)CN1)	C(C=1(C=CSN=C2N(=C=NNNC2C1)))
C(F)1C(=N(C=CC=C1C(S(=O))))	C(C=CC=CC=CN=CC=CC=C(N))	C(CO)=CN(CC1C(=NN=C1))	C(C=NS(=O)(=O)(Cl))(=N(C=1O(N=CSNN1)))
C(F)CN1C(=C=C=C=C1F)O	C(C=CC=CC=CN=CC=CC=C(N))	C(C(=O)N1C(=NNC=C1C(=O)))	C(OCl)=1C(CN=CN=N(NN=NC1))
C(=C1O(C2=C(SN=CC2(=CC1))))	C(CO)OC(=C1C(=CC=C1))	C(C=C(N=NC1=C(C(=O)NC1)))	C(ON=NS(=O))1(=CSC(=NN=C1))
CCNSC1=C(=C=C=C1S(=O)Cl)	C(C=CC(=O)NC1=C(C=CC=C1))	C(COCC1=N(N=C2C(=CC=C2)C1))	C(C)=1(C=C=NS(N=C=NSNC1))
C(S(=O)(=O)Cl)(C(F)(F)(F))C1C(=CC=C1C=C)	C(CO)=CN=C1C(=NN=N1)C	C(C=C1C(=NC=C2C(=NNC=CC21)))	C(SC)=1C(=N(N=CNN(=NSC1)))
C(N(=O))1S(CC=C=C=C1C)	C(C1=N(SNC1=CC=CN=CN=C))	C(C=1N(=C2C(=NC(S2)C=C1)))	C(CC=S)=1N(N(O)S(C=C=NC1))
C(SC=C(=NC=C=O))1S(C=CC1)	C(C1=C(C=CC=C1)C2=C(NCCN2))	C(C)C1=C(=NC(=O)NNC1=N)	C(C=1S(N=C=C=C=C1))CC
C(SCl)=C1C(=C(C=O)(CC=N1))	C(CN)CC1=N(SN2N(=CN=C2N1))	C(C1=C(SC=C2C(=CC=C21)))	C(Cl)=CC=1(N=CS(C2=C(=CNSCN2C1)))
C(ONC(F)(F)(F))1=C(CC(Cl)=C=C=C1)	C(C1=C(N=C(Cl)C=C1CC2=C(CCN2)))	C(C(=O)CC1=C(N2C(=CC=C2C)CCC1))	C(CNN1(NSC2(N=NN=C2O1)))
C(F)=NC=C=CC1(=CS(C(O1)))	C(C)C=CC=CC=CC=CN=CN=C	C(CN1C(=C2C(=CC=C2)C=N1))	C(OCC=NCl)=1C(SC(=C=O)N1)
CC(Cl)(=CC=C=CSC=S(=O))	C(C=CC1=C(C2=C(C=CC2=CC1)))	C(C1=N(C(=CC=C1)C(N)C))	C(O)=1N(S(N=C=C=C=CSNNSNC1))
C(S)C1S(N=C=C1C=CC=O)	C(C=C1C(=C2S(C3C(=CN=C3CN2C(C1)))))	C(CSCNC(=O)N1C(=CC=C1))	C(C=C1N(N=C=CC(Cl)C1=S(=O)(=O)))
C(=C(=S))=C(C=CCC(S(=O)(Cl)))	C(C1=C(C=CC=C1C(F)(F)(F))C=C)	C(C=S)C1=C(C(=O)NC(=O)CN1)	C(CCl)=CN1N(=C(Cl)SN=C=C1)
C(OCl)=1S(N2C(C=CC=C=C2SC1))	C(CN1C(=NN=N1)C(=O)NC)	C(ON)N1C(=CC=CC(Cl)=C1)	C(C=1N(=NSN2N(=C=NN(OC21))))
C(Cl)=C=C1(CSC=CC1=CO(N))	C(C1=N(NNS1))2C(=CC=C2)	C(CSC(=O)N1C(=CN=C1Cl))	C(=S(=O))=C1C(=NC=NN1S(=O)(=O)C(F)(F)(F))S
C(Cl)1=N(C(C)(=C=C(C=S(=O))C1))	C(CN(C1=C(C(C)=CC=C1O)))	C(C1=C(NC(=O)C2=C(C(=O)CN21)))	C(C=S)1=N(SN=C2S(N=CCNC21))
C(=S)C1C(=C=NSC=C1S(=O))C	C(C1C(=NNC(=O)C1=CN=C))	C(C(=O)NC(=O)N1C(=C=CC1))	C(C=C=S(=O)(=O))N1S(NC=C=NS1)
C(C(CSC=O)=C=S)=CC(F)(F)(F)	C(C=COCC1=C(N2C(=NN=C2)CCC1))	C(C(O)C1=C(N=CC=C1)N=C)	C(F)=CSC=C(NCl)C=1N(=NSN1)
C(S)1S(C=C(=C=NC1CC=O))	C(CN1C(=C(Cl)C=C1SC2=C(CNC2)))	C(CNOCCCN1C(=CC=CC=C1))	C(C(=O)C(F)(F)(F))=1S(NSN=C=N(SNSC1))
C(SC=O)=1N(=C=CCC=C1)	C(C(=O)C=O)C=CC=CN=CN	C(CS(C(=O)C1=C(N=CC=C1)))	C(CF)C1(CCSC2N(=N(N=C21)))
C(OC)C1C(=C(=N(C=C=C1)))	C(C=C(Cl)C=CC=CC=NC(=O))	C(C1=C(N=C2C(=CC=C2)CS1))	C(O(Cl))=1C(=N(CN=NN(=CSC1)))
C(C(F)(F)(F))1=C(=CC=CC=C1C(F)(F)(F))	C(C=CC1=N(C(=CN=C1)C=C))	C(C=C1C(=NC2=C(N=CC=C2C1)))	C(F)C1=C(=NCN=N(C1=S(=O)(=O)))
C(CF)1C(=CC=C(S)1)ON=C	C(C1=C(C(=CC=C1)C2=C(CNCC2)))	C(C1=C(=CSN(C1=CC=CC=N)))	C(F)=1N(NN=C=NC1S(=O)(=O)Cl)C=C
C(F)C=1(CN2C(C=C=C2)=CSC1)	C(C=CC=C1C(=CC=C(NC1=N)))	C(C(F)C=1C(=C2C(=CC=C2)NCC1))	C(C)1(N2C(N=C=NN=NC2=S)SNS1)
C(NC1C(=CC=CC=C1(O)))	C(CO)=CC=CC=CC=CC=CC=C	C(C=NOC1=C(CC(=O)C1=C))	C(CC(=C=O)C=S(=O)(=O))ON=S(=O)(=O)
CC1C(=C2C(=C=C(Cl)C2=CS1))	C(C1C(=NN=C1C(=O)C(Cl)))	C(C(F)=C1S(CN2C(=CC=C2)C1))	C(OCl)1=C(=C=CNC2=C(NSN21))
C(S(S(=O)Cl))1S(C=C=C=CC1=C)	C(C=O)OC1C(=CC=C1Cl)SC	C(C1=C(SC(=O)SC1=NN=C))	C(NC1=C(CC=C=N1)Cl)=S(=O)(=O)
C(SC=S(=O))=1C(=CN=CC=C1)	C(CN1C(=CN=C1)NC(=O)C)	C(C(=O)C1=C(=NN2N(CN=C2(C1))))	C(CC=S(=O)(=O))=1N(=CNSN=N(S(N1)))
C(S)=1C(=CS(CC=C=NC1))	C(CCCl)C=CN=C1C(=CC=C1)	C(CCC1=C(NNC=C2C(=NN=C21)))	C(C(N=S(=O)(=O))F)=C1N(=C=C=CSN1)
C(C=1S(NCSC=C1))=C(=C)	C(CN1C(=CC=CC=C1Cl)C=C)	C(C1=C(N=CC=C1)OC2=C(CCN2))	C(S(=O)(=O)Cl)1=N(SN2(NN=C=C=NC2N1))
C(C(F)(F)(F))(S(=O)Cl)1(C=C=NC=CC1=C)	C(C(=O)NC(=O)CO)=CC=C	C(O(NC=C1C(=NN=C1C2=C(SCCC2))))	C(OCC(F)(F)(F))C1=N(N=C=C=N(S(N1)))
CCS(C=C1S(NC=C=C=C1F))	C(C=C1C(=CC=CC=C1C(=N)))	C(CSC1=N(C(=O)N=N(C(=O)N1)))	C(S)=1(SN=C=NC=2N(=NNCSC2SNNSC1))
C(Cl)(C=C)=C(C=CC(F)(F)(F))(C=S(=O))	C(O)=CC=CC=C(N)C=CC(=O)	C(C=C1C(=NNC1=NC=CC=C))	C(F)1=C(=CC=NSC1=COS(=O)(S(=O)))
C(Cl)1S(C=C(C=S)C=NC1=C)	C(C(C(=O)NC(=O)O)=NN=N)	C(CO)C1=C(C(=O)N=CC=C1)	C(C(Cl)=CC(F)(F)(F))=N(C=COC=O)
C(F)1N(=C=CSC=2C(=C=CC21))	C(C1=C(C2=C(C=CC=C2)CS1))	C(C1=N(C(=S)N2C(=CSC=C2)C1))	C(F)=1C(CN=C2C(SC=C=NC21))
C(CC)1=C(=NSC=2S(C=CC2S1))	C(C(O)C(=O)O)=CC=CC(=O)	C(C)=CN=C(CC(=O)C(=O))	C(O(CC=NN=S(=O)))1=N(S(N=NCN1))
C(C)1=C(=NC=CSC1=CS(=O)Cl)	C(COC1=C(C=CC=C1)C=CC)	C(C=O)N1C(=CC=C(CC1=O))	C(F)=1C(=NCNN=N(SN=C=CN1))
C(S(=O))=C1S(C=C=C=CN1CCl)	C(COC1=N(S(C=C2C(=CN=C21))))	C(C(=NSC=CC1=C(NC=N1)))	C(F)1=C(=CC2(=N(S(C(=NC(F)(F)(F))SNC2(S1)))))
C(Cl)1S(C=C=C=C(C(F)(F)(F))C1=C)	C(C1=C(C(=O)C=CC1=C(O)))	C(C1=C(NC(=O)C2=C(CC=C21)))	C(C=NC=NS(=O))=1S(N=N(C1O))
C(C(F)=C=O)CSC1=C(=N(CS1))	C(C1=N(C(=C2O(C=C(C=C2C1)))))	C(C1=C(N=N(C1=NN=C(O))))	C(C=C=O)=CC=CS(=O)(=O)(C(F)(F)(F))
C(S(=O)C(F)(F)(F))C1=C(=C=C=CCN1Cl)	C(C1=C(N2C(=NN=NC2=C(C1))))	C(C1=C(N=CS1)C2=C(C(=O)NC2))	C(CONN=CF)=C=CO(C=O)
C(NSC=S(=O))=C1C(CC=C=C=C1)	C(C=CC=CC=C(F)C=CC(=O))	C(C=NC(S(=O)(=O))C)C1=N(N=CC=C1)	C(CC=C1(N=C=NS1))=CC(F)(F)(F)
C(=NOC1(=CC(F)C(S)=C=CC1))	C(C(N)=O)N1C(=C(OC(F)(F)(F))C=C1)	C(C=C1C(=C2C(=CC=C2)NC1))	C(C(F)(=C=S(=O)))=1N(=NNSNSC1)
C(C(F)(F)(F))1(=C2S(CSC2(=C=C=NC1)))	C(C=CC=CC1=C(C=CC=C1))	C(C)C1=C(C2=C(N=CC=C2)CN1)	C(C=S(=O))N=C=CON1S(N=CN1)
C(CCl)1C(=C(F)C=C=C=C1)	C(C1=N(S(C(=O)CC1=CC=C)))	C(CN1C(=CC=C1SCNCC(=O)))	C(C=1N(C(C(F)(F)(F))(=CN=C=C1)))
C(SC(F)(F)(F))1=C(=C=CN=CC1C=S(=O))	C(O)CC(=O)N=CN=CC(=O)	C(C=NOC=C1C(=CCC1=CN=C))	C(NCl)=1C(=NC=2N(=N(SNC2C1)))
C(S(=O))=1C(=CC=2N(=CS(C2C1)))	C(C)=C1C(=C(OC1=C(C(=O))))	C(CCOC(=O)N1C(=NC=C1))	C(C=NC(F)(F)(F))1C(=NN=N1)CCl
C(SN=C)1(C=CC=C1S)(CS)	C(CC(=O)NN1C(=NN=C1)N)	C(CSC(=C)N1C(=NC=C1C(N)))	C(C=S)1N(=C(F)C=C=C(C(F)(F)(F))N1)
C(=NS(=O)(Cl))1(SC=CC=CC1=C)	C(C1C(=C(F)C=CC1=CC(=O)))	C(C1=C(C(=O)NC(=O)C(=O)C1))	C(OCl)=1(N=NC(Cl)2C(=C=CCSC2(SN1)))
C(SS(=O)C(F)(F)(F))=C1S(C(Cl)=C(=C=CC1))	C(C=CC1=C(C(=O)C(=S)N1))	C(C=C(NC(=O)(N1C(=CC=C1))))	C(COC=1S(N(=NNN=NN=CN1)))
C(C=CSCl)=1(N=C=CSCC1)	C(C(=CC(=O)N1C(=NN=N1)))	C(C)C1=C(=NN2C(=CC=C2)NC1)	C(C1=C(S(N=NC=2C(=NS(NNC21)))))
C(=CS(=O))=C1S(CSC=2C(=C=CC21))	C(C1=C(C=NC=N1)C(=O)O)	C(OC1=C(CC2=C(C=CC2=N1)))	C(O)=CONC=1(N=NC=CSC1)
C(SCNC(F)(F)(F))C=1C(=C=C=C1)(S)	C(CNC(O)COC1=C(N=CN=C1))	C(OC1=C(C(=O)N=C1OC=O))	C(CNC=S(=O)(=O))=1S(C(C(F)(F)(F))=C=C=CSC1)
C(CNCl)1=C(=CC(=O)C=CS1)	C(CO)C1=C(CC2=C(C=CC=C2N1))	C(C(=O)C1=C(N=NN(C(=O)C1)))	C(C1=C(=CNS(C=2N(C=NNC21))))
C(Cl)C=1(SC(SC)=CC=C=C1)	C(C(C1=C(C=CC=C1)C2=C(CCN2)))	C(C)C(=O)C1=C(CN=CN=N1)	C(C)1S(N=C=C=NN1NN=S(=O)(=O))
C(NS(CF))S(C=C=C=C=CS)	C(C(=NO)SC1=C(C=CC=C1))	C(C=C(N=C1C(=NN=C1CNC)))	C(F)(NCl)C=1S(N=C=N(C=CN1))
C(F)1C(C=C=C=NC1=C=C)	C(COC1=C(NC(=C2C(=NN=C21))))	C(C1=C(C(=O)NC2=C(N=CC21)))	C(F)1(N=NCC2=C(=CSN=NC21))
C(O)=1(C=CS(CC=C=N(C1)))	C(C(=O)OCC1=C(C=CC=C1))	C(C=NN=O)N1C(C(=O)N=C1)	C(C=C=S(=O)(=O))(N=C(SC=O)S(N))
C(S(=O))C=CC1=C(N=C=C(Cl)1)	C(C1C(=CC=C1)C=C(C)O)	C(CSNCN=CCC1=C(C=CC=C1))	C(F)1S(N=N(C2=N(N=C=CN2C1)))
C(F)1(C=C=C=C=NC1S(C=S(=O)))	C(C1=C(C2=C(N=C(N2C=C1))))	C(CCCOCC(=O)N1C(=NN=C1))	C(CONN=O)=1C(=CN=NS(N1))
C(SCC1O(C=C=N1))=C(=C)	C(C(=O)NN1C(=NN=C(C1=O)))	C(CS)=NC1=C(NC(=O)N=C1)	C(NOC(Cl)N=S(=O)(=O))1=N(N=NC=NS1)
C(F)=1C(=C=C=C2S(C(OC(F)(F)(F))SN2C1))	C(C1=C(N=C(Cl)C=C1)CC(N))	C(C)C(=O)C1=C(SN=CC=C1)	C(C=NC1C(C=C=NC=C1)(=S(=O)))
C(Cl)1C(N=C(=CC=C1C=S))	C(C(O)N(C)(C1=C(C=CC=C1)))	C(C(=S)N=C(C(=O)NC(=O)))	C(C1=C(=C=NN=CN1OC=O))
C(Cl)C1(=CC(C=S(=O))(=CSN=C1))	C(C(=O)O)=CC=CC=CC=C(N)	C(C1=C(NNC(=O)C1=CN=C))	C(OC=C=S)1=N(C2N(=NN=CSC2NSN1))
C(S(=O)C(F)(F)(F))(Cl)=CC=1S(C=C=C=CSN1)	C(C(=N)N=C1C(=NN=NN1))	C(C=S)C(=O)N1C(=CNC1=C)	C(CS(=O)S(=O)Cl)OC=1C(=NN=C=NN1)
C(F)1C(=NC=CC=C1C(Cl))	C(C1=C(NC(=O)(C1=CC=C)))	C(C=NNC(=O)N1C(=CC=C1))	C(C1N(=C=C=C(SC(F)(F)(F))C(=C1)))
C(COC=1(CCC=C=C=C1))F	C(OCC(F)(F)(F))C=CC=C(N1C(=CC=C1))	C(C1=C(NC(=O)C(=O)C(=O)N1))	C(C=NSNS(=O)(=O)C(F)(F)(F))1C(=C=NN=C=N1)
C(O)1=C(SC2C(=C=CC=C2S1))	C(CN1C(=NN=C(C(=C1OC))))	C(C=O)C1=C(C(=O)NCC1=C)	C(CNS(=O)S(=O))1=N(NN=C=C=N1)
C(=C1N(=C=CSC(C1Cl)C=O))	C(C1C(=C(C)C=C1C2=C(CNC2)))	C(C=NC1=C(SC(=O)NC1=C))	C(C=1S(C=N(CN=NSN=CC1)))
C(NSCl)=C=C1C(C=C=C(S(=O))1)	C(C1=C(C=CC=C1)(C2=C(NCCC2)))	C(C=1N(C2=C(CN3C(=NC=C3)N2CC1)))	C(F)=1(NN2N(=CC=CNC2=C(Cl)C1))
C(Cl)C1(=CN=C=CCC1=S)	C(C=C1C(=NNN1C=NC(=O)))	C(C1=C(C(=O)NC2=C(C(=O)NC21)))	C(C=N)C1(CN(=C=C=NS(N1)))
C(C(F)(F)(F))CC=C=C=C=S	C(CCCCOC1=C(N(=CC=C1)))	C(CSCCN1C(=NC=N(C=C1)))	C(OS(=O)(=O)C(F)(F)(F))(=S(=O))C=1(CN=N(C=C1))
C(Cl)1=C(S(N=C2C(=CC=CC21)))	C(C1=C(C(=O)CN2C(=NN=C21)))	C(C=O)CC1=C(C(=O)NC1=C)	C(O)1(=NC(N=NN=S(=O)(=O))C=C1)
CC1C(C(=S(=O))(C=C=C(=C1S)))	C(C(C(=O)NC1=C(C=CC=C1)))	C(C(=O)NC1=C(C(=O)N=CC1))	C(ON(=S(=O)(=O)))=CC=1(NCSN=NSN1)
C(=S(=O))1N(CSC=C=C1)C(=C)	C(C=NSC1=C(C(=O)C=C(Cl)C1))	C(C1=C(C(=O)N2C(=CC=C2)CN1))	C(F)=1S(CS(N=CN=C2C(=NSCC21)))
C(C(F)(F)(F))1(=CC=C=C2S(N=CSC21))	C(C1=N(S(N2C(=CC=CC2=C1))))	C(C(=O)C1=C(C(=O)NC1=C))	C(C=1S(N=C=N(NSN=CC1O)))
C(C1(SCSC1=C2C(=NC=C2)))	C(C=CC=CC(=O)N1C(=NN=C1))	C(C(=O)(N1C(=NC=C1C2=C(CCC2))))	C(F)OC1=C(=CC=2C(S(C=NC2N1)))
C(SC(F)(F)(F))C1=C(C=C2C(=CN=C2)CS1)	C(C=NC=CC=CC=C(C(=O)N))	C(C=O)C1=C(C(=O)C=C1C)	C(CC)=1C(=C=C=C(C(F)(F)(F))N1)
C(OCl)=CC=1N(=C=C(C(F)(F)(F))SCC1)	C(C=CC(Cl)=C(OC(=O)N=C))	C(CC=C1C(=CC2C(=CC=C2C1)))	C(C=O)=1N(=C=C=NC(C1C(F)(F)(F)))
C(C)1S(N=C2C(=CC=C2O1))	C(C1=C(C2=N(N=CN=C2C=C1)))	C(C=NSC(=O)C(=O))1=C(NCN1)	C(OC(F)(F)(F))(C(F)(F)(F))1N(=C(S(=O)Cl)C=N1)
C(S(=O)Cl)C1=C(CC=C=C=N1)Cl	C(C(=O)SC=O)C1=C(C=C(Cl)C1)	C(COS(=O)(=O)(S(=O)(=O)))C1=C(C=CN=C1)	C(F)1N(=C=C=C=C=C1S(=O)S(=O)(=O)S(=O)(=O))
C(OCl)C1(=C=CNC2C(=CC=C21))	C(C(=O)CCN1C(=NN=N1)N)	C(F)(S(=O)(=O)(S(=O)(=O)))=C1C(=CN=C1)	C(F)1S(C2=N(SN=C=C=NN2(C(Cl)S1)))
C(OC(F)(F)(F))C1=C(=C=NC2=C(C=CCSC21))	C(C(=C1C(C(=O)C=C1C=C)))	C(C)=C1S(C(=O)NC1=CC=C)	C(F)=1S(N=CN=CC1S(C=S(=O)(=O)))
C(OCCC(F)(F)(F))1(=C=C=C=CN1)	C(C(=O)N1C(=C2C(=CC=C2)CCC1))	C(C(=O)N1C(=CC=C1Cl)CO)	C(OC=S(=O))1=N(N=C=CNN1C(F)(F)(F))
C(CCl)1C(=C=C=C1C(F)(F)(F))C=O	C(C(=O)CC1=N(N2C(=CN=C2C(C1))))	C(CCOC(=O)N1C(=NC=C1))	C(C1=N(C(N=S(=O))S(N=C=NN1)))
C(F)=1C(=C(Cl)C=CC1)C=C	C(C=C1C(=CN=CN1C(=O)N))	C(C1(C(=C2C(=NC=C2)NCC1)))	C(C=CN=S(=O))=NC=NN=S(=O)
C(SS(=O))1C(=C=CC2S(N(=C=C2C1)))	C(C(=O)O)=CC=NC(NC(=O))	C(C)COCN1C(=NC=CC=C1)	C(OCl)=1N(=CC2C(C=NN=C2N1))
C(CF)1C(=CS(C2(N=C=C=C21)))	C(OC1=C(N=CSC1=CC(=O)))	C(C1=C(=N(NC2=N(C(=O)NC21))))	C(C1N(=NN=CN=C1(Cl)))2C(NSNS2)
C(S(=O)Cl)1C(=C=CC=N(SC1=C))	C(C1=C(N2C(=NN=NC2=CC1)))	C(C1=N(C(=O)N(C1=NOC=C)))	C(F)=1C(C=N(C(OS(=O))=C=NSC1))
C(CSS(=O))=1(SC=CC=C=C1)	C(C=CN=C(OC(=C1C(=NN=NC1))))	C(C)N1C(=C2C(=NNC2=C=C1))	C(C=1(CSN=CN=C1))N=NN
C(CF)=C1C(=C2S(N=C=C2CC1))	C(CN1C(=CN=C1)C(=O)CC)	C(C1=C(NC2=C(N=C(C=C2)C1)))	C(N(=S(=O)))=1C(=CSN=NS(NC1))
C(Cl)=1C(CCN=CC1C=S)(=C)	C(C)NC=NC1=C(C=CC=C1)	C(CO)N=C1C(=NC(=O)C=C1)	C(C=S(=O)(=O))1C(=CSC(=S(=O))N=C1)
C(Cl)1N(=CC=C(F)C=C1CS(=O))	C(C=CC1=C(C(=O)CC(=O)1))	C(C=O)C1=C(C(=O)NC1=C)	C(C)=1C(=NN=N(SC1))N=C
C(C(F)(F)(F))=C=C=CCC=S	C(CO)CC(O)C1=C(C=CC=C1)	C(O)(N1C(=NN=N1)NC2=C(CCNC2))	C(OC(F)(F)(F))=NCN1S(N=C=NC1=C)
C(C(F)=CC1S(C=C=C(=N1)))	C(C=O)C=CN=CN=NC(C(=O))	C(O(NC1=C(N=CC=C1NC)O))	C(CN=C1C(N=C2(S(N=C=C2N1))))
C(F)=1C(=CN=C2S(CSC=CSC21))	C(C(=CC=NN=NN(C(=O)O)))	C(CSC(=O)C1=N(N=C(C1=C)))	C(S)=1C(C(=O)C(S(=O)(=O))=NN=C1)
C(CS(C=1O(C2C(=CC=C2CSC1))))	C(CNC1=C(C=C(O)C=C1OC))	C(CN(C)N1C(=NN=C1)C(=O))	C(F)=1N(=C=NC2=N(N=C(Cl)SCSC21))
C(O)1(=CS(C=C2S(N=C=CCC21)))	C(CN1C(=CC=C(F)1)SC=S)	C(CNC(O)C(=O)N1C(=CC=C1))	C(F)N1S(CC=2S(N=C=C=NC2C1))
C(SCF)=C=C1(C(F)=C=NCS1)	C(C(=O)N1C(=NN=C1CCCC))	C(C(F)=NC1=C(=NC(C(=O)C1)))	C(F)1=N(SN=CC=C1NCC=N)
C(C1=C(S(C=C(SC1(=C=S(=O))))))	C(CO)=C(C1=C(C(=O)C(=O)C1))	C(C1=C(NC(=O)C2=C(C(=O)SC21)))	C(F)=N(C1=C(N=NNN=C1C))
C(C(SC(CN)=S)=CF)C=C=O	C(C=CN=CC(=O)C=CC=CC=N)	C(CNC(=O)N1C(=CC=C1)C)	C(F)N=CN1(N=CN=C1S(=O)(C(F)(F)(F)))
C(OCl)1C(=C=NSC=2S(C(=S)CC2C1))	C(C1=C(C(=O)N2C(=NN=C2)C1))	C(C=C1C(=CN2C(=NC=C2)C1))	C(N=S(=O))=1C(=CSN=N(S(NSC1)))
C(C=S)1C(=CN=C=CC1CF)	C(CS)N(C(=O)C=NN=NN=N)	C(CS(=O)(=O))C(=O)N1C(=CC=N1)	C(C1N(=CC=C1Cl))=2(CNSN2)
C(Cl)CSC=1C(=CSN(=C=C1))	C(C1=C(C(C(C)C)=CC=C1))	C(C1=C(=NC2=N(C(=O)NC2C1)))	C(C=C1O(N=NSN=N1))N=C
C(CCl)=1N(=CSC=CC1C=O)	C(CN1C(=CC=C1C2=C(NC(C2))))	C(CSCCN(C(=O)C1C(=NC=C1)))	C(F)=CONSN(C=O)N=C=S(=O)
C(CF)(C(F)(F)(F))OC=C1S(C=C=C=N1)	C(C(=N)N=C1N(=NN=C1N(C(F)(F)(F))))	C(C=CC1=C(NNC(=O)C1=O))	C(OC(=C=S)CC=S(=O)(=O))=S(=O)(=O)
C(OC(F)(F)(F))C=C1C(=NC(Cl)=C1C)	C(C=NC=CC=C(C=CC=CC=C))	C(C(F)C(=O)C1=C(C=CC=C1))	C(OC(F)(F)(F))1=C(N=NC=N1)SS(=O)(=O)Cl
C(F)S(CSC(=C=C=C)SN=C)	C(C)CCN1C(=NN=C(Cl)1)S	C(CNCC1=N(C2=C(N=CC=C2)CN1))	C(ON=O)1=C(S(C=C2S(N=CN2N1)))
C(C(F)(F)(F))C1=N(C=C(C2=C(=C(Cl)SC21)))	C(C1=C(C=CC=C1S(=O)(C(F)(F)(F))))	C(C1=N(C(=O)N(C1=CC=C)))	C(ON=CC(F)(F)(F))(=O)C1=N(N=CSC1)
C(Cl)C(C(F)(F)(F))(C=1O(C=NC=C=C1))	C(C(=O)O)C1C(=NN=NN=N1)	C(C(=O)(S(=O)(=O)))NC1C(=CC=C1)	C(O)C=1N(=NN=C=NC1N2N(SCS2))
C(=C1C(CC=C1F))=C=CC(F)(F)(F)	C(CN1C(=NN=CN=C1OC)C(C))	C(C)1C(=C2C(=NC=C2)C=C1)	C(C(=S)OCl)C=1C(C=C=CC1)
C(=S(=O))C=CC=1C(=NCSC=C1)	C(CO)=NC1=C(C(=O)C=CC1)	C(CNC(C(=O)CN1C(=NN=C1)))	C(NC1N(=NC=NN=C1S(=O)(=O)Cl))N
C(S(=O)(Cl))=1S(C2=C(C=C(=NSC2(CC1))))	C(C1C(=NN=C1)C=C(C(C)))	C(C=NC(=S)(Cl))C1=C(=CCC1)	C(C)=1N(=C2C(=C(=NN2))SNN1)
C(S(=O)C(F)(F)(F))1(=CSC=C=C=C1C(S))	C(C1C(=NN=C(C(=O)C1=C)))	C(C(=O)F)C=C1C(=NC(=O)NC1)	C(C=1C(=CNN=CN1)N=S(=O))S
C(C=S(=O))=CC1C(=NS(CC1=S))	C(O)=C(O)C(=O)C=CC=C(N)	C(C(=O)N1C(C=C2C(=CN=C2)CC1))	C(CS(=O))C(OCl)=C=C=C=S(=O)
C(Cl)1C(C=N(C=CC1))=C=C	C(CO)=CN(C)CN1C(=CC=C1)	C(C(N)CC1C(=NC=CC=C1))	C(F)=1S(C=C2(S(N=CN=NC2C1)))
C(C(=S)C(F)(F)(F))1C(=NC=C1CCO)	C(CCN(CC1=C(C=CC=C1)))	C(C1=N(C2=C(N=CC=C2N)CCC1))	C(CF)1C(C=C2N(=C=CC2=C1))
C(Cl)SC1(=C=C=CN=C(C1Cl))	C(C(=O)SC=NC=C(C(=O)O))	C(CN1C(=C2C(=CC=C2N(C1))))	C(CC(F))1=C(=NSC2(=C=CNSN21))
C(N(Cl)C=CC(F)(F)(F))=C(=C=C=C)	C(C)NC1=C(C(=O)C=NN=C1)	C(C1=C(C(=O)NC2=C(C(=O)NC21)))	C(OS(=O)(=O)(S(=O)C(F)(F)(F)))=1C(=NC=CN=C1)
C(NCl)=C1C(=C=CCC=C1Cl)	C(C)=CC=CC=CC=CC=CN=C	C(C)CC1C(=NC2=C(N=CN=C2N1))	C(C=S(=O))=1(C=CCN(=C=C(C(F)(F)(F))C1))
C(NOC(F)(F)(F))(=CF)C=1S(C=C=CC1)	C(C1=N(NCC1=C2C(=CN=C2)))	C(C(C)=O)N1C(=CC=C1CC)	C(F)=1N(=N(CCN=C=N(N=CNC1)))
C(OCC1=C(N(=C=CC=C1)))	C(C)C1=C(NC(=O)C1=CN=N)	C(C=S)1N(C2=N(C(=O)N=C2CC1))	C(C=O)(=C=S)C(OC(F)(F)(F))=NS(=O)(=O)S(=O)
C(NSCl)1C(C(C=S)=CC=C=C1)	C(C(=N)N=CN=CN=CN=C(F))	C(C=NC(=O)NC(=O)NC(=O))	C(S(=O)(=O)Cl)1N(=C2S(C=NN=C=C2SN1))
C(CN=CO)1=C(=CC2C(=C=CC2(Cl))SC1)	C(C1=N(SCC1=CC=NC(=O)))	C(C1=C(C=NC2=N(C(=O)NC21)))	C(C=C=S)N1N(=N(SC=CN1))
C(CC(C(=C(=S(=O)))(N=C=CS)))	C(C(=O)O)=CC=CC=CC=CC	C(C1=C(CC2C(=CC=C2S(=O)(=O)1)))	C(OC=S(=O))1C(=C=NC=C(S(=O)(=O)1))
C(CCl)1C(=C=C=C=N(C1S(=O)(Cl)))	C(C=O)C1=C(C(=O)C(=O)CN1)	C(COCC1=C(=NC(=NOC1=S)))	C(CN1N(C=C=N1)C=S(=O)(=O))N=N
C(S(=O)(=O)Cl)(C=1C(=CCS(C=C=C1)))	C(C)C1=C(C=C(C)C=C1)	C(C(=O)N1C(=NN=C1C2=C(CCC2)))	C(C=S(=O)(=O))1N(=NSN=C=C1(S(=O)C(F)(F)(F)))
C(C(F)(F)(F))C=1C(=CN=C=C=C1)O	C(C=O)OC1=C(C=CC=C1)C	C(C1C(=NN=C1F)C2=C(C(C)CC2))	C(C(Cl)CC(F)(F)(F))=1N(N=C=C=CSN1)
C(OCSC(=CCl))=1N(=C=CSC1)	C(C=NOC1=C(NC(=O)C1=C))	C(C(=O)N1C(=CC=C(NC1=O)))	C(C(F)C)1(=CC=CN=C1(C(F)(F)(F)))
C(=S)1S(CC=C=C=C1C=N(S(=O)))	C(C1=C(N2N(=C(Cl)C=C2CC1)))	C(C=C1O(NC(=O)C1=CC=C))	C(F)=1(SC=2S(CN=N(N=CC2CC1)))
C(S(=O)S(=O)C(F)(F)(F))=C1C(=C=C(=C(=CC1)))	C(C(O)=NC=C1C(=NN(C1=C)))	C(C1=C(C2=N(C(=O)NC2=CC1)))	C(C1=C(=C(C(F)(F)(F))N=NN=C1S))
C(S)C=C=CN=C=CSC=O	C(C(C1=C(C=C2C(=CN=C2)C1)))	C(CN)1C(=CC=C1NC(=O)C)	C(CC1=C(=NC=NS(C1=NC)))
C(SS(=O)(=O)C(F)(F)(F))C1C(=CN=C1(C=CC))	C(CN)C=C1C(=NN=N1)C2=C(CNC2)	C(CC(=O))C1=C(N=NC=CN1)	C(C)=C=C1N(=C=CC1ONCl)
C(N1C(=C=C=CC=C1)Cl)S(=O)C(F)(F)(F)	C(C(=N)N=C(F)F)C=CC=C	C(C)N1C(=NN=C1)C(=O)N	C(F)1=C(N=C=C2C(=C(Cl)SNNN21))
C(=O)C1C(CCSC=N1)=C=C	C(C1=N(N=CN=C(C1=CC=C)))	C(C1=C(CN(C(=O)C1=NC=N)))	C(C=1S(N(=C=NNN=CSC1C(F)(F)(F))))
C(C(F)(F)(F))C=C=C=C1N(S(CC(=O)1))	C(CN1C(=CN=C1)C2=N(SCCN2))	C(COC(=O)C1=C(=NC=C1))	C(C=S(=O)(=O))=1S(CN=N(C=N(C1)))
C(Cl)O(C=1N(=C=CC=CS(C1)))	C(C)=C(C)C1=C(C(=N)N=C1)	C(C)(C)C1=C(C2C(=CC=C2)NC1)	C(C(=S)F)=1C(=C(S(=O)(=O)C(F)(F)(F))N=NN1)
C(S(=O)(=O)(C(F)(F)(F)))1=C(=C2C(=C=C=CCSC2NS1))	C(C1=C(C2=C(C=CC=CC2=CC1)))	C(CN1C(=NN2C(=CC=C2F)CC1))	C(C=CN=O)(=NNS(N=O))(S(=O))
C(C(F)(F)(F))C(O)N1C(=C=C=C=C(S1))	C(C=COC(=O)O)=CC=CC=C	C(C=CC(OC)NC1=C(C=NC=C1))	C(C)1=C(N=C2C(C=C=NNN2S1))
C(F)=CC=1C(=CC(=S(=O))CNC1)	C(C)(C1=C(C=CC=C1S(=O)(C(F)(F)(F))))	C(C=C(C1=N(C(=O)SC1=C)))	C(C(C(F)(F)(F))(=C=O))=1N(=NC=CNC1)
C(C=1N(S(C=CC=CC1C=O)))	C(CO)=C(Cl)C=CC=C(C(=O))	C(C=S)SC1=C(NC(=O)C1=C)	C(C1=N(C=C=CC(=O)(SN1)))
C(NCl)=1C(C=CC=CSC1Cl)=O	C(C(=O)C=COC(=O)NC(=O))	C(CN1C(=C(C)C=C1NC(=O)))	C(F)=1(S(NC=2N(=C(N(=N))SNSC2SN1)))
C(CC1C(=CC(F)=C1O(Cl)))	C(C1=N(N=C(O)(C1=CC=C)))	C(C1=C(C2=C(C(=O)NC2=CC1)))	C(F)SC=1N(=NN=N(NNN=NNC1))
C(C(C=S)C=C=C=S(=O)(=O))=1C(CSCC1)	C(CS)C(Cl)=C1C(=C(C=C1))	C(C(=O)NC1=C(=C(S(C=NC1))))	C(C1C(=CS(N=NC1=O))C=O)
CCC1S(N=C(=C=CSC1=O))	C(CO)C1=C(C(=NN=C1C2=C(CCC2)))	C(C=C1C(=NN=CC=C1)C2=C(CCC2))	C(OCC1=N(NN=CC=N1))(=S)
C(=CC)=C1S(C(=O)(CSC=C1))	C(C1=C(NC(=O)N2C(=NN=C21)))	C(CS)C1=C(C2=C(C(=NC=C2)CC1))	C(CC=S(=O)(=O))=1S(NC=C(Cl)C=NN1)
C(NC(C=1C(=C=CC1Cl))=O)	C(C1=N(N2C(=CN=C2Cl)CC1))	C(C)C1=C(NC2=C(N=NC=C2)C1)	C(CN(=S(=O)))=1N(N=N(SN=CC1))
C(C=O)N1(CC=C=C=CS1)	C(O)(O)=CC=CC=C(OC(=O))	C(C)C(=O)N1C(=NC=N1)O	C(ON=NNCl)1N(=NN=C=C1N)
C(C(F)(F)(F))1(NC=CC=C=C1C(=O))	C(C1=C(N2C(=CC=CN=C2)CC1))	C(C1=C(C(=O)NC1=CC=C(F)))	C(C=N)C1=C(N=C=NN1)S(=O)C(F)(F)(F)
C(F)C1C(=C=CC=CC1SN=O)	C(CSC1=C(SCC2=C(C=CC=C21)))	C(C=C1C(=NC=C2C(=NC(=O)NC21)))	C(CNNS(=O)S(=O)Cl)1=C(=N(N=NN=C1))
C(OC(F)(F)(F))1=C(=CN=C=C1CCF)	C(CC1C(=CC=C(Cl)C=C1C(C)))	C(CC1=C(C(=O)N=CC(Cl)=N1))	C(ONSNOCl)1C(=C=C=CN=N1)
C(Cl)N=C(=CC1=C(=CSC(=S(=O))C1))	C(CN1C(=C(C)C=C(Cl)1))	C(CCCCOC(=O)N1C(=NC=C1))	C(ON=S(=O)(=O))(N=CS(=O)Cl)=C=S(=O)(=O)
C(S(=O)(Cl))1C(=CC=C1Cl)(C=C)	C(C1=C(C2=C(CC(=N2)C=C1)))	C(O)C(=O)C1=C(C(=O)C=C1)	C(CS)1(=N(C2=N(N=NC=NN2SC1)))
C(N=O)(CC1C(=CSC=C=C1))	C(C(=O)NCNC(=O)O)=CN=N	C(CS)C1=C(C(=CC=C1)C=C)	C(ON1N(=NN=C=NS1))2=N(NSNNS2)
C(CF)(=S)C=1C(=NC(=O)SCSC1)	C(C=CC=CC=CC=C(F)C(=O))	C(C1=C(C2=C(C(=O)NC2=CC1)))	C(C1(=C=CN=CC(C(F)(F)(F))=C1SCl))
C(C(F)(F)(F))1=C(C=C=CN=C1OCF)	C(CSC(NC(=O)CN1C(=CC=C1)))	C(C(C)=C1C(=CN=NC(=O)N1))	C(CON)=C=C=NC=S(=O)
C(N=O)OCC1C(=C=C=CC1)	C(CO)C1=C(C=CC=C1)C=C	C(COCN1C(=CN=C1O)C=NN)	C(C(Cl)=C=C=O)=NNOS(=O)(S(=O)S(=O)(=O))
C(=CSC=1N(=CCC=C1))=S(=O)	C(C=CC=C1C(=CN=C1N=C))	C(C=C1C(=CN=C1NC2=C(NCCC2)))	C(F)1C(=NCN=C1C=S)N=N
C(OC(F)(F)(F))1(SC2(=C=NC=C2C=C1))	C(C(N)=CC=C1C(=CC=C1))	C(CNC(=O))OC1=C(=CC=C1)	C(N=O)1N(N=NNSC1=S(=O))C=S(=O)
C(S(=O))1=C(=C=CCCC1=CCl)	C(CSCCN(C(=O)N1C(=CC=C1)))	C(C1=C(=NC2=N(C(=O)CC2C1)))	C(CS(=O)(=O)Cl)1(C(NCl)=N(N=C1N))
C(S(=O)(=O)Cl)1=C(=C=CC(=CC1SC))	C(C1=C(C=CC=C1)C2=C(CNC2))	C(C)OC1=N(NNN2C(=NC=C21))	C(F)=CC=1N(=CN=NN2S(NNN2C1))
C(=S(=O))=COC1N(=C=C(F)C=CC1)	C(C=C(O)CO)=C1C(=NN=CS1)	C(C(=O)NC1=C(C(=O)C(=O)NC1))	C(C1N(=CNN(=NC1=NN=NS(=O))))
C(F)(=COCCl)(C=C=CSC=N)	C(C=CC=C(Cl)C=O)=NC1=C(CCN1)	C(C(=O)C1=C(NNC1=NC=C))	C(OC=C=O)=1N(=CNNCN1)
C(=S)(CCC=C1O(C=C=N1))	C(CS)C(=O)N1C(=CC=C1C)	C(CC1=C(NC(=O)C1=CN=O))	C(OCl)1C(=NC=C=NC1CN=N)
C(SCl)OC=1S(C=C(=CC=C=NC1))	C(C=NC1=C(C(=O)NC(=O)1))	C(CC(OCN1C(=C2C(=NN=C2SC1))))	C(C1=C(S(C=C=N1))S(=O)(=O)C(F)(F)(F))=C
C(CS(=O)(=O))=NC1=C(=C=CSC=C1)	C(C1=C(C=CC=C1)C(=O)N)	C(C=1C(=CC=C(C(=O)C1(C))))	C(OC(F)(F)(F))O(N1C(=NN=N1)SN(C))
C(Cl)CC(=S)NSC=C=CC(=O)	C(CCOC1=C(C=CC=C1C(=O)))	C(C=S)N1C(=CN2C(=N(C=C2))SC1)	C(C=NCl)(N=C=S(=O)(=O))=CSNSC=N
C(N=S(=O)(=O))=C=CCC=1S(C=CS(CC1))	C(C(=O)C1=C(C=CC=C(C1)))	C(C=NCCC1C(=C(Cl)C(F)=N1))	C(NO(C=S(=O)(=O)))=C1C(C=N(C=N1))
C(OC)1C(=CC=C(CF)1)	C(C(OC1=C(C(N)=CC=C1)))	C(C1=C(=C(C2=C(C(=N)NC2)S1)))	C(O(Cl))=NN=NNOC1=C(N=NN1)
C(C=O)=C=C1N(=CCSCS1)	C(CN1C(C(=O)N2C(=NN=C2)C1))	C(F)COC(S(=O)(=O))C1=C(N=CC=C1)	C(CF)=1(C=C=NS(N=C2(NSCC21)))
C(Cl)1=C(CCN=CC1=C=S)S(=O)	C(CN1C(=CC=C1SC(=O)NC))	C(C1=C(=NC(N=CC1=CC=N)))	C(N=S(=O))=COC(C1N(=CN=C1))
C(S(=O)(Cl))OCC=C1C(=C=C(=C1))	C(C1=C(C=C(F)(C1=CC=C)))	C(C(=O)C(=O)N1C(=NC=CC1))	C(CN=S(=O)(=O))=1S(N=CN=NS(C1))
C(C(F)(F)(F))=1C(=N(C=C=CC1C(S(=O))))	C(C1C(=CC=C(C)C=C1)CC)	C(C1=C(C(=O)NC1=NNC=C))	C(C=C=S(=O)(=O))1S(NC=NN=N1)
C(Cl)C1=C(S(N=C=CC1=CO))	C(C(=O)O)C=C1C(=NN=CN1)	C(C=NNC(=O)C1=C(CN=C1))	C(CC(F)(F)(F))1=N(N2C(=C=NC2N=C1))
C(C(F)(F)(F))1(=C(=C=C(O)(CC=C1)))	C(CS)C(=O)N1C(=NN=CN=C1)	C(C)=CSN1C(=CN=N1)C2=C(NNC2)	C(NNCl)=1N(S(N=C=C(=CNC1)))
C(C(F)(F)(F))N=C1C(C(=S(=O))C=C=C1)	C(C(=O)C1=C(C(N)=NN=C1))	C(C1C(=CN2C(=CC=C2)CC1))	C(C=1C(SC=NC=2N(N=C=NNSC2F)SC1))
C(S(=O)(=O)C(F)(F)(F))=C1N(=CC=C=C=C1C)	C(C1=C(C2=C(NCC2)C=C1))	C(C(=O)C=N(S(=O)(=O)))C=1C(=NCN1)	C(OS(=O)(=O))=1C(NSN=C=C1)=NS(=O)
CCC1(C=CC=C1N=O)F	C(C)C(=O)CC1C(=CC=CC=C1)	C(C(=O)N1C(=NC=C1OCS(=O)(=O)))	C(OS(=O)Cl)=1C(S(C=C=NS(N=C1)))
C(Cl)=C=C1C(CSC=C=C1(S(=O)))	C(C=O)=C(Cl)C=CC=CC=CC	C(C=1C(=CC=NS(C1NC(=O))))	C(CNC1=C(=C(NCl)N=N(C=N1)))
C(F)S(C=1C(=C=C(C=O)SCSC1))	C(C)C(=O)C1=C(C=NC=C1)	C(C=O)C1=C(C(=O)NC1=C)	C(C1C(=NC=2N(=C=NSN=CC2N1)))
C(C=S)=COC1(=CNC2=C(=CCC2C1))	C(CNC=NC=C1C(=CC=C1)C)	C(COC1=C(C(=O)N=CC1=C))	C(OS(=O)Cl)=NCN(OC=C(=C=S(=O)))
C(CSCl)1=C(=C=CSN=C1OC)	C(C(=O)O)C=CC=CC=CC(=O)	C(C)=NC1=C(C(=O)NC1=C)	C(C=1C(N(=NSC=C1))C(F)(F)(F))=O
C(C=C=CSCl)1=C(SC(S(=O)1)=C)	C(C=CN=C(C(=O)C=C(O)O))	C(CN1C(=CC=C(Cl)C=C1)C)	C(O)C1C(=NC=C1S(=O)S(=O)(=O)(S(=O)))Cl
C(=CO(C1(=CCC=NS(C1=S))))	C(C1=C(C(=C2N(=CC=C2O1))))	C(C(=N))C1=C(C(=O)NC=N1)	C(C=1O(N=NN2C(=NN(=CSN2N1))))
C(O)1S(CSC=C2S(N=C=C=C21))	C(CN1C(=CC2=C(N(=NN=C2C1))))	C(C=NC(=O)F)C1=C(C(=O)NC1)	C(SN(=S(=O)))=1S(N=CCC=NC1)
C(S(=O)(Cl))=CSC=C(=CC=CF)	C(C1C(=C2C(=CC=C2CC1C)))	C(C(=O)NCCN1C(=NN=C1C))	C(C1C(N=C=N(N=C1F))=C)
C(=S)OCNC1=C(=CS(C=CS1))	C(C=C1C(=C2C(=CC=NC2=CC1)))	C(C1C(=NC=C1F)NC(=N)C)	C(C=O)1(=C=N(S(N2C(N=NCSN21))))
C(CC=1O(CN=CC=C1))=S	C(CO)CN1N(=CC=C1)	C(C=1O(C2=C(CN=CC2=NC1)))	C(C(Cl)Cl)=1N(=C=N(NCN=NC1))
C(Cl)C(=C1C(=C=C=CSN1S(=O)))	C(C=C1O(NC(=O)C1=CC=C))	C(COC(=O)N1C(=CC=C1)N)	C(C1=C(=NN(=NC2(=NNC=NSC21))))
C(C(F)(F)(F))OC1=C(=C=C2C(=NSC2S1))	C(C=C(O)C1=C(C(=O)C=C1))	C(C1=C(=CC=C2N(C=NC=NC21)))	C(F)=1N(=N(N=CC2C(N=CN2C1)))
C(=O)1(CC=C(=CC=C1N))	C(CS)C(=O)C(N1C(=NN=N1))	C(CC(=O)N1C(=CC=N1)C(C))	C(C(=S(=O))CS)=1C(=NN=NSN1)
C(F)1=C(NC=C=C(=C1SC=O))	C(C1=C(C=CC=C1C=C(C)O))	C(C)1C(=NN(=C1))C(C)(C)	C(CF)C(F)1(N=C2N(=NC=C2NN1))
C(O)C=C1(CC=C=CN=C1(F))	C(C=C1O(N2C(=C(Cl)C=C2)CC1))	C(CSCN(NC(=O)N1C(=CC=C1)))	C(O(N=NCl))=1C(=C2S(N=NNNSN2SN1))
C(C(F)(F)(F))C1=C(SC=C=C(=C1ON))	C(C)C1=C(C2=C(N(=CC=C2CC1)))	C(C(=O)C1=C(C=C(N)C=C1))	C(O)=1C(SN=C=C2C(N=NSNN2N1))
C(S(=O)(=O)Cl)=C=CSC1=C(N=CC1=C)	C(CN1C(=CN=C1OC)C=C(N))	C(C(=N)C1=C(C(=O)NC1=C))	C(S(=O)(=O)C(F)(F)(F))C=C=C=C=S(=O)(=O)
C(C=S)1(N=C=C=C=C1S(=O))C	C(CO)=CC=CC=CC=CC=CN=C	C(C1=N(C(=CC2=C(C(=O)NC21))))	C(OCF)=1C(CC=N(N=C=N(N1)))
C(OCl)=C=CS(C=C1(C=CNS1))	C(C(=O)NC(=O)C(=O)C=C)	C(C=1C(=NC=C1)SC(=O)C)	C(C)C1C(SN=C=C=C1O)=S
C(=S)1(C=CSCC(C1C=S(=O))=N)	C(C)C1=N(CCN2C(=CN=C21))	C(C(Cl)CC1=N(C(F)=CC=C1))	C(F)(=C1C(=C(=NNN(=NSC1))))
C(OCCl)=1C(C=C=C2C(C=NC21))	C(C1=C(C(=O)C=CC=C1)C)	C(CN=O)OC(=O)C1=C(C(=O)NN1)	C(C1(=N(N2N(=CN=C2C(C(F)(F)(F))N1))))
C(=O)C(C(F)(F)(F))(=C1S(CSC=C=C1))	C(OC)=CC=CC=CC=CC=CC=C	C(C1(=NN(C=C2C(=NN=NC21))))	C(OC(F)(F)(F))=1S(N=C=C(=N(S(NC1))))
C(=S)C=1(SCS(C1OC=NC=C))	C(C1C(=C2C(=NN=NC2=CC1)))	C(C1=C(C(SNC1=CC=S)=C))	C(C=NO)1N(CSN=C=C1(N=S(=O)))
C(S(=O)(Cl))C=C1(SC=CC=C=C1)	C(C=CC=CC=CC=CC=C(C(=O)))	C(C=CC1=C(N=NC1=NC=CC))	C(C(=S(=O)(=O))S(=O)S(=O)(=O)S(=O)Cl)1N(=CN=N1)
C(OCl)C=C=C1(C=CCC=C=C1)	C(C=CC=C1N(=CC=CC1=CC))	C(C1=C(C(=O)(C2=C(N=CC2)C1)))	C(NCl)1(=CC=2N(=NN=N(CC2N(S1))))
C(S(=O)C(F)(F)(F))(=C=CCl)C=1(N=C=CCSC1)	C(C=CC=CC=CC=C(NC(=O)))	C(C1=C(C(=O)N2C(=NN=C2)CC1))	C(C)=C=C1S(N=C2(SNSN=C2C1))
C(Cl)=1S(C=C=C=CC1CS(=O)Cl)	C(CO)C=CC=CC=C(C=O)C=O	C(CS(=O)(=O))C1=C(NC2=C(N=CN=C2)C1)	C(NS)=1C(C2=N(C=C=N(SC2(F)NN1)))
C(S(=O)Cl)1=C(=CN=CCC1=C)	C(C(=O)N1C(=CC=C1)CCC)	C(C(=O)NCC1C(=NC=CC=C1))	C(N1C(=NN(=NN=C1C(F)(F)(F)))CC)
C(O(Cl))CC=1C(=CS(N=C=C1))	C(C(=O)O)=CC=C(Cl)C=C(C)	C(C=O)C1C(=NNC(=O)C1=O)	C(C=S(=O))1S(NC(F)=C(=C=NN1))
C(CF)1(NC=C(=CSC1=C=S(=O)))	C(C=NC1=C(C(=O)N(C1=C)))	C(C=CC1=N(C(=O)NNC1=C))	C(OC1N(=CN=N1))OC(Cl)C(F)(F)(F)
C(S(=O)(=O)C(F)(F)(F))SC1=C(=C=C=CC=C1)	C(C(=O)C(F)(F)(F))C=C1C(=CN=C1)	C(COC(=O)N1C(=CC=C1C))	C(F)=NN1(NN=NN=NN1N=C)
C(S(=O)C(F)(F)(F))=1S(C=CC(F)=C=C1)	C(C(NCC1=C(C=CC=C1F)C))	C(C1=C(N=NC=C1C(=O)N2C(CCC2)))	C(C)1=C(SN=C=NS1)(NC=S(=O))
C(SS(=O)C(F)(F)(F))C=C=C1C(CN=C=C=C1)	C(C1=C(C2=C(C=CC2=CC1)))	C(C(=O)N1C(=C2C(=CC=C2)CCC1))	C(NONS(=O)(=O)Cl)1=C(=C(=C=C(NN1)))
C(Cl)=1N(=C=C=CCC1CO)	C(C=CC=CC=C(C(=O)O)C=C)	C(C1=C(C2=C(C=CC2=CC1)))	C(ONCl)1(=C=CC=2S(NSN=NC2C1))
C(N)1C(=CC(=S)C=C=C1O)	C(CSC1=C(N=CN=C1F)C=C)	C(C(O)C1=C(CN2C(=CC=C2C1)))	C(C=S(=O))(N=O)N=C1N(=NSC1)
C(OC=NC(F)(F)(F))C=1C(=C=CS(C1))	C(C(=NOC1=C(CC(=O)C1=C)))	C(OS(=O)(=O))=C1C(=NC(C)=C1OC)	C(O(S(=O)S(=O)(=O)))1=N(N=CN=C(=C1))
C(=S(=O))C=1N(=CCCC=C1)	C(C=O)N1C(=NN=CN1)C=N	C(C(=O)N1C(=CC=C1)NCC)	C(F)=1C(=C2(SN(=NN=CSN2SC1)))
C(COCC1(N=C=C(=C1C=O)))	C(C)(F)=C1C(=CC=C1)CC	C(CC(=C)C1C(=CC=C1)C(N))	C(CCl)=1C(N=N(C=C=CN=CNC1))
C(=S)1C(CN(=C(OC1(=C=C))))	C(CO)=CC=CC(=O)C=CC=C	C(C=NNC1=C(SC(=O)C1=N))	C(NN=O)1=C(SC=CCC1=O)
C(C1C(C(=S(=O))SC=NS1)=C=C)	C(C1=C(C=CC=C1)NC2=C(CNCC2))	C(C1=C(C(=CONC1=C=CC=C)))	C(F)1=N(N=C=C2N(CN=CSN21))
C(C(F)(F)(F))1C(=CC=C1C(S(=O)(Cl))Cl)	C(C=O)N1C(=CC=C1NC(=O))	C(C1=C(C(=O)NC1=NNC(=O)))	C(NS(=O)(=O)C(F)(F)(F))N1(C=NN=N1)
C(F)1(N=C(CSC)C=C1OCF)	C(C=CC=C(CN1C(=CC=C1)))	C(C1=C(C(=O)NC2=C(N=CC21)))	C(F)=1N(N2C(=C=NCSC2=NN1))
C(N=CC=C=O)(=C(SCCCl)F)	C(C=CC=CN=C(N))=NC(=O)	C(CS(=O)(=O)(C(F)(F)(F)))(F)=C1C(=NC=C1)	C(C=NOS(=O)(=O)C(F)(F)(F))=1N(=CC(=C1))
C(Cl)(C1=C(=CN=C=CC1S(=O)Cl))	C(C(=O)NC(=O)O)C=CN=C	C(C=NC(=O)NC(=O)C(=O))	C(C=1C(N=C=C1))(SC=S(=O)(=O))
C(OC=1C(SC=C1))(=NSC=C)	C(C=CSCCC1=C(C=CC=C1N))	C(C)C=CC(N1C(=CC=C1Cl))	C(ON(SS(=O))S(=O)(=O)C(F)(F)(F))=1(SN=C=C=C1)
C(C=S)=C1C(CSN=C=C1(S(=O)))	C(C1=C(C(=N)N=C2C(=CCN21)))	C(C1C(=NN=C(C)C(F)=C1))	C(N1O(C2(=C=NSC=CN2N=C1)))
C(S)SCC1S(N=C=C=C=C1O)	C(CC(=O)O)=C1C(=NNC1=C)	C(C)=C1C(=NNC2=N(C(=O)NC21))	C(O)C=NNSC=C=C=S(=O)
C(OC=S(=O))=CC1=C(=CCN=CC1)	C(C)=C(C(=O)O)C=CC=C(Cl)	C(OC1=N(C=N(NC1=C(C(=O)))))	C(CC=1O(C(NCl)=C=C(=C1)))
C(F)SCSC1N(=CC=C1(O(C)))	C(C=C1O(C=C(Cl)C=C1N=C))	C(C=C1C(=NN=C1C)C2=C(NCC2))	C(CC(F)(F)(F))1(=NC=C=NC=N1)
C(F)=CSN=CSC=C=C(C=S(=O))	C(CN)C(C1=C(C=CC=C1C(F)))	C(CC(=O)NC1=C(C(=O)N=C1))	C(CC(F)(F)(F))=1C(=NN(=NS(N=C=NC1)))
CCC1(C=CC=N1)(OC)	C(C1=C(C(C)=C(OC)C=C1))	C(CC1=C(=NC(C(=O)OC1=N)))	C(OC=S(=O)(=O))SC=1N(=C=N(S(N1)))
C(C1C(=CC=N(C=C1C=S(=O)(=O))))	C(CN1C(=C(OC(F)(F)(F))C=CC=C1C))	C(C=C)NC1N(C2=C(C=CC=C2C(F)(F)(F))NC1)	C(C(NS)=S)(=C=C=S)CS(=O)(=O)Cl
C(C=C=S)N=C1S(C=C=C(S(=O)(=O)Cl)SC1)	C(C1=C(C=CC=C1OC(C)(C)))	C(C)=C1C(=NN=C2C(=CC=C21))	C(C=O)1N(SCC=C=N1)N=S(=O)(=O)
C(OCS)=C=C1C(C=C=N1)C(F)(F)(F)	C(CN1C(=NN=C1)C2=C(NCCC2))	C(C(F)CC1C(=CN2C(=NC=C2)C1))	C(ON=S(=O)(=O))1=C(C=NN=CS1)S(=O)
C(=CSC(F)(F)(F))(=C1C(=CC=C1O(Cl)))	C(C1=C(C=CC=C1)C2=C(CNCCN2))	C(CSC(=O)N1C(=NC=CC=C1))	C(C1=C(=NN(NC(F)(F)(F))N(=C=C1)))
C(F)(Cl)=CSNC=C=C(=CO(C))	C(C=O)C1=C(N=C(C)(C1=O))	C(O)(=S)N=CC1=C(C(C(=O)N1))	C(CNCl)=1N(=CSC=C=NC1O)
C(N=CCC1C(=C(=C=C(O1))))	C(C1=C(C=C(N=C(Cl)C1=N)))	C(C=C(OC)NC1C(=CC=C1))	C(CN(=S(=O)(=O)))(=NC=C=O)SC(F)(F)(F)
C(S(=O)(Cl))=C=CN1(C(=C=CCl)SCS1)	C(CC1=C(C=NC1=CC=CC=C))	C(C=1C(=NC=C1)C(=O)NC)	C(C1=C(NN=NNS1)Cl)=C=S(=O)(=O)
C(OC(F)(F)(F))=C=NC1S(C=2C(=C=CC2Cl)CS1)	C(C1=C(N2C(=CC=CC=C2C(F)(F)(F))CC1))	C(C)=C1C(=NC(=O)NC1=C)	C(NNS(=O)(=O)Cl)1(C=CN=CC=N1)F
C(Cl)1C(N=C=C(=CC1C))=S(=O)	C(C1=C(N=C(O)C2=C(C(=O)NC21)))	C(C(=S))C=C1C(=NCC1=N)	C(OC=1S(C=2(N=NN=CC2CC1)))
C(C=CF)1=C(=CC=C(S(=O)Cl)N1)	C(C=CC=NOC1=N(S(C=CS1)))	C(CSC(F)F)CC1C(=NC=N1)	C(C(=O)Cl)=NN=CCN=CC=1N(NNC1)
C(F)1=C(SC=C(C=C1NC=O))	C(CSC1C(=C2C(=CN=C2C(C1))))	C(C(=O)NC1=C(N2C(=CC=C2)CN1))	C(OCl)1=C(=N(N=C=NN1N2N(SNS2)))
C(Cl)N=CC1=C(C(=C(=CO1)))	C(CC)C=CC=CC=C1C(=CC=C1)	C(C=NOC1=C(C(=O)N(C1=O)))	C(N=S(=O))=1S(C=2C(=CC=N(SC2Cl))SNSN1)
C(=C)(C=C=S)C(=S(=O))CC(F)(F)(F)	C(O)C(=O)C1=C(C=CC(=O)1)	C(CC=C1C(=CN=C1C2=N(CNCC2)))	C(C=S(=O))=1S(CN=NC=NC1(Cl))
C(F)=C(C=1O(C=CN=C(C1)))	C(CN1C(=CN=C1Cl)C=O)N(C)	C(C1C(=NN=CN=C1)COC2=C(NCC2))	C(S(=O)S(=O)(=O)(Cl))=NN(=C=C=CS(=O)(=O)Cl)
C(F)=1C(SC=C(=C=C(S(=O)(C(F)(F)(F)))C1))	C(C=CN(CCN1C(=NN=C1OC)))	C(F)C=C(C(=O)C1C(=CN=C1))	C(C=S(=O)(=O))OC1=C(CN=CN=N1)
C(OCl)1S(C=C=C=C=C1NCF)	C(C1=C(C(=O)N2C(=CN=C2C1)))	C(C(=O)N1C(=CC=N1)C2=C(CCC2))	C(F)=1N(=NCC(=S(=O)(=O))S(N=CN1))
C(=CC1C(SN=C=CC1F)Cl)=O	C(CN1C(=NN=C(Cl)C=C1)C)	C(O)N1C(=C(CC)N=C1Cl)C	C(CCl)N1C(=CN=N1)OS(=O)(=O)C(F)(F)(F)
C(OC)=1(C=CS(N=C=CS(C1)))	C(C)(C)CC(=O)N1C(=CC=C1)	C(C1=N(SC2=C(N=NNC(=O)C2)N1))	C(C(N1S(N=C=C=C=N1))C)
C(C(=S(=O))C=C=O)=CC(SCC=C)	C(CC1=C(C(=CN=C1NC=C)))	C(C1=C(=CC=C1))C(=O)C	C(F)=1S(C=C=C=CC1S(=O)(=O)S(=O))
C(CS(S(=O)))OC1C(=CC=CC=C1)	C(C=NC=C(C1C(=NN=NC1=C)))	C(C1=N(C(=O)N2C(=CC=C2S1)))	C(OC=CC(F)(F)(F))N1N(=NN=C1SCl)
C(=S)N1S(C=CCCC1=C=O)	C(C=CC1=C(C=CC=C1)C(C))	C(COC1=C(N2C(=CN=C2)NC1))	C(NCl)1=C(=C=C=CNN1OC(F)(F)(F))
C(OCF)(C(F)(F)(F))1(SC=C=C=C=C1)	C(CN1C(=NN=C1)C=C(C=C))	C(CC(=O))C=CC1=C(=NN=CC1)	C(C1S(CC=C(=C=C1C(F)(F)(F))))=C
C(=C=CCOC(F)(F)(F))1C(C=N(C1=S))	C(CN(C=C1C(=C2C(=CC=C2CC1))))	C(C(=O)C1=N(C=C(C(=O)C1)))	C(OC(F)(F)(F))(N=S(=O))=C(=C=NC=S)
C(C(=C1N(=C(F)C=C1(OC))))	C(C(=O)NC(=O)N1C(=CC=C1))	C(C(=O)N1C(=CSC1=CC=C))	C(OS(=O)(=O)S(=O)Cl)C1C(=CN=C1)F
C(CS(=O)Cl)1N(=C=C(=CC=C1))	C(C=CC=CC=CC=C1C(=CN=C1))	C(C)=C1C(=NC=C2C(=CC=C21))	C(OCF)1C(=C=C=NN=C1C(F)(F)(F))
C(C1(C=CC(=S)C=NC1=O))	C(OC(=O)C=CC=CC=C(C(=O)))	C(CC1=C(C(=O)N=NN1C=C))	C(C=S)1=C(CSN=C(=C1C(F)(F)(F)))
C(SC(F)(F)(F))=1C(=C=CS(CC1C=O))	C(C=CCN1C(=NN=C1)N=C(C))	C(C(O)C1=C(N=C(Cl)(C=C1)))	C(O(Cl))1C(=NN=C1S(NS(=O)(=O)S(=O)))
C(Cl)=C(C=CC(F)(F)(F))C=C=S(=O)	C(C)C1(C2C(=CC=CC=C2CCC1))	C(CC1=C(C(=O)NC1=NC=N))	C(OC(F)(F)(F))(=S)C=C=N(ON(NC=S))
C(Cl)=C=CC1C(C=C(N=C(S(=O)1)))	C(C)C=CCN1C(=NN=C1C(F)(F)(F))	C(C(=O)C1=C(C(=O)NC(=O)NC1))	C(CS(=O)(=O)S(=O))(SNCl)=C1N(=NN=N1)
C(F)CC=1C(SC=C=C=C1)O	C(C)C1=C(C(=O)NC1=NC=N)	C(C=CC1=N(C(=O)N(C1=O)))	C(NN(C(=C1N(=N(N(=CC=C1))))))
C(OCC(F)(F)(F))=1N(=CC=C=C=C1)	C(CN1C(=CC=CC=C1CC(NC)))	C(C=NON1C(=C2C(=CC=C2)CC1))	C(N=O)CON=NN=C=C=O
C(F)=1S(CNSC1C=C=C=CS(=O))	C(CO)=C(Cl)C=CN=CC=CC=C	C(CCC1=C(=NNC(=O)C=N1))	C(C=NCS(=O)(=O))(S(=O)Cl)1N(=NC=N1)
C(OCF)C=1C(=C=CN=CSC1)	C(C(=O)C1C(=C(C(F)(F)(F))C=CC=C1))	C(CC1=N(N=NC1=O))C=NC	C(C=1(CS(N=C=C2C(=NSC21))))
C(CS(=O)S(=O)Cl)=C1C(=CC=N1)CC	C(C1=C(CN2C(=CN=C2O1)))	C(CO(C))C(=O)N1C(=CC=C1)	C(C=S(=O))=1N(=C2C(SNN=N(N2NN1)))
C(NS(=O))=C1C(=C=C=CS1)(C)	C(C=CC=CC=C(C(=O)C(=O)))	C(COC(=O)NN1C(=N(C(=C1))))	C(C(Cl)(CSN=S(=O))N=N)=NC=S
C(=C=S)1C(N=C=CCC1(=S(=O)))	C(C(=O)C1=C(C=CC1=C(C)))	C(C)N1C(=NN=N1)C(=O)N	C(C1N(=NN=NN=C1CS(=O)(S(=O)(=O)Cl)))
C(F)=1(NCC=C(=C=C=C(S(=O)(=O)Cl)SC1))	C(CO)=CC=CC=CC=CC=CC=C	C(C1=C(C(=CN=C1)OCC(=O)))	C(CCl)1(=NSN=N(C1=C=NC(F)(F)(F)))
C(SS(=O)C(F)(F)(F))1=N(C=CC=C1CCF)	C(C1=C(C(=CN=C1CNC(=N))))	C(ONN1C(=NC=C1)C2=C(=NNCCN2))	C(ONC(F)(F)(F))N1N(=NC=C1C=O)
C(N=S(=O))=1C(CS(CC=C1))=C	C(C)=C(Cl)C=CN=CC=NC(=O)	C(C=O)C1=C(N=C(C1=O)N)	C(C(=C=C(=CSCl)))1N(N=NNSN1)
C(C(F)(F)(F))N=CC=1C(C(OCl)=C(=C1))	C(C(C=O)N=C1O(C=CC=C1))	C(C(NC(=O)C=C1C(=NC=C1)))	C(S(=O)(=O)Cl)1=C(=CS(N2C(=NN=NNC21)))
C(SC=C=S(=O))=1N(SC(CF)=CSC1)	C(C(=O)C(F)(F)(F))C=CC=NC(=O)O	C(CCOC)C(=O)N1C(=CC=C1)	C(N=NNC=NC(F)=O)=NNS(=O)S(=O)
C(=C=O)CC=1N(=C=C(F)SCSC1)	C(CN1C(=C(Cl)C=C1S(=O))S(=O))	C(CN1C(=C2C(=NC=C2)S(CC1)))	C(C1N(=NC=N1))S(=O)(=O)S(=O)(=O)S(=O)(=O)S(=O)Cl
C(=C1O(C=C(=CC(S(=O)1)C=C)))	C(C1=N(SC2=C(N=CN2C1=N)))	C(C=C(CN=C(O)N1C(=NC=C1)))	C(C=NCl)1=N(S(N=C(S(=O)(=O))N=C1))
C(F)S(C1=C(=C=CSC1(C=O)))	C(O)(O)=CC=CC=CC=C(Cl)	C(C=O)NCC1C(=CC=C1)N(C)	C(OS(=O)(=O))1C(=C=NN2C(=C=CC21))
C(F)1=N(SCC=CC1=C=CO(C))	C(C1C(=CC=C1N=CN=CN=C))	C(C=N)=NNC1=C(C(=O)CN1)	C(C=1O(N2C(=NN=C2S(=O))CSC1))
C(SN=CSCCl)=C=C=C(F)CO	C(C1C(=NN=C1N=C(O)C(=O)))	C(CC1=C(C2=C(SC=C2)C=C1))	C(NN(N=S(=O))C1=N(N(=NC=CN1)))
C(=O)(C)C=1C(=C=C=NC2C(CCSC21))	C(C1=C(C(=O)NC2=C(C(=O)NC21)))	C(CS(=O)(=O)(S(=O)(=O)))C(=O)N1C(=CC=C1)	C(Cl)=1C(N=C=C=CN1)OS(=O)(=O)C(F)(F)(F)
C(OCl)(F)=CNC=C=C(=CSC)	C(C(=O)C1=N(SCC1=CC=C))	C(CC1=C(C(=O)N=CC=C1O))	C(N(C)C=S)1N(=C(C(F)(F)(F))(N=N1))
C(C1C(=NC=C1SCS(=O)(=O))CC=C)	C(C=C(O)C=CC=NC(=O)O)	C(CC1=C(CN2C(=CC=C2)C1))	C(Cl)=1C(NC=2S(N=N(N=CNNC2N1)))
C(SC=O)=1C(N=C(C)SC=C1)	C(C1=C(N=C(C(=O)C1=CC)))	C(ON=CCN1C(=NC=C1(C)))	C(NN=S(=O)(=O))=1C(NS(N=CN=NC1))
C(F)(=O)C=CC1=C(C=C=CNS1)	C(C=C(F)C1=C(C=CN=CS1))	C(C1=C(C(=O)N2C(=CN=C2)S1))	C(S(=O)S(=O)(C(F)(F)(F)))1(=CN=CN=C1CO)
C(S)1C(C2C(=CC=C2O)S(C1))	C(CN1C(=C2C(=NN=NN=C2NC1)))	C(C=C(NC1=C(N2C(=NC=C2)NC1)))	C(C=S(=O)(=O))C1N(=N(N=CN=NC1))
C(Cl)N1C(SC=CSC1=C=S(=O))=C	C(C1=C(C(=O)C=C(C1=C(S))))	C(COC1=C(SC(=NOC1=C=O)))	C(C1(=N(SC2=N(N=NSN=C2SC1))))
C(SC=S(=O))=C=CC1S(CN=C1)	C(C(=O)C=CC=CC=CN=C(C))	C(O)=C1C(=NC(=O)NC1=C)	C(CS(=O)(=O)Cl)=1C(=NC=CC=NC1F)
C(OCC(F)(F)(F))=1C(C=C=NSC1Cl)=C	C(C(=N)NC(NC1=C(C=CC=C1)))	C(OCOC(=O)NC1=C(N=C=C1))	C(N1O(N=C=CC2N(=NN=C=CN21)))
C(S(=O)(C(F)(F)(F)))1(=C=CS(C=C=C1))	C(C)=CN=C(C=CC=CC(=O))	C(CSC(=O)C(F)(F)(F))C1=C(=CC=N1)	C(C=S)(=S)SC=1N(SC(=O)SNC1)
C(O)1=C(C=CC=2(C=CS(C21)))	C(C1=C(SC2=C(C=C(C2=C1))))	C(C=CC(=O)N1C(=CC=CC=C1))	C(NS(=O)Cl)=CSC1=C(=CCSN=N1)
C(=NS(=O)Cl)1C(=C=C=C=CC1)	C(C=C(N)C1=C(C(=O)C=C1))	C(F)1=N(C2=C(C=NC=NN2CC1))	C(CN(=NNCC=C=O))(=S(=O))S
C(CC=S)(=S(=O)(=O))CSC1=C(=C=CCN1)	C(CC(=C(N1C(=CN=C(C)1))))	C(O)=1C(=NNC(=O)(C2=C(NCC21)))	C(C=C=C=NC(F)(F)(F))1=N(SCS1)
C(F)CC1C(=NC=C1CCl)(O(Cl))	C(O)N1C(=CN=C1F)N2C(=NNCC2)	C(C1=C(C(=O)C2=C(C(=O)CC2)S1))	C(C(F)(F)(F))C1C(SC2N(=CC=C2S1))
C(=C1C(C=C=CN=C1SC(F)(F)(F)))=S(=O)	C(CN1C(=NN=NN=N1)C(O))	C(C=C1C(=NC=C1)C2=C(NCCCN2))	C(CS(=O))1=C(SC=2N(=C=N(NC2SN1)))
C(S(=O)(Cl))N=C1C(=C=CSC1=C)	C(CO)=NC=NC1=C(C(=CN1))	C(C1=C(C(C)N=C2C(=NC=C21)))	C(CF)1N(=C=C=NN=C1NS(Cl))
C(OC(F)(F)(F))1S(C2C(=CC=C2Cl)SC1)	C(C1=C(CC2=N(N=C(C2=N1))))	C(C1=C(SC(=N)N=NN1N=C))	C(CN=NSN=C=S)1(N=NSCNS1)
C(S(=O)Cl)CC=1S(C=CN=C=C1)	C(CN1C(=NN=C1(C))C=C)	C(C(Cl)=O)=1C(=NNC2C(=NNC21))	C(N=O)C=1S(NN=C(N(=S(=O)(=O)))NSN1)
C(F)(=O)SC=1(SCCC=C=C1)	C(C=NSC1=C(C(=O)C=C(O1)))	C(C1=N(C(=O)NC2=C(=NCN2C1)))	C(O(S(=O)(=O)S(=O)(=O)Cl))1=C(=C=C2(N=NCSN2S1))
C(C(N1C(=CC=C1CCl)SS(=O)Cl))	C(C=CC=C1N(=CC=C1))S(=O)(=O)S(=O)	C(C=C1N(C=2C(=C(NC2C=N1))))	C(N1(C2=C(=NN(=C=NC2NCN1))))
C(C1S(C=C=C(N1C=C(=S(=O)))))	C(C)=CC=CSC(=O)NC(=O)	C(C1=C(CC2C(=NN=C2)C=C1))	C(C=O)=1N(N=NS(N(=CN(Cl)C1)))
C(N=C=C=S)(CC)C=CS(=O)Cl	C(C=NC1=C(C=CC=CS1)N=C)	C(C1=C(N=C(C2=C(C(=O)NC21))))	C(C1=N(C=N(C2N(=NN(=CN2N1)))))
C(O)1(=CSC=2C(=CCSN=CC2S1))	C(C1C(=C2N(=C(Cl)C=C2CC1)))	C(C(=S)CC1(C2=N(N=CC=C2CCC1)))	C(C(=S)C(F)(F)(F))=1(SN=NC(N=O)C1)
C(CNS(=O)Cl)C1=C(=C(F)C=C=C1)	C(C1=N(N2C(=NN=C(C2=CC1))))	C(C=S)C1=C(=NC(C(=O)NC1))	C(C=O)1=N(C2N(=NCN=NC2N(Cl)(N1)))
C(=O)1(C2S(C=C=NC2C=CC1))	C(C)=CC=C(C(=O)O)C(=O)	C(C)1C(=NC(Cl)=CC=C1C(C))	C(C1N(=CN=C(S(=O)(=O)Cl)1))OS(=O)(=O)S(=O)(=O)
C(C1=C(N=CCC(C1=O)(=S)))	C(C1=C(C(=O)(C2C(=CN=C2)C1)))	C(C=1C(=NC=C2C(=NC=C2N1)))	C(CS(=O))1=N(CN=C(=NC1=C(N)))
C(S(=O)(Cl))SCC=1S(C=C(=C=NC1))	C(C1=C(NC(=O)C1=CN=CN))	C(C)C(=N)C=1C(=NNC(=O)C1)	C(C1=N(C2=N(SCC2=NC1=S(=O))))
C(F)1=C(CC=CC(=S(=O))C1=C)	C(C1=C(CC(=O)N=C1N(=C)))	C(C=O)C=C1C(=NNCC1=O)	C(CSC(F)(F)(F))=1S(CN=N(N=CN=C1))
C(=S(=O))1S(C(C)=C=C=NC1C)	C(C)C1=C(N2C(=CC=C2)NC1)	C(C1=C(C2=C(N=CC=NC2=CN1)))	C(C=1O(N=NCC(N1)=C=NO))
C(C(F)(F)(F))N1(C=CC=C(OC(F)(F)(F))C=C1)	C(CN1C(=CN=CC=C1)C(=O))	C(C=C(C1=C(C(=O)NC1=O)))	C(CF)=1(N=N(N(=NS(N=NNC1))))
C(=S(=O))=C1S(CS(C=C(=C1C(F)(F)(F))))	C(CO)=CNC1=C(C(=O)N=C1)	C(O)C(=O)N1C(=CC=N1)C	C(CSCl)=1N(=NSN(=C=CSC1))
C(NC(F)(F)(F))C1S(C=C=C(=C=C1O))	C(C1=C(C=CC=C1)CC(C)C)	C(C=C1C(=C2C(=NC=C2)NC1))	C(C=CS(=O)Cl)1(N=C=C=C=CC1)
C(S(=O)(=O))SCCC1=C(C=CN=C1)F	C(C1=C(NC2=C(C=CC2=C1)))	C(C=NCNC(=O)N1C(=CC=N1))	C(O(NC=1C(=NNC=N(SN=C1))))
C(=CS(=O)Cl)1C(N=C=CC=C1(C(F)(F)(F)))	C(C1=C(C2=C(NC(=O)C2=CC1)))	C(C=C=C1C(=NCN=C2C(=NNC21)))	C(CN=CO(Cl))1=N(N=CNC=N1)
C(C1=C(=C=C=CCN1))S(=O)C(F)(F)(F)	C(CO)=NC=CC=CC=CC=CC=C	C(C)=NSC1=C(C(=O)C(=O)C1)	C(C1=C(C(=S(=O))S(C=C=NC1)))
C(O(CC1S(C=C(=C=NSC1=S))))	C(C1=C(CSC2=C(C=CC=C21)))	C(C1=C(C(=O)NCC=C1C(=O)))	C(NC(F)(F)(F))1=N(NN(=NC=N(C1=O)))
C(=S(=O))1(C=CC=2(S(N=CC(C2C1))))	C(C=NOC1C(=NN=NC1=CC=C))	C(C=C=C1C(=N(NC1=CC=C)))	C(S)=1(CC(S(=O)(=O)S(=O)S(=O)(=O)Cl)=C=C=C1)
C(OCC=C=C=O)=1C(=NSC(Cl)CC1)	C(C1=N(S(C=CC=C1)))C=C	C(CN1C(=NNC=C2C(=NC=C21)))	C(SCl)=1C(SN(=C=NS(N=NSNSN1)))
C(CC=C(=C=CS(=O)(C(F)(F)(F))))=S	C(C=CC=NC(=O)C1=C(C(=O)CC1))	C(COC1C(=C(S(=O)(=O)(C(F)(F)(F)))C=NN=C1))	C(C=C=C1S(NNN(=C=C1O)))
C(S(=O))1=C(C=2(N=C=C(F)C2(CSC1)))	C(C(=O)CO)=C(F)C=CC=C	C(C(=O)N1(CC2=C(N=NC=C2)NCC1))	C(C1(=C=NSNC=N1))C(=S(=O)(=O))
C(Cl)C=C=C(O)(C=C(=CC(F)(F)(F)))	C(C=O)CSC1C(=CC=CC=C1)	C(CNC(=C)C1=N(N=CC=C1))	C(N=S(=O)(=O))=1(NSN=CCS(N=CC1))
C(SS(=O)Cl)=1C(=C=N(C(=CF)CSC1))	C(CO)OCC1=C(C=CC=C1C=C)	C(C=NC(=N)OC1=C(N=CC=C1))	C(C(=S(=O)(=O))C1(=NC=CN=NN1O))
C(O)1C(CC=CCC1=N)=C=O	C(C)=C1N(N=C(Cl)C=NC1=C)	C(CNCOC(=O)N1C(=CC=C1))	C(CS(S(=O)))1=N(N=CN=C(C(F)(F)(F))1)
C(=O)CCC1=C(=NS(CC=C1))	C(C)NC(C1=C(C=CC(F)=C1))	C(CO)=1C(=C2C(=NNC2=NN1))	C(OC(F)(F)(F))C1=C(N=CN=C1SCl)F
C(NSS(=O)Cl)CC1C(=CC=CC=C1)	C(C=C1O(CN2C(=CC=C2C1)))	C(C1=C(=NC2=C(CC(=O)C2)C1))	C(OCl)=C=CC(C(F)(F)(F))=NN(=S(=O)(=O))
C(S)1N(=C(CF)C=C1SCO(C))	C(C)=NC=NC1=N(NC(=O)C1)	C(C=NC(=O)NC(=O)CC(=O))	C(OC1(N=CC(=N1))OCC=S(=O))
C(=S)=COC1C(S(C=NC=C1))	C(CC1C(=C(O)C=CC=C1Cl))	C(C=CC=NC(=O)N1C(=NC=C1))	C(C=S(=O))N1N(=CNN=C=C1Cl)
C(OC(F)(F)(F))1=C(C2(=C=C(=CC2NS1)))	C(C=O)C1=C(C(=O)NC(=O)C1)	C(C1=C(=N(C(=O)NC2=C(NNC21))))	C(C1(=C2N(=NNN(=CC2=NSN1))))
C(C(C=S)Cl)=C=C=C(S(=O)Cl)C	C(C=COC(=CC=CC=CC=CC=C))	C(OS(=O)(=O))OC(=O)C1=C(N=CC=C1)	C(OS(=O)S(=O)S(=O)(=O)Cl)(Cl)1C(=C=C=C=NC1)
C(S(=O)(C(F)(F)(F)))1(=C=CC=C=NC1C)	C(C1=C(NC(=CC(=O)1)N=C))	C(C)=C1C(=NSNC(=O)C1=C)	C(CCC=1O(C(=C=S(=O)(=O))N=NN1))
C(COS(=O)Cl)1C(=C=C=C=C=C1)	C(C1=C(C=CC=CC1=NC=NC))	C(C)COCC1=N(N=CN=C1C(F))	C(O)=1S(CN=C(=N(SN=NNNN1)))
C(C=C=S)(C=O)C=1C(C=NCC1)	C(C1=C(C=CC=C1Cl)C=CC(C))	C(C1=N(C2=C(N=CC2=CN1)))	C(OCl)1N(=N(N2N(=C=NN=CN2SN1)))
C(O(Cl))(=C=CC=1(SCC=CC1))	C(C1=C(C2=C(C(=O)NC2=CC1)))	C(CS(=O)(=O)(Cl))C1C(=CN=CC=C1)	C(C=S(=O)(=O))C(C(F)(F)(F))=C1S(N=N(N=C1))
C(F)NC=1C(=C=CC=CC1(S(=O)))	C(C1=C(C=C(C1=CC=C(F))))	C(CSC1=C(N2C(=CC=CC=C2Cl)CC1))	C(C(S(=O)(=O))C=1O(N=C=N(C=NN1)))
C(=C(=S(=O)))=C1(CSC(Cl)=NCC1)	C(CO)=C(C(=O)C=CC=CC=C)	C(C(=O))NC1=N(C=CNC1=C)	C(C1=N(S(CC1=S(=O)(=O))))=CC=O
C(=C1S(N=C=C=CC1CF))S(=O)	C(C1C(=CN=C(C(=O)C1=N)))	C(C1C(=NNC1=C=C(F)C=C))	C(CN=O)=1C(=NSN=C1)S(=O)(=O)C(F)(F)(F)
C(O)1(=NC=CSC=C1(SC=C))	C(C=CN=C1C(=C2C(=CC=C2SC1)))	C(CN(C(=O)N1C(=NC=C1)))	C(C(NS(=O)Cl)=S(=O))1=C(=C=CSCN1)
C(Cl)S(C1C(=NC=C1S(=O))C(C))	C(C1=C(C=C(Cl)C=C1CC(=C)))	C(C(=O)N1C(=CC(O)=C1C))	C(CC1(=CC(=S)N=NN=N1))
C(=S)1C(=CSCC=C1C=O)F	C(C=NC(=O)O)C=CC(=O)N	C(CNC1C(=CSC2=C(N=CC=C21)))	C(C1(=N(N=NN=C=NC1S(=O)(=O)(S(=O)(=O)))))
C(C=S)=1C(=CCN=C(SC1O))	C(CN1C(=CC=C1C=CC=C))	C(C=O)=C1C(=NC=C2C(=CCC21))	C(F)1=N(C=C2N(=N(NN=NC2SN1)))
C(F)=1C(CC=2(SC(=C=O)NSC2C1))	C(C=CN=C(C(=O)NC(=O)O))	C(C=C1C(=NN=C1N(CCN(C))))	C(C=1S(N=N(C=C=NN=CNN1)))
C(=C1S(C=C=CNC1C=S))=S(=O)	C(C1=C(C2=C(N3C(=CN=C3)NCC2)NC1))	C(C=C1S(C(=O)NC1=CC=C))	C(F)=N(C=C=C(SN=S(=O)(=O))S(=O)C(F)(F)(F))
C(SC(F)(F)(F))=1C(=C=CSC=C1)CO	C(C(=N)NC=O)C(=O)NC(=O)	C(CC1=N(N=C=CC1=CC=C(N)))	C(C=C=NCCOCl)1=C(NN=C=CC1)
C(S(=O)(=O))1(N=CC2=C(=C(=CC=CSC2(S1))))	C(C1=C(C(N)=NC=C1)C2=C(CCC2))	C(CO)C(F)=C1C(=NC=C1N)	C(C=C)=NC=1S(N=CCN(C1))
C(C)1=C(=C(=NC1C=COC(F)(F)(F)))	C(C=O)C=CC=C(N1C(=NN=CN1))	C(C(=C)C1=C(NC(=O)C1=O))	C(C1N(C=N(N=C(=NC1(=N)))))
C(S)C1=C(=C=C(=CC1(SS(=O))))	C(CN1C(=NN=C(Cl)C=C1OC))	C(OC=NSC1=C(=NC=N1))C	C(CON=C=S(=O)(=O))C=CN(=S(=O))
C(CF)C1N(=CC(=C1OCl)CS)	C(CCCC(=O)(C1=C(C=CC=C1)))	C(C)C(=C1C(=NC=C1OC=C))	C(ON=CC1(N=CSN=C=N1)S(=O)(=O))
C(F)C=C1(NC=C=CSC1=O)	C(C1=C(N2C(=C(Cl)C=C2O)CC1))	C(C(=O)N1C(=CC=CC=C1))	C(C=1O(N=CC=2(S(C=C(C2)C1))))
C(C(C(F)(F)(F))=CC)(OCl)=C=C=S	C(CC1=C(CC(=O)C1=NC(=O)))	C(C=CC1=C(C(=O)N(C(=O)N1)))	C(F)=C=NSNN=NOC=CCl
C(F)C1C(=CC=C1)(SCS(=O))	C(C)=C(NC1=N(N=CN=C1N))	C(COC1=C(NC2=C(C(=CC=C2)C1)))	C(NOS(=O)Cl)=1S(CN(=C=NNN=C1))
C(OC1=C(C=C2(S(N=CSC=C2(S1)))))	C(C)(NNN1C(=NN=C1)C=N)	C(C=C1C(=CC=C1)C2=C(CNCC2))	C(C)(NC=NC(F)(F)(F))=C=C=S(=O)(=O)
C(S(=O)S(=O)Cl)1=C(C=2S(C=C=C=CSC2(SC1)))	C(CN1C(=C(O)C=CC=C1CC))	C(OCOC(=O)C1=C(C=CC=C1))	C(CC1=C(C=C=CSC1=O)Cl)
C(C1=C(=CC(Cl)SC=C1))=S(=O)	C(O)C=CC=CC=CC=C(C(=O))	C(C=S)C1=C(C(=O)NC(=O)C1)	C(C1=N(SNN1N=S(=O)))=NSC=S(=O)
C(=S)(=C(C(F)(F)(F))SC=CC=S(=O))	C(C=NC1=C(C(=O)NC1=C(N)))	C(C(=O)N1C(=C2C(=NC=C2)NCN1))	C(SNN=C)1=N(N=C(F)(N=CN1))
C(F)C1(=C(=C=C(C=S(=O))CCN1))	C(C1C(=CN=C(C1=CC=CN=C)))	C(C1=N(NC(=O)C2=C(C(=O)NC21)))	C(OS(=O))1=C(S(C2=C(=NNN=CC2N1)))
C(SC(F)(F)(F))COC=1N(C=C=C(=C=CSC1))	C(CN1C(=CC=C(C)C=C1CN))	C(C=1O(C(=S)C2=C(C(=O)CN2C1)))	C(CS(=O))N1N(=CC=C1(O))
C(CN=C=C=CO(CC))1=C(=CCS1)	C(C1=C(C2=N(SN=C2NC1=C)))	C(C=NCl)C1=C(C(=O)C(=O)N1)	C(C=O)=1(NS(N(Cl)NN=C=NC1))
C(COCl)=1C(SCC=C=C1)=S	C(CN1C(=NN=N1)N=CN=CC)	C(CO)=CSC1=C(C(=O)N=C1)	C(OCl)1(=NN=N(C2(=NN=NCSC21)))
C(CSC=O)=1(SC=CS(N=CC1))	C(C(=O)O)=CC=C1C(=CN=CN1)	C(C=1(C(=S)C2C(=CC=C2)CC1))	C(OS(=O))1N(=CN=C=NC1(SC=N))
C(=S(=O))COC=1C(=N(CC=C=CSC1))	C(C=CC=COC(=O)O)C(=O)	C(C)=NC1=C(C(=O)NC(=O)N1)	C(N=S(=O))S(N=NN(=CO(N(=N))))
C(C=S(=O))1C(=C(C(F)(F)(F))C=2C(=NSC2S1))	C(C(O)=CSCC1=C(C=CC=C1))	C(C=CC1C(=NN=C1)C=C(C))	C(CON=S(=O)(=O))(=CN=O)ON(=S(=O))
C(C(F)(F)(F))C1=C(CN=C=C=C1)OCl	C(C1C(=CC=C(C)1)C=C(C))	C(CSC1=C(N2C(=CC=CC=C2NC1)))	C(C(Cl)C=CCCl)=1C(=NC=NSN1)
C(OCSCF)=1N(=C=C=C=CC1)	C(C)=C(C1=C(C(=O)C=C1))	C(COC1=C(=NN=C2C(=NN=C21)))	C(NS)1N(=NN(=C=C=C1OS(=O)))
C(OCl)=CC1(=C=CCC1=CF)	C(CC1=C(C=CC=C1C(=O)O))	C(C=NC1=N(NC(=O)C1=CC))	C(C=O)1S(C(SC(F)(F)(F))=CN=C=C1)
C(COS(=O))1C(=C=C(F)C1=C=C)	C(C1=C(C(=O)N2C(=NN=C2)C1))	C(OS(=O)(=O))C(C1=C(N2C(=NN=C2)CC1))	C(NS(=O)(=O)S(=O))1(N(=NC=N1))C
C(=S(=O))C1=C(=C=CC=2(CSCC2N1))	C(CS)C(=O)CN1C(=NN=C1)	C(C=CSC1=C(C(=O)NC1=O))	C(CC(F)(F)(F))=1N(S(CN=C=C=C1))
C(=O)=CC=C1C(=NSCS(C1))	C(C=CC=CC=C(C=CC=CC=N))	C(CC(=O)OC(N)C1C(=NC=C1))	C(C1=N(N=NS(CC1=N(N=O))))
C(S(=O)C(F)(F)(F))1=C(=C(=NC=CC1CCl))	C(C1=C(C(O)C=C1N=NN=C))	C(C)(C)C(=O)N1C(=CC=N1)	C(O)1=C(N=N(NN=NC1SN=S(=O)(=O)))
C(S(=O)(=O))=CSC=1C(=N(CC=C=C1))	C(CSC(=O)N1C(=CC=C1))	C(C=CC(=O)C1=C(NC(=O)C1))	C(NCNC(F)(F)(F))=1C(=NC=C(=NN1))
CC=1C(S(C=C=C=CSNC1C=S(=O)(=O)))	C(C(=O)OCC1=C(C(=O)C=C1))	C(C1=N(C(=O)NC=CC1=NC))	C(F)=1N(SC2=N(SC=CC2=CC1))
C(NSCl)=C1(C(COC(F)(F)(F))=C=C=C1)	C(CS)C(=O)C=NC=NC(=O)	C(C1=C(C(=O)N=C(N(C1=C))))	C(OCF)=1C(=NN=CSN1)N=S(=O)
C(S(=O)(C(F)(F)(F)))1=C(=CS(C=C=C1))	C(CO)CCOCC1C(=CN=CN=C1)	C(CC1=N(CN2C(=C(C(F)(F)(F))C=C2C1)))	C(C=1O(C(=C=NS(=O)Cl)SN=C=C1))
C(OC=1N(=C=C=CSC1))(C)	C(CO)C=CC=NC1C(=CC=C1)	C(C=1C(=C=C2C(=NN3C(=CNN3C2C1))))	C(NOC=S)=C1S(N(=CN=C=C1))
C(=C=CC=C1O(CN=CS1))Cl	C(CSC1=C(C=CC=C1)C=CC)	C(CO)C(=S)N1C(=CC=C1F)	C(F)=NC1=N(N(=NN=C=NSC1))
CCC=1C(=NC(OCl)=CC(=C1))	C(C=CC=C(O)C1=C(N(=NN1)))	C(F)NOC1=C(C=NC1=NN=C)	C(O(Cl))1(=NCN=C=CC1C=C)
C(S(=O)C(F)(F)(F))1=C(=CSC=C=C1F)	C(CO)C(=O)N1C(=CC=CC=N1)	C(C1=C(C(=O)N(C1=CC=C)))	C(CSS(=O)S(=O)C(F)(F)(F))1N(=NC(SCl)=C1)
C(Cl)1=C(CC=N1)C=COCC=O	C(CN1C(=NN=C1C2=N(NSN2)))	C(C)C1=C(NC2=N(C=NC=C2C1))	C(F)1C(=C(OC(F)(F)(F))N=CN=C1(Cl))
C(C(F)(F)(F))CC1C(=C=C=C=C(O1))	C(CN1C(=C2C(=NN=C2C(=O)N1)))	C(C=O)(C=NN=CC(NC(=O)))	C(F)=1(NC=CN=C(C1OC=S))
C(OCF)=COC=1C(=C(Cl)C=NC1)	C(C)C1=C(C(=O)C(=O)N=CS1)	C(C(=O)N1C(=CC=C1)C2=C(CCS2))	C(N=O)1=N(NNC(=CC(F)(F)(F))N=C1)
C(Cl)=C1C(=C=C(=CCC1S(=O)S(=O)))	C(CN1C(=CC=C1C=C(C2=C(CCC2))))	C(C(Cl)N1C(=NC=C1C2=C(CCC2)))	C(C(C=S)=C)=1C(CC=CS(N1))
C(=O)=C(C=1(NSC=CSC1(C)))	C(C)OCOC1=C(N=C(O)C=C1)	C(CN=C1C(NC2C(=NN=NC=C2)C1))	C(CC=S(=O)(=O))=1C(N=C(NC=C1))
C(S(=O)Cl)SCC1=C(C=C=C=N1)	C(C=C1C(=CC=C(F)1)CCO)	C(C1=N(CC2=C(=CC=CC=C2C1)))	C(F)=1C(S(C=C=NN=N(SNSNC1)))
C(C=S(=O))=C1C(S(C=C(Cl)C=N1))	C(C(N1C(=CN=C1CCC(=O))))	C(C(=O)C1=C(NC(=CC=C1)))	C(N1S(N(=C(=NC=C1C=CC))))
C(=S)C1C(C(=S)C=C=C(O1))	C(C)=CC=CC(C1=C(C=CC=C1))	C(C1=C(SC(=S)C1=CC=C(F)))	C(F)=1S(N(N=S(=O))(N=NC=NNNC1))
C(C=S)1(=C=CCCN=C1CC=O)	C(C1C(=C2N(=NN=C2CC1)))	C(C=O)OC(=O)OC1=C(CN=C1)	C(C(=S(=O)(=O))NS(=O)(=O)Cl)=1S(CC=C=NN1)
C(Cl)(C1C(C=C=C=CN1Cl)=O)	C(C(=O)(CN1C(=NN=CN=C1)))	C(CCC1=C(NC2=C(N=CC=C2)CC1))	C(F)C=C=CSNN1S(N=NC=C1)
C(O)(CF)1C(=C=C=CC1=C)	C(CC1=C(C(=O)C=CC=C1Cl))	C(C(=S)N)=CC1=C(C(=O)CC1)	C(N1C(=NC=C1CO(N=S(=O)(=O)))Cl)
C(=S(=O)(=O))C=1C(S(C=C=C(=C=NC1)))	C(CN1C(C2C(=C(O)C=CC=C2)CC1))	C(C(C)CN1C(=C2C(=NC=C2SC1)))	C(OC1C(=NN=C1(C(F)(F)(F))))SNN
C(OC(CF)=S(=O))=C(C1=C(=CSC1))	C(C(=O)N1C(=NN=CN=C1C))	C(C=S)C1=N(C=CC=C1NC)	C(C=1N(CC2=C(=NN=NN2NC1)))
C(C(F)(F)(F))=1C(=C2N(=C=C(O2)C(C(F)(F)(F))C1))	C(CNCC1=C(C=NC=N1)C(=O))	C(C=C1C(=C2S(C3C(=NC=C3)CCC2SC1)))	C(C(F)=C=S(=O))1N(CN=C=C(C1))
C(F)C1=C(N=C=CSC1C=C=S(=O))	C(C(=O)O)C1=C(C(=O)C=CC1)	C(CC1=N(C(=O)C2C(=NN=C2)CC1))	C(F)=NNNNCC1=C(C=CN(=C1))
CCOC=1C(SC(F)=NC=C1)=C	C(CC1=C(CN2C(=CC=C2C1)))	C(COC1=C(C(=S)N=C=C1C))	C(F)=1(NSN(=N(NN=C=NSNNC1)))
C(=C1C(N=C=C(C=S(=O))SC1Cl))	C(C(=O)O)C=CC=CC=NC=C	C(C=O)N1C(=CC=C1N2C(=NNC2))	C(C)1N(=NS(N=C=C1C(C=N)))
C(C(F)(F)(F))1(CC=C=CN=C1)C(=S(=O))	C(C1C(=C2C(=C3N(=CC=C3NC2CC1))))	C(C(Cl)C)C=C1C(=NC(=C1))	C(OCl)1N(=C=C=C=CC1C(F)(F)(F))
CCN=C(=COC(Cl)=C=CCl)	C(C=CC=CN=C(O)C=C(C(=O)))	C(C=NOS(=O)(=O))C(C)=C1C(=NC=C1)	C(OC1=C(=C(=NNC(=O)C1)))
C(C1=N(C=CC(OCl)=C=C1S))	C(C=CC=C1C(=CN=C1(C)))	C(C1=C(=NC(C1=CC=CC=C)))	C(C1S(N=NSN2N(=C=NC=NN21)))
C(SCl)1C(=CS(C(=C=S(=O))C=NC1))	C(CCCC1=C(C=CC=C1C(=O)))	C(C=NN(CN1C(=C(F)C=C1)))	C(C1=N(SN=C=CS1))=CS(=O)(=O)S(=O)
C(OCC=S)1=C(SCC=CC1=O)	C(CN1C(=NN=N1)C(=O)NC)	C(CO)C1=C(CC2=C(N=CC=C2)CC1)	C(F)1=C(=C=C=CS(C1S(=O)S(=O)(=O)C(F)(F)(F)))
C(ONCF)=C=C=C(=CSC)	C(C=NOC1=C(C=C(O)C1=C))	C(C=NC(=O)N1C(=NSC1=C))	C(OS(=O))=C1C(=NC(SCl)=C=NC1)
C(S(=O)(=O)C(F)(F)(F))C1=C(=C(C(F)(F)(F))C=C=C=C1)	C(C1=C(N2C(=CN=C2OC1C)))	C(OS(=O)(=O))SC=C1C(=C2C(=CC=C2CC1))	C(OS(=O)C(F)(F)(F))=1C(=C=CN=CN1)S(=O)
C(O)1=C(CC=C=C(=N1))C	C(C)NCC1=C(C=CC=C1)C=C	C(C1=C(C(SC2=C(N=CC=C21))))	C(C=N)=N(N1(CC=NNC=C1))
C(Cl)C=1(C(=O)S(CN=C(=CC1)))	C(C=CCN1C(=CC=C1)C=C(C))	C(C=C(=CC1=C(C(=O)NC1)))	C(CO(S(=O)S(=O)(=O)Cl))1N(=NC=CC=N1)
C(CC=C=S(=O))1=C(C=C=CC1N)	C(CN1C(=NN=C1Cl)SC=CC=C)	C(C(=O)N1C(=NNC=CC1=O))	C(ON=C=S(=O)(=O))1(=C(OCl)NN=CCS1)
C(CC(F)(F)(F))C=C1C(=N(C=C1OCl))	C(O)(C1=C(C2=C(N=CN=C2NC1)))	C(C=O)OC1=C(NC(=O)C(=O)C1)	C(O)SC=C=CC1C(=N(SN=C1))
C(=S(=O))CC1(N=C=CSC=C1Cl)	C(C=O)C=CC=CC=C(OC(=O))	C(CC1=C(SC2C(=CC=C2)C1))	C(C(S(=O)Cl)=S(=O)(=O))=1N(NN=NN=NC1)
C(Cl)1=C(=C(O)C=CC(C(F)(F)(F))=C1)	C(C=CC1=C(C=CC(=O)1)C(F)(F)(F))	C(C=1S(CC(=O)N2C(=CC=C2)C1))	C(C)1=N(N(=NN2S(N(=C=NSC21))))
C(Cl)=1C(N(=C=CC=C(O)C1))	C(C1=C(NC(=O)N(C1=NN=N)))	C(C=CNC(=O)N1C(=CSC1=O))	C(F)1=C(C2N(N(=C=CN=C2Cl))NNN1)
C(S(=O)Cl)C=1(CSC=CS(N=C=C1))	C(C=COC(=O)O)C1=C(N=CN1)	C(CC1=C(C(=O)C(=O)C1=N))	C(C=C=S(=O)(=O))=1N(N=NC(S(=O))SC1)
C(CC(OCl)C(F)(F)(F))1=N(C=CC=C1)	C(C1=C(C=C(C2=C(C=CC=C21))))	C(C(=O)SC1=C(N=CN=C1))	C(C(F)=NSNCl)=1C(N=CN=CC1)
C(Cl)O(C1(=C=C=CC1CNC=O))	C(C)OCCOC1=C(N=C(F)C=C1)	C(CC(=C)C1=C(C=C(N)C=C1))	C(C(F)(F)(F))1N(=NN=C=C(Cl)C1N=C)
C(C=S)CO(C=C(=CC=S))	C(C(=O)C(=O)N1C(=CC=C1))	C(C)(=O)C(=N)N1C(=CC=C1)	C(C=C=S(=O))1=N(C=CC1S(=O)(=O)(C(F)(F)(F)))
CC1S(C=C2S(N=C=C2C1=O))	C(C1=C(CN2C(=NN=C2C1=C)))	C(C=C1C(=NC=C(F)C=C1C))	C(C=O)=1(N=CC(S(=O)(=O)C(F)(F)(F))=CN=NC1)
C(S(=O))C1(C=CC2(=CC=C=C=CC2N1))	C(C=CC=CC=CC=C(O)C(=O))	C(C(=O)CN1C(=C2C(=NC=C2)CCC1))	C(S)1=C(C=N(C=C=C1S(=O)(=O)C(F)(F)(F)))
C(S(=O)(=O)Cl)1(=C=C=NCCC1=C=C)	C(C=CC=CC1=C(C(=O)C=CC1))	C(CC(=O)N=C)C(=O)CC(=O)	C(C=S(=O)(=O))1=C(C=CN=CS1)Cl
C(=O)(=CC=1(NSCS(C=C=CSC1)))	C(C1=C(NC(=O)C1=CC(=O)))	C(C)OC1=C(N2C(=NN=C2)CCC1)	C(N=S(=O)(=O))=NNNC=1S(N=CS(N1))
C(Cl)(OC1N(=CC=C1F))CC	C(C(=O)NN1C(=CN=C1)C=C)	C(C(=O)NC(=O)C1C(=CC=C1))	C(COS(=O)Cl)=COC1N(=C=C=N1)
C(S(=O))=C=CN=CC(=C=S)SCS	C(C)=C(N1C(=CN=C(C1=C)))	C(C(F)=C1C(=NNC1=CC=C))	C(CN=S(=O)(=O))=C1(SN=C=NN(C1))
C(CF)1=C(=CSC=C(C(F)(F)(F))C1=S(=O))	C(C1=C(C(=O)N2C(=NN=CN2C1)))	C(C)C=C1C(=C2C(=NC=C2NC1))	C(N=NC=S(=O)(=O))1=N(C2S(N=N(N2CN1)))
C(S(=O)(C(F)(F)(F)))=CN1C(C=C=C1)=C	C(CN1C(=NN=N1)C(=O)CN)	C(C=S)NC1=C(N2C(=NC=C2N(C1)))	C(C1=C(=N(C2=C(N=NSN2N1))))
C(C(F)(F)(F))OCC1=C(=NC(S1)=C=C)	C(CN1N(=NN=C1))NSS(=O)(=O)S(=O)Cl	C(C=S)OC(=O)C1=C(C(=O)NC1)	C(C=S(=O)(=O))=NN1S(CN=C=N1)
C(C(F)(F)(F))SC=C1C(C=C(=C1N=O))	C(C=C1N(=NN=N1))N(C)O	C(CN=CC=C1N(C2C(=CC=C2)CC1))	C(N=O)=1C(=N(C2=C(=C(CC(F)(F)(F))SNSC2C1)))
C(=C(C=O)C1(S(N=C=C=CC1)))	C(C1=C(N2C(=NN=C2OC1)))	C(C(=O)N1C(=CC=CN=C1N))	C(OS(=O)(=O))=1S(C=CC(=C=O)NSN1)
C(=O)C=C1(SCC=C1N=C)	C(OC(F)(F)(F))1(C2=C(C=CC2=CC=N1))	C(C=C=C1C(=CSC2=C(N=CC21)))	C(F)=1N(=NC2=C(=NCCSC2NC1))
C(NCl)(=C(C=O)C1C(=C=CC1))	C(C1=N(NN2C(=NN=C2)CC1))	C(CSC(=O)C1=N(C(=O)N=NC1))	C(C(=CSCl)S)1C(=NN=C(C(F)(F)(F))1)
C(OC(F)(F)(F))1=C(=C=CC(=C=C1N))	C(CC1C(=C2C(=CC=C2C(=O)C1)))	C(C=O)NC1C(=NC(=O)C1=N)	C(OC=S(=O)(=O))=1N(=N(C=NN(C1)))
C(C=O)1(=C=CSC(=CC1SCl))	C(C1=C(C=C2C(=CC(=O)N2C1)))	C(C1=C(SNC2=C(=NNC=C(N21))))	C(CC(F)(F)(F))=1N(=NN=CN=N(S(C1)))
C(F)C1C(=C=CC(S(=O)(=O))=C=C1)	C(CN(CCCl)N1C(=NN=C1))	C(C=O)(C1=C(C(=O)NC(=O)N1))	C(C=O)=1S(NNCS(N=N(N=NSC1)))
C(F)CC=1C(=CC=C=N(C1O))	C(COCCO)N1C(=NN=C1C(=O))	C(CC=C1C(=NC=N1)C2=C(NCCC2))	C(O)=NN=CC=CN=S(=O)(=O)
C(SCCl)=1C(=CC=C=C1)N=O	C(C1C(=CN=C1S(=O)(Cl))ON)	C(C(Cl)N1C(=CC=CC=C1C))	C(C)=1(S(NCN=N(N=C=N(SN1))))
C(OCC(F)(F)(F))1=C(=C(Cl)(C=C=CN1))	C(C=C1C(=NN(C2=C(NC(=O)N21))))	C(C=NC(=O)N=C1C(=NC=C1))	C(C=S(=O))=1S(C=NC=N(NSN(C1)))
C(=S)=CC=1(SC=CCCSC1O)	C(CN1C(=CC=CC=C1)C2=C(NCCN2))	C(C=NN1C(=CC=N1)C2=C(CCC2))	C(ONNC1N(=CN=N1))OS(=O)S(=O)(=O)Cl
C(S(=O)C(F)(F)(F))=CC=1C(=C=C=C1)S	C(C1=N(NNC1=CC=CC(=O)))	C(C(=O)N1C(=NC=C1N2C(CCC2)))	C(OC(F)(F)(F))1=N(N=C(C(F)(F)(F))(N=C1C))
C(F)1C(=CC(=C1S(=O)(C(F)(F)(F)))C(F)(F)(F))	C(CSC(CO)O)=C1C(=CN=C1)	C(CSC1C(=NN=CC=C1OC)C)	C(CC(F)(F)(F))=1N(=NC=2(NNC=C=CC2N1))
C(SC=C=S(=O)(=O))C1=C(=NCC(=CC1))	C(C1C(=NNC1=NC=NC=CC=C))	C(C1=N(SC(=O)C1=CC=CC))	C(S(=O)(=O))1C(=NC=2C(=C=NSC2C1))
C(F)1=C(C=NC=C=C1OC(F)(F)(F))C	C(C1=C(C=C(Cl)C=C1)(C))	C(C(O)NN1C(=CC=CC=C1))	C(S(=O)(=O)S(=O)Cl)=1N(N2S(N=C=C=CN2SC1))
C(S(=O)Cl)=CC=1S(C=NCC=C1)	C(CO)=CC=C(Cl)C(=O)C=C	C(CC=1S(NCN2C(=CC=C2C1)))	C(N=S(=O))N1S(C=2(N=CSN(=NSC2SN1)))
C(CC)=COC1=C(SN=C=C1)	C(CSCC1=C(C2=C(C=CC=C2NC1)))	C(CN(C1=C(=C2C(=CC=C2)CCC1)))	C(O(N=O))1=C(=CC2=C(=NNCCN2C1))
C(S(=O)C(F)(F)(F))1C(SC2C(=CC=CN=C2(S1)))	C(CO)=CSC(N=CN=CN=CN=N)	C(C(=O)C=C1C(=NNC(=O)C1))	C(C=1C(=C2N(=CN=NN=C2NN1)))
CC(=S)C1C(=C=CS(N=C1S(=O)))	C(O)N=NN=C(OC(=O)NC(=O))	C(C)OC1=C(C(=NC=NC1=O))	C(C=1O(C=NNSC1N=CN=CCl))
C(C(F)(F)(F))=1C(=C(C2=C(SC(=O)C2C1)))	C(C)OC(=O)NC1=C(N=CC=C1)	C(CC=C1C(=NC(=O)C(=O)N1))	C(O(C(F)(F)(F)))1=C(=C=NN=C(C(F)(F)(F))N1)
C(NCl)=C1(CCC=C=C1C=O)	C(C1=N(C2=C(C(=O)CC2=NC1)))	C(C(F)C)C(=O)C1C(=NC=C1)	C(C1=N(SN=C=C2S(C=CN=CSC21)))
C(=C=CC1C(=N(S(CS(C1=O)))))	C(C(=O)O)=CC=C(C)C=C(Cl)	C(CN=CC1=N(N2C(=CC=C2)SCC1))	C(CS(=O))1N(=NN=NC=C1S(=O))
C(C=S)1=C(S(C=CC=C1O(Cl)))	C(C=C(N))=C(Cl)C=C(C(=O))	C(C1=C(NC(C)=C2C(=NC=C21)))	C(N)C=1N(=C=C=NN(C(F)(F)(F))N1)
C(S)1(=CC=C(S(=O))(N=C1CC))	C(C(=O)(C))=CC=CC=C(O)	C(C=N)C1=N(C(=O)NC(=O)NC1)	C(C=C1N(=C(Cl)C=N1))NN
C(Cl)1S(C=C(=C=C1C=CS(=O)))	C(C(=O)C1=C(C(=O)C=CC1))	C(C(=O)N1C(=CC=C1)C2=C(NCC2))	C(F)=1S(CC(=S(=O)(=O))C=C=NC1)
C(OCl)C=1S(N=C=C2C(=C(C)SC21))	C(C)C=CN=CN=C1C(=NN=C1)	C(C1=C(NC=C2C(=CC=CC=C21)))	C(S(=O)(=O)S(=O)(=O)(S(=O)(=O)))=1C(=NN=NC=C1)
C(O(CCl))=1C(=NC=CC=C1)	C(C(=O)O)=C(N)N=C(C=C)	C(C1=C(SCN2C(=NC=C21)))	C(C=CCl)=NC=1C(CS(N=C=NNNC1))
C(SC(Cl)C(=C=S(=O))C(F)(F)(F))=C=S	C(C1=N(SNS1))=NC=CC(=O)	C(C)C1=N(C2=C(C(=NC=C2)CC1))	C(F)1N(=N(SC=2N(=C=CNSNC2S1)))
C(F)=1(C(=S(=O))N(=C=C2S(CSC2SC1)))	C(C(C)=CC=C(C(=O)(C(=O))))	C(C(=O)CN1C(=CC=N1)N(C))	C(OC)1C(=C(C(F)(F)(F))C=N1)CCl
C(OC=S)CC1C(=NS(C1=C=S))	C(C=CC=CC=CC=CC=CC(C=O))	C(COC1=C(N2C(=CC(Cl)=C2)SC1))	C(C1=N(SN=C2(SC=CN=N(N2N1))))
C(S(=O)(=O)(C(F)(F)(F)))1C(=C=C=C=CC1=C)	C(C=CN=C1C(=NN=C(Cl)1))	C(C(=O)C)N1C(=NN=C1NC)	C(C=S(=O)(=O))1=N(C(=S(=O)(=O))S(NN(=C1)))
C(CC=S)=1C(C=CN=C1)O(Cl)	C(C(=O)O)=NC(N)C=CC(=O)	C(COC=C1C(=NN=NC(=O)N1))	C(C=O)1=N(SCN=C=C1S(=O)S(=O)(=O)S(=O))
C(F)N=C1S(CC=C=C=C1CO)	C(CSC(NC1=C(C(=CC=C1C))))	C(C=NCl)=NNC1=C(NC(=O)N1)	C(CN=NN=S(=O))=NC=NC=NC(F)(F)(F)
C(SCl)1=C(NCC=C1C=C=O)	C(C1=C(NC(=O)C2=C(C(=O)NC21)))	C(C=CC(=O)OC1=C(C(=O)SC1))	C(C=S(=O))SC1=N(SN=CN=C1C)
C(Cl)SN(=C=CC=C=C(OCCl))	C(C1=C(NC(=O)C=C1)N=C)	C(C=1O(CN=CN=C1))=NC(N)	C(NSS(=O)(=O)S(=O)Cl)1N(=C=NN=NC1=S(=O))
C(F)C=1C(=C=CS(C(OC(F)(F)(F))=C1))	C(C1=C(NC=N1)C=CC(=O))	C(C)C1=C(NC(=O)C1=NC=N)	C(SS(=O)(=O)(C(F)(F)(F)))C1=N(C2N(=NN=C2(NS1)))
C(C(F)(F)(F))1(=C=C=CC(Cl)C(=S(=O))S1)	C(CN1C(=CC=C1OC(C(=O))))	C(CCN(CC(=O)N1C(=CN=C1)))	C(O)=NC=C1S(NNN=C=N1)
CC1=C(C=C=N(C1))(OC=C)	C(C=C(F)C1=C(N2C(=NN=C2C(C1))))	C(CON=O)C=C=C(OC(=O)N)	C(ON=O)=1N(=NC=2C(=C(Cl)NSNC2F)C1)
C(F)(S(=O))1C(C=C=C=NC1=C)	C(C=CC=CN=C(Cl)Cl)C=CC=C	C(O(N1C(=NC=C(C)N=C1N)))	C(C1=C(N=NSN2C(N=N(N=NN21))))
C(F)1C(CCNSC1=C=C=O)=C	C(C=O)C1=C(NC(=O)C1=C)	C(C(=O)C(=O)C1=N(C(=O)NCC1))	C(OC(F)(F)(F))1=N(N=C=C(C1=NC(S)))
C(CS(S(=O)))=1S(C2(=C=C=CC2NC1))	C(C(=O)C1=C(C2=N(SN=C2NC1)))	C(C)=NNC1=C(C(=O)CC1=O)	C(C(F)(F)(F))=C=C1C(N=NCN=N1)=S(=O)
C(=S(=O))C1=C(CC=C=NS1)C=S	C(C=CCC1=C(C(C)=CC=C1))	C(C=C)C1=C(NC=C(N=C1))	C(F)1=C(SN2S(N=C=N(N=NSN2C1)))
CC1=C(=C=CSC=C1ONC(F)(F)(F))	C(CSC1=C(C(=O)C(=O)C=C1))	C(C1=C(C(=O)NC1=NC=C(Cl)))	C(CF)=1C(N(=C=C=N(C1C(F)(F)(F))))
CC=CN=C=CCSC=S(=O)	C(CO)=C1C(=CC=C1Cl)C=C	C(C=1C(C=C(N1)C2=C(N=NC2)))	C(ONCl)=1C(=C(SCl)NN=C=NSN1)
C(S(=O))SC1C(C2=C(C=CC=C2)SN1)	C(CN1C(=NN=C1Cl)C=CC)	C(CCOC(=O)N1C(=NC=C1))	C(F)=1(NN=NC=2S(N=NN(SN)C2N1))
C(S(=O)(Cl))1S(C=CN=CC1=C=C)	C(C=CN=CN=C1C(=CC=C1C))	C(O(C1=C(N=C(N=C1CCCC))))	C(C=S(=O))=CON=C=CSCNCl
C(NSCF)=1(S(C=C=CC(=S(=O))C1))	C(CN1C(=C2C(=CC=C2CC1)))	C(C1=C(=NC=C1N2C(=NC=CCC2)))	C(C1S(N=C2(CN=C=C=NN2N1)))
C(C1C(=NC=C1C(Cl)C=S)O)	C(CN1C(=CC=CC=C1Cl)CCN)	C(COCC1=C(C(F)=C(S(=O)(=O))C=C1))	C(CSC(F)(F)(F))1=C(=CC(=NC=N1))
C(S(=O)(=O)Cl)1=C(CC2N(=C=C=C2C1))	C(CCN(CC1=C(C(=C(Cl)C=C1))))	C(CSC1=C(N=NC1=CC=NC=C))	C(C=NN=S(=O)(=O))ON=C=CC(F)(F)(F)
C(=O)1S(C(CCl)C=2N(=C=CSC2(C1)))	C(C1=C(N2C(=CC=C2Cl)CC1))	C(OC=S)C1=C(C(=O)NC(=O)C1)	C(C=C1S(C(NOC=S)=CN=NS1))
C(OC(F)(F)(F))1S(C=C=C=C(C(F)(F)(F))C1=S)	C(COC1=C(C=CN=C1OC))	C(C=S)C1=C(C(C)=NC1=C)	C(C1=N(N=CN=C1C(F)(F)(F)))OS(=O)(=O)(S(=O))
C(S(=O)Cl)1C(=C=C=C=NC1CF)	C(CN1C(=C2C(=C3C(=NN=C3CC2CC1))))	C(C1C(=NC=N1)SC2=C(CCC2))	C(C=O)1C(=C(=C(=NC=2(CNSNSC21))))
C(S(=O)(=O)(C(F)(F)(F)))SC1C(=NC=C1CC=C)	C(CO)=CN=CN=C1C(=CC=C1)	C(COC1=C(N=NC1=NN(C(=O))))	C(O)=1C(=C=NS(N=C2S(NNC2SC1)))
C(C=S(=O)(=O))C1(=C=CCC=C1SCl)	C(CSC1=C(CN2C(=NN=C2O1)))	C(CS(=O)(=O))N1C(=C2C(=NC=C2)CC1)	C(CF)=C=C=CSCC=S(=O)
C(OCl)C=1C(C=C=CN=C1)C(F)(F)(F)	C(C1=N(N=C(C2=C(C(=O)CC21))))	C(C1=C(C2=C(C(=O)NC2=NC1)))	C(NC=CN=NC=O)=CF
C(O)=C1C(C(C(F)(F)(F))=NC=C=C1)	C(C=C(Cl)C(=O)O)=CC=CC	C(C1=C(C(=O)NC1=CC=NN))	C(ONN=S(=O)(=O))=1N(SC(=O)N=CN1)
C(SC1O(C2=C(=C=C=C2CN1)))	C(C(O)=C(O)C1C(=NN=C1))	C(C(=NC(=O)NC(=O)NC(=O)))	C(Cl)=1N(=CN2C(=C=C=NCN2)SC1)
C(NC(F)(F)(F))=C=C=C1C(=C(OC1S))	C(C=CC(=O)OCC(=O)O)=C	C(COC)1C(CC2=C(N=CN=C2)C1)	C(F)1C(N=C2N(CN=C=C=C2S1))
C(C(N1(CC=C=C=CS1))=O)	C(C(C1=N(N2C(=CC=C2CC1))))	C(CSC(=O)N1C(=CC=C1CN))	C(CNC(F)(F)(F))=1(N=C=C2C(=NN=CSC2C1))
C(OCNCl)C=C(=C1C(=C=C=C1))	C(C1=C(C=CC=C1)C=C(CO))	C(C=O)C1=C(C(=O)NC(=N)C1)	C(OCl)=1(S(NCS(N(=C=C=NNSC1))))
C(CF)=C=C1(SC=CC(=CS(=O)1))	C(C1=C(C(=O)C=C(C=C1)))	C(CS(=O)(=O))C1=C(N2C(=CC=C2)CN1)	C(OC(F)(F)(F))C=1(CSN2N(=CC=C2N1))
C(OC(F)(F)(F))1(C=C=CN=C=C1)(C)	C(C=C(C(=O)N1C(=CN=C1)))	C(COCN1C(=NC=C1)C(=O))	C(F)=1S(C=2S(N=NN=NSC2C(C1)))
C(C)1=C(=NC(=C)CC=C1(S(=O)))	C(C1=C(C(=O)NC1=O)NC=N)	C(C1=C(C(=O)CC2=C(N=CC21)))	C(F)1N(N=N(CC2=C(=C=NSNSC21)))
C(Cl)1S(C2=C(=CN=C(C=S(=O))C2C(S1)))	C(C=C1C(=C2C(=CC=CC=C2)CC1))	C(C(=O)NC1=N(C=N(C1=C)))	C(N(=S(=O)(=O)))=1C(=CN=CC(C(F)(F)(F))1)
C(Cl)CSC=CC=C(=C=S(=O))	C(CC1=C(C(=O)C(=O)C1=C))	C(CC1=N(NC(=O)SC1=C=C))	C(O(N=O))=1N(=C2(N(=CCNSC2SC1)))
C(SNCl)C=C=C1C(=CC(=O)C1)	C(CN1C(=NN=NN=N1)N2C(CSCC2))	C(CC1(C(=O)N2C(=NC=C2)CCC1))	C(OC1=C(=C2C(C=N(N=C=NSN2Cl))SNN1))
C(OS(=O)Cl)1=C(C2=C(SC=C=C2)SC1)	C(CNC(C)CCN1C(=NN=NN=C1))	C(C(=O)NCN1C(=CC=C1OC))	C(ON=S(=O)(=O))(Cl)=C=NOC=CO(N)
C(OC(=S)(S))1(=CC=CC=C1)	C(C=NC(=O)N1C(=NN=C(O)C1))	C(C)CC1=C(=NC=CN=C1)	C(CC1S(C=C2N(=C=C=C2N1)))
C(N)1(=C=CC(Cl)=C=CC1S(=O))	C(CN1C(=NN=CC=C1CCCCN))	C(CN1(C=C2C(=CC=C2C3=C(CCC3)C1)))	C(F)=1C(=C=NC2(=NNC=NCN2SN1))
C(SCl)1N(=C(Cl)C=C1CCOC)	C(C)(CN1C(=C(C=C1N=CN)))	C(C1=C(NC(=N)C1=NOC=C))	C(N=NN=O)NC(Cl)=NNC(=S(=O)(=O))
C(SCC=S(=O)(=O))C=1C(=CN=C=C1)	C(CSCC1=C(N=C(F)C=C1))	C(C(=O)N1C(C2=C(N=CC=C2SC1)))	C(F)1=N(N=NN2C(SN=NC=NC21))
C(=C1C(=C(C=S(=O))SN=CC1F))	C(C=NC=C1O(N=C(O)C1=C))	C(C=CNC(=O)NN1C(=CC=C1))	C(SCl)=C1N(=CNN(=CC1=C))
C(F)1=C(=C=C(=CCN1OC))	C(C1=C(C=CC=C1C=C(SCC)))	C(C(F)C(=O)N1C(=NC=C1))	C(CC)1=C(=N(SC(=C=C1S(=O))))
C(CC=O)=C=C1S(CN(=C1Cl))	C(C1=C(C(C)=CC=C1)C2=C(CCN2))	C(C=C1C(=NN=C1)C2=C(CCCC2))	C(C(=S)F)1=C(=C=NNN(C(F)(F)(F))C1)
C(OC=1(C=C=CC(=S)(S(C1))))	C(C(=O)CCC1=C(C=CC=C1))	C(C=NCl)C1=C(C=CSC(=O)N1)	C(C)=1N(=C(C=S)NC=CC1)
C(NSCC=CF)=C=CC=S(=O)	C(C(=O)C1=N(NN2C(=CC=C2C1)))	C(C=COCN1C(=CC=N1)C(=O))	C(C(=S)F)=C=CC(=S(=O))CS(=O)(=O)Cl
C(NC=1(C=CCSC=C1))=O	C(C(=C1C(=C2C(=NN=C2OC1))))	C(CC(=O)N=NCl)N1C(=NC=C1)	C(N=S(=O))1(SN=CC=C=N1)C(N)
C(=NOC=C1S(CCC=C1))=S	C(C1C(=CC=C1C=CC(=O)N))	C(C(F)C)=NN=C=C(NC(=O))	C(F)=C1C(=CC=C1NC)(N)
C(Cl)1=C(S(C=CS(C1C=C=O)))	C(C1C(C(=O)N2C(=CN=C2F)C1))	C(C(=O))C1=N(N=C2C(=NNC2C1))	C(CN(=S(=O)(=O)))=1C(=NNC=C1)
C(F)=1C(C=C=CCC1(N=O))	C(CCN1C(=CC=CC=C1S(=O)(=O)(S(=O)(Cl))))	C(C=O)CCN1C(=NC=C1OC(C))	C(O(C(F)(F)(F)))=1(S(N=C=N(C=NNSNC1)))
C(Cl)=NC=C1C(C=CC1=S)O	C(CO)C(=O)NC1=C(C=CC=C1)	C(C)OC1=C(N2C(=NC=C2)CCC1)	C(S)=1N(=C=C=N(SNSC1C(F)(F)(F)))
C(OC=S)1(=C=C=CSNC1CS)	C(C1=C(C2=C(C(=O)NC2=CC1)))	C(C(=S)N1C(=CC=C1Cl)CN)	C(F)1N(=CN=C2N(NN=C=CC21))
C(S(=O)(Cl))1(C=C=C=NSC1C=C)	C(C)C(=O)OC1=C(C=CC=C1)	C(CSC1C(=NC=N1)N2C(=CCC2))	C(F)=1S(C2=N(C=C=CSN2SNC1))
C(NC(F)(F)(F))1(=C=C(=CCC1=C=S(=O)))	C(CN1C(=NN=N1)C2=C(CCCC2))	C(C(=O)SC1=C(C(=O)N=CC1))	C(C=O)C1=C(C(=C=S(=O))C=NCN1)
C(Cl)1=C(C=CC=N1)CCS(=O)Cl	C(C(=C1C(=CC=C1CC2=C(NCCC2))))	C(C(=CSC1=C(=NCC1=O)))	C(C1(=N(SN=NN=C1C=2(SCSC2))))
C(=S(=O))C=CC=C(C=S)C(F)(F)(F)	C(C)C1=C(C=C(O)C=C1OC)	C(CC1=C(C(=O)NC1=CN=O))	C(C(C(F)(F)(F))=NN=O)1=C(=NNNN1)
C(S(=O)(=O))=1(SC2(CS(C=C=C=C2SC1)))	C(C)(C1=C(N=C(C=C1)OC))	C(CS(=O)(=O)(C(F)(F)(F)))C1=C(N=CC=C1)	C(S(=O)(=O))(=CSS(=O)(=O)Cl)C1=C(C=CN=C1)
C(NC)=1C(=C(SC(=CC1C=O)))	C(C1=C(N2C(=CC=C2CC1)))	C(C=CC1=N(C2=C(N=CC=C2)CCC1))	C(CONC)=1N(=N(C=NN=N(C1)))
C(O(C(N=C)1C(=C=CC1(=C))))	C(C=CCN1C(=CC=CC=C1CC))	C(C=C(=O))CC1=C(NC(=O)N1)	C(NC=C=S)(C(F)(F)(F))(=CC=O)
C(SCl)OC1=C(=CSC=CC1C=O)	C(C1=N(N=CN=C(O1)C=C(Cl)))	C(O(NC=C1C(=C2C(=NN=C2CC1))))	C(C1C(=NN=N1)S(=O)S(=O)S(=O)Cl)NC(F)(F)(F)
C(SC1O(C=NSC=C1))(=C=C)	C(CN1C(=NN=C1CN=C(OC(C))))	C(COC(F)N1C(=C2C(=CN=C2)CC1))	C(OC(F)(F)(F))SC=C1N(=C=C=N1)
C(OCl)CC1=C(=CSC=C1N=C)	C(C=NC(=O)(O))=CC=C(O)	C(C1=C(C2=C(N=C(NC2=CS1))))	C(C=S(=O))1(SC=2N(=C(=CN=NSC2S(N1))))
C(SCCOC(F)(F)(F))1=C(=C=CC(Cl)=N1)	C(C1C(=NN=N1)C=CC=CC=C)	C(C1=N(C2=C(NC(=O)C2=CC1)))	C(N1N(=C(Cl)N=C2C(=CN=NNSN21)))
C(C(Cl)=S)1C(=CC(=C1S(=O)C(F)(F)(F)))	C(C1=C(C(=O)C2=N(N=C(C2)C1)))	C(C=S)C1=C(N=C(CC1=O))	C(C=S(=O))C=1S(N=N(SN=CC1))
C(CNC=O)1=C(=C=C(F)S(CC1))	C(C1=C(C=CC=C1)C=C(N))	C(C1=C(NC(=O)C2=C(N=CC21)))	C(F)=1(SN2N(=NC=NN=NC2(F)NNC1))
C(C(F)(F)(F))=1C(=C=CSN=C1)CCO	C(CN1C(=CC=C1)C(C(=O)))	C(C=O)C1=C(C(=O)NC(=O)C1)	C(C(F)(F)(F))=CN1C(=NC=N1)N(C)
C(C=S(=O))=1C(C=C=C(=NC1(Cl)))	C(CC1=C(C=CC=C1CCCC(=O)))	C(C1=N(C=CC=C1))C(C)S(=O)(=O)	C(OCl)=1N(=NN=NCS(N=CSC1))
C(SC(F)(F)(F))1C(=C(C=O)N=C=CC1)	C(C)=CC=CC=CC=CC=CC=C	C(C1=C(CN2C(=CC=C2)C=C1))	C(ON(=O))1=C(N=CCC2=C(NNN21))
C(S(=O)C(F)(F)(F))CC1C(=C(F)(N=CC=C1))	C(C)C(=O)N1C(=NN=C1)C	C(C1=C(C2=C(C(=O)NC2=C(C1))))	C(F)1C(=NN=N1)SCS(=O)(=O)C(F)(F)(F)
C(S(=O)(=O))=C1(C=2C(=N(SC=C=CC2CSC1)))	C(C(=O)C(=O)C1=C(C(=O)NC1))	C(C1=C(SC=C2C(=NCC(=O)N21)))	C(F)=1(N=NSCS(N=CN=N(NN1)))
C(=NCF)=C1(C(=O)(C=CCS1))	C(C=CC=NN=NN=NNC(=O)O)	C(CN1C(=NC=CN2C(=CN=C21)))	C(Cl)N1N(CN2(N=NN=NN=C2(C1)))
C(CCN=C=CCS(=O)Cl)1=C(C=C=C1)	C(C(=S)SC1=C(C=NC(=O)C1))	C(C1=C(C(=O)NC(=O)C1=N))	C(OCl)=1(C(S(=O)(=O)Cl)=C=C2N(=NSCSC2N1))
CCN=COC=CC1(=CSC=C=C1)	C(C=CC=C1O(C(=O)NC1=C))	C(C=O)1C(=NC2=N(C(=O)NC2C1))	C(OCSCl)=1N(N=CC=C=NN1)
C(=S(=O))(=C(NCCl)C=C=C(C))	C(C)NC1=N(N2C(=CN=C2)CCC1)	C(C(=S)C1=C(CCC1=NC=O))	C(C=C=O)1=N(C2=N(NNN2N(N1)))
C(SC=S(=O))(CC=1S(C=CSN=C1))	C(CN1C(=C2N(=CC=C2CN1)))	C(CC1=C(CC(=O)N=C=C1))	C(F)=1N(N=C2(SC=3N(=NSC3SC2SC1)))
C(C(F)(F)(F))1=C(C2(=C=C=CCC(=S(=O))SC2(SCl)(N(S1))))	C(C1=C(C=CC=C1F)C=CC=C)	C(C=N)C1=C(C(=O)N(C(=O)N1))	C(C=S(=O))1(SCNN=NC1(=C=N))
C(SC(F)(F)(F))C1(=C(C=O)(C=C=NC1))	C(C=NOC1=C(C(=O)C=C(C1)))	C(CSC(=O)C1=C(=NN=CC=C1))	C(OC=S(=O)(=O))(OCl)1C(=C=C(=NC1))
C(=S(=O))1N(=CSC=C=C1CCF)	C(CO)=CC=C1C(=CC=CC1=C)	C(C=O)OC1=C(NC(=O)C1=N)	C(SC=C=S(=O)(=O))C=1C(=NS(NN=NSN1))
C(S(=O))CC=1C(CN=C=C(=C1))	C(CCN(C)CN1C(=NN=NN=C1))	C(C)C1=C(C(=O)NC1=NC=N)	C(O(CCC=S))=1S(C=CN=NC1)
C(N)=C=C1C(=CC=C1C(F)(F)(F))OC	C(CS)C(=O)N1C(=CC=C1O)	C(C(=O)C1=C(C(=O)NC1=N))	C(CCl)1(=NSN=C(=C=C1S(=O)S(=O)))
C(O)1N(CC=C=C=C1C(=C))	C(F)=CC=CC=CC=NC=O	C(CS(C(=O)N1C(=NC=C1)))	C(F)OCN=C=C(=NSC=S(=O)(=O))
C(=S)C(=S(=O))CSC=1C(SNC=C1)	C(C1=C(C(=O)N=CN1)C=O)	C(C1=C(SC2=C(N=CC=C2)CC1))	C(C=O)1C(C=C=NSC1S(=O)(=O))=S(=O)
C(OC)N1(C(OC(F)(F)(F))=CC=CC=C1)	C(C)=CC=C(O)C=CC=CC=N	C(CSCO)N1N(=NC(C)=C1)	C(SS(=O)(=O)(C(F)(F)(F)))1=C(=NN=C=CN1)
C(=S)COC1=C(SC=NC=C1S)	C(C1=C(C(N)=CC1=NC=C(F)))	C(C1=C(C2=C(=NC(C2=CC1))))	C(F)=1S(N=NSN2C(C=C=NNSC21))
C(=C)1(CN=C=CC=C1(C(S(=O))))	C(CO)C(O)C(=C1C(=NN=N1))	C(C)C1=N(C=NN=C1NC(=O))	C(CC=C=NN=S(=O)(=O))=S(=O)(=O)
C(SC(F)(F)(F))1=C(=CSC=C=C1S(=O)Cl)	C(C=NC1=C(C=C(O)C=C1C))	C(C(=O)N1C(=C(C)C(C)=C1))	C(F)C1C(=C=C2N(=C=NNN2N1))
C(O(C))C=1(SC=C=C=NC1)	C(CS)N(O(NN1C(=NN=N1)))	C(C(=O)N1C(=C2C(=NC=C2)CSC1))	C(CC(F)(F)(F))=1(S(N=C=N(CN(=NSC1))))
C(Cl)1(C=C(C=C1C(F)(F)(F))CF)OCl	C(C=C(C)C(NC1C(=NN=C(C)1)))	C(C(=O)N1C(=NN=CN=C1))	C(C=N(S(=O)(=O)Cl))=1S(N=NCC=C1)
C(OCl)=C(=CC=1C(CN=C1))	C(C=O)=CC=C1C(=CC=C1)	C(ON=C=S)NC1=C(C(=O)NC1)	C(C(C)1N(=NN=N1))2=N(NCNS2)
C(S(=O)Cl)SC1=C(S(C=C=C=C1))	C(C)=NN=NN=C(C1=C(C=CC1))	C(C1=C(SCC1=O)C2=C(=CSC2))	C(CN=O)C=NC=1(C=NCN=NC1)
C(SCl)1C(=NSC1=C=COC=C)	C(CO)=CN=CN=C(C(=O)O)	C(CSC(=O)C1=C(=NNN=C1))	C(C1=N(C=NN1C=S))=CS(=O)S(=O)(=O)
C(NC(F)(F)(F))1=C(CC(=O)C=C=C1)	C(C=COC1=C(C2C(=NN=C2F)CC1))	C(C(=CN1C(=NC2=C(=CN=C2N1))))	C(S(C(F)(F)(F)))O(N1N(=CN=NN=C1))
C(C(F)(F)(F))=C1C(N=CCC=C1Cl)=O	C(C(=O)NC1=C(N2C(=CC=C2CN1)))	C(COC1=N(N=CC1=CC=CC=C))	C(C=1(C=C=N(CN=C1)))C(F)(F)(F)
C(F)=1S(C(S(=O)(C(F)(F)(F)))=CC=C=C1)	C(CSC1=C(C=CC=C1)C2=C(NCC2))	C(C1=N(N=CCC(=O)N1C(=N)))	C(Cl)1N(=NCC2N(=C=NN=NN2C1))
C(N=CS(=O)(=O)Cl)1C(=C=C=C=C(C1))	C(CN1C(=CN=C(Cl)C=C1OC))	C(C(=O)C)=C1C(=CN=C1C)	C(OCl)(Cl)NC1N(=CC=CC=N1)
CC(F)(S(=O))SC1=C(=C=CC=NS1)	C(C=C(OC)C1=C(C=CC=C1))	C(CS(=O)(=O)(C(F)(F)(F)))C=C1C(=NN=C1F)	C(O)C1(=CS(N=C=N(C1=C)))
C(CS(=O)(=O))C1(=N(C=C(=C=C=C1)))	C(C(=CN=CN=CN=CC=CC=C))	C(CN1C(=CC=C1)C2=C(=CCC2))	C(C=O)(CF)1N(=N(N=C=NC1))
C(CCl)=CC=1C(SN=C=C1)S(=O)	C(CN1C(=CN=CN=C1Cl)C=C)	C(C1=C(NC(=O)C2=C(C(=O)NC21)))	C(CS(=O)(=O))=C1(N=C=C=NN=C1C)
C(F)OC=C1C(=CC=C=CN1)	C(C1C(=CN=C(Cl)C=C1C=C))	C(C=1C(=C2C(=NC=C2)N3C(CCN3C1)))	C(C=1N(=NS(N=CS(NC1N=C))))
C(=O)(=CS(C=CS(C=CC(F)(F)(F))))	C(COC1=C(C2=C(C=CC=C2)CCC1))	C(C1C(=NC=2C(=CN=CC=CC2)N1))	C(C1S(CNC2(N=N(N=NN=C21))))
C(O)1S(N=CC=C=C1C=CF)	C(C=C1C(=NN=C1)C=C(N))	C(C=NNC(=O)C1=C(NC(=O)N1))	C(F)=C1S(N=NC=NN1N=C=S(=O))
C(F)1C(=C=CSN=C1SC=CS(=O))	C(C1=N(N2C(=C(C(F)(F)(F))C=C2C(N1))))	C(C(=O)OCN1C(=CC=CC=C1))	C(C=NN=S(=O)(=O))N=C=C=S(=O)
C(S(=O)C(F)(F)(F))(=C(=C=C=S))(CC(F)(F)(F))	C(C=CC1=C(C2=C(C=CC2=CC1)))	C(C(=O)NCC1C(=NC=C1)C)	C(C=C=S)C=1(N=CCS(N1))
C(S(=O)(=O))C1(=NC=C2C(C=C=C=CC2S1))	C(C(C1=C(C=NC(=O)C1=N)))	C(C)C=C(N1C(=CC=C1)CC)	C(F)=1(N=NC2(=N(N=N(SCSC2C1))))
C(SCC(F)(F)(F))(Cl)1C(=CC=C1S(S(=O)))	C(C=CN=CN=C(C(=O)O)C=C)	C(C=C1S(CC=C2C(=CC=C21)))	C(S(=O)(=O)Cl)(=NC=1N(=NC=CSC1))
C(C=C=C=C=NO)C1C(=C=CCCC1)	C(C)OC1=C(CN2C(=NN=C2)C1)	C(CN1C(=CC=NN=C1C2=C(NCN2)))	C(F)1=C(CN(=C2N(=C=N(CC21))))
C(OCl)=C1S(CSC=2(C=CN=CC21))	C(CSC(=O)(C1C(=NN=C1)))	C(C(=O)N1C(=CN=C1NC2=C(CNC2)))	C(C(C(=S(=O)(=O))ONCl)=S(=O)(=O))=1N(=CNC1)
C(=O)ONC1=C(CC=C=C(C1))	C(C(=O)N1C(=CN=CS1)N=C)	C(C(=CC1=C(NC(=O)C1=C)))	C(C=1C(=NCC(=S(=O))N=C1))
C(O)=1S(CC2S(C=C=C=C2NC1))	C(C1=C(N2C(=NN=C2)C(OC1)))	C(C=NN1C(=C(F)C=C1C2=C(CCC2)))	C(N=C1N(=CN=C1S(=O)(=O)(C(F)(F)(F))))(F)
CC1(=C=C(CF)SC=C=C1S(=O)(=O))	C(C1C(=CC=CC=C1OCCC2=C(NCC2)))	C(OCSC1=N(C(=O)N=NC1=C))	C(C=NNC(F)(F)(F))=1N(=CNN=NC1(Cl))
C(NC=1C(=CC=CSC1)F)=S(=O)	C(CO)=CC=COC1=C(C=CC=C1)	C(CS(=O)(=O)(Cl))C=C1C(=NC=C1N)	C(C1N(=N(C2=C(N(=C=NN2C1)))))
C(S(C1(=CC=C=C=C=C1S(=O)Cl)))	C(C1C(=C2C(=NN=CN=C2)SC1))	C(C1C(=NC=C1)C2C(=CSC2))	C(C1=C(N=NC=N1))N(S(=O)(=O)(S(=O)(=O)))
C(Cl)NC=C=CC=C=C=CS(=O)S(=O)C(F)(F)(F)	C(CO)=C1C(=NN=C1CCC2=N(CCC2))	C(CCC(C(=O)N1C(=CC=C1)))	C(CN=C1(C=N(C(S(=O)Cl)=C1(C(F)(F)(F)))))
C(CF)SC1=C(=CC=C=C1S(=O)(=O)Cl)	C(C1=C(C(=O)CC1=CC=C(Cl)))	C(C=O)C1=C(NC(=N)NC(=O)N1)	C(ON1N(=NN=C1CS(=O)))SS(=O)(=O)Cl
C(Cl)1(=CSC(=O)(C2=C(=CSCC21)))	C(C1C(=CC=C1)C(F)C=CC)	C(CN1C(=CC=C1)NC(=O)C)	C(CSC=S)1C(=C=C(=C=CSC1))
C(SCl)C=CC=1C(=CC=CC(=S(=O)(=O))N1)	C(CN1C(=CC=C1C(=O)O)C)	C(C(=O)NS(=O)(=O)(S(=O)(=O)))N1C(=NN=C1)	C(OS(=O)(=O))C1=N(C=C=NC=N1)
C(Cl)(=O)C1C(SN=C=CC1=C)	C(C=N)N=C1C(=CC=C1OC2C(NCCN2))	C(CO)N1C(=NC2=C(N=NC=C2)CC1)	C(N=C)1=N(N2C(=C=N(SN2C(F)(F)(F)))SNS1)
C(S(=O)(=O)Cl)=CCNC1C(=CC=C1)S	C(CC(=O)NC1=C(N=CN=C1))	C(C)=C1C(=CN=NC1=CC=C)	C(CC)1=C(=C=C=NC(=S(=O)(=O))N1)
C(C(F)(F)(F))CNC1C(=CC=CC=C1OC)	C(CC1=C(C=CC=C1N=CNCC))	C(C(=O)C1=C(NC(=O)C1=N))	C(CN=S(=O)(=O))=1N(=C=NC1C(Cl))
C(F)(F)=NCOC=1(S(C=C=CSC1))	C(C=O)C(C1=C(C=CN=C1C))	C(CO)C1=N(CC2=C(N=CC=C2)C1)	C(OCl)1=N(NC=CC2S(N=C=C21))
C(C1=C(=C=C2C(SC(=O)CSN2S1)))	C(C1=C(C(=O)N=C(C1=CC)))	C(C=CC1C(=NN=CC=C1C)N)	C(C(SNC(F)(F)(F))=C=N)=1(S(NC=NC1))
C(C(SC)S(=O))1=C(S(C=C=C=C1))	C(C=CC(C)C=NC=O)=CC=C	C(CC1=C(C=NC=C1)CNC(=O))	C(CO)1=N(C=NN=NC1=NCCl)
C(CSCl)=1S(C=CC=CC1C=O)	C(C1=C(C2=C(C=CC=C2)CC1))	C(C1(C(=O)N=CC=C1NC(=O)))	C(CCF)OC=C=C=CC(=O)F
C(C=1O(CSC2=C(=CC=C2SC1)))	C(C(=O)NN1C(=C2C(=CN=C2)CC1))	C(C=O)C1=C(CC(=O)NC=C1)	C(CS)=1C(=NSC2N(=C=NSNN2N1))
C(C(F)(F)(F))=1(C(=O)C(=S)C=CCSC1)	C(CN1C(=CC(=O)C1=CC(=O)))	C(C=C(C(=O)N1C(=CN=C1)))	C(Cl)C=1N(=NN=N(N=CC1C(F)(F)(F)))
C(C(F)(F)(F))C1C(C=C=C=CC1)=O	C(C(=O)C=CC=CC=NC(=O))	C(C)C(=C1C(=NC=CN=N1))	C(F)1=N(C(=S(=O))C=C2C(N=NSCN21))
C(=S(=O)(=O))=CC(C(F)(F)(F))1(C=C=CC=NC1)	C(C=C1C(=CC=C1)C2=C(CCN2))	C(CS(=O)(=O)(S(=O)(=O)))C(=O)C1C(=CC=C1)	C(F)1C(S(NC2(=NN=C=C=NN21)))
C(=C=S(=O))1C(=C=NC(=S)C(F)C1)	C(C1=C(C=CC=C1)C2=C(CNC2))	C(CC(C)C(=O)N1C(=CC=C1))	C(C=O)=1N(S(N=CN=NC1N))
C(Cl)SC=C=C=CSN=C=CS(=O)(Cl)	C(CN1C(=CC=CC=C1CCN=C))	C(C=NOCNC(=O)N1C(=CC=C1))	C(C=S)=C(NN=C(=S))OCS(=O)(=O)
C(OCl)1=C(=C(=C2C(SN=CSC2C1)))	C(C)=CC=CC=CC(N)=CC(=O)	C(C(=S)NOC1=C(C(=O)N=C1))	C(S(=O)(=O)(S(=O)Cl))1=C(=NC=NC=C1)
C(NC)=C1(CCC(=C(=C=O))S1)	C(C=CC=CC=C1C(=CC=CC=C1))	C(C1=N(C(OCC2=C(N=CC=C21))))	C(C(CC(F)(F)(F))=CS)1N(=N(C=C1))
C(F)1(SC2(=C=C=C=C(S(=O)Cl)CC2NS1))	C(C(=O)N1C(=C2C(=CN=C2F)CC1))	C(C)(C)C1=C(N2C(=CC=C2)NC1)	C(OCl)=NCC=NSN=C=NS(=O)Cl
CC(SCl)=C(=C(ON=C=CF)C)	C(C1=C(C(=O)N=C1)C=CC)	C(C1C(=C2C(=CC=C2)C=C1))	C(F)=1S(C=2N(=NN=C=CSNNSNSC2SC1))
C(S(=O)(=O))(C1C(=CC=NC=C1CS(C(F)(F)(F))))	C(C=O)=CC=C(F)C=CC=CC	C(C)CN1C(=NN=CC=C1)C2C(NCC2)	C(OCC1=N(C=CN(N=O)C(=N1)))
C(C=O)1=C(=C2S(N=CSC2S(C1)))	C(C(=O)C=NC=CC=C1N(N=CN1))	C(C1=N(NC2=C(N=CN2C1=C)))	C(OC=O)=1N(N(=C(=CCS(C1))))
C(SC1C(=C(F)SN=C=C1C=O))	C(C=COC(=O)O)C=CC=CC=C	C(CN=C1C(=NC=N1)N2C(CCC2))	C(CC1=C(=NN=N(SC1=S(=O)(=O))))
C(S(=O))1=C(CC2=C(N(=CC=C2(S1))))	C(C(=O)O)=C(O)C1=C(N=CN1)	C(CSC)C1=C(C(C)=NC=N1)	C(C1=C(CSN2C(=CN=NC=C21)))
C(SC(F)(F)(F))=1(C(F)=CC=C=C(S(=O))SC1)	C(C=O)C=CC=C(NC(=O)C=C)	C(C1=C(C=CSC2=N(NC(=C21))))	C(F)=1N(=NN(=CC2C(NN=CNC21)))
C(OCSCCC=C1C(=C=C(=C=C1)))	C(CN)=NOC(=O)NC1=N(N=CS1)	C(C(N)C1=C(N=CN=C1)NC)	C(C1(C2S(N=C3N(=N(N=C3C2NN(N1))))))
C(S)1C(=C=C=C=C1C(F)(F)(F))OC(F)(F)(F)	C(C=O)SC1=C(C(=CN(C1=C)))	C(COC(=O)N1C(=NC=C1NC))	C(OS(=O))1=N(SC(=S)C=NC1=S(=O)(=O))
C(SCCC(F)(F)(F))1=C(=C=C=C1S(=O))	C(CN1C(=NN=N1)C2=N(SCCN2))	C(C=C1C(=CC=CC=C1O)C2C(CCN2))	C(F)=1(SC2(SN=NN=C=N(SC2))NNSN1)
C(CC1O(N=C=C=CC1=S))Cl	C(C(=O)(C))C=C(N=CN=C)	C(C1C(=NC=NC(F)=C1C2=C(CCC2)))	C(C(C1=N(NSN=C=N1))=S(=O)(=O))
C(OC(F)(F)(F))=CCC1C(N=C=C1Cl)=S	C(C1=C(N2C(=NN=C2NC1)))	C(C1=C(SC(=O)N=C1NC(=O)))	C(O)=1(N=NCC=2N(S(NC=NC2N1)))
C(S(=O)Cl)=1S(C2(=CCSN=C(=C2C(Cl)C1)))	C(C1=C(C=CC=C1)C2=C(CNC2))	C(C(F)=C1C(=N(NC1=CC=C)))	C(CS(Cl))1(N(=CN=C1CCO))
C(CC1C(C=C=CN=C1Cl))(=S(=O))	C(C1=C(C2=C(C=CC=C2)CN1))	C(CSC1=C(C(=O)NC1=NC=O))	C(NS(=O))(SC(F)(F)(F))1(C=CC=N1)
C(C1C(=CC=C=NC1=S(=O))Cl)Cl	C(C=O)C1=C(C(=O)CC1=C)	C(C=NC(=O)C1=C(C(=O)CC1))	C(F)=NC1S(C=NC=NN1N=S(=O)(=O))
C(S(=O))=1N(SC=CSC1Cl)C=C=C	C(C=CC=CC=CC1=C(N=CC=C1))	C(C)1C(=NC=N1)N(C)C2=C(NCC2)	C(N(C(F)(F)(F))C(F)(F)(F))1=C(=C(=NN=NC1))
C(Cl)1(C2S(C(=C=C=S(=O))C=C2CSN1))	C(C1=N(N2C(=C(N)N=C2)CC1))	C(CS(=O)(=O))=NN1C(=C2(C=CC=C2C(N1)))	C(C=1C(=C=NSNC1O)(NN=C))
C(Cl)1N(=C(=CSC=C1C=CO))	C(C=C1C(=NN=CSC1=CC=C))	C(C(Cl)=C=C1C(=NNC(=O)NC1))	C(F)=1N(S(N=CS(N=CN(=NNC1))))
C(Cl)1(SCC=C=CC1=S(=O))C=C	C(C)C1=C(C(C)=NC=N1)C	C(C=C1C(=NN=CC2=C(CN=NC21)))	C(CC=S)=1N(NN=C=C2N(SNC21))
C(SC(F)(F)(F))C1C(=C(F)C=C1OCl)	C(C=CC=C(C(=O)O)C=C(Cl))	C(C=CC=C1C(=NC(N)=C1C))	C(OC=S(=O))CN=C=C=S(=O)
C(S)SC=CC=C=C=S(=O)	C(CC1=C(C(=O)N2C(=NN=C2)CC1))	C(C)SC1=C(=NN=C(NC1=C))	C(C=S(=O))1=N(SC=NN=C1C=C)
C(OCF)=C1(N=CCC=C=C1)	C(C1=C(C(=O)CN2C(=CN=C21)))	C(C(=O)NC1=N(NC(=O)C=C1))	C(N1N(=N(N=NN=NSC1C=S(=O)(=O))))
C(=S(=O)(=O))=C1C(=CC=2C(CC=CSC2S1))	C(C)C=C1C(=CN=C1)C(=O)	C(OS(=O)(=O)(S(=O)(=O)))C=NN1C(=NC=C1)	C(F)1N(NC=2(N=NN=C=NNSC2(C1)))
C(N=O)CC=CC1=C(=CCS1)	C(C=C1C(=NN=C(O1)CC(=O)))	C(C=1C(=NN=NC=C1)C(=O))	C(F)=C=C1C(N=CN1)=NS(=O)(=O)(S(=O))
C(S(=O)C(F)(F)(F))=1N(C=C2C(=CSC2=C1))	C(CS)C(=O)OCC1C(=NN=C1)	C(C=1C(=NN=CC2=C(SC(=O)NC21)))	C(F)N1(CN=C=CC=2N(=NNC21))
C(Cl)1=C(N=C=CSC1=CSCO)	C(C=CC=C1O(N2C(=NN=C2N(N1))))	C(CSC1C(=C2C(=CC=CC=C2CC1)))	C(CN1(C=NN(=N1)))S(S(=O)S(=O))
C(C=O)1N(=C=C(C(C(=C1))))	C(C1C(=NN=CN=C1Cl)C=CC)	C(C)C1=N(C2=C(=NN(C2=CC1)))	C(CC(F)(F)(F))1N(=CC(S(CF))=C1)
C(NCS(=O)C(F)(F)(F))1=C(C(C=O)=CC=C1)	C(C=CC1=C(C(=CC=C1OC)))	C(C1=C(C(=O)N2C(=C=NN2C1)))	C(C=C(Cl)C(F)(F)(F))(=C=O)NN=S(=O)
C(SC1C(CC2(N=CC=C2C1=O)))	C(C=O)COC(=O)N=CC=CC=C	C(C(=O)C1=C(N=C(C=CC1)))	C(OC=C=C=S(=O))SC(S(=O)(=O))=O
C(=C1C(C(S)=NCSC1=S(=O))=C)	C(C(=O)NC(=O)C1=C(C(=O)NC1))	C(C(=O)C1=C(C(=O)NC1=C))	C(C=1N(=CC2=C(=CN=C=NN2N1)))
C(C(F)(F)(F))C=C=C(SC=C=S)OCl	C(C(=O)NC(=O)C(=O)C=C)	C(C=CCN1C(=C2C(=CC=C2)CNC1))	C(CS(=O)S(=O)Cl)1N(=CC(Cl)=NN=N1)
C(C(F)(F)(F))1N(S(C(C1=C=CC=C=O)))	C(CN1C(=CN=CN=C1C=C(C)))	C(C=NSC1=C(NC(=O)NC1=O))	C(C=1(N2(N=C=NSN=C2(SC(C1)))))
C(SC(F)(F)(F))1=C(=C=CC2(SN=CC21))	C(C=C(C)CCC1C(=NN=CN=C1))	C(C=1C(C2=C(C(=O)NC2=O)NC1))	C(CN1C(=C=C(=CS(C1=NCl))))
CCS(C1=C(=CCN(=C=C1Cl)))	C(C1=C(C(=O)C(C1=CC=C)))	C(CN1C(=CC2C(=NC=C2C1)))	C(CF)1C(C=C=NC=N1)=CO
C(F)=1S(C=CC=C(=C(C(F)(F)(F))NC1))	C(C(=O)C1=C(C(=O)CC1=N))	C(C(=O)SC1=C(=NC=C1NC))	C(CC=O)=1N(=CCNN(=NNN1))
C(C(F)(F)(F))1=C(N=C(=CSC1=C=C))	C(C(OC1=C(N2C(=CC=CC=C2)NC1)))	C(C)C1=C(C2=C(N=C(C2=NN1)))	C(C1=C(=NSC=NS1))2N(=NNC2)
C(C1(CN=C=CC(=S)1)C(F)(F)(F))=C	C(CS)C(C1=C(C=C(C=C1)))	C(C)C1C(=NC=CC=C1)C2=C(CSC2)	C(ONSN=NCl)1N(=C(=C=NCN1))
C(S(=O)Cl)C(C1C(N=C(=C=C=C1)))	C(CO)=NC(=O)C1=C(C(=O)NC1)	C(C)C(=O)N1C(=NC=C1C(S))	C(C=S(=O)(=O))CC=1N(=N(C=C(=NC1)))
C(N(Cl)Cl)=C1C(C=C=C=CC1)	C(C=CN=C1N(=NNC1=CC=C))	C(C(=NC=S)C1=C(C(=O)NC1))	C(N=NN=N)1=N(C=NN=CN1)
C(N=COCl)C=CCC=C=S	C(C=CN=CN=CN=C1C(=CC=CC1))	C(CO)CC(C)=C1C(=NC=C1)	C(OC(=S(=O)(=O))NO)1(=NN=N(C=CN1))
C(=CSC(F)(F)(F))=C(=C=CC(F)(F)(F))	C(CO)=CC1=C(C(=O)C=C1)	C(C1=C(NC(=O)C2=C(N=CC21)))	C(C=CO(S(=O)(=O)C(F)(F)(F)))=1C(SN=C=C1)
C(SCNCl)=1C(=C=C=C=CC1)	C(C1=C(C=CC=C(C1=CC=C)))	C(CN1C(=NN=C1)C2=C(NCC2))	C(F)=1C(=NN=C2(SCN=C=NN2NC1))
C(S(=O)Cl)CC1=C(=C=CCSC1=S)	C(CN1C(=NN=N1)C=CC=CC)	C(CSC(=O)CSC=C1C(=NC=C1))	C(CS(=O)(=O))=1C(C=CN=C1)=NON
C(S(=O)(C(F)(F)(F)))(=C1(N=C=C=C(=CC1)))	C(C1C(=CC=CC=C1)N(C(=O)))	C(C1=C(NC(=S)NC1=NN=C))	C(CNC(F)(F)(F))SN1N(=CC=N1)
C(S(=O)C(F)(F)(F))1=C(C=CC=C1C(F)(F)(F))CCl	C(CO)=C1C(=NN=N1)CC(=O)	C(CC=C=CN1C(=NC=CC=C1))	C(OC)1S(CS(N2(N=NN=C2C1)))
C(Cl)1=C(=CSC=NC1(OC(=C)))	C(C1=C(C(=O)C=CC1=CC=C))	C(CN=CC=C1C(=C2C(=CC=C2SC1)))	C(C1=C(N=NNC2C(=NN=C21)))
C(CF)=1C(C=C=NSC1C=S)	C(C1=C(NC=CC1=CC=CC=C))	C(OC)(C)C1C(=NN=CC=C1)	C(CN=C=S)1(N=NC=CCN1S)
C(Cl)=1S(CSC(O)=C(=C=CC1))	C(CN1C(=CC=N1)N=C(O)C)	C(C1=C(=NC=C(N1C(=O)C)))	C(CC=1C(N=C=NNN1)(=O))
C(F)=CN=C1C(SC=C1S(C=O))	C(C1=C(N=CC=C1O)CO)CO	C(C)C1=N(C(=O)(C2=C(=CSN2C1)))	C(ON=S(=O))=NN1(NN=C=N(SC1))
C(S(=O))=CC=1S(C(=S)C=CS(C1))	C(C=CC=C(C(=O)NC(=O)O))	C(C1=C(C(S)=CC2=C(N=CC21)))	C(SCCl)=CON1C(SN=C=C=N1)
C(S(=O))=1(CC=C=CC=N(C1F))	C(CN(C1=C(C=CN=C1C=C(Cl))))	C(C=C1C(=CN=C1)N2C(=CCCCC2))	C(S(C=N))=C1(CN=CSN=N1)
C(OCC1=C(=C=CC(=S)CS1))	C(C=CSC1=C(C=CC=C(C1=C)))	C(CC1=N(C=NN=CC1=CC=C))	C(CC=S(=O)(=O))C1N(=NN(=CN=C1))
C(=CF)=C1(SC=2C(SC=CC2NS1))	C(C(=O)C1=C(C(=O)C(=O)C1))	C(C(=O)(C))N1C(=CC=C1)	C(CCl)=1(N=N(SN=CS(N=CC1)))
C(S(=O))=CC=1N(=CS(CC=C1))	C(C(C=C(C1C(=C(N)N=C1))))	C(C=O)N1C(=NNC(=O)C(=O)N1)	C(C(F)(F)(F))1N(N=N(N=C=NC1=S(=O)(=O)))
C(=CC)1(C=CSC2=C(=CSN2S1))	C(C=NC=NC=CC=CC=CC=CC)	C(CCC(C)C(=O)N1C(=NC=C1))	C(C=S)=C1C(=CN=CS(C1C))
C(C(Cl)=S)1=N(SC=C2(C=CCSC21))	C(CN1C(=NN=C1)C(=O)OC)	C(C=S)NC(=O)C1=C(C(=O)NC1)	C(CCS(=O)(=O)C(F)(F)(F))1=C(=NSN=C=N1)
C(S)C1S(C=C=CSC1=C=CO)	C(C=C1C(=C(Cl)C=C1CCN(C)))	C(C=S)C1=N(SCNC1=NN=N)	C(OCCl)1=C(N=CC1=CC=S(=O))
C(S(=O))1=C(SC2=C(SC=C(=C2))CS1)	C(C)CSC1=C(C=NC=C1)CC	C(CN1C(=C2C(=NN=CC=C2)CCC1))	C(F)=1N(=N(C=2N(=NS(CNSNC2C1))))
C(C(F)(F)(F))1C(=C=NC1C2C(=C=CS2))	C(C(=O)C1=C(C(=O)C(C=C1)))	C(C1=N(CC=C2C(=NC(=O)N21)))	C(CCF)=1C(N=C(=NC=C1))
C(N(=COCl))=1(CC=CSC(=C1))	C(C(=O)N1C(=NN=C(NC1=C)))	C(C1=C(C(=O)N=NN1CC(=O)))	C(COC(F)(F)(F))1=C(N=C=N1)C=S(=O)(=O)
C(S(=O)Cl)C(F)1(CC=C=C=C=C1)	C(CC(Cl)C1=C(N=CN=C1)C)	C(C(O)N1C(=NN2C(=CC=C2)C1))	C(C)1=C(C=CC=N1)C(F)F
C(=S(=O))CCC=C=CSC(=S)Cl	C(C=CC=C(Cl)C=CC=C(C=C))	C(C=C1C(=CC=C(C)C=C1O))	C(C(=S(=O))OC1=C(N=C=CC(Cl)S1))
C(CC(F)(F)(F))1(=C=C=CNC=C1)	C(C=C1C(=CC=C1S(=O)S(=O)Cl)S(=O))	C(C(=C)C1=C(C(=O)N=CC1))	C(C=S(=O))C(=O)ONC=NC=O
C(C=S)=C(Cl)C1=C(S(N=CC1))	C(C1=C(N2C(=NN=C2)NC1))	C(C(=NSC(=O)C1=C(NC(=O)C1)))	C(F)=CSN1C(=NNN=NC1=S)
C(C=S(=O))=1C(=CC=2(SNSC2C1))	C(C(=O)OC)=CC=CC=C(Cl)	C(C)=C1C(=NC=C1NC2=C(CNCC2))	C(N=O)1=N(CSNC=C1ON=S(=O))
C(SC)SC=1S(N(=C(=C(=CC1))))	C(C1=C(C2=C(N3C(=CN=C3F)CCC2CC1)))	C(COC(=O)N1C(=CC=C1)C)	C(ONCl)=1S(C=N(CN=NNN=CN1))
C(Cl)1(=C(Cl)(C=C=C2(C=NCC21)))	C(C)=CC=C(C(=O)C=CC=C)	C(CSC1=C(CN2C(=CC=C2C1)))	C(OC(F)(F)(F))=1N(=NS(C(=S)N=CC1))
C(NO)C1S(C=C=C=C=C1F)	C(CN1C(=NN=C(Cl)1)C2=C(CCNC2))	C(C1=N(NC(=O)NC1=CC=C))	C(ONONS)1C(=C(Cl)N=C1(C))
C(NCF)1C(CC=C=C=C1)=S	C(CN1C(=NN=N1)(C2=C(CSCC2)))	C(C1=C(=NC=C2S(C(=O)CC21)))	C(ON=NN=S(=O))ON=C=C1N(=CNN1)
C(C=C1O(C=C=NCS1))(=C)	C(C(=CC=CC=C(F)C=CC=C))	C(C1=N(N=NC1=CC=CC=C(N)))	C(NN=C=O)N1C(=CSC=C=C1)
C(=CC1(=NC=C(S1)))C=C	C(C1C(=CC=C(C=C1)C2=C(CCCC2)))	C(C(N)F)C1=C(=NC=CC=C1)	C(CF)1C(=NC(S(=O)(=O))=C1Cl)C(F)(F)(F)
C(CC(F)(F)(F))1=C(=C=C(=NC2(C=CSCC21)))	C(CC1=C(C(=O)N=CC1=O))	C(C1=C(CC(=O)C2=C(N=CC21)))	C(C=1C(SN=NC1S(=O)(=O)Cl)=C=C(S))
C(CF)C1(=CC(=CC(=N1)C(F)(F)(F)))	C(CS)C(=O)OCCN1C(=CN=C1)	C(CN=C1C(=NCC2C(=CN=C21)))	C(CCl)1=N(N=C=C2S(C(=O)SCSC21))
C(OCCF)1(N=CC=C1(Cl))C	C(C)SC(NC(=O)N1C(=CC=C1))	C(C(=O)CC1=C(C(=O)N=CC1))	C(C=C1N(CN=CS1)C(F)(F)(F))=C=N
C(C=1C(C(C=S(=O))C=CN=C1))	C(C1=C(C=CC=C(O1)C(=O)))	C(C)OC=C1C(=C2C(=CC=C2)CC1)	C(CF)=1C(=NSN=NN1)C=C
C(SC(=S(=O)))=1C(C(=S)SC=CC1)	C(CSC(=O)N=CN=C(C(=O)))	C(ONCCC1=C(N=C(Cl)C=C1))	C(C=S(=O))1=C(SN=NSC1C=S(=O))
C(OCC=S)=1C(C=CSC(=C1))	C(CCC1=C(N(=NN=C1NC2=C(CNC2))))	C(C=O)(C1=C(SC(=O)C1=C))	C(CC(F)(F)(F))1N(C=C=CN=N1)N=O
C(S(=O))=C=CSNC1(C=CC(=S)S1)	C(C(=O)O)CN1C(=CC=C1)	C(C)CC(=O)N1C(=C=C=N1)	C(F)=C=NCC1S(N=NSN(=NSC1))
C(F)N=C=CC=C=CSCF	C(C1C(=NN=C1N(C(F)(F)(F))C=C(O)))	C(C1=C(=NC2=C(C(=S)N(C2)C1)))	C(C1N(N=C2S(N=C=NNC2=C1)))
C(F)1=C(=C(C(F)(F)(F))(C2=C(=CCN2SC1)))	C(C=C1N(=CN=C1C(F)(F)(F)))2N(NSN2)	C(C=NC1=N(N2C(=NC=C2)CNC1))	C(C=S)(SC(F)(F)(F))(=C=N(SNN=S(=O)))
C(C(F)(F)(F))=1C(=CS(N=C=C(C1C)))	C(C1=N(C(=O)CC2=C(C=CC21)))	C(C1C(=NN(C2=C(N=CC=C21))))	C(CN=NCC=O)(=O)(N(C=N))
C(Cl)N=C(=CC=CC=CSCl)	C(C1=C(C2C(=NN=C2NC1=C)))	C(C1=N(CNC2=N(C=CC=C2C1)))	C(C=S(=O))=1(N=C=C(S(=O)(S(=O)(S(=O)(Cl))))SNSN1)
C(C(F)(F)(F))1C(=NCC=CC1=O)(C=S)	C(C1C(C2C(=C(C=CC=C2Cl)NC1)))	C(C1=C(C(=O)NC(=O)C1=C))	C(O)1(=C2S(N=C=N(C2N=C(F)(C1))))
C(F)1=C(=N(C=2C(=CSC2C(F)(F)(F))SC1))	C(C1=C(N2C(=CC=C2SC1)))	C(CO)NOCC(=O)N1C(=NC=C1)	C(SC=S(=O)(=O))1=N(N(=C=CCN1N))
C(=CF)1(S(C=C2C(=C=NSCC2S1)))	C(C(O)C=CC=C1C(=NN=N1))	C(C(O)C1=N(C=CC=C1))=N	C(ONC(F)(F)(F))1=N(NC2C(=N(C(=C2Cl)Cl))CS1)
C(C(C(F)(F)(F))1(C=C=C=NSC1C=S))	C(C(=O)O)=NC1=C(N=C(C)SC1)	C(CN1C(=CC=N1)C2=N(C(N)CC2))	C(C1C(=N(NNC2N(=N(N=C2C1)))))
C(=O)CC(=C=CNSCl)(C=CCl)	C(C1=C(NC(=O)N2C(=NN=C21)))	C(C)=1N(NC(=O)C2=C(N=CC21))	C(OCON1N(=CN=NC=C1S(C)))
C(F)C=1(SC=C=CC(=S)SC1)	C(C=O)C=CC=CC=CC=CC=C	C(C(=O)CC1=C(C(=O)N=CC1))	C(N=S(=O)(=O))1=C(=NN=NC(S(=O)1)C(F)(F)(F))
C(OCC=S)=C1S(CSC=C=N1)	C(C1=C(N2C(=C3N(=NN=C3C(N2C(C1))))))	C(CC1=C(=NN(C1=CC=CC=N)))	C(C(S(=O))NO)1N(=CN=C1NCl)
C(C=S)1C(=C(F)(C=CN=C1))	C(C(=O)N1C(=C2C(=CC=C2)CC1))	C(C1=C(C(F)=CC=C=C1F))	C(CC=N(OC=O))=1S(CSC=NN1)
C(Cl)1=C(=CSC2N(=C=CCSC21))	C(CN1C(=CC=C1S(=O))CC(=O))	C(C1=N(C(=O)N2C(=CC=C2C1)))	C(O(S(=O)C(F)(F)(F)))1N(=CN=C1SC=C)
C(SC(F)(F)(F))=1(N=C(=C=CCC1OC))	C(C=COC(=O)O)C=C(C(=O))	C(C)1C(=NC(=O)C1=CC=C)	C(F)=1(SC(=S(=O))C2S(C=C=NSN2SC1))
C(OC(Cl)1N(=C=C=CSC1C=C))	C(CS)C(=N)C1=C(C=CC=C1)	C(C(=O)C1=C(N=NC1=CC=C))	C(C=O)(N(CC(=S)N=O)N=S(=O)(=O))
C(OCF)1C(=CN=C1)C=CCC(F)(F)(F)	C(C)C=CC=CC=NN=NN=C(F)	C(C1=C(C(=S)C=C1NC(=O)))	C(ON1O(NSC2N(=NN=NN(=C21))))
C(CS)1C(=CC=N1)OCCF	C(C=NC=C(N1C(=CN=C1)))	C(CC)CN(C(=O)C1C(=CC=C1))	C(C=O)=1N(CN=CC=C1)S(S(=O)(=O))
C(OC=S)C=1N(=C=CSCS(C1))	C(CC(=N)N=C1C(=NN=NN1))	C(C=1O(CC2=C(N3C(=CC=C3)CC2)CC1))	C(F)=1(C2(=NN=N(SC(=C2Cl)NNC1)))
C(C(F)(F)(F))1=C(C2=C(C(SCl)=C=C2CN1))	C(CN1C(=CC=CC=C1OC=CC))	C(CC(=O)C1=C(C=CC=C1))	C(C1=C(=CC=N(C=C1C)))
C(CF)(CF)SC1=N(C=C=C=C1)	C(C)SC1=C(C(=O)C=NC=C1)	C(C)C(=O)C1C(=CC=C1CN)	C(C1(=C=NN2N(=CN=CC2=NSN1)))
C(=S)1C(C=2S(C=CS(N=CC2C(F)(S1))))	C(CC1=C(C2=N(N=C(N=C2Cl)C(C1))))	C(C=S)=C1N(C(=O)NC1=C)	C(N)1(=C=NSC2C(=NC=N(CSN21)))
C(=C=C(C(SC(F)(F)(F))))=C1C(=NCS1)	C(C1=C(C=CC=C1F)C=CC=C)	C(C1=C(SC(=O)C2=C(N=CC21)))	C(CCl)=1(S(NN=CNN=C(=C1)))
C(C1=C(C=2S(C=CC=CN=CC2SC1)))	C(C)C=C1N(=CC=C1)	C(C)1C(=NN=C1)C2=C(N(CC2))	C(CCl)1(=NS(C2C(=C=NC=NN2S1)))
C(=S)=C1(SC2=C(CS(C2=C(Cl)Cl))SNC1)	C(C1C(=CC=CC=C1OC(C(C))))	C(CN=C1C(=CSC1=CC=CC=N))	C(C1O(CN2N(=NN=C2C1O(C(F)(F)(F)))))
C(F)CC(S(=O)Cl)1C(=CC=N1)(C)	C(C=CSC(N1C(=CN=C1)C2S(NNS2)))	C(CS)NC1=C(C(=O)N=C=C1)	C(OC=S(=O)(=O))1N(=C=NCN=N1)
CC(=C=S)(C1=C(SCC=CS1))	C(C=O)C1=C(C=CC=C1C(F)(F)(F))C	C(CCC(=O)N1C(=CC=C1)(C))	C(ONN(=S(=O)(=O)))1C(N=C(=NN=N1))
C(NC=1C(=CC=C1)CCF)=S	C(C)=NC=NC=NC1=C(C=C(N1))	C(C)N1C(=NC(N2C(=CN=C21)))	C(CCl)1=N(N=NC=C2N(N=CCN21))
C(OCCl)C=C1C(=N(C(Cl)=C1))	C(C1=C(NC=CC=C1N=C(Cl)))	C(F)NC1=C(=NN(C)C=C=C1)	C(ON=NC(O(Cl))=NC=S(=O)(=O))=S(=O)
C(=S)1C(=CC=NS1)CC=CC	C(F)=C1C(=NN=C1F)C2C(CNCC2)	C(C(=S)N1C(=CN=CC=C1))	C(NSS(=O)(Cl))=1C(=C=NC=CC1)
C(OCl)=1S(C(=S)C2=C(=NCC2(C1)))	C(C(=C(N1C(=NN=NN1C=C))))	C(C(F)CC1=C(N2C(=CC=C2)CC1))	C(C=S(=O))1=N(N=CN(OC1SN=S(=O)(=O)))
C(CSCl)1=C(CS(C2=C(=C=CSC21)))	C(C=O)NC(=O)C1=C(C=CC1)	C(C=C1(CC(=O)NC1=NN=C))	C(F)=NNOCS(C=C=C=S)
C(OC1=C(=CC(NC(F)(F)(F))=C=C1Cl))	C(C1=C(C2=C(C=CC=C2CC1)))	C(C1=C(=NC2=C(SC(=O)NC2)C1))	C(CNC(F)(F)(F))=1(N=CNN=C=NN1)
C(C=1S(CCC(=S)C=C1))=S(=O)	C(CSC1=C(C(=O)C=N1)C=C)	C(C=O)SC1=C(C(=O)NC1=N)	C(C1=C(=N(S(N=C=C1CON))))
C(=O)N1C(C2(=C(=C(=C=CC2CC1))))	C(CNC(N)C1=C(C=CC=C1))	C(CS(=O)(=O)(S(=O)(=O)(Cl)))C=C1C(=NC=C1)	C(CC)1C(=NN=N1)OS(=O)(=O)C(F)(F)(F)
C(C1(=CC=C=C=NC1SCl))F	C(C)C1=C(C=CC=C1N=C(O))	C(CC1=N(NC=C=NN1N=O))	C(O)1(S(N=CC=C2N(=NC=NSN21)))
C(=CC=CCl)1N(=CCC=CS1)	C(C=CC=CC(=O)N=C(C(=O)))	C(C(=O)OCN1C(=NC=C1CC))	C(F)=C1N(=CC=N(N=C1NS))
C(F)1S(C2=C(=CSN(=C=C2CS1)))	C(COC1=N(C=CC=C1F))	C(O)C1=C(C2C(=NC(C)=C2)CCN1)	C(OC=1S(N(Cl)C(=C=S)N=NSC1))
C(NC)=C=C1C(=C=CS1)SC	C(C(=O)CO)=CC(Cl)=CC=C	C(CC(=CC1=C(C(=O)N=NN1)))	C(C1N(NS(C2=C(N=NN=C21))))
C(S(=O)C(F)(F)(F))1=C(=C=N(CCC1(=C)))	C(C1=N(C(=O)C(=O)CC1=C))	C(CCN(C(=O)C1=N(C=CC=C1)))	C(C(N))=1S(C=C=C=NC1N)
C(CC(F))1=C(=C=CC=C=N1)	C(C=CC=CC=C(C1=N(SN=C1)))	C(CN(C1=C(CC2C(=CC=C2)C1)))	C(F)=1C(C(C=NCl)=C=NCSN1)
C(SNS(C(F)(F)(F)))=CC1(C=C=C=C1)	C(C1=C(C(=N)N=CN=C1)C)	C(C=C1C(=CC=C1)C2=C(CCCCC2))	C(C=CC=CCCl)=CN=O
C(S(=O)C(F)(F)(F))=CCC=1S(C=C=C1)	C(C1=C(CCN2C(=NN=C21)))	C(C(=O)N1C(=CC=C1)C(=N))	C(CCC=1(N=CN=NSC1F))=O
C(O)1N(=CC=C1CSCCF)	C(COC1=C(C=CC=C1)N=C2C(CCN2))	C(C1=N(N2C(=CC=CC=C2)CC1))	C(S(=O)(=O)C(F)(F)(F))1=N(N(SCl)N=C=C=C1)
C(CF)C=1C(SC=CN=C1)=O	C(C=CC=CC=CC=CC=C(C(=O)))	C(C=C1C(=CC=C1N=C(CCN)))	C(OCl)1=C(S(C2(=CC=C(=NN2N1))))
C(=S(=O))=CC(=C=CCCCl)F	C(C)=C(C(=O)C1=C(C=CC1))	C(CS(=O)(=O))C1=C(C(=C2C(=NC=C2)CC1))	C(C=S)C=1N(N=NSN1)C=N
C(OC1C(=CC=N(C=C1))SC)	C(C=CC=CC=CC=CC=CC(=O))	C(C=NC1=C(C(=O)NC(=O)N1))	C(C=S(=O))CN1(N=NN=C=NS1)
CCC1N(=C(COCl)(C=C(F)1))	C(COC(=O)N1C(=CC=CC=C1))	C(CN1(C=CC=C1))N=NC(N)	C(CO)=1C(C=C=NSN1)N=C
C(Cl)1C(=N(C=CC2(C=C=CSC21)))	C(C)=C(C(=O)NC(=O)N=C)	C(CO)N1(CC2=C(N=CC=C2CC1))	C(C1O(NSN=C2C(=NN=CC=C21)))
C(F)C1(=C(=C=NSCSC1=C))	C(C(=O)C(=O)C(C(F)(F)(F))=CC=C)	C(C=S)C1=C(NC(=O)NC(=O)N1)	C(C)=1(C=2N(=CSC2SN=CSC1))
C(OC)1(=CC=C=C=C1C(F)(F)(F))	C(CO)N1C(=NN=C1N=C(C))	C(C(=O)SN1C(=CC=C(=NN1)))	C(OS(=O))1(C=NC=CC=N1)SS(=O)(=O)S(=O)(=O)
C(CC=S)1=C(C=C=C(SN1C))	C(CNC1=N(N=C(N)N=C1N(S)))	C(CN1C(=CC=C1ONC(=O)N))	C(ON(=C=NC(F)(F)(F)))SN=CNN=S(=O)
C(S(=O)C(F)(F)(F))=1(C=CC=CC=C1)	C(CO)=NC=NC=CC=CC=CC=C	C(CN=C=C1S(CC(=S)C1=C))	C(N1N(=CNN=C2N(N=NN=CN21)))
C(=S)1(CS(N=CC2=C(SC=CC21)))	C(C1=C(CN2C(=CC=C2)CC1))	C(C(C)(F)C)=C1C(=NC=C1)	C(ON=N)1=N(C=N(N2S(C=NCSN21)))
C(S(=O)(Cl))CC=1(N=C=C=CC=C1)	C(C=CC(C1=C(C=NC1=CC=C)))	C(OS(=O)(=O))SC(=O)C1=C(=NN=CN1)	C(SC=S)=1S(C=NN(C=S)NN1)
C(S(=O)Cl)=C(=C1S(C=CN=C=C1))	C(CO)=NC1=C(C(=O)NC1=C)	C(C)N1C(=NC=N1)C(=O)C	C(CCl)C1N(=N(C=C=CC1=O))
C(=S)1C(C(F)=C=NCC1=C)	C(C1C(=C(C(=CC=C1C=CC))))	C(C1=C(CN=C1NC(=O)C(=O)))	C(C)=1N(SC=C=C=N(C1CCl))
C(S(=O)Cl)CC1C(=C(C)N=CC=C1)	C(C1=C(C(=O)C=C1OC=O))	C(CCOC(=O)N1C(=CC=C1C))	C(C=C=S(=O))1N(=CCCN=N1)
CC1(C(S)=N(C(=S)C1=C=C))	C(O)CN1C(=CC(N)=C1S)	C(C=S)C(=O)C(=O)N1C(=CSC1)	C(OCl)1N(=CC2(=C=CN=CSC2N1))
C(CC=C=S)=C=C=C1S(NSC1)	C(C1=C(N=CN=C1N(CCN)))	C(CN1(C(=O)C(=O)N=CN=C1))	C(O)1=N(S(CN=C2N(=C=NCSC21)))
C(=NC=1O(CCC=C=C1))Cl	C(CO)OCCOC1=N(N=CC=C1)	C(C=S)SC1=N(NCC1=C=O)	C(CSCC(F)(F)(F))1(=NN=C=C=C(O1))
C(C=S)=C1(C=CSNC=C1(Cl))	C(C1=C(SCC1=NN=NN=CN=C))	C(C(=O)NCN1C(=CC=C1NC))	C(F)=1S(N=C2(NCN(=NN=C2C1)))
C(NC(F)(F)(F))OC1=C(C=C=C(=C=C1))	C(C(=O)C=CC=C(O)C=CC=C)	C(C(=O)SC1=C(C(=O)C=C1))	C(N(=O))=NOC=CS(C(=C))
C(SC=S)=CC1C(CCC1=O)=S	C(C(=O)C1C(=NN=N1)CC(C))	C(O)=NOC1=C(N2C(=NC=C2)CC1)	C(C1S(C(Cl)2C(=C(S(=O)(=O))(N=C2F))NN1))
C(Cl)S(C=1C(C(F)=C=C=CC1))	C(C(=O)O)CCC1=C(C=CN=C1)	C(C1=C(CCN(C)C2C(=NN=C21)))	C(F)=1S(NC=N(N=C=NSN=NNC1))
C(Cl)C=C=C1C(C=CCS1)=S(=O)	C(C(=O)CC1=C(N2C(=CN=C2NC1)))	C(CS)C1=C(C=C(F)C=C1N)	C(C=O)1=N(C2(=CCSNC2=N(S1)))
C(N=C=C=CSCCCl)C=O	C(C(C(N)C1=C(N2C(=CN=C2SC1))))	C(C(=O)N1C(=NNC1=CC=C))	C(F)1C(=CN=CN=C1S(=O)(=O)S(=O)(S(=O)(=O)))
C(=S(=O))1S(C2N(=C=CSCC2=C(S1)))	C(C(=O)NC1=N(N=C(C=C1)))	C(C(=O)C1=C(NC(=O)N=NN1))	C(CCSC(F)(F)(F))=C1(S(N=C=C=N(S1)))
C(C1O(CCC=C2C(=CC=C21)))	C(C(=O)OC(=NOC1C(=NN=C1)))	C(C1=C(C(=O)NC(=O)N=C1))	C(CC(F)(F)(F))1(NC(=O)C=C=NC1=S(=O))
C(CCC=C1C(=C=C=CN=C1C(F)(F)(F)))	C(C=NC=NC1=C(C(=O)NC1))	C(F)SC=NC1=C(N=CN1)C=C	C(Cl)1=N(CC=C2(N=NNC=NC21))
C(NCC(F)(F)(F))1=C(C=CC=C1(C(F)(F)(F)))	C(C1=C(N2N(=C3C(=CN=C3SC2)CC1)))	C(C1=N(C=C2C(=CN=C2)CC1))	C(C(N=O)F)=1C(=C=N(SNNC1))
C(S(=O)C(F)(F)(F))1N(=CC=C1C2=C(CSC2))	C(C(=O)NC(=O)C=CC=CC=C)	C(C)C(=O)C1=C(C(=O)N=C1)	C(SNN=S(=O)(=O))=1C(SN=NN=C1)
C(Cl)(C1C(=C2(N(=C=C=C2CC1))))	C(C=NC=NC=C1C(=NN=NN1))	C(CN1C(=C2C(=CC=CC=C2CC1)))	C(C=C=S(=O))(N=S(=O))=NS(=O)(=O)S(=O)(=O)Cl
C(C(Cl)S(C(F)(F)(F)))=C1(N=C=C=CCS1)	C(C(=O)C(=O)C=CN=C(Cl))	C(CN1C(=CC=C1)C2=C(C(N)CS2))	C(NS(=O)Cl)1=C(=CC(NO)=C=NS1)
C(Cl)1C(C=C=C=NC1C=S(=O))Cl	C(C1=C(C2=C(N=C(C2=O)N(C1))))	C(CC1=C(NC(=O)C1=CC=O))	C(C(Cl)=O)(=NN1N(=C=N(CCS1)))
CCNSC=C=C1S(C=CC=C=C1)	C(COC1=C(C(N)=CC=C1)N)	C(C1C(=NSC1=CC=C(C(=O))))	C(SCl)=CN1N(C2=N(N=CC=C2NS1))
C(S(=O)(Cl))=CSC=1N(=C=C=CC1)	C(CO)C1=C(C(N)=CC=C1)	C(COC(=O)N=C1C(=NC(=O)C1))	C(C1(=NSC=CC1=CS(=O)S(=O)(=O)Cl))=N
C(Cl)1N(=C=CCSC1C(=C=O))	C(C=CC=C(Cl)C(=O)OC)=C	C(C)C(=O)N1C(=C(C)C=C1)	C(C=CN=C(=C))1=C(=NN=NCC1)
C(CC(F)(F)(F))1=C(=C(N)C=C=C1S(=O))	C(C1=C(NC(=O)NC1=CN=C))	C(ON1C(=C2C(=CNC2=C=C1)))	C(N=C=NCS(=O)(C(F)(F)(F)))=C=S
C(F)1=C(C=C(=NCC1=COC))	C(C(=O)O)C1=C(C=CC=NC1)	C(CSCC1=C(C2=N(C=CC=C2C(C1))))	C(NN=S(=O))=C1S(N(=CN=C1S))
C(C=S)1N(CC=C=C(Cl)C1=S(=O))	C(C)(C)OC1=C(N2C(=NN=C2CC1))	C(C(=O)C1=C(NC(=O)C1=C))	C(F)1=N(CN=C2S(C=C=NSC21))
C(=S(=O))=CCCC=NCC(F)=S	C(C)=CN=C(N(N1C(=CC=C1)))	C(C1=C(NC(=O)N2C(=CC=C21)))	C(C=1C(N=NNC=C1)=S(=O)(=O))(S(=O)(=O))
C(S(=O))NC(C(F)(F)(F))(C1=C(=C=C=C1))	C(C(=O)NN1C(=C2C(=NN=C2)CC1))	C(C(=O))C=C1C(=NCC1=C)	C(C=1C(SN=C=N(SC1(N=S(=O)(=O)))))
C(S(=O))C=1C(N=C=C=C1)CCl	C(C=COC(=O)O)=CC(Cl)=N	C(C)C1=N(C(=O)C=NNC1=C)	C(OS(=O)(=O)S(=O)(=O)S(=O))C1=N(N(=NC=C1F))
C(NSS(=O))1=C(C=C=C=CC1=S)	C(CO)=NOC(=O)C1=C(NC=N1)	C(CO)C=C(N1C(=NC=C1)C)	C(C=C=O)=1S(C(=S)CS(CNSC1))
C(=C=S)(C(F)(F)(F))C1=N(C(Cl)=CCCS1)	C(C1=C(C=CC=C1)C(=O)O)	C(C)CC1=C(C2=C(C=CC=C2CC1))	C(C=C(=NS(=O)(=O)(Cl)))=1C(=C=CC1)
C(F)(=NCC(=C1C(=C=CC(S1))))	C(C(=NN=NC=NC(=O)NC(=O)))	C(CSC(=O)N1C(=NN=C1)C)	C(C(=CC=C=S)(C(F)(F)(F)))=S(=O)(=O)
C(OCl)1=C(N=C2C(SCC=C=C2S1))	C(C=O)OCCOC1C(=NN=N1)	C(C1(C=CC=C1NC(=O)C(=O)))	C(C1N(=CC=CC=C1CF))NC
C(C(F)(F)(F))1C(SC=C2C(=N(C=C21)))	C(COC1=C(N=CN=C1)C(Cl))	C(C=N)C1=C(NC(=O)NC1=C)	C(C1(=NNN=NCC1=NC=S))
C(CF)1(=CCS(C=NSC1=C=S))	C(C=CC=CC(=O)C1=C(N=CN1))	C(CSC1=C(C=C2C(=CC=C2)CC1))	C(N1C(CCC=C=C1)=O)=NN
C(S(=O)Cl)C1(=C(Cl)(N=C(=C=CC1)))	C(COC1=C(C(=O)C=C(C1=N)))	C(CON(C(=O)OC1C(=CN=C1)))	C(ON=O)N=N(NN(Cl)ON=C=S(=O))
C(=C1(CC=NS(C=C1)))(=C)	C(C)=NC(=O)N=CN=C(C)O	C(C1=N(C=CCC1=NN=CC=C))	C(N1S(C=CN(=NC1=S(=O)(=O))))=N
C(F)(C)C=NC=1(SC=C=CC1)	C(C(=O)O)C=CC=CC=CC=C	C(CS(=O)(=O)S(=O)(=O))NCC1C(=CC=NC=C1)	C(CF)1=C(=C2S(N=N(CN=C2S(C1))))
C(O)(C1=C(S(N=C=C=C1C)))	C(C=C1C(=C2C(=CN=C2)NS1))	C(C=C1C(=NN=C1N2C(=CCC2)))	C(O)1C(=NSN=CC1=O)(C=S(=O)(=O))
C(C=C)C1=C(=C=C(N(CS(=O)1)))	C(C1=C(C2=C(NC=C2OC1=C)))	C(C=O)1C(=N(NC2=N(C(=O)NC21)))	C(CC=1N(=CC=N(C=C(=CSC1))))
C(Cl)C1=C(N=C=CC=C1OC(F)(F)(F))	C(C1=C(C(=O)N=C1C=C))	C(CSNC1=C(N2C(=NC=CC=C2)CN1))	C(CC(=NCl)SCl)=NC(F)=C=C
C(C(F)(F)(F))1=C(=C(C=O)CN=C=C1)	C(C(C=O)OCCN1C(=NN=C1))	C(OC(=O)(C))C=CC=NC(=O)	C(COS(=O)(=O)S(=O)Cl)1=C(=CNC=C=N1)
C(F)C1C(=CCC=N1)C(=C=S(=O))	C(CN1C(N2C(=CN=C2C(=O)C1)))	C(C)=C1C(=CN=CC1=CC=C)	C(F)=1C(SC=2N(SN=NNN=NSC2N1))
C(F)=1S(C=C=NCSC1O(C=C))	C(C1=C(C=C2C(=NN=NN2C1)))	C(C1C(=N(C2=C(C(=NC2=C1)))))	C(C=S(=O)(=O))1C(=N(N=CN=C1S(=O)))
C(S(=O)Cl)=1(N=CSC=C(=C=CC1))	C(CN1C(=C(C(F)(F)(F))C=CC=C1)C)	C(C(=C1C(=CC(Cl)=CC=C1)))	C(OCl)=C1S(N=CC2=N(CN=NC21))
C(CF)=C=C=C=COC(F)(F)(F)	C(C(C)=CC=CC=CC(=N)N=N)	C(C=S)=CC(=C1C(=NNC1=N))	C(C=NON=C=S)=1N(=CC=C1)
C(F)1=C(=C=CCC(C(F)(F)(F))=C1S(=O))	C(COC1=C(C=C(C1=NC(=O))))	C(C(=O)C(=O)N1C(=CC=C1))	C(C1S(C2N(=NC=C2CN1S)))
C(OCC(F)(F)(F))=1(C=C=NC=CC1F)	C(CSC1=N(NC2=C(N=CC=C2)C1))	C(C(=O)C1=C(C(C)=CC=C1))	C(N1C(=CC=N1))SS(=O)(=O)C(F)(F)(F)
C(F)1S(C=2C(=C=CC=CC2SN1))	C(C(=O)C=CC=CC=C(Cl)C=C)	C(OC1=N(CC2=N(N=CSC2=C1)))	C(SN(=C=C=NS(=O)(=O)))1=C(=C=NC1)
C(F)C=1S(N=CS(C=C=CSC1))	C(CCOC1=C(C2=C(C=CC=C2CC1)))	C(CN=COC1=N(N2C(=CN=C2)CC1))	C(C)1C(=NN=N1)CN=S(=O)(=O)
C(CCl)1N(=C(Cl)C=C1(SCC))	C(OC(F)(F)(F))C=C1C(=C2C(=CN=C2)CCN1)	C(C)=1C(=NC=C2C(=NC(=O)NC21))	C(ON=NCCl)1(=NN=C=NNN1)
C(OCl)1C(=C=C(=NC=2S(CCSC21)))	C(CC(=O)CCN1C(=NN=C1))	C(COC1C(=NC=C1COC)C=N)	C(S(=O)(=O)C(F)(F)(F))=1(CSN=C=C=N(C1F))
C(C(OC(F)(F)(F))C)1=C(SN=C=C=C1)	C(C)=C(C)C(N1C(=CC=C1))	C(C(=NO)C(=O)N1C(=NC=C1))	C(CS(=O)(=O)S(=O)(Cl))=1(C=C(=C=NNC1))
C(SC=1C(=C=C=N(SC1CCl)))	C(C)C1=C(N2C(=CN=C2CC1))	C(C=NC(C)=C1C(=NC=C1N))	C(ON1C(=NC(NO)=N(N=C1)))
C(=S(=O))C1=C(CC(F)=NC=C1)	C(CNC1=C(C=C(Cl)C=C1)C)	C(C1=C(C2=N(NC(=O)N=C2NC1)))	C(C1=C(SC2C(=CC=C2(Cl))N1))
C(NCl)=C=CC=1C(=CSC1F)	C(C1=C(C2=C(N3C(=NN=C3C(N2CC1)))))	C(CO)=1C(=NC(=O)NC(=O)C1)	C(C1N(NN(=C=C(=C1N(=S(=O))))))
C(C(F)(F)(F))(C1(=C=CSNC1=C=C))	C(C(N)N=NC=NC(=O)C(=O))	C(C)C1=C(C=CC(F)=N1)O	C(F)=1N(=N(SC=2S(N=NNNSC2SNSN1)))
C(=S)=CN1S(CSC=C(C1=C))	C(C1C(=CC=CC=C1)NC(=O))	C(C1=C(SCN2C(=CC=C21)))	C(CCl)1=N(C=2N(=NC(C(F)(F)(F))=NC2SN1))
C(C=C(=S))1=C(=C(Cl)SCNC1)	C(C1=C(C2=N(SNC2=NC1=N)))	C(C(=C)C1=C(C(=O)NC(=O)C1))	C(C=1O(NN=C2N(N=C(=C=CC21))))
C(S(=O))=C=CC=C=CCCCl	C(C(=O)CCCN1C(=NN=C(C)1))	C(CN1C(=CC=C1NC(=O)NC))	C(F)1=C(=N(C(NS(=O)(=O))=CN=C1))
C(S(=O)Cl)C=CC=C=C(=CSCl)	C(C(=O)O)=CC=CC(=O)NC	C(C(O)OC(=O)N1C(=CC=C1))	C(N1(CN(=N(N2N(=C=NN=NN2N1)))))
C(=S(=O))C1=C(=C(F)(CC=NC1))	C(C1C(CCN2C(=CN=CN=C21)))	C(C)=CN=CC(=O)SC(=O)N	C(N=O)C=C1N(=CSNC1=CN)
C(OC1=C(C=CC=N1)C)S(C(F)(F)(F))	C(CNCC)=C(N1C(=CN=C1))	C(C=C1C(N2C(=NC=C2)CC1))	C(CS(=O))1=C(=NN=C=C2N(=NCNCC21))
CCCC(F)1N(=C=C=C=C(S1))	C(C=NC(=O)OC(=O)NC(=O))	C(CSCSC1=C(C=CC=N1)NC)	C(C=S)=NC1N(=CNC=NS1)
C(C=1S(C=C(C=S)(SC(=NC1))))	C(C1=C(C2=C(N=C(OC2=CC1))))	C(C=NC(=S)C(=O)NC(=O))	C(NNNC(F)(F)(F))1N(=C=C=C=C=N1)
C(F)1(SNC=2(C=C=CC=C(SC2S1)))	C(CC1=C(C2=C(C=CC=C2)CC1))	C(CSC(=C1C(=C2C(=NC=C2)CCC1)))	C(OS(=O)(=O))1=N(NN=C2S(N=C=NNSC21))
C(C(F)(F)(F))=C=C=CCC=S	C(C1=N(C=CC=C1CCC2=C(SCC2)))	C(O)C1C(=NC(=O)C1=CC=C)	C(S(=O)S(=O))N1C(=C(CS(=O))(N=C1F))
C(C(F)(F)(F))=1(C=C=CC=CSC1Cl)	C(C(=S)NC1=C(C(=O)C(=O)C1))	C(C(=O)F)C1=C(C(=O)N=NNC1)	C(OC1=N(N=NN=NC1=CSC(F)(F)(F)))
C(F)1C(=CS(N=C(=C1C=C)))	C(CN1C(=NN=CC=C1CN2C(CCC2)))	C(CCSCC(=O)C1C(=CC=C1))	C(C(=O)CNSN=C=CCl)=S(=O)
C(S)1(=NSC=2C(C(Cl)=C=CSC2(Cl))SC1)	C(C1=C(C(C)=CC=C1Cl)C=C)	C(C1=C(C(=O)N2C(=CC=C2)C1))	C(C=1N(C=NSC=NN1)N(=O))
C(C=C=S(=O))1S(CS(N=C=C1C))	C(CN1C(=CN=C1C(=O)O)C)	C(C)SC(=O)C(=O)N=CC=C	C(N(=C))SC1=C(SN=C=CC1)
C(SC(F)(F)(F))1C(=C(=C=CCC1N=O))	C(CCN1C(=NN=N1)C2=C(CCC2))	C(CN1C(=C2C(=CC=CC=C2C)CCC1))	C(O(S(=O)S(=O)Cl))=1C(=NCN(=C=NSC1))
C(CC(F)(F)(F))=1C(C=CC=C=C1)F	C(C(=O)NC(=O)NC(=O)C=C)	C(C1=C(N=CC=C1)C2=C(CCC2))	C(Cl)=1(S(N=CCS(N=C=CC1)))
C(OCl)C=C=C1(N=CCC1(=C))	C(C1=N(N=C(O)C2=C(C(=NNC21))))	C(C(=O)N1C(=N(NC1=CC=C)))	C(OCCl)1=N(C(=S(=O))SC=C(=NN1))
C(C1=C(S(C(F)=C=C=C1C)))	C(OC)=CC=CC=CC=C(C(=O))	C(C=O)=NN1C(=C(NC1=CC))	C(C=O)NSN1N(=C=NN=CC1)
C(S(=O))C1=C(=CN=C=CC1S)	C(C)C(O)=C1N(=NN=CN=C1)	C(C(=O)C=NC1=C(C(=O)NC1))	C(C1C(N=NN=NN1))=2C(=NNC2)
C(N=C=C1C(C=CS1)=COC(F)(F)(F))	C(C1=C(C=NC2=C(C(=O)NC21)))	C(CSC1=C(=CSC2=N(SC(=O)C21)))	C(C)=1(C(C(F)(F)(F))=C=C=C=NN1)
C(C=S(=O))1C(=CCSC=2N(=C=CC2S1))	C(C=CC=C1C(=NN=C(C1)))	C(CC(=O)N1C(=NN=C1)CC)	C(C=NN=CCN=S(=O)(=O))ON=O
C(S(=O)C(F)(F)(F))1(=CCC=C2S(N=C=C21))	C(C(=O)C(F)(F)(F))C=CC=CC=NC(=O)	C(C1=C(=C2C(=NC=C3C(=CSC32)N(C1))))	C(C=O)=1S(C=C=N(CC1C(F)(F)(F)))
C(SCCF)1=C(=C=C=CNS1)	C(CC)CC1=C(C2=C(C=CC=C2)NC1)	C(C(=S)N1C(=C(C)C=C1C))	C(F)1=C(=CN=C(NC(F)(F)(F))N=C1)
C(OCl)C1(=NC=C=CC2(=C=CCCSC21))	C(OC(F)(F)(F))N1C(=CC=CC=C1)C(Cl)	C(C)C(=O)N1C(=NC(C)=C1)	C(CN(N=C1N(=C(=N(N=NS1)))))
C(SNC=C)1=C(C=C=C(S(S(=O)1)))	C(C(=O)O)C=C(F)C=CC=C	C(CCCSC(=O)N1C(=CC=C1))	C(OC1=N(C=NC=C1NNO))O
C(S(=O)(=O)Cl)1=C(=C=CSC=C1CC)	C(CC1C(=CC=C1C(F)(F)(F))C=CN)	C(C1=N(C2=C(N=CC=C2)CCC1))	C(C1=N(N=C2N(=CN=C2C1)))
C(Cl)S(C1C(=C(C=C1(S(=O)C(F)(F)(F)))))	C(C(N=C(Cl)C=NC=NC(=O)))	C(C1C(=CC2=C(C=CC=C2S1)))	C(C=1O(C=NC=C2N(=NC=CSC21)))
C(=O)1(S(C=CC=CSC1=CC(F)(F)(F)))	C(C)C1=C(C=CC=C1SC(N))	C(C1=C(C(NC(=O)C1=NN=C)))	C(S(=O)(Cl))N=CN=NOC=C=S(=O)(=O)
C(C1(CSC=C=C=C1)N=O)S	C(CC1=N(CC(=O)C1=NC(=O)))	C(COCN1C(=CN=CC(F)=C1))	C(C=C=S(=O)(=O))ON1(N=C=N(SN=C1))
C(S(=O))=1C(=CNC=CC1S)C=S	C(C1=C(C=C(F)C=C1N=NC))	C(C=N)CC1=N(C(=O)NC1=C)	C(CF)N1C(=N(N=NN=C1CS(=O)(=O)))
C(C(F)(F)(F))1(C=C=CSC(C1=S)=O)	C(C=COC1C(=CC=C1N=CN=C))	C(CO)C(=O)N1C(=CSC=C=N1)	C(F)1N(=CN=C2N(=C=CNSN2C1))
C(CC(F)(F)(F))=1N(=C=C=C(C(F)C1))	C(C(=O)C(=O)N=C(C)C=C)	C(C1=C(C2=N(C(=O)CC2=C(C1))))	C(SCF)1C(=NC(=C1C=NCl))
C(SCNCF)C=C(=C=C=S)	C(C)=CC=CC=CC=CC=CC=C	C(C1C(=C2C(=NN3C(=CC=C3C2)N(C1))))	C(N1N(=CS(C=2C(N=NN=CC21))))
C(C=S)1S(CCN=CC1=C=S(=O))	C(C(=O)(C1=C(N=CSC1=C)))	C(C(=O)NN1C(=NC=CC1=C))	C(CCl)1=C(C2(=NNSN=C=C2N(S1)))
C(=C=CF)=CCCC1(=C=C(F)NS1)	C(C(=O)C1=C(C=CC=C1C(F)(F)(F)))	C(C1(C2=C(N=CC=C2)C=CC1))	C(C=S)1=N(N=NSN2(CN(=CSNN21)))
C(NSC1(C(=S)SC=C=CC1=S))	C(CNC(N)N=C1C(=CC=CC=C1))	C(C)=CN=C1N(C(=O)NC1=C)	C(C=S(=O)(=O))1=N(S(NN=NC1=S(=O)(=O)))
C(Cl)(C(C=C=C=S))C(Cl)=C	C(C(=O)N1C(=CC=CC=C1Cl))	C(CN1C(=CC=C1(C(=O)NC)))	C(CCl)=1(N=CN2N(=NS(N=NSC2C1)))
C(F)(C=1C(=CSC=NC1C=O))	C(C(=O)C=CC=CC(F)=CC=C)	C(C1=C(SC(C2=C(N=CC=C21))))	C(C=1O(CN=NC=NN1))=CF
C(CS)=1(C2(S(C=C=C=C=C2SCSN1)))	C(CO)=NC=NC=NN=NN=NN=C	C(C(=O)NC1=C(NC(=O)C=C1))	C(C(F)(F)(F))C=1C(=CC(C(F)(F)(F))=C=C1)
C(SC1=C(=CSC(C1(=S(=O)))=C))	C(C=CC=CC=CC=C(Cl)C(=O))	C(C1=C(NC(=S)C1=NOC=C))	C(ON(N1C(=N(C=C1))F)C)
C(=S(=O))1N(=C=CCCC1=CF)	C(CNC1=C(C=CN=C1S(=O)Cl))	C(CCOC(=O)N1C(=CC=N1))	C(F)=C1C(=NC2=N(S(N=NC2(C1))))
C(C1C(=CC=C1Cl)C(F)(F)(F))CF	C(C1=C(C=CC=C1)N2C(=CCN2))	C(O)C1=N(C=CC2=C(C(=O)NC21))	C(S(S(=O)(=O)(S(=O)S(=O)S(=O))))1(N=NN=C1)
C(CS(=O)Cl)=1C(=CC(SCl)=NC=C1)	C(C=CC=CC=CC=CC=CC=C(F))	C(C=NC1=C(N=C(NC(=O)C1)))	C(F)1C(C=C2N(N3N(=NN=C3NSN2S1)))
C(C=C=CC)=1S(C=C(F)C=NSC1)	C(C)(C1=C(C=C(O)C=C1))	C(F)=C(NC(=O)N1C(=NN=C1))	C(CCl)1=C(=C=N(C=2C(=CNC21)))
C(S(=O))1S(NSC2=C(C=C=C=C21))	C(C(=O)C(F)(F)(F))C=C1C(=NN=CN1)	C(C=1C(=CC2=C(S(CC2=C1))))	C(OC=C=S(=O)(=O))1N(=NN=NSN1Cl)
C(OCl)SC1(=CSN=C=C=C1C)	C(C=CN=CN=NC=CN=C(Cl)C)	C(C(F)C)=C1C(=NN=C1)N	C(CON=S(=O)(=O))1=N(SC(=S(=O))C(=S)NS1)
C(C=S(=O))=1C(=C=CC1)CC(F)(F)(F)	C(C1=C(C=CN=C1(C2=C(CCN2))))	C(CN1C(=CC=C1C)NC(=O))	C(C1C(=CSC=N(C1=O)))=S(=O)
C(S(=O))=1C(SC=C1)2S(C=C=CS2)	C(C1C(=CN=NN=N1)(C))N	C(C1=C(SC2=C(NC=C2)C=C1))	C(C=S)1N(=N(CC=C=C1N=C))
C(Cl)SC1=C(=CC=NC1SC(=O))	C(C=CC=C(C(=O)OC(=O)N))	C(C)C1=C(C(=O)NC1=NN=C)	C(C=1(C2(S(C(F)=C=C=C2))NSNSN1))
C(Cl)(SCl)1C(=CC(=C1C(F)(F)(F))C(F)(F)(F))	C(CSC1=C(CN2C(=CN=C2)C1))	C(CC1=N(SC(=O)C1=CC=C))	C(C1=N(C=CCN=N1))2=N(CNS2)
C(Cl)1C(C(Cl)=CN=C=C1C=S(=O))	C(C=C(Cl)C=C(C=CC(=O)O))	C(C=O)NC(=O)C1=C(C(=O)NC1)	C(S(=O)(=O))=1S(NN=CC2=N(SN=C2SC1))
C(C=N(C=S(=O)))1=C(SC(Cl)=CCS1)	C(C=CC=CC=CC=CC=NC=NC)	C(CSC1=C(C=NN=CC1=CC=C))	C(ON=O)1C(C=NC=C(C1=O))
C(C=C)=C1C(=N(SC=CC1S))	C(CC(N1C(=CN=C1)C=CC=C))	C(C)N1C(=C2C(=NN=C2)CC1)	C(C)SN1N(=NN=NN=C1(SCl))
C(=C)=C=C=CC(N=COCl)=S	C(CC1=C(N(=NN=C1(C))))	C(C(=O))C1C(=NC=C1)N2C(CCN2)	C(CCN=S(=O))=1N(=C=NC1C(F)(F)(F))
C(F)=1C(=NSC2=C(C(=S)SCCC21))	C(CN1C(NC(=O)N2C(=CN=C21)))	C(C)=CSC1=C(=NC(=O)NC1)	C(OC=NSN)=C1N(C=CN=C=N1)
C(F)1(C2=C(=NS(C2(=C=C(C(F)(F)(F))C1))))	C(CN1C(=C2C(=C3C(=CC=C3CC2)C(C1))))	C(C=C1C(=NN(C(=O)C(=O)N1)))	C(C1O(C=NN2C(=CSN=C=C21)))
C(OCl)1(C=C=CCC=C1C=S)	C(C=C1C(=CN=C(Cl)C=C1))	C(CSC(=O)N1C(=CC=C1SS(=O)(=O)))	C(CC(OC1(=NC=CN=N1))N)
C(CCl)(=C=C=S)(C(C=S(=O))C)	C(CN1C(C(=O)N2C(=CC=C2Cl)C1))	C(C1=C(NC(=O)C2=C(N=CC21)))	C(CS(=O)(=O)Cl)1=C(C=NN=C1S(=O)(=O)Cl)C
C(Cl)1=N(C=C(CS)C=C=C1)	C(C=NC(=O)N1C(=NN=CC=C1))	C(C(=O)C1=C(C(=O)N(C=C1)))	C(CCl)=1N(=NC2=C(NN=CCN2N1))
C(S(=O)C(F)(F)(F))1C(=C=C(=C=C=C1Cl))	C(C=NSC1C(=NN=C1S(=O)(=O))N)	C(C(=O)F)C1=C(C=NC1=C)	C(CF)1(=N(C2=C(=CSC=NN2N(S1))))
C(Cl)1(C=C=NC=CS1)C=CCl	C(C(=O)NC1=C(C(=O)C=C1))	C(C)C1=C(N2C(=NN=CC=C2)CC1)	C(F)1=C(NN=CN2C(=C=CN21))
C(OC(F)(F)(F))1=C(=C=CCC=C1C(F)(F)(F))	C(CN1C(=NN=N1)CCOC(=O))	C(CSC1=C(CN2C(=CC=C2C1)))	C(CF)1C(=C=CC2=C(NSN=C21))
C(C(=S)C=1(SCN=C=CSC1))	C(CSCC1=C(N=C(C)C=C1N))	C(COC(=NC(=O)N1C(=NC=C1)))	C(S)=C=C=C1S(N=NNC(C1))
C(F)1=N(CCC1=C=CC=C)	C(C1C(=NN=NC1=C(C(=O))))	C(C=NCN1C(=CC=CC=C1)C)	C(C=1C(=C2N(=NN=CN2N(Cl)C1)))
C(F)C=1C(CC=C=C=N(C1F))	C(C(N=C(C(=O)N1C(=NN=N1))))	C(CSC1=C(CC(=O)C1=C=O))	C(N=S(=O))(OC)1C(N=C=C=N(N1))
C(C)1(=C(=NCC=CC1=S))	C(CO)N1C(N2C(=NN=C2N=C1))	C(CS(=O)(=O)(C(F)(F)(F)))C(=O)N1C(=CC=C1)	C(C1=N(N(=N(CC=C1(NN=S(=O)(=O))))))
C(OCl)C1=C(=CCNC=C1C=S)	C(CN1C(=CC=CN=C1C=CC=C))	C(CN1C(=C2C(=CN=C2SC1)))	C(C(SCl)=S(=O)(=O))=C=NN=CC(F)(F)(F)
C(=O)1C(=C=NC(SC1SC=C))	C(C1=C(NC(N)=NC1=CN=N))	C(C=CN1C(CCC2C(=NC=C21)))	C(C(=S(=O)(=O))Cl)=1N(NN=C=NSC1)
C(F)CC=1S(C=C=NC=C1)	C(C1=C(C=CC=CC1=NC=CC))	C(CC1=C(C(=O)N2C(=CC=C2)CC1))	C(C1S(C=C=NNN1N=S(=O)))=C
C(N)1S(C=C=CSC1=C=C)	C(CSCC1=C(C=CN=C1)C2=N(SNC2))	C(C1C(=CC(C)=C1)C(=O))	C(CS(=O)(=O)S(=O)(=O)Cl)=1S(C=C=C=C=NC1)
C(Cl)1C(=CS(C=NSC1=C=C))	C(C=O)N1C(=CC=C1S(=O)(=O)C(F)(F)(F))	C(CC(=O)S(=O)(=O)(S(=O)(=O)))N1C(=CC=C1)	C(OCl)N=NCN1(N=C=NN=NS1)
C(S(=O)C(F)(F)(F))1=C(=C=NC=C(=C1C))	C(C(=O)SC=S(=O))=1C(=NN(C)NC1)	C(C(=C)C(=O)C1=N(C(=O)NC1))	C(CS(=O)(=O)S(=O)Cl)=1C(=N(C=C=N(N1)))
C(OCC(F)(F)(F))1N(=C(=C=CC=C1Cl))	C(C(=CC=C(Cl)C=CC=CN=C))	C(C(C)CN1C(=NN(=CC=C1)))	C(CN)1C(=C=CN(=C=NC1))
C(O(C(F)(F)(F)))C1C(=NC=CC=C1C)	C(C(N1C(=NN=CC=C1Cl)OC))	C(COC1=N(SC2=C(N=NC=C2)CC1))	C(N=S(=O)(=O))=C1N(N=N(SN=N(SN1)))
CCC1=C(=C=C(=NS(C1S(=O)Cl)))	C(C)=CC=CC=CC=CC=CC=C	C(CS(=O)(=O))C(=O)OC1=C(=NC=C1)	C(OCl)=C1N(=N(N=NNSC1=S(=O)(=O)))
C(C(C1=C(=CSN=C=C1S(=O)Cl)))	C(C1C(=CC=CC=C1)C2=C(CCC2))	C(C)N1C(=NN=C1N)C2=C(CCC2)	C(O)1=C(SC=CN=C1C=CC(F)(F)(F))
C(CC(F)(F)(F))SC1N(=C=C=C=C=C1)	C(C1=C(C=CC=C1Cl)C=C(O))	C(CN1C(=C(C(F)(F)(F))N=N1)C(=O))	C(ON=NC=S)N1S(N=NN=C(N1))
C(S(=O))1S(C=N(C=C=C1C(=C)))	C(C1=N(C(=O)C(C1=CC=C)))	C(F)N1C(=C2C(=NC=C2NC1))	C(S(=O)(C(F)(F)(F)))=1C(=CC=N(C=NN1))
C(C(F)(F)(F))1=C(=C=C=CCC1C(F)(F)(F))	C(C(=O)O)=CC=C(C(=O)O)	C(C=C1C(=CC=N1)C(C)C(C))	C(F)=C=C1N(=C2C(S(N=C2F))SCC1)
C(NC=C(=S))1(=CCSCC=C1)	C(C(=O)C=CC=C(Cl)C=CC=C)	C(COC1=N(C=CC=C1))C=C	C(F)N=N(CSC=1S(N=NN=CN1))
C(Cl)OCC1=C(=CCN=C=C1F)	C(C(=O)C1=C(C=C(Cl)C1=C))	C(CO)C1=C(=NN=CSC1=O)	C(CS(=O)C(F)(F)(F))1(=N(N=CC(F)=N1))
C(=C=C1(SCSN=CC1=S))C	C(C(N=C(C(=O)C1=N(N=CC1))))	C(C(C)CC(=O)N1C(=CC=C1))	C(OS(=O)Cl)C1=C(=NCC(=S(=O)(=O))N=N1)
C(S(=O))=1N(S(CC=2S(C=C=CC2C1)))	C(C)CC(Cl)=CC1=C(C=CC=C1)	C(C(=O)N1C(=NC=C1)CCC)	C(C)(=S(=O))SC1=C(=NC=NSN1)
C(SS(=O))=1(S(C=C=C(=CN=CC1)))	C(CCCl)C=C1C(=NN=CN=C1)	C(CSN=C1C(=NCC1=C=CC=C))	C(C)1=C(N=N(N=N1))CS(=O)(=O)(Cl)
C(O)=CS(C(=CS(N=C=C=C)))	C(C1=N(C=CC=CC1=CC=NC))	C(C=NN=C1C(=C(C)C(=O)N1))	C(O)1N(N=CN=C=N1)NC(=C)
C(Cl)O(C1C(=CC=C1(F))C)	C(CSC(N1C(=NN=CN=C1)C))	C(C1=N(C(=O)CC2=C(C=CC21)))	C(C1N(=CC=C1O(C(F)(F)(F))))NCl
C(S(=O)(Cl))=1C(=C=CNC=2(SCSC2C1))	C(CO)COC1=C(C=CC=C1F)	C(CS)CN1C(=CN=CC=C1NC)	C(C=O)(S(=O)C(F)(F)(F))1(SN(=C=NN=NS1))
C(=C)1C(C(=S(=O))SC2=C(=CSC21))	C(C(=C1C(=CC=CC1=CC=C)))	C(C=NC(=O)NC(=O)OC(=O))	C(O(NSC=1N(=C(S(=O)(=O))N=C=NC1)))
C(OCC(Cl)=S)1(=CCC=C(=NC1))	C(C1C(=CC=C1CC(=O)C=C))	C(C(O)1C(=CC=CC=C1C2=C(CCC2)))	C(C1=C(=C(C2N(N=C=N(N2(S1))))))
C(OC=C=S)=CC1=N(SCC1F)	C(C1=C(C(=O)CC1=CC(=O)))	C(C=C1C(=NC=C1)SC2=C(CCCCC2))	C(C=CC=1N(C=2C(=NC=N(NC2SN1))))
C(S(=O))S(CC=1(SN=C=C=CS(C1)))	C(C1=N(N2C(=CC(Cl)=C2NC1)))	C(CN1C(=CC=CC=C1)N(C))	C(OC(F)(F)(F))=C(N=CC=O)C=O
C(Cl)NC=1C(CC(=O)(C=C=C1))	C(C1=C(NC(=O)CC1=NC=N))	C(CSC1=N(SNC1=CC=O))=C	C(C(S(=O)C(F)(F)(F))=C=C=NO)1=C(=CSN1)
C(COCl)=C(=C1S(C(=C)C=N1))	C(CSC1=C(C(=O)C=C1)N=C)	C(C=C1C(=NC(N2C(=CC=C21))))	C(C(S(=O)(C(F)(F)(F)))C=O)1(N=C=C=C1)
CC(Cl)1(N=C(=C(=CC=C1C)))	C(C(=N)NC(N1C(=CC=C1N)))	C(C(=N))N1C(=C2C(=CC=C2NC1))	C(O(NN=O))=C=C=NOS(=O)S(=O)(=O)S(=O)(Cl)
C(C=CSCl)=CC=1(CC(=S)SC1)	C(C=NC=NC(=CC=C1C(=NNN1)))	C(C=S)=N(CC(=O)C(=O)N)	C(OCC(F)(F)(F))=1C(=CC(=S(=O))C=NN1)
C(=CF)=C=C=N(C=1S(CCSCSC1))	C(C1C(=CN=C1)N2C(=NN=NN2))	C(C(=S)SN1C(=NC=C1C(=O)))	C(OS(=O)(=O)(Cl))1C(=CN=N1)NC(F)(F)(F)
C(CF)=1S(C=C=C=C(S(=O)(C(F)(F)(F)))C1)	C(C1=N(CC2=C(N3C(=NN=C3CC2)C1)))	C(CC(=O)N1C(=CN=C1)CC)	C(C=S(=O))=C(N=CN=S(=O))S(=O)(C(F)(F)(F))
C(=S)C1=C(=NSC2(=CSCSC21))	C(C(=O)NC(=CC=CC=CC=C))	C(CC(=O)N1C(=C2C(=NC=C2)CC1))	C(NS(=O))1=C(N(=C=C=CC1(Cl)))
C(SC1S(CNC=C=C1F))=C=S(=O)	C(C(=O)OC1=C(C=C(C(=O)C1)))	C(C1C(C(=O)C2=C(=NC=C2C1)))	C(CN=S(=O)(=O))=C(=N(O(N=COCl)))
C(F)=1C(SC(=O)S(C=CN=CSC1))	C(C(=O)C=C1C(C=CC=C1))	C(CSNNS(=O)(=O)(S(=O)(=O)))=C1C(=NC=C1)	C(SCl)=1N(=C=N(S(C(=O)SNNSC1)))
C(S(=O)Cl)1=C(=CSN=C=C1SCC)	C(CN1C(=NN=N1)C2=C(C=CC2))	C(C1=N(C(=O)NC2=N(C(=O)CC21)))	C(OS(=O)(S(=O)S(=O)(=O)))(=C=C=C)C=S(=O)(=O)
C(C=S)(SN1O(C2C(=C(C=C2(C(S1))))))	C(CNC1=C(N2C(=CC=C2SC1)))	C(C1=C(NC(=O)C1=O)N=C)	C(O)=1(C(C=S(=O)(=O))SN=C=CN1)
C(S)C1=C(C(=NOCl)C=C=CC1)	C(OC(F)(F)(F))SN=C1C(=CN=CN=C1)	C(ON1C(=CC=CN=C1NC(=O)))	C(CNN=S(=O))1=C(NN=C=NS1)
C(CCl)=CNC=C=C(=CSCl)	C(C(=O)C=CC=CC=NC=CC=C)	C(C1=N(N=C(OC)C=C1C(=O)))	C(OCOCCl)1=C(=NC(=S(=O))C=NS1)
C(=S)1C(=CCC=C=C1F)SS(=O)	C(COS(=O)(=O)(Cl))=C1C(=CC=CC=C1)	C(C=NNC(NC1C(=CC=C1)C))	C(N(=N))OCC1N(=C=NN(=C1))
C(Cl)CSC1C(=C=C=C=CS1)	C(CN1C(=NN=C(F)1)C=C)	C(C1=C(=N(C(=O)N2C(=NCC21))))	C(F)=1N(=C=NSC=NC1C(N))
C(SS(=O))(C)1C(=CN=C1CC)	C(O)=NC(=O)C=CC=C(OC)	C(C(=N)N1C(=CC=C1)COC)	C(NSC=1N(=C=CSN=C1))S(=O)(=O)
C(CF)(C(F)(F)(F))1C(=C=C=CC=C1)	C(CN1C(=C(C=CC=C1)CCC))	C(C=C(NC(=O)CN1C(=NC=C1)))	C(N=C(=S))C1=C(SN=C(SN1))
C(=C=S)=CCCC=CF	C(C1=C(C(=O)NC=CC1=O))	C(ON=O)C1=C(=NNC1=CC=C)	C(C(N)S(=O)Cl)1=C(=C=NN=CS1)
C(S(=O)C(F)(F)(F))=C1S(C2=C(=NCC2=CS1))	C(C1=C(N2C(=CN=CN=C2F)NS1))	C(C)N1C(=CN(CC2C(=CC=C21)))	C(C(Cl)1N(=C2N(=NN=C2CC1)))
C(OCl)=1(S(CCN=C=C=CC1))	C(CN1C(=NN=C1N=C(Cl)C=N))	C(C=NNCS(=O)(=O)(S(=O)(=O)))C1C(=NC=C1)	C(CS(=O)S(=O)(Cl))=1S(N=C=NN=NN1)
C(CSC=CF)=1N(=CC=CSC1)	C(O)=CC=CC=CC=CC=CC=C	C(O)C1=N(CC(=C2C(=CC=C21)))	C(C=S)=C(N=C=CN)SC(F)(F)(F)
C(OCSC(F)(F)(F))(Cl)(=C1N(=C=C=CC1))	C(C=CC=C(OC(=O)O)C(=O))	C(C(=O)C1=C(C(=O)NC=N1))	C(F)1=C(=C2C(=CN(=N(SN2NCl)))CS1)
C(C)1C(=C(=C=C(=CC1Cl)))	C(C1C(=NN=C1N2C(=NNCCC2)))	C(C(=O)N1C(=CS(C1=CC=C)))	C(C(Cl)=O)(S(=O))1C(=C=NN=CN1)
C(=O)=CC=1C(=NCSC=C1)	C(CC1=C(CN2C(=C(F)C=C2Cl)C1))	C(CS(=O)(=O)(Cl))C1=C(N=CC=C1)	C(NOC=C=O)SC(C=CN=C=O)
C(S(=O))=1(SCC=N(C(SCl)=C=CC1))	C(CO)OC1=C(C=C(N)N=C1)	C(COC(=N)N1C(=CC=C1OC))	C(C=S(=O)(=O))1N(N=CC=CC1=S(=O))S
C(N(=CC=S))=CSC=CCSCl	C(C=COC1=C(C(=S)SC1=C))	C(C(S(=O)(=O))C1=N(C=CC=C1SC))	C(OS(=O)(=O)(C(F)(F)(F)))=C=C=C=S(=O)(=O)
C(F)1S(CC=C=C=C1S(C=S(=O)))	C(C=C(O)C(=O)N1C(=NN=C1))	C(F)N1C(=CC=C1)C2=C(CNC2)	C(F)1=N(N=N(C2=C(C=NCSN21)))
C(Cl)1=C(=CC=NCC1=CC=S)	C(CS)NC1=C(C=CC=C1N=C)	C(C=N(C(=O)C1=C(C(=O)NC1)))	C(F)1(=CN=CNC1N=NN=S(=O)(=O))
C(O)1(C=CC=CN2C(=C=C=C21))	C(CSC(N1C(=NN=NN=N1)C))	C(C(=O)N1C(=NSC1=CC=C))	C(F)=1(N(S(=O)(=O))(SN=CC=CN=C1))
C(C1C(C=C2S(C=C=C=C2N1)))	C(C=C(C(=O)C1S(N=CN=C1)))	C(C(ON=C1C(=NC=C1)NCC))	C(F)=1N(=C=C=NC2N(=C(SNSN2Cl)SN1))
C(=S(=O))1C(=C=C=CC1SCC(F)(F)(F))F	C(C1=N(S(N2C(=CC=C2)C1)))	C(C=1C(=NC2=C(NCC2=C1)))	C(F)1C(=NSC=2(NS(N=C=NNC2S1)))
CCSN=C1C(=CSC(=S)C1=S)	C(C1=C(C=C(Cl)C2=C(C(=O)CN21)))	C(C1C(=NNC2C(=NC=C21)))	C(CSC(F)(F)(F))=1S(N=CN=N(N=C1))
C(O)=CC=1C(=CSCN=C1)C(F)(F)(F)	C(CC1=C(C=C(F)C=C1)(C))	C(OCSCSC1C(=CC=C1)N=C)	C(N=C)(C1=N(C=C(C=S)CS1))
C(N)(CC1=C(C=C=C=CS1))	C(C(=O)O)C=CC=C(Cl)C=C	C(C(=O)F)=1C(=NC=C2C(CCC21))	C(CN=C=O)1N(SN=N(NC1=O))
C(C)1(N=C=CC2=C(=CS(C21)))	C(COC(=O)N1C(=CN=C1Cl))	C(C(=O)NCCCN1C(=CC=N1))	C(C=1C(=C=C(N(=CO))NNN1))
C(C(F)(F)(F))C1=C(=C2C(N(=C(=C2Cl)))CS1)	C(C(=O)N1C(=NN=C1)CCC)	C(C(=N)N1C(C2=N(N=CC=C2CC1)))	C(C1=C(=NN=C=CC1Cl))S(=O)(=O)(C(F)(F)(F))
C(=N)1C(=C(CS)C=C=C1(Cl))	C(OC(=O)N=C1C(=NN=NN1))	C(O)1C(=CC=CC=N1)CC2=C(NCCCC2)	C(OCN1S(C=NN=N1))=C(=C)
C(C(F)(F)(F))1C(=CC=C1C(F)(F)(F))C(F)(F)(F)	C(CCN=CC1=C(C=CC=C1NC))	C(C=NC(=O)N1C(=NNC1=C))	C(Cl)(=S)SC=1C(=NC=C=CSN1)
C(C=1S(CSC=C1))(=C=NC)	C(CC(F)C=O)C=C1C(=CC=C1)	C(C(=O)N=NOCC(=O)NC(=O))	C(C=C=S)1N(=N(C=NCC1S(=O)))
C(C=S)1=C(=CN2C(=CS(C2F))SC1)	C(CN1C(=CC=CC=C1NC(=O)))	C(C1=C(C2=C(N=CC=C2)NC1))	C(CN=S(=O))1=N(C=C(C(F)(F)(F))NN=C1)
CCO(C1C(=CC(Cl)=N1)C)	C(CCCl)N(C)CC1=C(N=CN=C1)	C(C=CC1=N(NC(=O)C1=NC))	C(C=S(=O)(=O))=1C(S(NC(=S)(N=NC1)))
C(=N(C=C=S))CCS(C(=C=S))	C(CC1=C(C(=O)N2C(=CC=C2)C1))	C(CC1=C(C(=O)C=NN1C(=O)))	C(ON=O)1N(N(=C=C2N(=NCC21)))
C(Cl)(S(=O))=CN(C=C1S(C=C=C1))	C(C1C(=NN=N1)C=CC=CC=C)	C(C=NC(=O)CC(=O)NC(=O))	C(F)=1(C2=C(N=CC=3C(CSC3Cl)2F)NSNN1)
C(F)1=C(N=C(C=S(=O))CC=C1)	C(C=C(O)(C1=C(N=CN=C1)))	C(C(=N)NC1=N(C(=O)C(=O)NC1))	C(ON1S(C(=CN=S(=O))N=NN=N1))
C(CCC=S)1=C(=CSN=C(S1))	C(C=NC1=C(N(=CC1=CC=C)))	C(C(=O)C)C1=N(N=CC=NN1)	C(C=CC(F)(F)(F))1N(=NC=C1S(=O)(=O)(S(=O)(S(=O)(=O))))
C(F)1(CSCC2(=CC=CC=C2C1))	C(CN1C(=CC=C1)C2=C(C=CC2))	C(C1=C(CN2C(=C3C(=NC=C3NC2)C1)))	C(N1N(=C=NS1))=2C(=CSCSC2)
C(OC(F)(F)(F))=1C(SN=CC=C1)=CC	C(CO)=CC=NC(=O)OC(=O)	C(C1(C2=N(C=CC2=CSC1=N)))	C(C=S(=O)(=O))=1C(=NCC1C=C(Cl))
C(F)1C(C=2C(=C=C=C(F)SC2NS1))	C(C=CC(=O)C=CC=CC=C(N))	C(C(=O)N1C(=CN=C1)CCC)	C(N=O)=1N(SC(=S(=O))S(NN=NNC1))
C(N=CC=C)C=CSC=S	C(CO)=C1C(=CN=NC1=CC=C)	C(OC=C(NC(=O)N1C(=CC=C1)))	C(SNC=1O(N=NN(=CC1SN=N)))
C(CSCl)1=C(=CS(C=C=C1O))	C(CC1=C(N=CN=C1C2=C(CCC2)))	C(C=C1C(=CC=CC=C1)C(=O))	C(OCl)1=N(C(S(=O)(C(F)(F)(F)))(=CC=C1))
C(=NSC(C(F)(F)(F))=C=C=CC(F)(F)(F))=CCF	C(C(=O)C=CC=C(C(=O)C=C))	C(C1=C(C2=C(C(=NS2)C=C1)))	C(C=O)1N(=CN=CN=C1S(=O)(=O)C(F)(F)(F))
C(C(=C)C(F)(F)(F))1=C(C(=S)(C=C1))	C(C=NC1=C(C=C(O1)C(=O)))	C(C1=C(C=CC=C1)O)C(F)(F)(F)	C(=S(=O))1N(=C2S(NC=NN=NN2SN1))
C(O)1=C(=C(C(F)(F)(F))S(C=CC1=C))	C(C1C(C2=C(C=CC=C2N=C1)))	C(C=NC(=C)C1=C(CN=C1))	C(CCl)1C(=C=C=C2(SN=NNN2C1))
C(C(C(F)(F)(F))=NS)1C(S(C=C=C=C1))	C(CCOC1=C(N(=NN=C1))S(=O)(=O))	C(C=C1C(=NNC(=O)N(C1=N)))	C(CC=1S(CN=NN=C1))=S(=O)
C(Cl)=1C(=CS(C=CC1(SC=S(=O))))	C(CC1C(=NN=N1)N2C(=NNCC2))	C(C(=O)CC(=O)N1C(=CC=C1))	C(O)1=C(=CS(N2C(N=NC=CC21)))
C(=S(=O))CC=C=C=CCCl	C(CN1C(=NN=N1)C2=C(C=CC2))	C(CN=C1N(C(=O)SC1=NN=C))	C(O(N=NCl))=1C(C=2N(=NSC2SC1))
C(CCl)1=C(NC=CC(=S)C1=O)	C(C(=O)C(F)(F)(F))C=CC=CC=CN=C	C(C=C1C(=CC=CC(=O)C1=O))	C(F)=1(C(C)S(C=C=C=N(SC1)))
C(CC)(C1=C(C=C=C=N1)F)	C(C=C1N(=C(O)C(=O)C=C1))	C(OC1C(CC(=O)N2C(=NN=C21)))	C(Cl)=1(S(N2N(=C=CN=CN2C(F)C1)))
C(CCC(F)(F)(F))=C(=C=C=S)	C(C)N(C)CCN1C(=CC=CC=C1)	C(C1=C(C2=N(NC(=O)C2=CSC1)))	C(C=S)1=C(NSN=C1C=S(=O))C(F)(F)(F)
CONSC=1S(C(F)=C=C=CSC1)	C(C=C1S(N=C2C(=NN=NN2)C1))	C(CN(=O))C(=C=CNC(=O))	C(OS(=O)(=O))1=N(C=CCSC1=C=C=S(=O)(=O))
C(S(=O)Cl)=1S(C2(=CNSC2=C=CC1))	C(C=O)(O)C=CC1=C(NC=C1)	C(CN=C1C(=C(N2C(=CC=C2)NC1)))	C(C(C)=O)=1S(C2N(=CC=C2NC1))
C(OCl)=C1C(=C=CN(C=C1F))	C(C1=C(C(=O)CC(=O)C1=N))	C(C=C1C(=NN=CC=C1)N=C)	C(C(N1N(=C=CNC=C1S(=O)(=O)))=S)
C(S(=O)Cl)1(C=CN(=C(CF)C=C1))	C(C(=O)O)C1=C(C(=O)C=CC1)	C(C=C1C(=NC=C1)CNC2=N(CCNC2))	C(CF)=CN1N(=N(S(N=C=C1)))
C(=CS(=O)(Cl))=C1S(CC=C=NC1)	C(C(=O)C1=C(C=CC=C(Cl)C1))	C(C=S)SCN1C(=NN=C1N(C))	C(C=S(=O))N1N(N=C=CN=C1F)
C(S(C=1C(CC=CN=C1)))=S(=O)	C(C(=O)C=CC=CC=C(Cl)C=C)	C(C=C1C(=CN=N1)NC(=O))	C(F)=1C(=C2S(CN(=NC=C2SC1)))
C(N)=CO(C1S(CC=C(=C=C1)))	C(C1=C(N=C(N)C=CC1=O))	C(CN1C(=CC=N1)NC=NN=C)	C(C1(=NN=NN1))=C(OC=C)
C(=S)SC1(=C=CC=NC(C1S(=O)))	C(C)CC1=C(C=C(Cl)C=C1F)	C(CSC1=C(C2=C(C=CC=C2)CN1))	C(C=C=NN=NC(F)(F)(F))C=S
C(OC(F)(F)(F))=1S(C=C2C(=CSC=C2)SN1)	C(CO)C1C(=CN=C1(C2=C(CNC2)))	C(C=C1C(=NN2C(=NN=C2)C1))	C(OC(F)(F)(F))1C(=C(NS(=O)Cl)N=C1NCl)
C(C=S)1=C(=CSCCC1=S(=O))	C(C)C=CC=CC=C1C(=CC=C1)	C(C(F)(C)N1C(=C(S(=O)(=O))C=C1))	C(OS(=O)(=O))=NC=1N(CN=CC=C1)
C(S(=O))1(CSC=2C(=C(=CN=CC2S1)))	C(C=CC=C(CN1C(=NN=C1O)))	C(NN=NC(=O)NC1C(=CN=C1))	C(OCl)=1S(N=NC=NC1C=CS(=O)(=O))
CC1=C(=C(C(F)(F)(F))(CC(=S(=O))N=C1))	C(CC(=CC=NC=NC(=O)C=C))	C(C=1C(=NN2C(=C(NC2=C1))))	C(F)=1N(SC2N(=C(OCl)N=C2SNNNC1))
C(C=S)=1(NC=CSC(=C1)C)	C(CO)=CC=NC=CC=CC=CC=C	C(C1=C(C(=O)C(=O)NC(=O)N1))	C(F)=1N(SNN=C=NN1)NN=S(=O)(=O)
C(=O)=CC1N(=C=C(F)SCC1)	C(CN)=C1N(=NN=CN=C1)	C(C=C1C(=NC=C1)C2=C(CCC2))	C(C(S(=O))N)=1C(=CN=NC=C1)
C(NCl)=C1C(=C(F)C=C1SC)	C(C)=CC=C1C(=CC=C1C2=C(SCCN2))	C(CC1=C(=NC(C1=C)C(=O)))	C(C1(=NSC=NC=2N(=C=C=NCSNNC2SN1)))
C(OC1=C(SC2=C(SN=C=C2(F))SC1))	C(C=CC1C(=CC=CC=C1)CC)	C(CSC1=C(C(=O)NC1=C=C))	C(C=S)ON1N(=CC=2(NN=CC2N1))
C(OCl)1C(=NC=CSC1=S)C=C	C(C=O)N1C(=C2C(=CC=C2CC1))	C(C(=O)N1C(=CC=C(C1=C)))	C(C1=N(N=NSC2S(C=NC(=S)C21)))
C(SCF)1=C(C=C=N1)CC=S	C(CNC1=C(C=CC=C1(C)))	C(C1=N(C(=O)NC(=O)C(=O)N1))	C(OS(=O)(=O))1(=CNN=N(N1N=C=S(=O)))
C(CC(F)(F)(F))1=C(=NC=CCC1=O)	C(C(=O)N(C1=C(C(=CN=C1))))	C(C(=O)CN1C(=C2C(=CC=C2SC1)))	C(CSC=S)=CON=NC=NS(=O)Cl
C(S(=O))=1S(CN(=C2C(=C=C=CCC21)))	C(C)(O)=CC(=O)C1=C(C=NC1)	C(C(=O)NC1=C(C(=O)SC=C1))	C(C=O)C=NC1=C(SC=NSC1)
C(=O)C(S(C=1C(CN=C1)=C))	C(C=CC=C1C(=CC=CC=C1))	C(CNC1=C(C(=O)N=C(=C1)))	C(NC(F)(F)(F))1C(=CN=C1NNN=S(=O))C
C(F)SN(=C=C=C=CC(S)C=C)	C(C=NC=CC(=O)O)C(=O)C	C(CS(=O)(=O))C(=O)OCCC1C(=NN=C1)	C(C1=N(C=C(N)N=C1O(NCl)))
C(S(=O)C(F)(F)(F))(=C1S(CC=C=C(=C1)))	C(C=NC=CC=C1C(=NN=NN1))	C(C1=C(=CC(NC(=O)C1=C)))	C(S(Cl))=1(C=2S(N=CN=NC2SC(F)NC1))
C(CCl)OC1C(=CN=C=CC1(=S))	C(C=NC(=O)N=C(N)N=CC=C)	C(C1=N(C2=N(NC(=O)C2=CC1)))	C(N)1S(N=C=CC(=S(=O)(=O))C1=C)
C(CSC1(=C=N(SC=C=C1)))	C(C(=C(NC=CC=CC=C(C(=O)))))	C(C(=O)N1C(=CCN=NC1=C))	C(C=O)1=C(=CN=N(NN1S(=O)(=O)))
C(CCS(=O)(Cl))C=1S(N=C=C=C1)	C(CSC1=C(C=CC1=NN=CN=C))	C(C1=C(C(=O)NC(=O)C1=N))	C(F)=1S(CC=2S(C=CSN=NNC2C1))
C(Cl)1=C(=CS(CC=C1SC=N))	C(C=CC(=O)CCl)C=C(C(=O))	C(C)C(=O)N1C(=CC=C1)C	C(C1N(=C2(C(=S(=O))N=NSC=C2(N(S1)))))
C(SCl)(=S)C=C1(C2=C(=NSC2CS(C1)))	C(CN1C(=C2C(=CN=C2CC1)))	C(C)C1=N(C(=C)C(=O)C=C1)	C(OC(=C=NOCl)C(F)(F)(F))=1C(=C=NN1)
C(OCl)=C=N(C=C(=C1S(C(F)CS1)))	C(CN(CC1=C(C=CN=C1N=C)))	C(O)SC1=C(=NN2C(=CC=C2)NC1)	C(C=S(=O))1N(=CC=2N(S(C=NC2C1)))
C(F)CC1C(=C=CN=CC1=S(=O))	C(CO)=CC=CC=CC=C(C(=O))	C(C(=C)N1C(=C(F)C=C1C))	C(CCl)N=NC(=NO(C=NC=O))
C(C)=1C(CC(Cl)C=C=C1)=C	C(CSC1=C(C=CC(Cl)=C1)C)	C(C1=C(C(=O)N(C1=CC=C)))	C(OCl)=1S(CN=C=NC1C=S(=O)(=O))
C(OC(F)(F)(F))SCC=C1C(=CC=C1)(F)	C(C=CN=CN=CN=CC(Cl)=C(C))	C(C)C(=O)N1C(=CC=C1)C	C(OS(=O)(=O)S(=O)C(F)(F)(F))(C=S)1N(=CN=C1)
C(C)=C=C(=CC=CCCl)	C(C1=C(C(=O)C=CC1=CC=C))	C(CO)N1C(=NC=C1C2=C(NCC2))	C(C=S)1C(=CN=NN=C1CCl)
C(C)=1C(=C(=CN2C(SC=C2C1)))	C(CO)(OC(=O)N1C(=NN=N1))	C(C1=C(C2=C(N=CC=CC2=C(N1))))	C(ONN=C=C=S)N(=CSC(F)(F)(F))
C(NC(=C1C(S(C2C(=CC=C2C1)))))	C(C(=CN=CN=CN=C(C(=O))))	C(C1=C(C(C(=O)C1=CC=C)))	C(OC=S)=1S(N=CN=CS(NSN1))
C(CF)C1C(=CN=C(=C=C1S))	C(C=CC1=C(C(=O)C=CC=C1))	C(C1=C(C(N)N2C(=NC=C2)CC1))	C(OCN1N(=CN(=C1NS(=O)(=O)S(=O)Cl)))
CCNSC=C=C(=C(C=O)F)	C(C1=C(C2=C(C(=O)NC2=CC1)))	C(F)N1C(=CC=C1OCC2=C(SCC2))	C(ON=S(=O)(=O))=1C(SN=C1)NCN=S(=O)
C(=S)=C1S(C=CCS(C1=CS(=O)))	C(C(=O)N1C(=CC=C1S(=O)C(F)(F)(F)))	C(CN1C(=CC=N1)OC2=C(CCC2))	C(C=S(=O))C1=C(=NNSCC1=S)
C(Cl)1=C(=C(C(F)(F)(F))CC=C=C1N)	C(C1=C(C(=O)C(C1=CC=C)))	C(C=C(Cl)C1=C(C(=O)C(=O)N1))	C(O)=1C(C(S(Cl))=C=C=CSC1)
C(=NC(F)(F)(F))1C(C2=C(=C=C(S(=O)2)S(C1)))	C(C=NC=CC=C(C1=C(C(=O)NC1)))	C(F)=C1C(=C2C(=NNC2=CC1))	C(F)N1S(N=CC=C1C=C=S(=O)(=O))
C(S)=C1S(CN(=C=C(=C1C)))	C(C)=CC(=O)NC(=O)OC(=O)	C(COC)N1C(=NN2C(=CC=C2S1))	C(F)=1(SN=C=C2N(=NN=NCN2NNC1))
C(S(C(C(F)(F)(F))=CCl))(=C=C=C)	C(CN(C1=C(C2C(=CC=C2)CC1)))	C(C(=O)C(=O)NC1=C(SC=C1))	C(C=C=C(=C=S))S(=O)(=O)C(F)(F)(F)
C(=CS(=O))1S(C=C=CC=C1F)	C(C(=O)C=CC=C(C(=O)C(Cl)))	C(C(F)CC(=O)N1C(=CC=N1))	C(F)N1C(=NC=2S(N=CC=CC2(N1)))
C(SCl)1=C(=C=C(CC(F)(F)(F))N=C=C1)	C(C(=C1C(=CC=CC=C1C(=O))))	C(C1=C(C=C(C(=O)NC1=C)))	C(CCS(=O)C(F)(F)(F))N1(C=CC=CC=N1)
C(OCl)1=C(C=2N(=CSC=C=CSC2CC1))	C(OC1(C(=C2C(=NN=CC=C2CC1))))	C(CSCC1=C(N2C(=CC=C2NC1)))	C(ONCl)=1(N=C(=NCN=NN=CNC1))
CCCC(=C1(C=CC=C(SCl)1))	C(C1C(=C2C(C=C3C(=NN=C3)C2)CC1))	C(CN)N=C1C(=CC=C1C(=O))	C(OC(=O)(Cl))C1=C(=C=CNCN1)
C(F)1N(=CCC=C=C1C=CF)	C(CNC1=C(C=CN=C1N)OC(N))	C(C=C)N=C1C(=NC=C1N(C))	C(S(=O)(=O)Cl)1N(=C=C=C=C(O1)C)
CC1S(N=C=C=C(S(=O)1)C=C)	C(C(=O)NC1=C(N(=CC1=C)))	C(C(=O))=C1C(=C(CN=C(C1)))	C(OCl)=1C(=NN(=C2C(=CNSNN2N1)))
C(CNCF)=1(SC=C=C=C=C1)	C(CNCCC(=N)N=C1C(=CC=C1))	C(CN1C(=C(Cl)C=N1)C2=C(CNC2))	C(CCl)1C(=NN=C=C=N1)S(=O)C(F)(F)(F)
C(C=S)1=C(NC(C(F)(F)(F))=CSC1=C)	C(CO)=CC=CC=CC=CC(=O)	C(O(NC(O)N1C(=C(Cl)C=C1)))	C(ON=N)1N(=NSC2(=NC=NC21))
CCC=C=C=C=COC(F)(F)(F)	C(CO)COC1=C(C=CC=C1SC)	C(C)1S(C(=NSC1=C=C(C=C)))	C(N=S(=O))=1N(NSN=N(S(N=CNC1)))
C(N=CSCl)1C(=C(C=S(=O))C=C1)	C(C(=O)CC(=O)C=CN=C(F))	C(CS(=O)(=O)(Cl))C1C(=CN=CC=C1)	C(OCl)=C1N(NC2=N(N=C=CC2(F)N1))
C(SC1C(=CC=C1)SN)COCl	C(C=O)C=CC=CC=NC=NC1=N(NSC1)	C(CSC1=C(CC2=C(=NC=C=C2C1)))	C(CSN=S(=O)(=O))=CC=C(=O)
C(OC=N(C1=C(S(C=CC=C1))))	C(CN(C1=C(N=C2C(=CC=C2C1))))	C(CC(=O)C1N(C2C(=CC=C2)SC1))	C(C1(=NSNN=C=C1F))=2S(NNN2)
C(OCCF)=1N(SC=C=C=C1)	C(C=C(O)(CN1C(=NN=N1)))	C(O)=NC1=C(NN2C(=CN=C2Cl)CC1)	C(OC=NNSS(=O)Cl)=1N(=C=N(SNC1))
C(=C1(C=CCS(C=N(C1(C=O)))))	C(C(=O)C(=O)O)=CC=CC=C	C(O)SC1=C(=C=N(N2C(=NCN21)))	C(C=NO(Cl))C1N(=CSC=C=N1)
C(SC=C=S)=1(SN(=CCC(O)C1))	C(CN1C(=CC=C1C(=O)O)C)	C(C(=O)C1=N(N=CC2=C(NCN21)))	C(S(=O)(=O)Cl)=1C(=NN=NNSC1SC=N)
C(F)1N(SCC1C2(C=CC=C2))	C(C1=C(N2C(=CC(F)=C2)CCC1))	C(C1C(=NC=C2C(=NC(=O)C21)))	C(C(=C1N(=N(C2S(C=NN=NN2N1)))))
C(CC=C=CS)(=S(=O))C=C(Cl)N	C(C=O)N=NN=C(OC)C=CC=C	C(F)1C(=NSC1=CC=CC=C(F))	C(C1C(=C(=NN(N=O)(N=NN1))))
C(C1=C(N(=C=CC=C1(S))))	C(C=C(C)C=CC=CC=NC(=O))	C(CC1=C(C(=S)C(=O)N=C1))	C(C=S(=O)(=O))=1C(=C=NC1SCl)S(=O)(=O)Cl
C(S(C=CSCF))=C=C=CF	C(C=CNC(=C(C(=O)C=CN=C)))	C(C(=O)N1C(SCC2C(=CN=C21)))	C(C=S)=NONN(C=S)N=S(=O)
C(S(=O)Cl)C=1S(C=C=NSC1C=C)	C(CO)=C(N)C=CN=CN=CN=C	C(C(F)N1C(=NC=CC=C1OC))	C(F)=1(C=NS(NN=N(SN=CNC1)))
C(S(=O)C(F)(F)(F))=C1C(=NC=CC=C1C(F)(F)(F))	C(CCCl)=NC=C(C=CC=NN=N)	C(C(=O)C1=C(C(=O)NC1=C))	C(C=S(=O))1=C(=CN=CNC1=S(=O))
C(CC1=C(S(C=NC=C1C=O)))	C(C(=O)O)=C(F)C=CC=CC	C(COC(=S)C1C(=CC=C1)N)	C(N1(N=NS(C=2C(=NN=NCC21))))
C(F)C(C=C=C(=S))=CC(F)(F)(F)	C(C=NC=NC=NC=CC(=O)N=C)	C(CN1C(=CC=C1C=C(F)C(F)))	C(C1C(=N(C=N1))C(F)(F)(F))SS(=O)(=O)S(=O)(=O)Cl
C(F)=CC=1(S(C(=S)CC=CSC1))	C(C1=C(C(N)=NN=C1)NC(N))	C(C1C(=CN(C)C2C(=CC=C21)))	C(NSCl)=1(SN2C(=N(N(=C2C(F)(F)(F))))CSN1)
C(O)1=C(=C=CC2C(=CNC21))	C(CO)C1C(=NN=C1C(=O)C)	C(C1=N(SC(F)C=NC1=CC=N))	C(F)1(C=NCC=2N(=NN=C(Cl)NC2N1))
C(=S)=C1C(=CSCN=C1(C(F)))	C(C1=C(C(=O)NC2=C(C(=O)NC21)))	C(C=C(Cl)NC1=C(C=CC=C1))	C(OS(=O)Cl)1(=C=N(C=NN=C1C))
C(S(=O))NC=1S(C=C=CC(=C1))	C(C1=C(N=C2C(=NN=C2)NC1))	C(C)=CC1=N(C(=O)NC1=N)	C(N1O(C(=C=S(=O))N=CNC1=N))
C(C(F)(F)(F))C=1S(C(C=O)C(=C(=CN1)))	C(CSC1=C(C(=CC=C1)C(F)(F)(F)))	C(CCOC(=S)N1C(=CC=C1C))	C(C=1C(S(C=2C(=C=NN=CNSNC2)N1)))
C(OC=CF)C=C(=CC=NSCl)	C(C=NC1=C(C(=O)C=C1OC))	C(C(NC(=O)N(CN1C(=CC=C1))))	C(C1=N(N=C2(C=NNCSC2=C1)))
C(OCl)1=C(=C=C(=CCC1(C)))	C(C)C=NC=C(C=CC=CC(=O))	C(C=C1C(=CC=C(C(=N1)C)))	C(SC=CC=1N(=CCN=NN1))
C(=S(=O))CC=1(N=C=CSC(SCl)SC1)	C(F)=NC=C(OC1=C(N=C(NC1)))	C(C=C1C(=C2C(=NC=C2C(N1))))	C(CN=CF)=1C(=NCN=NN1)
C(Cl)1=C(=C=NC1SCC=C)	C(C1=N(N=C(C2=C(C(=O)NC21))))	C(C(=O)N1N(NC2=C(=CC=C2N1)))	C(C=C=O)(=CS(=O)S(=O)C(F)(F)(F))S(C=S)
C(OC(F)(F)(F))=C=N(C=1C(=CS(C(C1))))	C(C1C(=C2C(=NN=NC2=CC1)))	C(C(=O)N1C(=CN=C1)C2=C(CCCCC2))	C(CS(=O)S(=O)(Cl))=1N(=C(=CN=CC1))
C(C1C(=CSCC=C1F)Cl)=C=S(=O)	C(CSC1=C(C(N)=CC=C1OC))	C(ONC1=C(CSC2=C(N=NN=C21)))	C(F)C1=C(S(N=CC=NC1=S(=O)(=O)))
C(OC(F)(F)(F))1S(C=2C(=CN=C=C=CSC2)SC1)	C(C=CC=CC=COC(=O)C(=O))	C(C(S(=O)(=O)(S(=O)(=O)))O)C1=C(N=CC=C1)	C(C=NC=1S(CN=C2S(N=C=NSC2C1)))
C(N1S(CC=C=CS1))=C(C=S)	C(C=CC(F)C(=O)O)=NC=C	C(C(=S)N1C(=CC(S)=C1C))	C(F)=C1N(=C=N(NNS(C1=S(=O)(=O))))
C(N)=1C(SC2=C(=CSC(=O)SC2(C1)))	C(CO)=C1N(=CN=C1C(=O))	C(CC(=O))C1=N(C=NC1=C)	C(CN(=S(=O)(=O)))1=N(C=N(C1N=S(=O)(=O)))
C(=C1C(N=C=C2S(C(F)(=CC21))))	C(C1=C(N2C(=NN=C(F)C=C2C(F)(F)(F))NS1))	C(C1=C(=N(C=C1NC(=O)N)))	C(OS(=O)(=O)Cl)=NN=C=CC=CSN=S(=O)
C(Cl)CC1C(=C(N=CCl)C=C1)	C(CS)C(O)CC(=C1C(=NN=N1))	C(C=O)C1=C(NC(=O)C1=N)	C(NN=C(=NN=CC=O))(S(=O))S(=O)(=O)
C(CC=C(=S))=C=CC(F)(F)(F)	C(CSC1=N(C=C(O)C=C1OC))	C(C1=C(NC(=O)N=C1)C(=O))	C(CF)1(N=CC2(=C=NSN=CN2S1))
C(S(C(F)(F)(F)))1C(=CC=N1)CSC=C	C(CNC1=C(C(N)=C(N)N=C1))	C(CSCC1=C(CN2C(=NN=C2C1)))	C(ONC=S(=O)(=O))1=N(N=C2S(N=NC2C1))
C(C=CC(F)(F)(F))C=C=C=S	C(C=CC=CC=CC=C1C(=CC=CC1))	C(C(=O)N1C(=C2C(=CC=C2)NC1))	C(C=O)1=N(N(=CCCC1=CN))
C(F)1(CSC=C=CC1=O)C=S	C(C=O)C=CC=CC=CC=CN=C	C(C=NC=CN1C(=CC=C1F)C)	C(CCl)N=C=N(C=C=CN)
C(F)=1C(C=C=CN=C1)CSS(=O)	C(CO)C1=C(C=CC=C1)N=C	C(CSC)C1=C(C=C2C(=NN=C2C1))	C(C1S(N(=NN=C2C(N=NN=NSN21))))
C(=O)CC=1C(=CNS(C(=S)C1))	C(CCC1C(=NN=N1)C2=C(CSC2))	C(C=NCl)NC(=O)C(=O)C(=O)	C(C(SNS)=S)1=C(=C=NCCS1)
C(O)=CCCC1=C(=CN=C=CS1)	C(CN1C(=NN=CC=C1COC)C)	C(C=S)N1C(=C2C(=NC=C2)SC1)	C(CF)NC(=S(=O)(=O))OC=C=C=O
C(S(=O))=CSC=C=CC=S	C(CC)COC1=N(C(O)=CC=C1)	C(OC1=C(=NC=C2C(=CC=C21)))	C(F)=NC1=C(N=NSN=C1C)
C(CN(C(F)(F)(F))S(=O)(Cl))=C=C=C=C=C	C(O)OC1=C(N2N(=NN=C2N(C(F)(F)(F))C1))	C(CS(=O)(=O)C(F)(F)(F))C1=N(C2C(=NC=C2SC1))	C(F)=1C(=C=C=CNSC1S(=O)(=O)(S(=O)))
C(S(=O)C(F)(F)(F))=C1C(=C=NC=C1)(C)	C(CC1C(=NN=N1)NC(=O)O)	C(C(=C1C(=NN=CC=C1)C(Cl)))	C(CC=S(=O))=1(C=2C(=C(=CC2C(F)(F)(F)))NSNC1)
C(S(=O)(=O)Cl)1=C(=CC=C=CC1CF)	C(C=CSCC1=C(C=C(N)N=C1))	C(O)SC(=O)N=C=NN(NC(=O))	C(F)=1(C(=O)C=2N(S(N=CSC2))NCN1)
C(C)=C=CC=CON=CF	C(C=O)NC(=O)C1=C(C(=O)NC1)	C(CN=C1C(=NNC2C(=CC=C21)))	C(F)=NN=CN=N(OC1(=N(SNCN1)))
C(S(=O)(=O)Cl)1=C(=C2S(CS(C=C=C2(SC1))))	C(CN1C(=CC=CC=C1)CC(N))	C(CNS(=O)(=O)S(=O)(=O)(Cl))=C1C(=NC=C1)	C(SC(=C)N=CSS(=O)Cl)=NSN=O
C(SCl)C1=C(=C(=C=C(O)(NC1)))	C(C(=O)O)=CC=CC(=O)NC	C(COC1=C(C(=O)NC1=C(=O)))	C(ON1C(=NN=N1)F)(S(=O)(=O))OC
C(S(=O)(=O)(C(F)(F)(F)))C1C(=CN=CC=C1C)	C(C=CC(=O)NC=CC(=N)N=C)	C(C=O)C1=C(NC(=O)NC1=O)	C(F)=1N(=N(CNSN=CN=NNC1))
C(OC1(C(C(F)(F)(F))=CC=N1)C=C)	C(C(=O)C1=C(C(=O)C=C(F)C1))	C(CSC=C1C(=NC(=O)C1=N))	C(F)C=1N(=C=N(SNNS(N=CC1)))
C(OC=S)=1C(C=2S(C=C=CC2C(Cl)(SC1)))	C(CO)=NC(=O)C=CC=CC(=O)	C(C)N1C(=CC=C1OC2=C(NCC2))	C(CC=1O(N=C=CN=C1))=S(=O)
C(CC(F)(F)(F))1(S(N=C=C=C=C1OC))	C(C1=C(C(=O)C(=O)CC1=C))	C(C=NNC(=O)N=CC1=C(N=CC1))	C(N=NS(=O)(=O)Cl)=1C(=CC(=S)NSN1)
C(C=COCl)1S(C=CC=C=N1)	C(CO)=C1C(=CN=CN=C1Cl)	C(C(=O))=CSC1=C(C(=O)NC1)	C(CC(F)(F)(F))1C(N=C=CN=N1)=S(=O)
C(F)1=C(=C=C=CSN1CCO)	C(C1=C(N=CC=C1OCOC2=C(CCC2)))	C(C=C1C(=NN=C1NC(F)CN))	C(F)1=C(SN(=C=CC1=NS(=O)(C(F)(F)(F))))
C(=CSN(Cl)CCF)(=C=C=CS(=O))	C(C=CC=CC=CC=CC(=O)O)	C(C1=C(=NC2=C(C(=O)NC2)C1))	C(CS(=O)Cl)N1N(SC2=C(=C=C=C2N1))
C(S(=O)(Cl))=C=C1C(C=CSC=N1)	C(C(=O)OCOC(=O)N=CN=C)	C(C=C1C(=NC=CC=C1CC(=O)))	C(CNCl)=1(N=NSC(=S)C=NN1)
C(SCl)1S(C=C=C=CC1C=S(=O))	C(C(=O)N1C(=C(Cl)C=CC=C1))	C(CNC(=O)C1C(=NC(F)=N1))	C(F)=1C(N(N=O)NC=C(=NSC1))
C(CC=CF)1=N(C=C=C1(OCl))	C(CN(C))=C1C(=NN=C1)C	C(CSC1=C(C(=O)N=C1C(=O)))	C(CC(=O)F)=C=NC=NC(F)(F)(F)
C(F)1=C(CN=C=C=C1OCl)C	C(OC(F)(F)(F))=C1S(NN2C(=CN=C2N1))	C(CSC1=C(N2C(=CC=C2)CC1))	C(CC1=C(NN=C=CC1))=S
C(Cl)1S(C=CC=NC1=CC=O)	C(C=O)NC(=S)NC1C(=CN=C1)	C(CS(=O)(=O)(S(=O)(=O)S(=O)(=O)))CC1=C(N=CN=N1)	C(CCl)1=C(=CNSN(=C1SN=N))
C(=CSN)=CC=C=CCS(=O)Cl	C(C(=O)O)=CN=C(Cl)C=CC	C(C(=O)CC1=C(C(=O)N=C1))	C(SC=S(=O))1(=NS(C(C(F)(F)(F))=NN=C1))
C(C=C=C=CC(F)(F)(F))=CCS(=O)(Cl)	C(CO)C=C1C(=CC=CC=C1S)	C(C1=C(C2=N(C=CC=C=C2C(C1))))	C(C1S(NN=N1))2=C(=NN=CCC2)
CC1(=CN=C=CC=C1(S(=O)))	C(CC(C1=N(N=CN=C1))OC)	C(COC(=O)NC1C(=CN=C1N))	C(O)(=S(=O)(=O))SC=1S(N=C2N(=CSC2SC1))
C(Cl)1N(=CC(=O)C=C1SC=C)	C(CN1C(=C(C)(C2C(=CN=C2C1))))	C(CN1C(=NC=C1)NC2=N(CNC2))	C(C=S(=O))1=N(NCC2=C(C=C=C21))
C(C(OCl))1C(=C=C=CN(=C1))	C(C(=O)(C))C=CC=C(C(=O))	C(C(=NC(C)=C1C(=NSC1=N)))	C(NN=O)1=C(=C(C(F)(F)(F))C2=N(SNN2S1))
C(=C=S(=O))CC=CC(NCCl)=S	C(C=CC=CSC1=C(C(=C)C=CS1))	C(COC1C(=NC=C2C(=CC=C21)))	C(OC(C(F)(F)(F))=S(=O))1=N(NS(C=C=C1))
C(C(F)C(F)(F)(F))=1C(=CCC(=C=O)SN1)	C(CN1C(=CC=C1CCC(=O)C))	C(CN)CON1C(=CC=C1C(=O))	C(C1=C(SN=C2C(=CSN=CSN21)))
C(C1S(C=C=CN=C1(S(=O))))=C	C(COC1=C(C=C(C(F)(F)(F))C=C1N(N)))	C(C(=O)CN1C(=NC=C1)CC)	C(C=S(=O)(=O))=1N(=NSC=2S(C=CSCSC2C1))
C(S(=O)Cl)1(=NS(C=C=CSC1C=C))	C(C(=O)C1=C(C(=O)NC(=O)NC1))	C(C1=N(C(=O)N=C2C(=CCN21)))	C(CC(F)(F)(F))1=C(N=NC=C1S(=O)(=O))S(=O)(=O)Cl
C(OC=S)SCC1=C(CN=C=C=C1)	C(C)C1=N(CCN2C(=NN=C21))	C(C(=N)N1C(=CC=N1)C2=N(CCC2))	C(C(OCl)C(=S)F)=C=C=N(C)
C(S)C=C=C1(NC(C=S(=O))=CS1)	C(C)CN1C(=C2C(=CN=C2C(N1)))	C(C=C)C(=O)C1=N(NC(=O)C1)	C(OC=S)=1(SN=CNNC1N=S(=O))
CCC=1C(=N(C=CC=C1))(O)	C(C(C1=C(N2C(=NN=C2Cl)NC1)))	C(C(=O)NC(=O)C1C(=NC=C1))	C(SS(=O)Cl)1(=C=CNN=C2(SC=CN2N1))
C(O(C=S))CC=C=C(NC=S)	C(C(=O)C(=C1C(=C(C(=O)C1))))	C(C)C(=O)N1C(=C(C=CC=C1))	C(CO)=1N(SN=C=C(=NSC1))
C(N=CF)(CC=1O(C=C=C1))	C(CN1C(=NN=N1)C2=C(CCCC2))	C(CO)C(=NC1=N(C(=O)N=C1))	C(F)1=N(C=2(N=CCN=C=CNC2C(F)C1))
CC(OC(F)(F)(F))=C=NS(C=C=CSC=C)	C(C=O)OC1=C(C(=O)NC(=O)C1)	C(CC(=O)S(=O)(=O)(S(=O)(=O)))N1C(=CC=N1)	C(C(C=O)1N(=NN=C1S(=O)(=O)(S(=O))))
C(F)1=C(N=C=CC=C1COC(F)(F)(F))	C(CN1C(=C2C(=NN=C2CC1)))	C(OC(O)CN1C(=C2C(=CC=C2SC1)))	C(OS(=O)S(=O)(=O)S(=O)(=O))1=C(=CS(N=C=N1))
C(=NCl)CCC(=O)(C=C=CCl)	C(C=CC=CC=C(Cl)C(=O)O)	C(ON1C(=NN(=N1))N=C2C(NCC2))	C(SS(=O))(C1N(=NC=C1Cl))C=S
C(NS(C=1S(C=C=C=CC1SS(=O))))	C(C1=C(C=CC=C1SC(=O)))	C(C1=C(C(=O)N=C2C(=NNC21)))	C(COC=S)=1N(=C=CC(C(F)(F)(F))=CSN1)
C(=CC1=C(=N(C=CC1)))O	C(C(=O)NN1C(=C(C=CC1=N)))	C(O(Cl))C1C(=NC=CC(F)=N1)	C(C=O)1(SN=CC=2N(N=NSCC21))
C(S(=O)C(F)(F)(F))CC=CC=1S(NC=C=C=C1)	C(C1C(=C(Cl)C=CC1=CC(=O)))	C(CO)=CC=C(NN1C(=CC=N1))	C(ON)=1C(NCSC=C1)=C=S(=O)(=O)
C(S(=O))1=C(SC=C=NS1)(CC=C)	C(C1=N(NC2=N(N(=CN=C2C1))))	C(C=O)1C(=NC=N1)N2C(CCCC2)	C(O)1=C(=C2N(=NS(C=CSN2C(C1))))
C(S(=O)(=O))=1S(C2C(=NC=C2Cl)CCC1)	C(C1=C(C(=CC=C1)CC(C)))	C(C)=N(NC(=O)N1C(=CN=C1))	C(CF)=1C(C=C=NC=N(C1C(F)(F)(F)))
C(N)C1=C(C=CC=C1C(OC))	C(C)C=CN=C1C(=NN=C1)	C(C(=O)CCCNN1C(=NC=N1))	C(CON=S(=O)(=O))1N(=C=CN=N1)
C(Cl)OC(C1C(=N(C(=C1(C)))))	C(C1=C(N=C(O)C1=CC(=O)))	C(C)N1C(=NC=C1(N))C2=C(CNC2)	C(O)N1C(=CN2N(=CC=NN=C2C1))
C(Cl)1C(=C=CC=CC1N(=O))	C(C1C(=NN=C(C)1))SS(=O)S(=O)S(=O)	C(C=O)N1C(=C=CC=C2C(=CCC21))	C(OC=S(=O)(=O))SN=NC=C=S(=O)(=O)
C(N=O)1C(CSC2=C(=C=CC21))	C(CS)OC(C1=C(C=CC=C1O))	C(C(=O)C1=C(C(=O)N=CC1))	C(O)C1=N(N(N2C(=C=C(=C2Cl))Cl)SNS1)
C(=C1C(=C=C=CCC1(S(=O)Cl)N))	C(CO)=CC=CC1=N(N=CN=C1)	C(C=1C(=NN=NC=C1)SC(C))	C(F)=NN=NN1S(N=CN=NC1)
C(C(F)(F)(F))OC=1C(N=C(F)C=C=C1)	C(C=C1C(=CC=C(N1C(=O))))	C(C=NOC1S(CN2C(=NC=C2N1)))	C(F)=CN=C=CSCC(=S)SS(=O)Cl
C(F)=C=CC1C(N=C=C1)S(=O)Cl	C(CN1C(=CC=C1(C))C=C)	C(CO)NCC(=O)N1C(=CC=C1)	C(SC)(NCl)ON1C(=NC=C1S)
C(S(=O)Cl)C=1(CNC(C(F)(F)(F))=C=C=C1)	C(C1C(=NN=CN=C1)CCCl)C	C(C)CN1C(=NC(=C1(C(=O))))	C(C=NCl)1=N(C(C(F)(F)(F))(=CCC=C1))
C(OCl)1S(C=C=C=C2C(=CSN21))	C(CO)=CSC1=C(C=CC=C1C)	C(C1=N(CC2=C(C3C(=CC=C3)NC2(C1))))	C(OCl)1C(C=C2N(=C=CN=NN2N1))
C(CF)1=N(SCC=C=C1O(C=C))	C(C=C(O)C1=C(C=CC(=O)N1))	C(C=O)C(=O)C1=C(NC(=O)C1)	C(C1C(=NC=C1NCSCl)(S(=O)))
C(S(=O)(=O))CC(=S)SC1=C(=C=C=CS1)	C(CSC1=C(N2C(=NN=NN=C2)CC1))	C(COC(=N)C1=N(C(=O)N=C1))	C(ON1O(C(=NS(=O)Cl)(N=C=C=N1)))
C(OCC)=1C(SC=NC=C1)=C	C(C=CC=CC=C(C(=O)O)C=C)	C(OC1=C(NC(=O)C1=O)N=C)	C(F)=1C(NSC2=C(=C=CS(NSN2C1)))
C(C=C=S)(C1=C(=CCN1OC))	C(CC1=C(N=C(C=C1N2C(=CCN2))))	C(O(Cl))(=S)NC1=C(=CC=CC1)	C(OS(=O)(=O)C(F)(F)(F))=C=C1S(C=NN=N1)
C(CF)1S(C(S(=O)C(F)(F)(F))=C=C=C=C1)	C(C(N)=NC(=O)C1=C(C(=O)CS1))	C(C1=C(CSC(=O)NC1=C=C))	C(CN=O)1=N(N=NC2=N(NNN2N1))
C(C(F)(F)(F))1(C(F)=C=C=CSC1=S(=O))	C(C1=C(N(N(C=C1N=NN=N))))	C(C=O)C1=C(=CC(C1=O)C)	C(C=S(=O))C=NC1=N(N=CS(NN1))
C(F)1(=CN=CC(=C=C1OCCl))	C(C1=C(C2=C(N=C(Cl)C=C2SC1)))	C(C=C(=O))CC1=C(C(=O)NC1)	C(OS(=O)(=O)S(=O)Cl)(F)C1=C(=C=NN=NS1)
C(F)=1C(=C=C(OC(F)(F)(F))S(C=CC1))	C(C(=O)OC(=O)C1=C(C(=O)NC1))	C(C=NC1=C(NCC1=C=CC=C))	C(N(C=S(=O)(=O))N(=C=S(=O)(=O)))ON=O
C(S(=O))=1(C=C(=CSC=CS(NSC1)))	C(C(C(=O)N1C(=NN=N1)C))	C(C1=C(NC(=O)C1=NN=CC))	C(C1N(=N(N=NC=C1S(=O)S(=O)(=O))))
C(=S)=C=C1C(C=CCC(S(=O)1))	C(C1=C(C2C(=C(F)C=CC=C2)CC1))	C(C1=C(C(=O)NC(=O)C1=N))	C(SS(=O)C(F)(F)(F))=1N(=CN(=C=C=NNN1))
C(=S)=CC1C(=C=NCCS1)S(=O)	C(C1=C(C2=C(N3C(=CN=C3C(C2)C(C(F)(F)(F))C1))))	C(C=NC(=O)C1=C(C(=N)CN1))	C(C(=NS(=O)(=O)Cl)SC=O)=1N(=C=NSNC1)
C(O(Cl))C=C1S(C=C=CC=C1)	C(C1=C(C=CC=C1)C(C(=O)))	C(C1=C(C2=N(C3C(=NC=C3)CC2(N)(CC1))))	C(NN=C=S)1(S(CCC=C=NN1))
C(=S(=O))=C1S(C=CCC=C1)	C(C(=O)O)=CN=C(C(=N)N)	C(CO)C(=O)N1C(=CC=C1)	C(C=S(=O)(=O))=1C(=NN=NN(C(F)(F)(F))(N1))
C(F)OCC1=C(C=CC=C=N1)	C(C=C1N(=NN=NC2=C(C=CC21)))	C(C1=C(N=C(NC(=O)C1=O)))	C(C(=S(=O)(=O))F)CN1N(=C(=C=NCS1))
C(O(C(F)(F)(F)))1=C(=NC=C2C(=CSC21))	C(C=CC=CC(=O)O)=CC=C(Cl)	C(OC1=C(C=CC=C1)CCC2=C(CCN2))	C(C=NC(F)(F)(F))(=C=C=S(=O))O(S(=O)S(=O))
C(S(=O)(C(F)(F)(F)))1C(C=C=CS1)=C=S	C(C1=C(C(=CC=C1OCC2=N(SNN2))))	C(COC1C(=C2C(=CC=CC=C2)CN1))	C(C1C(=NSC=C=N1)Cl)C=S(=O)
CCC(=S(=O))C=1C(=N(C=C1))	C(C=O)N(CCN1C(=NN=C1C))	C(C=S)=C1C(C(=O)NC1=C)	C(C=O)=NC=CC=NC(F)(F)(F)
C(S(=O))=C1C(=CC=C1SCC(F)(F)(F))	C(C(=O)CO)=CC=CC=C(N=C)	C(COC1C(=NC=C1)C(=O)N)	C(OCl)1(CS(N=C=CSC1=C=O))
C(S(=O)(=O)Cl)1C(C=C2(C=C(=NC=C2(S1))))	C(C=NC(=O)C=CC=CC=CC=C)	C(C(=O)C1=C(NC(=O)C1=C))	C(C1C(=CSN2C(=NC=C21)))
C(S(=O)Cl)1=C(=C(CSC=S)N=CCS1)	C(C(=O)C(Cl)=CC=C(Cl)C=C)	C(C=O)NC1=N(C(=O)NC1=N)	C(C1=C(=C2C(=C(=C(=N(CSN2(NN1)))))))
C(NS(=O)(=O))1(SC=CS(C2C(=CC=C21)))	C(C=CC=C1C(C=CC=C1Cl)=C)	C(C=NSC1=C(C(=O)N(C(=O)N1)))	C(Cl)(S(=O)S(=O)(=O)Cl)=NC1=C(=C(=NCS1))
C(=C=S(=O))=C1C(=C=CC(N)CC1)	C(OC(F)(F)(F))(C(F)(F)(F))=C1C(=NN=C1)C	C(C)C1=C(NC2=C(N=CC=C2)N1)	C(N1S(N=NN=C=N1))=NNC
C(C(F)(F)(F))1=C(CN=CC(=C1C=S(=O)))	C(C(=C1C(=C2C(=NN=C2Cl)SC1)))	C(CN1C(=NN(=CC=C1C))C)	C(F)=NC1=C(=C(=NCSC1C(F)(F)(F)))
C(F)1N(C=C=C1OC=CC(=C))	C(C)C(C)C(=O)N1C(=CC=C1)	C(C=CCC1=C(C(=O)(C(=O)N1)))	C(OS(=O)(S(=O)(=O)))=1C(=C=N(SC=NSC1))
C(S(=O)Cl)C1C(CC=C=C=N1)=C	C(C=CSC1=C(NC(=O)C(=O)1))	C(C1=C(CC(=O)C1=C(C=C)))	C(ON1N(N=N(C2=C(N=C=CNN21))))
C(C(=NS)Cl)1=C(C=C=C(OC1))	C(C=CN=C(N1C(=NN=N1)C))	C(CS(C))C(=O)N1C(=CC=C1)	C(O(CN=S(=O)))=C=NOC(S(=O)(=O))=N
C(C=1C(=C=CCC(=S(=O))(SC1)))	C(C=CC1=C(C2=C(C=CC=C2CC1)))	C(N)SC1=C(N2C(=C(F)C=C2)NC1)	C(C=NC(F)(F)(F))C1=N(N=C=C(=CC1))
C(CCl)C=NC(=C=S)(OC(=C))	C(CC1=C(C=CC=C1S(=O)S(=O)(S(=O))))	C(C)1C(=NC(N2C(=CC=C21)))	C(SNN=N(N=O))(=C=S(=O)(=O))S(=O)S(=O)
C(=CF)=C=C1(CCN=C(S(=O))(C1))	C(C)N=C1N(=CC=C1NC2=C(SCCN2))	C(C1=C(C2=C(=NN=CN=C2NC1)))	C(C(F)(F)(F))1(=C=CSN=NC1=NS(=O))
C(S(=O)Cl)=1S(C=C=CCC1(C=C))	C(C1C(=NN=C1OC2=C(CCC2)))	C(C(=O)OCC(=O)C1=C(=NNC1))	C(F)=1S(N=NC=C=N(C1S(=O)(=O)(C(F)(F)(F))))
C(C=1N(=CSC(=C=C1)OCCl))	C(CN1C(=CC=CC=C1OCC2=C(NCCC2)))	C(CN1C(C(=O)N2C(=CC=C2)C1))	C(F)NN1C(SCN=N1)=C=C=S(=O)(=O)
C(S(C(F)(F)(F)))=C=CC1=C(=CC(S(=O))S1)	C(O)OCCOC1=C(C(N)=CN=C1)	C(C(=O)NC1=C(=NSC(=O)CC1))	C(O(C(F)(F)(F)))1N(=N(C=CC=C1S(=O)(=O)))
C(=O)1C(CSC=C=C1C(F)(F)(F))=S	C(C(=O)C1=C(NC(=O)C1=C))	C(C(=N)C(F)(F)(F))C1=C(=CC=C1O)	C(F)(OC=1N(=NN=N(SN=NNSN1)))
C(F)C1C(=CC=C1CF)S(=O)C(F)(F)(F)	C(CC1=C(C2=C(C=CC=C2NC1)))	C(C1=C(CCS(N2C(=CC=C21))))	C(CN)N=C1N(=C=C=NN(S(=O)1))
C(OC=S)1C(=C(C(F)(F)(F))C=C=CS1)	C(C=C(N))=NC1=C(NC(=N1))	C(CC1=C(=NC2=C(CNC2=N1)))	C(S(=O)(=O)S(=O)(=O)Cl)1C(N=C=CN=N1)=S
C(CF)(=C=S)(SCC(=N(C=C)))	C(C(=O)O)=CC=C(C(=O)C)	C(C=O)N1C(=NC=CC=N1)C	C(CS(=O)(=O)(Cl))=C=CC=1N(N=C=NNC1)
C(Cl)1C(SC=C1C)=C=C=NS(=O)	C(C1C(=C(C)C=C1C(=O)C))	C(CCN1C(=NC=C1)C(=O)N)	C(CCl)=1N(C2(C(=CN(=C2SN1))))
C(Cl)1S(C2N(=CC=C2CC1Cl))	C(CS)C(C=C(CN1C(=NN=C1)))	C(CN1C(=NN2C(=CC=C2)CC1))	C(N=O)1C(=NN=NN2C(=N(NC21)))
C(NCC(F)(F)(F))C=1C(C=C=C1)=S	C(C)=CC=NC=CC=CC(Cl)=C	C(CN(CSC(=O)N1C(=CC=C1)))	C(C=S(=O)(=O))=1(NCSC(Cl)=C=NN1)
C(S(=O)Cl)C=1(S(C=C=CSC1N=C))	C(C(=O)N1C(=CN=C(OC1=C)))	C(CSC(=O)OC1C(=CC=C1C))	C(CF)=1N(=C2(CC=NN=NN2SC1))
C(C(F)(F)(F))1C(C=C2C(=C=C=C2S1))	C(C(=O)C1=C(C=C(N)C1=C))	C(C1=C(C2=C(NC(=O)C2=C(Cl)N1)))	C(C)1(N=NSN=NC1=C=S)C
C(SCF)1N(=C2C(=CC(=C2)SC1))	C(C=COC1=C(C(=O)NC(=C1)))	C(CNC(=C1C(=CC=C1N(C))))	C(C=1S(N2N(=NN=CN=C2NC1)))
C(CC(F)(F)(F))C=C=C=C=S	C(CSC(N=C1C(=NN=C1C(=O))))	C(CONC(F)=C1C(=NC=C1C))	C(CF)=C1C(=C=NN(=CN1C))
C(C=1C(C=C=CS(C1N=S(=O))))	C(CO)=CC=CC=CC=CC=CC=C	C(C)SC(=O)N1C(=CC=C1)	C(F)(F)=CN=NC=C=NC(NS(=O)(=O))
C(=C)=C1N(C=CSC=C1C(F)(F)(F))Cl	C(C=CN=C(Cl)C=C(Cl)C(=O))	C(C)1N(C2=C(N=CC=C2)CCC1)	C(CN=O)=1S(N(=N(C(C(=S(=O)))C1)))
C(C(F)(F)(F))1(=NC=C2C(=C=C=C2C(F)(F)(F))CC1)	C(C=NC(=O)(C))=CC=CC=C	C(CC1=C(C2C(=CN=C2)C=NC1))	C(F)1=N(N=C2(S(C=NSN=NSN2(N1))))
C(=O)C1S(C=C=CC=C1C(F)(F)(F))	C(C(=O)N1C(=C(Cl)C=CC=C1))	C(C(=O)NC(C)1C(=NC=C1))	C(CF)OC=1C(=C=C=CN1)C
C(S)N1(C=C2C(=CC=C2F)CC1)	C(C1=C(C(=O)NC1=NC=NC))	C(C(NC1=C(N2C(=NN=C2N)CSC1)))	C(C1(=NC2=N(N(=CN=NC2C(N1)))))
C(F)C1(=C=C=NCC=C1OCl)	C(C=C1C(=CN=C1OC(=O)C))	C(C(=O)N1C(=C2C(=CC=C2)NC1))	C(N1C(=C=C=C=NC1F))S(=O)S(=O)
C(SC)=C=C=C=CCSC(F)(F)(F)	C(C=O)C1=C(CC(=O)C(=O)1)	C(CSCN)C(=O)N1C(=NC=C1)	C(CO(C(F)(F)(F)))=C1C(=C=NN=NN1)
CCSC(=CC=C=S)CN=O	C(C(=O)CO)=CC=CC=CC=C	C(C)(C)=C1C(=C2C(=NC=C2)CCC1)	C(F)=1N(=N(CS(N=NSN=NSC1)))
C(S(=O)Cl)CC1=C(=N(SC=C=C1))	C(C)=CN=C(C(F)(F)(F))C=CC=CC(=O)	C(CSC1=C(C2=N(C(=O)N=C2SN1)))	C(CCF)=1N(N(=C2N(=C(=NSN2C1))))
C(O)=C=C=CC1=C(=C(Cl)(SNC1))	C(CS)CSC1=C(N2C(=CC=C2)SC1)	C(CON1C(=C2C(=NC=CC=C2)CCN1))	C(C=1(SC(N=S(=O)(=O))=CSC=C1))
C(=NCCC=C(=CCCl))=S	C(CC)CN1C(=NN=N1)C=CC	C(C(=O)C(F)(F)(F))C1=C(C(=O)N=C1)	C(F)=1N(=C2N(N=N(CC2=S))NSN1)
C(F)1=C(=C2C(=CCSC=C2NC1))	C(C(=CN=C1C(=CC=C1S)))	C(C=CC1=C(C(F)C=C1C(=O)))	C(SCl)C(C=S(=O)(=O))1C(=NC(=N1))
C(O)1=C(C=2S(C=N(C=C(Cl)C2SC1)))	C(CN1C(=CC=CC=C1)CCCN)	C(C(=O)OC1=C(N2C(=CC=C2CN1)))	C(OCl)1N(=CC=NSN1C=C=C)
C(SC=CCSCl)=C=C=CCCl	C(C)COC1=C(C=CC=C1S(=O))	C(C=1C(=NC=C1)C2=N(CSC2))	C(C=S)(N1N(C=2N(=C=C(F)C2(NC1))))
C(CC(F)(F)(F))1=C(=CN=C(=C=C1C))	C(F)C1=C(N2C(=C(C)C=C2)CC1)	C(C1=N(NC2=C(SC(=S)N=C2C1)))	C(C1(=NN2N(=NN=NNC2N=C1)))
C(=C1C(S(C=NS1))=C=CC)	C(C=C(C(=O)NC(=O)NC(=O)))	C(C1=C(C2C(=CC=CC=C2)CC1))	C(N=S(=O)(=O))1(SN2N(=NC=NN=C2N(C1)))
C(Cl)1=C(C2=C(C=CSC=C2NS1))	C(C=CC=CC=CC(=N)NC(=O))	C(C=NOC1=C(C(=O)S(C1=C)))	C(C=O)=NOCN1S(N=NN=NC1)
C(CCF)SC1=C(C=CN(=C1S))	C(C1C(=CC=C1)C2=C(C3=C(NCC3)CC2))	C(CN1C(=NC=C1)NC2=C(NCC2))	C(C=O)1=N(C=C=CSC1S(=O)(=O)C(F)(F)(F))
C(SC(F)(F)(F))OCC1C(=CC=C1F)Cl	C(CN1C(=CC=C1C=C(C(=O))))	C(CN1C(=CC=N1)C2=C(CCC2))	C(C1N(=CC=NN=N1))C(F)(F)(F)
C(NSCCCC=C=S)1C(=CC=C1)	C(C)C1=C(C(=O)C(=O)C=C1)	C(C=CN1C(=CN=C1C)C2=C(NCC2))	C(CN=O)N1N(=N(N(=NC1=N)))
C(OC(C=S)=CCl)(=S)C(C=C)	C(CN(N=C1C(=NN=C1OC(=O))))	C(C1=C(N2C(=NNC2=NC1=O)))	C(SS(=O)(=O)Cl)1S(C2(=CN=C=C=C2S(C1)))
C(=CC1=C(S(C=C=C(=C1S(=O)))))	C(CCN1C(=CN=C1OC(=O)O))	C(C(=N)N1C(=CC=C1CC2=C(NCC2)))	C(C=S(=O))=1S(CNS(N=C=NC1))
C(Cl)(C1(C=C2(C=CN=C2(C(S1)))))	C(C(C1=C(CN2C(=CC=C2C(F)(F)(F))C1)))	C(C=S)=C1C(=C2C(=NN=C2)CCN1)	C(C=S)C=C=C(S(=O)(=O)(Cl))OC=S(=O)
C(=S)1S(CS(C=CN1C(=C=C)))	C(C=NC=NON=O)C=CC=CSC	C(CC1=C(C(=O)C(=O)N=C1))	C(N1(C=N(SN2C(=NN=C=NN21))))
C(Cl)C=C=C=NC=CCCl	C(C)(O)=CC=C(N=CN=CN=C)	C(CN=CC1=C(C(=O)C=C1))	C(F)=1N(=C=C=NCC1(S(=O)S(=O)(=O)))
C(C(F)(F)(F))(C)(=CC=C=C=S)	C(C1=C(NC(=O)C1=CC=C(Cl)))	C(CC(=O)C1=C(NC(=O)N=C1))	C(OC(F)(F)(F))=1N(=CS(N=N(N=N(NSC1))))
C(Cl)=1(C(C(F)(F)(F))SC=CN(=C=CSC1))	C(C(C1=C(C=CC=C1)C(=O)))	C(C1=N(C(=O)CN=CC1=CS))	C(F)1=C(=NN2(N(=CCN=CSC2S1)))
C(=S)1C(=NC=C(C(F)(F)(F))(CC1=C))	C(CC1C(=NN=C(F)C=C1CC))	C(CN=C)N1C(=CN=CC=N1)	C(C(=S(=O)(=O))S(=O))=1N(N2S(N=C=C2CC1))
C(S(=O)Cl)CC(=S)C=1C(=C=CN1)	C(C(=O)O)COC1=C(C=CC=C1)	C(C=NOCSC1=C(=CNC1=O))	C(CC(F)(F)(F))=1C(=NN=CN=C1)(C(F)(F)(F))
CC1C(SN=C=C(=C1F))(=C)	C(C1=C(C=C(O)(C1=CC=C)))	C(C1=N(C2=C(C(=O)NC2=C(N1))))	C(CS(=O)C(F)(F)(F))1=N(S(NC=2N(=C=NSC21)))
C(=S)(SC(F)(F)(F))OC=1C(C=CC=C1)	C(C=CC=NC=NC1=C(C(=O)NC1))	C(C=C(OC1=C(C(=O)N=C1)))	C(C=S(=O))=C1(CSC(=C)(CN=N1))
C(Cl)=1C(=CSC=NC1Cl)C=C	C(C=CN=C1C(=CN=CN=C1C))	C(CC)NC(=O)N1C(=CN=C1)	C(C=1C(C=CSN=C1)C=S(=O))Cl
C(S(C=C1C(=N(SC=C(=C1)))))	C(OCC(F)(F)(F))=C1C(=NN=C(N)1)	C(C=S)C(=O)C1=C(C(=O)NCN1)	C(SCl)=1S(C2=C(=N(CNC=C2N(Cl)SC1)))
C(SCl)1=C(C(=C=C1)C(F)(F)(F))C=C	C(CC1=C(C(=O)C=C1F)N=C)	C(C)CC1=N(C(F)=CC=C1F)	C(C(=S(=O))C(F)(F)(F))1=N(N=NS(N=NN1))
C(F)1=C(=C=NS(CC1C=CF))	C(C)OCCN1C(=NN=NN=C1C)	C(C1(C(=O)N=NC2=C(C(=O)NC21)))	C(C=NNC=1N(NN=NC=N(N1)))
C(C)C1C(=C=C(=NC=C1S(=O)Cl))	C(C=CC=CCC=CN=CN=C(C=C))	C(C1=C(C(=O)SC1=CC=C(F)))	C(C=C1C(NSN1C=S(=O)(=O))=O)N=S(=O)
C(F)C=1(CS(C=CC=C=NC1))	C(CN1C(=C2C(=CN=C2CC1)))	C(C1=N(N=CC1=CC=C(Cl)N))	C(C1(=NN=CSN2N(N=C=C21)))
C(CCC(F)(F)(F))1=C(=C=CC=N1)	C(CS)C(OCCN1C(=CC=CC=C1))	C(C(=O)C1=C(C(=O)NC(=O)C1))	C(C=S(=O))=1N(C2=N(N=CS(CN2SN1)))
C(C)OC1=C(=CC=C=N1)	C(C1=C(C(=O)C=C1)CC(=O))	C(C(S(=O)(=O)Cl)C1=C(CC2C(=CN=C2)S1))	C(C=CC(F)(F)(F))=C(C=1O(C=N(C1)))
C(CCl)SCC=C=C=CN=S(=O)	C(C=CC(C(=O)O)=CC=CC=C)	C(C(=O)N1C(=NN2C(=CC=C2N1)))	C(S(=O)S(=O)(=O)C(F)(F)(F))1=C(N=CN=C=N1)O
C(S(=O)(Cl))CCC1=C(=C=C=C1)	C(CC1=C(C=CN=C1N=C(C)))	C(CC1C(=NC=C1)C2=C(NCC2))	C(C=S(=O))=1N(NC(SC(F)(F)(F))=C=NC1)
C(Cl)1(N=CC=2C(S(C=C(=CSC2S1))))	C(C)=CC1=C(C=CC=C1)C=C	C(OC1C(=NN=C1)N2C(=NCNN2))	C(F)1N(=N(C=NN=C1S(=O)(=O)S(=O)(=O)Cl))
C(CC1(=C2N(=CC=C2S(CC1))))	C(C)COC(=O)N1C(=CC=C1)	C(O)=NC1=C(NC(=O)CC1=N)	C(C=1C(SNNC=NN1)=NC=O)
C(Cl)=1C(SNSC=C1)C=C=C	C(C)=C1C(=CC=C1)C=CC(F)	C(C=NC(=O)N1C(=NN=C1))	C(C1N(=NC=NN=C1(NNC=N)))
C(CS)=1(CN=C=C=CSC1(C))	C(CO)COC1=C(N=C(CO)C=C1)	C(CS(=O)(=O)(C(F)(F)(F)))C=C1C(=NC=C1)	C(C=S(=O)(=O))1C(=NC=C1F)S(NS)
C(C(F)(F)(F))C=1C(CSN=C1)=C=CCl	C(C=C1O(C=C(F)C=CC1=C))	C(C(=O))=NC(=O)N1C(=NCS1)	C(F)=1N(N(=CN(=N(N=NNSC1))))
C(S(C=S))(=C)SN=C=CCC	C(C(=O)C1=C(C(=O)NC1=C))	C(CSC1=C(C(=C2C(=NN=C2)C1)))	C(F)=1S(C=C2S(N=NC(=S(=O)(=O))CSN2C1))
C(SCF)1=C(=C=CN=C(C1S(=O)))	C(C=CC1=C(C(=O)C(OC(=O)1)))	C(CN)=NC1=N(C(=O)NC=C1)	C(OC=1N(=CN=NC2(SN=CC21)))
C(S(=O))=CC1=C(=NS(CC(F)=C1))	C(C(=O)O)=CC=C(O)C(=O)	C(C(F)C1=C(N=CC=N1)C)	C(N=O)=NN1N(=N(CNN=N(N1)))
C(=CC(F)(F)(F))1C(=C2C(C=NC2=CS1))	C(C1C(=CC=CC=C1)C=CC=C)	C(CC)CN1C(=CC=C1)C(=O)	C(C=C)=1C(=C=NNSC1S(S(=O)))
C(OCCCl)N(=C1S(C=C=C=C1))	C(C=NC1=C(C=C(C(=O)N1)))	C(COC1=C(C(=O)N=NC=C1))	C(C=C=S(=O))(=N(N1(N(=NS(CSN1)))))
C(F)(C(F)(F)(F))1S(C=NC=C=C1C=C)	C(C1=C(C=CC=C1C(N)=O))	C(O)C1=N(N=CC=C1SC)	C(C=S(=O))ON=C1S(NN=C=NN1)
C(Cl)C=1C(C(=O)(C=C=NSC1))	C(CN1C(=CN=C1)N=C(C)(C))	C(CSC1=C(N2C(=NC=C2)CN1))	C(N=S(=O))=NC1C(=NC=2S(CSC2S1))
C(F)1=C(C2=C(=C=CSC(C2(NC1))))	C(C(=O)N=C(O)C1=C(NC=N1))	C(CON1C(=CC=CC=C1NC(=O)))	C(SS(=O)C(F)(F)(F))1=C(=CSC1(=C=C=O))
C(SCl)1S(C=CC=2(NSC=C=CC21))	C(F)=NC(=CC=CC=CC=CC=C)	C(C1=C(SC(=O)N2C(=NN=CC21)))	C(OC(S(=O)Cl)1N(=NN=N1))CN
C(S)1=N(CC2=C(=C=CS(CC2(S1))))	C(CN1C(=C(N)C=C1)(S))	C(C(=O)N1C(=CC=C1)C2=C(NCCC2))	C(F)1=C(CN2C(N=C=C=N(SC2S1)))
C(OC=S)1=C(=CCSC2S(N=CC21))	C(CN)=CC=CC=CC=CC(=O)	C(CNC(=O)C(=C=NNC(=O)))	C(C=1(C=C=NN=NSC1S(=O)(=O)Cl))
C(F)1=C(=NC=C(C(F)(F)(F))C=2S(CSC21))	C(COCCOC(=C1N(=CC=C1O)))	C(COC(=CC1=C(=NSC(=O)N1)))	C(C=O)1=C(CSN=C=N1)NS
C(F)=1S(C=2S(C=CC2C=NSC1))	C(CN1C(=NN=NN=C1)CC(=O))	C(C(F)C)NCC1C(=NC=CC=N1)	C(C=S(=O))C1=C(C=CS(C=NN1))
C(F)COC=C1C(=C=CC=C1Cl)	C(O)OC1=C(C=C(C)C=C1)	C(C=C=C1C(SC(=O)C1=NN))	C(ON=CCl)=CN1(N=NN=NSN1)
C(OC(F)(F)(F))1C(=CC=C2C(=C=NC21))	C(C1=N(SN=NN(C1=CC=CS)))	C(C=1C(=NC=C1)NC(=O)N)	C(C1N(=C(S(=O)(=O)S(=O))N=C1S(=O)(=O)))=O
C(F)1=C(CCCC2=C(=C=C=CNSC21))	C(C=CC=CC=C(Cl)C=C(C(=O)))	C(CO)C(=O)N1C(=NN=C1C)	C(C)=1C(C=C=NCN1)=S(=O)
C(=CCl)=C1(SC(=S)(C=CCS1))	C(C(O)CCC1=C(C=CC=C1))	C(CC(=O)N1C(=C(NC)C=C1))	C(CCl)=1S(N=CC(C(F)(F)(F))=C=NC1)
C(OCCl)1=C(=CC(=S)N(=CC1))	C(C=C1C(=NN=C1N2C(=CCN2)))	C(C(C)O)C(=O)N1C(=CC=C1)	C(C=1(SCS(C2N(=NC=C2NNSC1))))
C(NCl)=1(S(C=C(C=O)C=CSC1))	C(CSCCNCCN1C(=CN=CN=C1))	C(C=S)N1C(=C2C(=NC=C2)CC1)	C(NCS(=O)(=O)S(=O)(=O)S(=O)S(=O)Cl)=C1C(=NN=C1)
C(CS)=1(C=C=CSCSC1N=O)	C(CSC1=C(N=C(O)C=C1CC))	C(C=S)CC1=C(C(=O)NC(=O)N1)	C(CC=O)C(SN=N(N=S(=O)))=N
C(F)1=C(=CC(SC=O)C=NC1)	C(C1=C(NC(=O)N=C1C(=O)))	C(COC1=C(C(=O)SC1=NC=O))	C(C=CS(=O)Cl)=1N(=CC=C(NN1))
C(F)CSN=C=C=CC=CF	C(C)(C1=C(C(=O)C=C1C=C))	C(C1=C(C=NC(C)=NC1=O))	C(C=N)1C(=CS(N=C=C1S(=O)(Cl)))
C(C=C=S(=O))=1S(NC=CCSC1S)	C(C=NC1=C(C(=O)C=C1Cl))	C(C=NC1=C(NC(=O)C(=O)N1))	C(O)1=C(=C=NCC(=S(=O))(SC1))
C(F)1=C(=CSCC(=C1C=CN))	C(C(=O)C1=C(C(=O)NC1=C))	C(COC(=O)N=CN=C(C(=O)))	C(F)=1S(N=CSC=N(N2N(=CNSN2C1)))
C(C1N(C=C=C=CS1)OC(F)(F)(F))=C	C(C(=O)C(=O)C1=C(C(=O)CC1))	C(COC1=C(C(=O)NC1=NC=O))	C(C1S(N=NC(C=N1)=S(=O)))=C
C(C(F)(F)(F))1S(C(C=C=C=S(=O))C=C(Cl)1)	C(OC)=C1C(=CC=C(Cl)C=C1)	C(C=O)NC1=C(C(=O)NC1=N)	C(F)=C1C(=NNSC=N1)N=C
C(NC(F)(F)(F))=1(CC=C=C=CC1Cl)	C(CN1C(=NN=C1OC(N2C(=NNN2))))	C(CN1C(=C2C(=NC=C2OC1)))	C(F)=1C(=NS(C(F)=C=C(S)NNC1))
C(S(=O)C(F)(F)(F))=1C(=CSCC=C1)C=S	C(C(=O)O)N=CN=C1N(=NNN1)	C(O)=CN1C(=NC(=O)NC(=O)C1)	C(C=O)1N(=C=C2(N(=C=CSCC2S1)))
C(NCl)1C(=CC(S(=O)Cl)=C1)CC	C(C=NC=NC=O)NC(C)=O	C(C(=NSN1C(=C(Cl)C=C1)))	C(S)=C1(N=CN(=NN(C1N=O)))
C(C)=C=CNC=C=CCl	C(C(=O)N1C(=CN=C1N(S(=O)(Cl))))	C(CC1=C(N=C2C(=CC=C2)CC1))	C(CNSN)1(N=CC=N1)C(F)(F)(F)
CC(F)1N(=C=C(=CC=C1CF))	C(C1=C(C(=O)N=CN=C1SC))	C(C1=C(=NSC(=O)NC1=CC))	C(CON=NONSCl)C=C=C=O
C(=S(=O))1(CN=CC1(CC=C=S))	C(CS)C(Cl)=C(C1C(=CN=C1))	C(C1=N(C2=C(C(=O)NC2=CC1)))	C(OC=NCl)=1N(S(C=2N(=CCC2C1)))
C(Cl)CC1=C(=CN(=C=CC1))	C(C1=C(NC2=C(N3C(=CN=C3C(C2)C1))))	C(C)C(=O)NC1=C(C=CC=C1)	C(ON=O)1=N(N=C2S(NSC=CN2C1))
C(SCC=C=S)=1(N(=CSCSC1))	C(CN1C(=C(N)C=C1C(=O)))	C(CS(=O)(=O)C(F)(F)(F))C1=C(N=C2C(=NC=C2)C1)	C(OCl)N1(S(C=C(=C=NC1=C)))
C(O)(C(F)(F)(F))(C1C(=C(=C=C=CC1)))	C(CC1=C(C=CC=C1F)C(C(C)))	C(C1C(=CC(F)=CC=C1F)C)	C(C=1N(N=CNNN1)C=S(=O))=S(=O)
C(F)O(C1(=C(=C(=CC=CSC1))))	C(CN1C(=CC=C1)CC(Cl)C=C)	C(CSC1=C(C2=C(N=CC=C2C)CCC1))	C(C=NS(=O)(=O)C(F)(F)(F))1=N(S(C=C=C(S(=O)1)))
C(CF)=C=C1N(SC=C=C1)	C(C=CSC(N1C(=CN=C1N)))	C(COC1=N(C(=O)N=NC1=C))	C(N=S(=O))=1(NC2=N(C(=S(=O))NSN2NN1))
C(OCl)1S(C2=N(CC=C=C=C2(SC1)))	C(C1=C(C(=O)C=CC(C1=C)))	C(C=1C(=C2C(=NN(C2=CC1))))	C(OS(=O)S(=O)(C(F)(F)(F)))=1N(=C=NSC=C1)
C(NSCl)=C(Cl)C=CC=C=CS(=O)(Cl)	C(CN1C(=C(Cl)C=CC=C1CC))	C(C1=N(SC(=O)C1=NN=NN))	C(O)1=N(SN=C2S(N=NC=NN2SC1))
C(NC=CC=1C(=C=C=C1)S(=O)C(F)(F)(F))	C(C(=O)C=CC1=C(CC(F)=C1))	C(C1=C(C2=C(C(=NC2=CN1))))	C(NSS(=O)(=O)C(F)(F)(F))1(N=NN=CC=C1F)
C(F)ONC1S(C=C=C=C=C1S)	C(C=C1C(=CC=C1CC2=C(CCN2)))	C(O(N=C1C(=CC=C1C)CCC))	C(OCl)=CSC1N(=C=NN(=C(Cl)SN1))
C(SCC=1N(=CSC=C=C1))O	C(CS)CSC1=C(C=CC=C1OC)	C(C=O)C(=O)NC1=C(C(=O)NC1)	C(F)=CN1(C=C2S(C=NN=C2CN1))
C(C(F)(F)(F))1S(C2=C(=C(=CC2=N(C1))))	C(CN1C(=CC=C1)C=CC=C(C))	C(CNC(=O)C1=C(C(=O)N=C1))	C(O(CCl))1=C(=C=CCN(=C1))
C(=CO)S(C1=C(SC=NC1C=S))	C(CSC1=C(C=CC=C1N)O)C	C(CSC(=O))N1C(=NC=C1)	C(C=CN=CF)=NSCC=S(=O)
C(N(CCC(F)(F)(F))C=C(=C=S))=C=S	C(C(=O)OC(C(=O)O)=CC=C)	C(C=C1C(=NCC(=O)C1=O))	C(OS(=O)(=O)Cl)=1N(C=2N(=CN=NSC2SC1))
C(C1(SC(=C=C=NC1=S)CS))	C(C1=C(C2=C(CN3C(=CC=C3)C2)CC1))	C(C(=O)N1C(=NN=C1Cl)CC)	C(CC(F)(F)(F))1N(=N(SN=C=NC1=N))
C(=NC=C=S(=O))(=CCSCC)	C(C(=O)NC1=C(C=CC=C1C))	C(COC(=O)CN1C(=NC=C1C))	C(ON1C(=C(C(F)(F)(F))(N=C1CF)))
C(S(=O)Cl)=1C(=N(C=2C(SC=CC2C1)))	C(CC1=C(C(N)=NC=C1OC=N))	C(ON(C(=O)N1C(=CC=C1N)))	C(C=NNN=NNC(F)(F)(F))=1(S(N=NC1))
C(CCOC(F)(F)(F))(F)1(SN=C=C=C=C1)	C(CC)N(C1=C(N=CN=C1)C)	C(C1=C(=C2C(=CC=C2C3=C(NCC3)C1)))	C(N=O)1N(=NC=C1NOCNCl)
C(F)1=C(=C=CCN=C1COC(F)(F)(F))	C(C(=O)N=C(Cl)C=NC(C(=O)))	C(CS(=O)(=O))C1=N(C=CC=C1C(=O))	C(S(=O)(=O)S(=O))1=N(N=C2S(N=C=NSN2N1))
C(C(F)(F)(F))1=C(=CC(=S)(SC(=S)C1))	C(C(=O)N1C(=CC=CN=C1N))	C(C=NC(=O)N=C1O(CC(=O)N1))	C(O)=1S(C(=S)(C=N(NN=CSNC1)))
C(F)1=C(=C=CS(C2=C(SCC21)))	C(CN1C(=C2C(=C(Cl)C=C2CN1)))	C(CSC)=C1C(=NN=C1NCCN)	C(N=N(C(F)(F)(F)))1N(=NC=CC=C1)
C(S(=O)Cl)1(N=CC=2S(C=C=CSC2C1))	C(C1=C(C(=O)NC(=O)C1=C))	C(OCC1=C(C(=O)SC1=NC=O))	C(OCl)=1(N=CC=C(=NN(SCl)SNC1))
C(C1=C(=CC=CN=C1S(=O)(C(F)(F)(F))))	C(CO)NC1=C(N2C(=NN=C2)CCN1)	C(CC1C(=NN=C2C(=CC=C21)))	C(OS(=O)(=O)S(=O)(=O)(C(F)(F)(F)))1N(=CC(S(=O))=C1)
C(=S)(=C1C(=C(F)(N=CCC1)))	C(C1=C(C(=O)N=CN1C=C(N)))	C(CN=C1C(=NC=C1)N=C(C))	C(CN=O)1=C(=NS(C=2S(NSNSC21)))
C(F)C1(CN=C=C2C(=C=C=C21))	C(C1=C(CN2C(=CC=C2)C1))	C(C)OC1=C(NC(=CC1=C=O))	C(F)=NC=C=COC=C(OS(=O)(S(=O)Cl))
C(C=C=S)CN=C=CCF	C(C1=C(C(=O)CC1=CC=C(Cl)))	C(COC1=C(C(=O)N=NC1=C))	C(F)=1C(N=CC=2C(CSN=CC2F)1)
C(F)1S(C=NC2=C(=C=C(CS)C21))	C(C)OCOC1=C(N(=CN=C1))	C(CC(=O)C(=O)C1=N(C=CC1))	C(C=S)1=C(S(C2C(=C=NSC2(F)C(F)(F)(F))S1))
C(S(=O)Cl)SC1C(=C=C2C(=CN=C2)C1)	C(C(=O)N1C(=CN=C1S(=O)C(F)(F)(F)))	C(CSC(=O)NC(=O)C=C=O)	C(C(CF)NC1N(=C=NN=C=N1))
C(S(=O)Cl)=1C(C=C=CC(=C1)S)	C(C=NC1=C(NC(=O)CC(=O)1))	C(CN=O)C1=C(C(=O)NC1=C)	C(ON)1=C(=CSC=2N(=C=NSCC2C1))
C(Cl)=1(S(C=CC2C(N=CC=C2)C1))	C(C(=O)N1C(=CC=C1S(=O)S(=O)))	C(C1=N(CC2=C(N3C(=CC=C3CC2)C1)))	C(C=S(=O))=C1N(=CS(NN=NN1))
C(S(=O))=1C(C=C2(CC=C=C2N1))	C(C)(C(C=C1C(=C(Cl)C=C1)))	C(C1=C(C(C(=O)C1=CC=C)))	C(C=1O(C=CC(=O)N=N(S(C1))))
C(N=C=S(=O))1=C(SC(Cl)C(C=C1))	C(CN1C(=C(C)C=C1)C=C(N))	C(C1=N(SCC2C(=CC=C21)))	C(S)SC(=C=S)C1=C(=NS(NSC1))
C(SCCC1S(C=C=N1))=C=C	C(CN1C(=NN=NC=C1)CC2=C(CCNC2))	C(C=1N(C2=C(C(=O)NC2=C(C1))))	C(CNS(=O)(=O)C(F)(F)(F))1=C(=C=C=C1)
C(SC(F)(F)(F))1=C(=C=C(=NCC1S(C)))	C(C1=C(N2C(=C3C(=CC=C3)SC2)CC1))	C(C=C(C(=O)OC1=N(C(=O)NC1)))	C(OC=1C(=NNS(N=NS(N(=C1)))))
C(S(=O))=1(C2(=C(Cl)CC=C=C2SCN1))	C(CN1C(=CC=C1(C))C=C)	C(CC1C(=C=NC(=O)NC1=N))	C(OC(F)(F)(F))=1C(N=N(N=CN1))=S(=O)(=O)
C(F)O(C1N(CC=C=C=C1C=S))	C(C(=O)O)C1=C(C=CC1=C)	C(C=1C(=NN(C(=C2C(=NCC21)))))	C(C=CCl)C1=C(N=C=NSN1C(F)(F)(F))
C(S(=O)(=O)C(F)(F)(F))=C=C1(C2=C(C=CC=C2CCF)SCCC1)	C(CO)=CC=CN=C(Cl)C=CC=C	C(C)OC1=C(C(C)=NC=C1)	C(C=S(=O))1N(=NC(S(=O)S(=O)(=O)C(F)(F)(F))=N1)
C(=C1(SCC=NC=C1Cl))C=C	C(C=CC=CC=CC=CC=CC=NN)	C(C1=C(C(=O)NCCC1=C(=O)))	C(C)1C(=NN=CN=C1NCCl)Cl
C(SS(=O)C(F)(F)(F))1S(C=C=C(=C=C1C))	C(C(=O)N1C(=C2C(=CC=C2CC1)))	C(C(=N)N1C(=NC=N1)C(C))	C(C=S(=O)(=O))=1N(=NSC=CS(C1Cl))
C(C1C(=CC=C=CC1(=O))(Cl))	C(C=C(C1=C(C(=O)CC1=C)))	C(CC=CC(=O)C1=C(=CC=C1))	C(OS(=O))=1C(=NNC=C=C1)ON
C(Cl)1S(C=C2C(=C=CC=CN2C1))	C(C1=C(C(=O)NC2=C(C(=O)NC21)))	C(C)1C(=CSCC2=C(=NC=C21))	C(C(F)Cl)=1C(=NC=2N(=NSNNC2C1))
C(NC(F)(F)(F))C1=C(=CSC=C=C1(O))	C(CC1=C(N2C(=CN=CN=C2)CC1))	C(C1N(C2=C(N=CN=C2)CN1))	C(C1S(C=N(C2N(N=NN=C=C21))))
C(=N(COC(F)(F)(F)))1C(SC=C=C=C1)	C(C(NC1C(=C(Cl)C=CC=C1)))	C(CN1C(=CC=CC(Cl)=C1C(C)))	C(NC)1N(=CC(Cl)=C1NSCl)
C(CC=C=O)=C=N(CCCl)	C(CCN1C(=NN=N1)C(=O)N)	C(C1=C(=CNC(C(=O)C1=C)))	C(F)=1S(CN(=C=NSN=N(NSNC1)))
C(Cl)1C(=CC=2(CSN=C=C=CC2S1))	C(CN1C(=C(C(=N1)C2=C(CSC2))))	C(CN=CC1=N(C(=O)NC(=O)N1))	C(O)=1C(SN=NC=C1)2(N=NNNNN2)
C(=C=S)C=1S(CNC(=S(=O))CSC1)	C(CN1C(=NN=C1OC(C)C=C))	C(C1C(=C2C(=CC=C2)C=C1))	C(F)1=C(CCN=NC1=S)ON=S(=O)(=O)
C(=NC(F)(F)(F))CC(OC1C(=C=C=C=C1))	C(C=NC=CC=C1C(=C(N=CN1)))	C(CN1C(=CC=2C(=NN=C=CC2C1)))	C(C=NC=S(=O)(=O))1N(NS(N=C=C1))
C(SCl)(=S)NC=CC1=C(C(=O)SC1)	C(C)=CC=NC=CC=CC=CC=C	C(CSN1C(=NC=C1NC(=O)C))	C(C1N(SN=CN=N1))=2C(=CSN2)
C(Cl)1(C=CSC2=C(=NC=CCC21))	C(CN1C(=NN=CC=C1)CC(=O))	C(CC1=C(NC2C(=CC=CC=C2)SC1))	C(SNN1O(C=CC=C=N1))=S
C(S(=O)Cl)1C(CC=C=CC1=S)=N	C(CN1C(=CN=C1N=C(OC)C))	C(C1=C(=NC(C1=CC=CC=C)))	C(OC(C(F)(F)(F))=C=S(=O)(=O))1(=C(=NCC1))
C(F)1=C(CC=C2(CSN=C=C2C1))	C(CCC1=C(C=CN=C1N(Cl)C))	C(COC1(C(=O)NN2C(=NC=C2S1)))	C(ONC1N(=NCN=C=C1))=N
C(O)C(=C1S(C2=C(=CC=C2C(S1))))	C(CO)C=CC=C1C(=CC=CC=C1)	C(CSCCCN1C(=NN=CC=C1))	C(OCS(=O)C(F)(F)(F))1=N(N=C=NC1=CF)
C(C=CC)=1N(=C=CSC1C(F)(F)(F))	C(CCOC)C=CN=C1C(=CC=C1)	C(C(=O)C1C(=NC(=O)N=CC1))	C(OC=O)=1(SN=CNN=NSC1)
C(=O)(Cl)SC1(=C=C=C2C(SCC2S1))	C(CN1C(=C2C(=C3C(=CN=C3)CC2)CC1))	C(C=CC(N)N1C(=NC=CC=C1))	C(F)1N(=CC=CN=C1SCF)
CC=CC=1(N2C(C=C=C=C=C2C(F)(F)(F))SCC1)	C(C=CC1=N(C(=O)C(O1)=C))	C(C=S)N1C(=NC=N1)NC2=C(CCC2)	C(F)=1S(C2(SN(=C(=C=NN2Cl)))CSCC1)
C(Cl)1=C(C=C(CF)C=N1)C	C(C)C(=C1C(=CC=CC=C1))	C(C(=O)N1C(=NC=C1)C2=C(CCCC2))	C(CCl)NN1N(=C(=NN=C=C1))
C(S(=O)Cl)S(C1=C(=C=CSC=C1))	C(COC1(CSC2C(=NN=CN=C2Cl)C1))	C(C1C(=C=NC2=C(C(=O)NC21)))	C(NCSC=S(=O)(=O))1(=C(=NN=NS1))
C(F)1(C=N(C=CC(=C1CF)))	C(CC)C1=C(C(=C(F)C=C1))	C(C=NC(=O)F)N1C(=CC=C1)	C(CO(N=NNC=1N(=C=NS(C1))))
C(N(=O))1S(CSC=C=C1C=C)	C(C=C(CN1C(=CN=C1SC(N))))	C(F)(Cl)N1C(=NC=C1SCCN)	C(C=O)1(CN(C(F)(F)(F))N=C=C=N1)
C(Cl)=1S(C2=C(=C=NCC2CC1))	C(C=CC=NC(=O)C=CC=C(C))	C(OC(=O)ON1C(=NC=C1)C)	C(ON1N(=NC=N1))2N(CSNSN2)
C(C(CS(=O)Cl)F)1=C(=CN=C=C1)	C(C=C(N1C(=NN=N1)CCOC))	C(C(=O)C1=N(SNC2=C(=NCC21)))	C(OC1=N(N=CN=N1))N2(NSNCSC2)
C(O)=C=CC=1S(C=2(N=CSCSC2CC1))	C(C=CN=CN=NC=CC=CC=CC)	C(C=C(NC(=O)C1C(=CC=C1)))	C(O)C1=N(N=CC(=S(=O))SC1=C)
C(=O)CCC1=C(C=CSC=N1)	C(C)C(=O)N1C(=CN=C1CC)	C(C1=C(C(=O)NC1=CC=C(S)))	C(NN=O)=NNN1C(=N(NC=C1))
C(F)C(Cl)OC=1S(NC=C=C=C1)	C(C=O)CCN1C(=NN=C1Cl)	C(CN1(C=CN=N1))C=C(S(=O)(=O))	C(CCl)1=N(NC=2S(N=C=NC2N1))
C(N(=C=S))1=C(CC(Cl)C=CC1)	C(C1=N(N2C(=CN=C(C2=CC1))))	C(C(=O)S(=O)(=O))C1=N(C=C(C1=C))	C(Cl)=1C(=CC2N(=CN=CS(C2(N1))))
C(C(F)(F)(F))1S(C=CS(N2C(=C=C=C21)))	C(C=CC=C(N1C(=CC=C1OC)))	C(C(=O)C(=O)C1=C(SC(=O)C1))	C(CNS(=O)Cl)1N(=C=C=C=CC1)
CC1C(=C=NC=CC1=S(=O))C(F)(F)(F)	C(C1=C(N2C(=CN=C2F)NS1))	C(C(=O)C1=N(CNC1=CN=C))	C(F)=CCC1(C=CN(=C1C(F)(F)(F)))
C(OC=CS(CC(F)(F)(F)))1=C(=CN=C1)	C(C1C(=C(Cl)C=C1C=CC=C))	C(COC1=C(C2=C(N=NC2=C(S1))))	C(C=S(=O))1=N(N=C=NCC1NON)
C(SS(=O)Cl)NCCC=C1(C=CC(=C1))	C(CO)C(=O)N1C(=NN=NN=N1)	C(C1=N(CN=NC=C1))SC(=O)	C(CNCl)1=N(NN=C(=C=NC1))
C(Cl)=1(SC=C=NSC1CC=C(F))	C(C=COC1=C(C=C(Cl)C=C1))	C(CSC(=O)C1=N(C(=O)C=C1))	C(CN=NOS(=O)(=O)Cl)C=1S(NN=C=C1)
C(F)1=C(SN=C2S(C=C=CCC21))	C(C1=C(N=CN=C1OCCCC(O)))	C(C1=C(C(=O)NC2=N(N=CC21)))	C(F)=1C(=NC2N(=NN=N(C2SC1)))
C(=C(=C=S))1C(SCCN=C1)	C(C(C)=CC=CC=NC=NC=O)	C(OC(=O)C)N1C(=NC=CC=C1)	C(ONN1S(N=C=C=N1))=NS(=O)(=O)
C(Cl)C=NC=C(=CC=CS(=O))	C(C)(C(=O)OC(=O)N=CN=C)	C(C=O)C1=C(C(=O)NC1=N)	C(C=N(Cl))=NN1N(SN=CN=N1)
C(Cl)1=C(C=C=CC(=C1C(F)(F)(F))F)	C(CC1=C(C=CC=C1C2=C(CCN2)))	C(C=NC1=C(N=NNC1=CC=C))	C(C1(N=C=C=CSN1(C=S(=O)(=O))))
C(C=1C(=C=CN1)(C=S(=O)))C	C(CSC1=N(N=CC=C1N2C(=CNCC2)))	C(CSC=C1C(=NC(C(F)(F)(F))=C1)N)	C(N=O)1C(=N(C=NCSC1=C))
[truncated: 8,001 more rows]

## Sheet: NMCS 1k
Enforced	Ngrams	Prior	Random
C(SCl)=1C(C=C=CSC1C(F)(F)(F))=C	C(C=CN=CN=C(SC1=C(C=CC1)))	C(CC(=S)NC1=C(=CC=N1))	C(F)1=C(CCC=CC1=S)N=O
C(S(=O)Cl)=C=C1N(S(CC=2C(=CSC21)))	C(C1=C(C(=O)NC2=C(C(=O)NC21)))	C(C=CC1=C(NC=C1)C(=O))	C(N=S(=O))=CC=1S(NN=NS(C1))
C(Cl)1=C(=CN=C2S(C=CC=CC21))	C(CSC1=C(C=C(C=C1Cl)OC))	C(CSC1=C(SC(=O)N=NC1=C))	C(OC=C=CC=S(=O))(Cl)1(NC=NN1)
C(C(F)(F)(F))1=C(N=C=CC=C1)C(S(=O))	C(C=NC1=C(C=C(C1=CC(=O))))	C(C=C(=O))C(=O)OC1=C(CSC1)	C(S(=O)Cl)1=C(=NN2N(N=NN=CSN2N1))
C(F)SN=CSC=C(=C(=CCF))	C(C(=O)C1=C(C=CC(=O)C1))	C(C1=C(C(=O)N2C(=NN=C2C1)))	C(C(SC=S)F)1(=NN=CSN=C1)
C(SC(F)(F)(F))=C1S(C2=C(=NSC2=CSC1))	C(OC(F)(F)(F))N1C(=NN=C1C(=O)C)	C(C)SCOC(=O)N1C(=CN=C1)	C(Cl)SN(S(=O)(S(=O)(=O)Cl))N1N(=CN=C1)
C(=CCOCl)1C(C(=S)C=CN=C1)	C(C1C(=C2C(=CN=C2OC1)))	C(C=S)=CON1C(=NNC(Cl)=C1)	C(C=S)1N(=NNNN=C1(C=N))
C(OC(F)(F)(F))C(Cl)1C(=C=C=CC=N1)	C(CSC1=C(C=CC=C1S(=O)Cl))	C(C=NCl)C1=C(C(=O)NC1=O)	C(OCl)=C=C1(N=C=CC1OS(=O)(=O)S(=O))
C(Cl)C1(S(C2C(=NC=C2CO1)))	C(C=C(C(=O)(C1=C(N=CN1))))	C(CS(=O)(=O)Cl)=C1C(=NC(=O)C1=C)	C(S(=O))1N(=NC=C1CNS(=O)Cl)
C(C(F)(F)(F))1(=CS(C=CS(C1=C=S(=O))))	C(C1=C(C2=C(NC(=O)C2=CC1)))	C(C1=C(SC2C(=CC=C2)C(C1)))	C(CC(=S)NS(C=C=O))ON=S(=O)(=O)
C(S(=O))=CCNC=C=CC=S	C(C)=CC=CC=CC=CC=CC=C	C(CNC(=O)N1C(=CC=C1N=C))	C(C1=N(N=NN2S(C=CSN=NC21)))
C(=S)N1S(C=CS(C=C1CC=O))	C(CNCC1=C(C=C(O)C(Cl)=C1))	C(C1=C(C(F)=CN=NN1C(=O)))	C(OC=S)1C(=NN=C1SS(=O)S(=O))S(=O)
C(S(=O)(=O))=C1C(=C=C2C(=N(S(C2Cl)))C1)	C(C(=O)N1C(=CN=CN1C(=O)))	C(C=C1C(=NC=C(C(=O)N1)))	C(C=S)N1C(N=NN=NC1=NC)
C(C=S(=O)(=O))C=C1S(C=NC=C=C1)	C(F)C=C(Cl)C=CC=CC=CC=C	C(CN1C(=CC=C1)S(=O)(=O)(Cl))C=C	C(C)N1(N=N(N=CC(=C1NS(=O)(=O))))
C(C(F)(F)(F))C1N(=C=CC=C=C1O(Cl))	C(CS)C(=O)C1=C(N=CC=C1)	C(CCC(=O)C1=C(N=NC1=N))	C(C=S(=O)(=O))1N(=NN=NS(C1=NC(F)(F)(F)))
C(CS(=O)Cl)C=1S(N=CC=C=C1)	C(C)C1=C(N=CN=C1Cl)C=C	C(CON(C)C(=O)N1C(=CC=C1))	C(OC1(C(=N)N=CN=N1)C=O)
C(C)=1C(SC=C=C=C1)OC(F)(F)(F)	C(C=COC1=C(C=CC=C1C=C))	C(CN1C(N2C(=CC=C2N=C1)))	C(N1(N=CC=C1S(NSS(=O)(=O)S(=O))))
CC1N(=C(=CC=C=C1CS(=O)))	C(CS)C(C1=N(N(=NN=C1)))	C(C(=O)SC(=O)C1=N(C(=O)CC1))	C(C)1=C(=CN=CN=C1NO(C))
C(Cl)=CC=CC=C=CS(=O)(Cl)	C(CO)=NC1=C(C(=C(C(=O)C1)))	C(C1=N(CN(=C(C1=NOC=C))))	C(OCl)=1(SC(=S(=O))N(N=C=S)NNSN1)
C(O)=1S(C2C(=NC=CC=C2S)CSC1)	C(C(=O)C(=O)C(=CC=C(C)))	C(CN1C(=C2C(=NC=C2)C=CC1))	C(CF)1=N(C2N(=N(N=C2(NC1))))
C(CSCl)1C(=C=C=C=C(C1S(=O)(=O)))	C(C=O)OCOCCN1C(=CC=C1)	C(C=C(S)CCN1C(=CN=C1))	C(CN(=O))(=CC=S(=O)(=O))N=C(O)
C(SCS(=O)Cl)=C1S(C=C=C=CN1)	C(CCOC1=C(CN2C(=CN=C2)C1))	C(CN1C(=NC=C1)C2=C(NNNC2))	C(F)S(C1C(=NC=N1)CS(=O)(=O))
C(=O)1C(S(CCC2=C(=NC=C21)))	C(COC(C1=C(C(N2C(=CN=C2N1)))))	C(C1=N(C=C2C(=NC(=O)C2C1)))	C(SC=O)=1S(NCS(N=CN=C1))
C(F)1S(CSC1=C(=C=C=CS(=O)))	C(C=NOC(=C1C(=CC=CC1=O)))	C(C=N)C1=C(NC(=O)C1=C)	C(CS(=O)(=O))CC1=C(N=CN=N1)SC(F)(F)(F)
C(C=C=C=NSCl)CCOC=S	C(CN1C(=C(C)C=CN=C1N(C(F)(F)(F))))	C(C1=C(NC(=O)C2=C(N=CC21)))	C(CC=O)1N(=C=N(C=NN1S))
C(=S(=O))=CC1(=CC2C(=CN(=C2(CC1))))	C(C1=C(N2C(=NNC2=CC1=C)))	C(C1=N(C=C(C(=O)N(C1=O))))	C(ON)1=C(CN=CN(=C1C=O))
C(OCl)C1C(=C=C=C=NC1Cl)	C(C1=C(N=C(C1=NC(C(=O)))))	C(CC(=O)C1=C(N=NN1C(=O)))	C(C=N(S(=O)C(F)(F)(F)))=1C(=NN=C(=CNNN1))
C(C=S)=C1C(=CN=CCS1)S(=O)	C(C1=N(S(N=C(C2=C(C(=O)NC21)))))	C(C1=N(C(=CNC1=O)C(=O)))	C(CS(=O)(=O)(S(=O)C(F)(F)(F)))=1S(N=NC=C=C1)
C(N(C=CCl)O)(=S)C=C=C(C)	C(OCCN1C(=C2N(=CN=C2CC1)))	C(CN1C(=NN=C1SCCSCC(=O)))	C(OCl)1=C(=C(C(F)(F)(F))N=C(=C=NC1))
C(=CCC=C1C(=CC=C1C=S(=O)))	C(C(=N)N=CN=C(C)C(=O))	C(C1=C(C(=O)N2C(=CC=C2N1)))	C(C=CC(F)(F)(F))=1S(C=C=NC(C1S))
C(Cl)OC=C(C1(=C(=NS(C=C1))))	C(C=CC=CC=C1C(=CC=C1O))	C(C)OC1=C(N=CC=N1)C2=C(CCC2)	C(F)=NCSNC=NC=1(NSN=C1)
C(S(=O)C(F)(F)(F))1=C(=C=C(=C=CC1F))	C(C=CC=CC=NC1=C(C=CC=C1))	C(OC=CN1C(=NC=C(F)C=N1))	C(C1=C(=C(SCl)C=C=CC1Cl))
C(C(F)(F)(F))1=C(=C=C(C)C(=CS(=O)1))	C(C)=CC=C1N(=NN=CN1)	C(ON1O(C=CSC1=CC=O))=C	C(OC=1(C=NSN=C=N(C1C(F)(F)(F))))
C(C=C=C(=S(=O)))1S(C=CSN(C1))	C(CC)C=NCCN1C(=C(Cl)C=N1)	C(C1=C(C2C(=CC=C2)C=N1))	C(OS(=O))=1S(N=CC(=S(=O))(C=NNN1))
C(C=C=CS(=O)Cl)1C(SN=CS1)=C	C(C=C1C(=CN=C1)C2=C(CCCC2))	C(C)1C(=NC=C1)CN2C(=CCC2)	C(CN=S(=O))N1S(C=C=NC(=O)C1)
C(F)1(=CCN=C(=C=C1SCO))	C(C=CC=CC1=C(C(=N)N=C1))	C(C(=O)N1C(=CC=C1)S(=O)(=O)(Cl))	C(C=S(=O)(=O))1S(C2(N=CN=NN=C2(F))CS1)
C(S(=O)Cl)C1C(=CC=C(F)1)NC	C(CC1=N(SN2C(=NN=C2)C1))	C(C1N(=CC2=C(SC(=O)N=C2)C1))	C(C(O)Cl)=1C(N=C=C=CC1)
C(C=O)1=C(=C=CCSC1C(F)(F)(F))	C(C1=C(N=CC=C1CCN=C(C)))	C(C=NNC1=C(=NN2C(=CC=C2)CC1))	C(S)NN1C(=NC=C1C(F)(F)(F))S(=O)(=O)(Cl)
C(F)1=C(=CC=C(=CN1OC(C)))	C(CS)C(=O)C1=C(C=CC=C1)	C(CN1C(=NC2=C(=NC=C2C1)))	C(C=S(=O))1S(NC(=S)C=C=C1)
C(F)1(=CCN=CC1=CSC(=S(=O)))	C(C=CSC1=C(N2C(=CC=C2)CC1))	C(ONNC1=C(N2C(=CC=CC=C2)CCC1))	C(N=S(=O))1S(NNN=CC1N=C=S(=O)(=O))
CC1C(C=CN=C=C1F)(=O)	C(C(=O)N1C(=CC=C1)C(=O))	C(C(=O)NC)C1C(=NC=C1C)	C(CS(=O)(=O)S(=O)C(F)(F)(F))1=C(=C(=C=NS1))
C(C=C)1=C(C=CSC(C1)=S(=O)(=O))	C(CN1C(=C(C(F)(F)(F))C=CC=C1OC))	C(C1=C(NC(=O)C2=C(C=CC21)))	C(ON=CCl)1(SNN=C2N(=C=NNN2N1))
C(OC=1(CSN=C1))=C=CCF	C(C1=C(C(=O)C=CC1=NN=C))	C(C1N(C(=O)C2=C(C=CC=C2C1)))	C(N=N)=NC=1C(=CSC(=NC1))
C(S)1=C(=C=CC(N(C1C=S(=O))))	C(CSC1=C(N=C(Cl)C=C1Cl))	C(C1=C(C(=O)N2C(=CSN=C2)C1))	C(ONSC(=N)Cl)=C1C(=C=NSC1)
C(=S(=O)(=O))(=CSC=1(C2=C(=CCSC2NSC1)))	C(CNC=N)NC1=C(C=CC=C1)	C(C=NN=CC=NN1C(=CSC1=N))	C(CC(F)(F)(F))=1C(CN=NC=C1)=O
C(=S)CN(=C1C(=CSC=C1O))	C(C=CC=CC=CC=CC(=O)C=C)	C(OS(=O)(=O))=C1C(=NC(=O)NC(=O)C1)	C(C=NS(=O)C(F)(F)(F))1=N(CC=C=NN1)
C(S(=O)C(F)(F)(F))1C(=C=N(C=C(=C1C)))	C(C1=C(C(N)=NC=C1)C(=O))	C(CCN=CC1=N(C=CC=C1NC))	C(C=S(=O)(=O))1=N(N=NCC(=S)N1)
C(F)SC=1C(C=C=CC=C1)S(=O)	C(C=CC=CC=C1N(=NN=CN=C1))	C(C1=N(C(=O)C2=C(C(=O)CC2)S1))	C(C(=CN=N(C1N(=NN=CS1))))
C(CSC(F)(F)(F))1=C(C=C=CS1)C(=O)	C(C1=C(C2=C(C(=O)N=C2NC1)))	C(C=O)N(C1=N(N=C(C(=O)C1)))	C(C(C(F)(F)(F))=S(=O))1N(=NC2=C(C=NC2S1))
C(C)=1C(C(=C=S(=O))(C=N(SC1)))	C(CN1C(=CC=C(C)N=C1NC))	C(C1=C(CN=N1)C2=C(=NNN2))	C(C=1C(N=C=C(=C(Cl)C1S)))
C(F)C(C1=C(=CC=C=CC1O))	C(C=O)C1=C(C(N)=CC=C1)	C(COC=CSC(=O)C(=O)C(=O))	C(C=S(=O))=1N(=CN=N(N=CN=CC1))
C(SNC(F)(F)(F))(=C)(OC1=C(C=C=C1))	C(C=C1C(=NN=C(O1)C=C(N)))	C(C=C1C(=CC=CC=C1CCOC))	C(CONN=C=S)(C=1N(=C=NN1))
C(F)1C(C=C=C=C=C1CS(=O)Cl)	C(CCCl)C=CCN1C(=NN=N1)	C(C(O)=NC1=N(C=CC(Cl)=C1))	C(C=C=NNSC=C1S(N=C(Cl)S1))
C(C(F)(F)(F))1(C=C(=CC=CC1=O))	C(C1=C(C=C(C)C=C1)C=C)	C(C(=O)CSC(=O)C1=C(N=NC1))	C(COS(=O)(=O)Cl)1=C(=C=CC=NS1)
C(C=CS)=C=CC(=S)OC(F)(F)(F)	C(CC(=O)NC(=O)O)=CC=N	C(OS(=O)(=O)(S(=O)(=O)))CSN1C(=NN=CC=C1)	C(CC(F)(F)(F))1=N(NN=C=C=C1F)
C(S(=O)Cl)C1N(=CC=C1CCCl)	C(CO)OC1=C(N=CC=C1Cl)	C(C(=NNN1C(=NC=C1C=NC)))	C(CN(Cl))=1(NN=CC=C=NC1)
C(Cl)1=C(C=CC2=C(C=C=NSC21))	C(C1C(=NN=NN=N1)C(C(=O)))	C(C1=C(SC(=O)S(C1=NC=C)))	C(C1=N(C2N(=C=CSCC2=CS1)))
C(CF)(=CO(C1=C(=C=CCNS1)))	C(C1=N(C(=O)N(C1=CC=C)))	C(C=C=C1C(=NN2C(=CN=C2C1)))	C(S(=O)S(=O)S(=O)(=O)Cl)1N(=C=C=CN=N1)
C(F)1(=CSC=C2S(CN=C(=CSC21)))	C(C=C(C(C(=O)O)=CC(=C)))	C(O)NC=NC(=O)C1C(=CC=C1)	C(C(=NC(=S)C1O(N=CSC=N1)))
CC=1S(N=C2C(=C=CS(C2Cl))SC1)	C(C1=C(C2=C(C=CC=C2F)CC1))	C(CSC1=C(N=CC1=CC=C=C))	C(O)(CC=C=S(=O))=CC=O
C(SCCl)1=C(=NSCSC1=C=C)	C(C=CC=CC=CN=C(N(=O)))	C(C(=O)CNC1=C(C(=O)N=C1))	C(F)N1(C=NC=C1(COC=C(C)))
C(O)C=1S(CC=N(C=C=CC1))	C(C)NC1=C(C=CC=C1)C(=O)	C(ONOC1=C(C=C2C(=CC=C2S1)))	C(C=S(=O)(=O))=1C(=NC=NS(NN=NC1))
C(=C=O)1C(NS(C=C=C1C))	C(C1=C(C(=O)N=CN1C=NC))	C(C(=O)C1=C(NC(=O)C1=C))	C(OS(=O)Cl)1N(=CC(=C1)NCC(F)(F)(F))
C(F)(F)NC=1S(C=C=CC=C1)	C(C(=C1C(=CC=C1)CCN(C)))	C(C=C=S)CC1=C(C(=O)N=C1)	C(C=S)1S(N=C=CN2N(C=NC21))
C(Cl)1N(=CSC=C=C1CC=S)	C(C(=O)CO)C1=C(C=CC=C1)	C(OS(=O)(=O))CC1=C(N=CC=C1)N=C	C(OCC=S(=O)(=O))=1N(SC=NS(N=C1))
C(C1=N(S(C=C=C=C1C)))	C(CN1C(=CC=CC=C1NC2=C(CCCC2)))	C(C(=O)NC1=C(C(=O)N=C1))	C(C)1(C(F)=CN=N1)NSC(F)(F)(F)
C(OC=1C(C=C=C=CS(NC1)))	C(C1C(CSC2=C(C=CC=C21)))	C(C1=C(N=CC=C1)C(=O)N)	C(S)=1C(=CN2N(=NS(N=NN2SC1)))
C(Cl)C=1C(=C=CSCS(C1N=O))	C(C=CC=CC=CC=C(N=C(C=C)))	C(COC1=C(C(N=C2C(=NN=C21))))	C(F)=1N(=NN2S(C=NN=NN2SNN1))
C(OC(F)(F)(F))1=C(C=C=CC=C1S)S	C(C=NN=C1N(=NN=C2C(=CCNC21)))	C(CON1C(=C2C(=NC=CC=C2)CC1))	C(C1=C(SC2(N=C=NN=C=NC2)CNN1))
C(F)=1C(=CCN(=CC1C(=S(=O))))	C(C=C1N(=NN=C1CC2=C(CNC2)))	C(CS(=O)(=O))=CNN1C(=C2C(=NN=C2)CC1)	C(F)=1C(=N(NSC2(C=NC=CSC21)))
C(C1=C(CCC2(=CC=C=C=C2SC1)))	C(CC(=O)O)=CC=CC=C(Cl)	C(C(=CC1=C(NC(=O)C1=C)))	C(O)=1C(C=CC=C1)2N(=NNNNS2)
CN(=C=CC1S(CC=CC1(=S)))	C(C1=C(N=CSC1=CC=CC=C))	C(C=C1C(=NC=CC=C1)C(=O))	C(CCN=S(=O)(=O))=1S(N=C2N(=C=CCSN2C1))
C(CCl)C=1S(C(C=S)=CN=C1)	C(CNC1=C(C=CC=C1)C=C(Cl))	C(CO(C))CN1C(=CC=CC=C1)	C(C(F)(F)(F))1=C(=CN(=NNC1=S(=O)(=O)))
C(C1C(SC2=C(=C=C=CC2S1)))	C(COC1=C(C=CC=C1N=C(F)))	C(CS)C1=N(C=CC=C1NC(=O))	C(CC(=CC=S(=O)(=O))F)(=S)N=S(=O)(=O)
C(O)CSC=CC1=C(C=C=C=CS1)	C(C=O)OC(=O)C1=C(C(=CN1))	C(CN1C(=CC=N1)C(=O)NC)	C(O)=1(C=C(C(F)(F)(F))N(=N(NN=NNC1)))
C(OC(F)(F)(F))C1=C(=C(Cl)C=C=C(S1))	C(C)=NOC(=O)N(C(=O)C=C)	C(C1C(=NCC1CCN2C(=NC=N2)))	C(CS)1(N=NS(N=C=C1N(=S(=O)(=O))))
C(C(F)(F)(F))1(CC=C=CC2C(=C=C=CSC21))	C(C=CNC1=C(NC(=O)C(=O)1))	C(C)C1=C(C(=O)NC1=C=C)	C(F)1N(=C2S(N=C=CN=NSN2(NC1)))
C(Cl)1=C(=CC2=C(S(N=C=CSC2))CS1)	C(C1=C(SCC1=CC=CN=CN=C))	C(C(=O)N1C(=CC=C1SC(=O)))	C(F)=1N(=C2C(SNN=C=C2F)SNN1)
C(OC)=1(SN(=C(Cl)C=C=CC1))	C(C(=O)C1=C(C(=O)NC(=O)N1))	C(C=C1C(=NC=C2C(=NSC21)))	C(F)1S(NN=C2S(NN=C=C=C2N1))
C(S(=O)Cl)=1C(C=C2N(=C=CC2SC1))	C(CN1N(=NN=C1))2C(=CNCC2)	C(C=1C(=C=C(CC2=C(=CCNC21))))	C(C=S(=O))=C=C1S(N=C=C=CS1)
C(NCl)C1S(CC=C=C=C1C=O)	C(C1=C(C2=C(C(=O)NC2=NC1)))	C(ON1C(=NC=C1)NC2=C(CCC2))	C(C=CSCl)=1(C(=S(=O)(=O))N=CSN1)
C(S(=O)(C(F)(F)(F)))1=C(=CCC(F)=C=C1)	C(CO)C=NN=C1C(=CC=C1)	C(C=C1C(=NN=C1NC(=O)N))	C(OC(F)(F)(F))1(=C=NN(=CN=C1CC(F)(F)(F)))
C(CC=S)=1(CSC=NC=C1)	C(C1=N(N=CC=C1C=C2O(NCC2)))	C(C1=C(C=C(C=C1)CSC=N))	C(F)1=N(NN2S(CC=C=C=C2S1))
C(CC(F)(F)(F))(Cl)C=1C(=C=N(C=C1))	C(C(=O)O)=CC=C(N1C(=NNN1))	C(C=1C(=C2C(=C(NC2=NC1))))	C(F)1=C(=CC2N(=C=C=C=CSN2N1))
C(=O)1(C=CC=C=NC1CSC(F)(F)(F))	C(CNC1=C(N2C(=NN=C2)CC1))	C(C(=S)C(C(F)(F)(F))=CC=CC=CN=C)	C(F)1=C(=NSN=C1SCN=NC)
C(C1C(=NC=C(Cl)1)CCl)CS(=O)	C(C(=O)OC(=O)CO)=CC=C	C(C(F)N1C(=NN=C1F)C2=C(NCC2))	C(C1=C(C2=C(=CSC2=NN1)))
C(S)C1(C2=C(=C=C=C2SNC1))	C(CSC(NC(=O)N1N(=NN=C1)))	C(CN1C(=CN2C(=CC=C2C1)))	C(CSNSCCl)1(=N(N=NN(=N1)))
C(=C=C=S)1(C=CCCN(O1))	C(C1=C(NC(=O)C2=C(C(=O)NC21)))	C(ONC1=C(=NN(C=C1NC(=O))))	C(CON=S(=O)(=O))=C=CNC=O
C(S(=O)(C(F)(F)(F)))C1=C(SC=C=C=C1)	C(CO)(O)C=CC=C1C(=NN=C1)	C(C=C1C(=NC(=O)C1=CC=C))	C(CNNO)=1N(=C=C=CSC1N)
C(S)1(C=C=C=C(=NC1))C	C(C(=O)C(F)(F)(F))C=C1C(=CN=NN1)	C(C(NC(=O)N1C(=CC=CC=C1)))	C(C)=1C(SCN=CN1)=C=S
C(C(F)(F)(F))(=S)C=1C(C=CS(C=NC1))	C(C(=O)C(F)(F)(F))C=CC=CC=CN=C	C(C(=O)C(F)(F)(F))C1=N(C(=N)C=CS1)	C(C1=C(=NC=C=NS1))S(=O)(=O)S(=O)(=O)Cl
C(CS(=O)Cl)1S(C=C(=C=C1SN=C))	C(C=CN=CSC1=C(C(=O)C=C1))	C(O(C(=O)NN1C(=NC=CC=C1)))	C(CN=O)=1S(N(=C2S(C=NSN2C1)))
C(N=CC=S)C1C(=C(=C=C(Cl)SC1))	C(C(=O)NC1=C(C(=O)C=CC1))	C(CSC(=O)N1C(=CC=C1)C)	C(F)1N(=NSC=CC1C=NOC=N)
C(F)C=1(C(C(F)(F)(F))C=NC=C=C1)	C(C=CN=C1C(=NN=C(O1)C))	C(C1=C(NC(=O)(NC1=NN=C)))	C(C(F)(F)(F))NOC=1N(C=C=NN=C1)
C(CCF)SC=C=C(=C=O)	C(C=CC=CN=CN=C(C(=O)N))	C(C)=C1C(SC(=O)C1=C=C)	C(F)C=1C(N=C=NS(NSN=NC1))
C(S(=O)Cl)C(=C=CCl)SC1=C(=NCS1)	C(C1C(=C(C)C=CC=C1C=C))	C(C(=NN1C(=CN2C(=CC=C2)CC1)))	C(CC=C)C=1N(=CN=C1)
C(F)OC=1S(C2(=CS(C=C=NC2SC1)))	C(CSCCC(F)(F)(F))=C1C(=CN=NN=C1)	C(C1=C(C(C)CC2C(=NC=C21)))	C(C=N(SC=NC(F)(F)(F)))C=1N(=N(SN1))
C(CF)1=C(SC=NC=C1Cl)C=C	C(C1C(=NN=C1S(=O)C(F)(F)(F))C(F)(F)(F))C=C	C(C=C=C1C(=CCC2=C(N=CCN21)))	C(N1N(C(=S)(C=NN=C1N=O)))
C(Cl)OC1(C2=C(C=NC(=C2C)Cl)SCS1)	C(C1=C(C(N)=CC=C1N(NS)))	C(CC1C(=C2C(=CC=C2)CC1))	C(Cl)C=1C(=C=C=NC1OC(F))
C(=C=S(=O))1S(CC=C2(SCC=C21))	C(C1=C(C=C(Cl)C=C1C2=C(CNCC2)))	C(CS(=O)(=O))N1C(=NC=CC=C1F)C	C(O(Cl))1=C(C=C=C2(N=CCN2C1))
C(C1N(=CSC=2C(=C=CC=CC21)))	C(OC(F)(F)(F))(C1=C(C(N)=CC=C1))	C(C1=N(C2=C(N=NC2=CC1)))	C(NN)=1N(=CSN=C=NS(N=CSC1))
C(C(F)1C(=C(F)N=C1CC(C)))	C(CN1C(=NN=NN=C1)C=CC)	C(C=NC=C(C)CC1=C(=CC=C1))	C(C=S(=O)(=O))1=N(C(=S)(NN=C=C1))
C(S(=O)Cl)1S(C2(=CCN=C=C=C2(SC1)))	C(C1=C(C(=O)C=C1CC(=O)))	C(C1=C(C(=O)NC1=CC=CS))	C(C=1(N(=NN2N(=C=NNSC2(C1)))))
C(C(C1C(=NC(C(=S)F)=C1)))	C(C1=C(C2=C(C=CC2=CC1)))	C(CS(C))C(=O)N1C(=CC=C1)	C(OS(=O)(=O))1N(=C=C=C=C1S(=O)(=O)S(=O))
C(S)1=N(C=2C(=C=C=C=CC2F)CC1)	C(C(=O)C(=O)C1=C(NC=NC1))	C(C=C1C(=C2C(=CC=C2)CC1))	C(CCOS(=O))1(C=NC=NN=C1S(=O)(Cl))
C(F)1C(=N(C=C=CC1C=CF))	C(C=CC=CC=C(C(=O)NC(=O)))	C(C=O)=1N(CN2C(=NNC2=C1))	C(ON=N)1S(N=C=C(N=O)CN1)
C(O(C1=C(NC=C=CC1=S)S))	C(C(=O)N1C(=CN=NN=C1))	C(C=C1C(=CC=CC=C1N(C)))	C(C=NCl)1N(SC2C(=NN=C2(Cl))S1)
C(SC1N(=C(C(F)(F)(F))C=CC=C1C(F)(F)(F)))	C(CO)C=CN=C1C(=CN=C1)	C(CC=C=C1C(=N(NC1=CC=C)))	C(F)=1C(C2N(=NCN=C=C2SN1))
C(F)S(C1=C(=C=NC=CC1Cl))	C(C(=O)N=CN=CN=C1S(N=CNC1))	C(C)NC=CN1C(=C2C(=NC=C2NC1))	C(CNCl)1=C(=N(NC(=O)C=C1))
C(S(=O)Cl)1S(N=C=CSC1=CC=C)	C(C(=O)N1C(=NN=CN=C1))	C(CN1C(=NNC(=O)C1=C=C))	C(CC=1(C(=O)N(C=S)N(=NSC1)))
CCNSC1=C(C=C=C=CC1=S(=O))	C(C=CNC1=C(C=CC=C1C2=C(NCC2)))	C(C(=O)C=CC1=C(NC(=C1)))	C(ON1N(SC=2C(=N(N=CN=NC2S1))))
C(O(NC(F)(F)(F)))=1C(C=C=C(=CC1))	C(OC1C(=NN=C1C(Cl)=C))	C(C1=C(NC(=O)C1=CC=NN))	C(NNC(F)(F)(F))1=C(=C=C=NS(N1S))
C(N)=C=C1(SCC(F)=C=CS1)	C(C1C(=C2N(=NN=C2N=C1)))	C(CSC1=N(N=C=C2C(=NNC21)))	C(CS)N=C=C(=C=C1C(SC=CSC1))
C(OCF)1C(=C=NC=CC1=S)	C(CN1C(=C2C(=NN=NC=C2F)CC1))	C(COC1=C(=C2C(=NC=C2)CC1))	C(CSC(=C=NS)N(=C=S(=O)))Cl
C(=CF)1S(N=CS(C=2C(=CSC21)))	C(C)C(=O)SC=1C(=CC=C1)	C(C(=O)C1=N(C(=O)NC1=C))	C(CC=N(S(=O)Cl))=1(N=CSC=CC1)
C(CC(F)(F)(F))=C1N(C=C=C=C1Cl)O	C(C(=O)O)C1=C(C(=O)C=CC1)	C(C)NC1C(=C=C2C(=NC=C2)CC1)	C(SN(=NC(F)(F)(F)))1=N(N=CNN=C1)
C(C=S)=C1C(CC=C1NC(F)(F)(F))=O	C(C1=C(C(=O)C=C1OC(=O)))	C(C)1C(C(=O)N2C(=CC=C2)C1)	C(CCl)=1C(SN2C(=C(=NC=C2F))SC1)
C(S(=O))=C=C1(CCC(F)=CC=N1)	C(C1=C(C(=O)NC(=O)C1=C))	C(C1=C(C(=O)NC1=CC=NN))	C(OC(F)(F)(F))=1S(N=CS(N=NN=C(C1)))
C(=S(=O))1N(=C2S(C(SCl)=C=CSC2SC1))	C(CCN1C(=C2C(=NN=C2N=C1)))	C(COC1=N(C=NC=C1))C=C	C(C1=C(=NC2S(N=NC(=S)SN2C1)))
C(O(NSCl))1C(=C=CC=C=C1)	C(O)OCC1=C(C=CC=C1)C=C	C(C(=O)NOC=O)C1C(=CC=C1)	C(OC=C=S)1=N(SC=2S(N=CCNC2C1))
C(CF)=1C(=C=C=CCC1SCl)	C(C(=O)C(C)=CC=CC(=O))	C(C=C)C(=O)OC=NC(=O)N	C(C(F)(F)(F))1=C(=NC=C=CN1(S(=O)))
C(F)=1C(SC2C(=C=N(C=C2Cl))SC1)	C(C1=N(CC(=O)C=C1OC(=C)))	C(CSCC(=O)N1C(=CC=CN=C1))	C(C=C1O(N=C=N1))=NSC(N)
C(S)1(CN2(S(C=C=C=C=C2CS1)))	C(C1=N(C(=O)(C2=C(C(=O)NC2)C1)))	C(C=C1N(C2=N(CNC2=C=C1)))	C(C1(=CC=NSC=N1))=NNC(F)(F)(F)
C(=O)C1C(S(C=C=C2C(=CSC21)))	C(C(=O)COC1=C(C=CC=C1))	C(O(C=CC1=N(CSC1=NN=O)))	C(F)(=O)N1S(C=2N(=C=NNNC2CSN1))
C(OC=S)C1=C(=CS(NC=C1))	C(C1=C(C=CC=C1Cl)C=O)N	C(CO)OC1=C(C=CC(Cl)=C1)	C(SCl)=1C(=C=CC(=NS(=O)(=O))CSN1)
C(SS(=O))N1C(C=C=C=C1C=S)	C(C)CN(C1C(=C(Cl)C=C1))	C(C=NCl)N1C(=C2C(=NC=C2)CCC1)	C(C1N(=CSNC1=O))=CC=S
C(O)(Cl)=CCC(=C=S)SC=C	C(CO)CSC1=N(N2N(=CC=C2NC1))	C(COC1=C(N=CC(C(F)(F)(F))=C1)C)	C(F)=1S(N=C2N(N=NN=C=NN2C1))
C(=S)CN1S(C=C=CS(C1=C))	C(C1C(=CN=C1)C=C(N))C	C(C(=O)F)N1C(=CN=NC=C1)	C(CN1N(C(O)=C(=C=C(=N1))))
C(F)NC=1S(C=CC=C=C1)	C(C(=O)C1=C(C=C(C1=C(Cl))))	C(OS(=O)(=O)(S(=O)(=O)))N1C(=C2C(=NC=C2CN1))	C(C(N(=S(=O)))=S)N=C=NOS(=O)C(F)(F)(F)
C(S)=C1S(CC=CN=C1C=S)	C(C=O)=CC=C(O)OC(=O)N	C(C(N1C(=NC=C2C(=CC=C21))))	C(CC(F)(F)(F))=1S(N=NC=C=NSN1)
C(=CSS(=O)Cl)CC=1S(C=C=CN1)	C(C(=O)O)OC1=C(C=CC=C1)	C(OC=O)OC1=C(C=C(Cl)C=NN1)	C(OCl)1C(C=2S(C=C=NN(=CC2(S(N1)))))
C(CF)1C(C=C=C=C=C1F)C	C(CSC1=C(C(C)=C(C)C=C1))	C(CN(C1=N(C(=O)N=NC=C1)))	C(CC=NN=C1S(N=NSN=N1))
C(O)=C1C(=NCC(=S)SC1=C)	C(C(=O)C(Cl)=CC=CN=CN=C)	C(COC=C1(C(=O)N=C=C1))	C(S(=O)S(=O)(=O))1=C(C=NSC2N(=CN=C2SN1))
C(C=C1S(CC2=C(=C=NC2C1)))	C(C1=C(N2C(=CC=C2)C=C1))	C(C)=NN(C1=C(=CC=N1))	C(CCl)N=C=NN=C1N(C=NC1)
C(C(F)(F)(F))(=C=S(=O))C=CC=C=CSN(Cl)	C(C=O)=NC(=O)NC(=O)CC	C(CN1C(=C=C2C(=CC=CC=C2)CN1))	C(OS(=O)C(F)(F)(F))(C(F)(F)(F))C=1C(=C=C=NN1)
C(CN=CCl)=1C(=CC(=C1)C)	C(C1=C(C2=N(N3C(=NN=C3)CC2(C)CC1)))	C(CSC1=N(SC(=CC1=C=NS)))	C(F)=CC=1N(CSC=N(SN=NC1))
C(OC=1C(CN=C=CC1S)=S)	C(C=C(C1=C(C(=O)NC1=C)))	C(C(=O)(C))CC1C(=CN=C1)	C(OS(=O)Cl)C1C(=NN=N1)(O(C))
C(C=S(=O))=C1S(C=CC1=C)	C(C)=NON=CN=C(Cl)C=CC=C	C(C=NC1=N(C2=C(=NC=C2CC1)))	C(SC1(CN=C=C=NS1)S(=O)(=O))=S
C(CC(C=S(=O)))=CC=1(CN=C=C1)	C(OS(=O)(=O)C(F)(F)(F))OCCN1C(=CC=CC=C1)	C(C=1C(=NC=C1)C2=C(SCC2))	C(F)=1N(N=NNN2C(=N(C=NCC21)))
C(Cl)1=C(S(C=2C(=CS(C=CSNC2F))S1))	C(C=CN=CN=C(N))=C(Cl)(Cl)	C(C=NOC1=C(C(=O)N=C1C))	C(C=1O(NCN2C(=CC=C2N1)))
C(F)=1(SC=C(F)C2=C(=CSC2C1))	C(CO)=CC(=C(Cl)C=CC(=O))	C(C(O)=C1C(=NC(=O)C(=O)NC1))	C(OC=S(=O))O(NN1(S(C=C=C=C1)))
C(Cl)C(=CF)(SC=C=C(=CS))	C(C(=O)NC1=N(SCC1=NC=O))	C(CSC1=C(CCC2=C(N=CC=C21)))	C(CN=O)1=C(=NC2N(SN(=NNN2N1)))
C(SCl)1(=C=CC=CC2=C(CSC21))	C(C(=O)C1=C(C(=O)C=CC1))	C(C=1S(C(Cl)=NC=C2C(=NCC21)))	C(ON=C=NCl)=1S(NN=CCC1)
C(=S)(SC=1(CSC=C=CS(C1)))	C(C1=C(C(=O)NC(=O)C1=C))	C(C1=C(C=NNC=C1)C(=O))	C(NC(F)(F)(F))=1(NN=C=NN=NS(C1))
C(C)1=C(C2=C(C=NC=C2S(=O)C(F)(F)(F))SC1)	C(C(=O)O)C=CC=CC(=O)N	C(C1=C(NC2=C(N=NC=C2)C1))	C(SN=CCl)1=N(NN=CN(=NN1))
CCOC=1N(=C=C(Cl)SC=C1)	C(C1=N(N2C(=C3C(=CC=C3)CCC2CC1)))	C(COC(=O)NCC1C(=NN=C1))	C(C=S)1(=NN=CNN=C1OC=O)
CCCC=C=C=C=O	C(C=CC=CC=CC=CC=C(C(=O)))	C(C1=C(CC(=O)CSC1=NN=O))	C(C=1C(NN=C=C1)S(=O)(=O)(C(F)(F)(F)))=S(=O)(=O)
C(S(=O)Cl)=1(C=CC=2C(N=CSC2Cl)SC1)	C(CO)=NC(CN1C(=CC=CC=C1))	C(C(=O)N1C(=NC=C2C(=NNC21)))	C(C1=C(=C2(N=C=NC=NC2(NS1))))
C(F)1(=C=C=CC2=C(C(S(Cl))CNC21))	C(C=CSC1=C(N=CN=C1N=C))	C(C(S(=O)(=O))N1C(=C2C(=CC=C2)CC1))	C(O)1C(=C=C=C=NS1)S(=O)(=O)S(=O)(=O)S(=O)(=O)
C(C=O)=C=C1(NC=C=CC(C(F)(F)(F))1)	C(C=C1C(=C2C(=CC=CC2=CC1)))	C(CSC1=C(=NC=CSC1=CC=C))	C(O(C(F)(F)(F)))1(=CC=NC=C=C1O)
C(CCl)=1C(=C=CSC=C1)O(C)	C(C1=C(CN2C(=CC=C2S(=O)(=O)1)))	C(C1C(=C2C(=NC=C2)(CCN1)))	C(OCl)=1C(=CNN=C=NC1SN)
C(NCl)=CC=CC=C=CC=O	C(CN1C(=NN=CN=C1C(=O)))	C(CSC1=N(NC(=N)N=C=C1))	C(S(=O))N(=C1N(=C=C=NCC1))
C(NC=C=S)C=CC(=S)CF	C(CN1C(=NN=N1)CNC(=O))	C(C)C(=O)N1C(=NC(Cl)=C1)	C(OCl)1N(=C=NN2N(=CN=CCC21))
C(F)1C(=C=CS1)C2=C(=CCSCS2)	C(C(=C1C(=NN=C1F)C=C2C(CCC2)))	C(C=C)C1=C(CN=C=C2C(=NCN21))	C(CC=NC(F)(F)(F))1N(=NNN=C=C1Cl)
C(OC1=C(=C=N(CC(=C1C(F)(F)(F)))))	C(C=O)N=C(CN1C(=NN=N1))	C(CS(=O)(=O))=NC1=C(=C(F)C=C1)	C(C=NS(CN=S(=O)(=O)))=C=CC(F)(F)(F)
C(=O)C1=C(=CSC=C=C1C(F)(F)(F))	C(C1=C(C(=O)SC=C1)N=C)	C(C=C1N(C(=O)C(=O)N=C1))	C(C1O(CC=C2(C(Cl)=NC=C2SC1)))
C(O)C1=N(C=CC=C=C1C(F)(F)(F))	C(C1=C(C2=C(C(=NOC2=NN1))))	C(COC1=C(C(=O)N=C1)C=C)	C(CC1S(N=C=NN=N1))=S(=O)(=O)
C(C1=C(=C(S(=O))NC=CC1=S))	C(C(=O)C(F)(F)(F))C=CC=CC=CN=C	C(C1=C(C(=O)N=NC=C1)N)	C(CCC1=N(C=C=C=N1))(N)
C(=O)1C(CC=2S(C=C(=NSC2S1)))	C(C1=C(C2=C(C(=O)NC2=CC1)))	C(C=O)NC=C=NNC(=O)C(=O)	C(C(ON)1S(C=C=C=CC1N=O))
C(O(Cl))=1(S(C=C=C=CN=CC1))	C(C=C(C1=C(C(=O)CC1=C)))	C(CN1C(=NN2C(=CC=C2N1)))	C(F)=1S(C=NN=NC1NC=CO)
C(N=C(=CF))C=1C(=CSC1)	C(C=CC=C1C(=C(C=CC=C1)))	C(CSC1=C(NC(=O)C1=NN=O))	C(CS(C(F)(F)(F)))=1N(=C2C(=C=CC2(SN1)))
C(CC1S(C=C=NSC1))=C=S	C(C=CSC(=O)O)=C(Cl)C=C	C(C=C1C(=NC(F)=NC1=CC))	C(C=C=NSS(=O))1=N(N2C(=C=NSNSN2(S(N1))))
COC=1C(NC=CC=C1)=S	C(C1=C(C(=O)C(C1=CC=C)))	C(C=N(NC(=O)(C)))=CC=N	C(O)=1N(=C=N(C=NSN(C(F)(F)(F))C1))
C(C=O)1S(CC=C=CC1=CCl)	C(CC1=C(N2C(=CN=C2NC1)))	C(O)SC(=O)CN1C(=CC=C1)	C(C1=C(=CC=C(O)C(S1)=S(=O)(=O)))
C(CSCl)=C=CCN=CC=S(=O)	C(C(=O)C(O)CN1C(=NN=C1))	C(CC1=N(C2=C(=NC=CC2=NC1)))	C(O(C=O))=C1(SC=C=N(SC1))
C(N1O(C=CC2=C(C=C=C21)))	C(C1C(C(=O)C=NN=N1)=N)	C(COC)C(=O)N1C(=NC=C1)	C(C=1O(N=NNNC1S(=O)))=C(=S)
C(C=NS(=O)(Cl))=1(CSC=C=CC1)	C(C1=C(C=CC=C1N=C(SC)))	C(CC1=C(C(=O)N=CC=C1))	C(F)=1N(=N(SN=NN=N(N2C(NSC21))))
C(OCl)=C(=C1N(=C=CC1CCl))	C(C(=NOC1=C(C(=O)NC1=C)))	C(C)=N(C(=O)C=C=C1C(=NNSC1))	C(OS(=O)(=O)Cl)1=C(C2=C(N=C=CN2SC1))
C(=O)SC1C(=CNS1)C=C=C	C(C)=CN=CN=C(O)C=CC=C	C(C(=C)C1=C(=NN=C2C(=NNC21)))	C(F)=1S(C=CS(N=C=C(S(=O)(=O)S(=O))SC1))
C(S(=O)(C(F)(F)(F)))=1C(=CCC=C1)C=N	C(CC1=C(N(=CN=C1C))C=C)	C(C=O)N1C(=C(N)C=C1F)	C(C=S(=O))1(CN=CSN=C1SN=S(=O)(=O))
C(=S(=O))SC=1S(CC=CC=NSC1)	C(C=C(C(=CC=CN=C(C(=O)))))	C(C1=N(C2N(=C3C(=CC=C3)CC2CS1)))	C(COCl)C1=N(SN=C=CC1=S)
C(F)=1S(C2=N(SC=CSC2=C(Cl)C1))	C(C=NC1=C(C(=O)C=C1N=C))	C(C(=O)NC(=O)N1C(=CC=C1))	C(ON=O)=C=CO(N=NSS(=O)C(F)(F)(F))
C(C=S(=O))1C(=NCC=CC1=S)F	C(C(=O)(C(N)=O))C=NC=C	C(C(=S)N1C(=NC=NC(C1=C)))	C(=NC)C1=N(N=N(SN=NSN1))
C(S(=O)C(F)(F)(F))(=CC=1C(N=C=C1)C)	C(F)=CC=CC=C1C(=CC=C1)	C(CS(=O)(=O))SC1=C(C2C(=NN=C2)NC1)	C(C=1N(CC2C(=C=NN=NN2N1)))
C(F)(C=S)C1=C(=CSCN=C1)	C(C=CC=C1C(=CC=C1N=C(C)))	C(C=C=NN1C(=CC=N1)C2=C(CCCCN2))	C(CN=NS(=O)Cl)(=S(=O)(=O))C(F)=CN=C
C(C=S)1=C(=C=N(C2S(CCC21)))	C(C1C(=NN=CN=C1)OC2=C(NCCN2))	C(ON=NN1C(CN2C(=CC=C2)NC1))	C(ONS(=O)(=O)S(=O)C(F)(F)(F))=1C(=NC=C=C=NC1)
C(C(=CC=C=S(=O)))C=CF	C(CCN(C(=O)N1C(=CC=N1)))	C(CSC1=N(C(=O)SC1=C=N))	C(C1(N(=C2S(N=C=C=C2CSC1))))
C(NSCl)C=C=CC=C=CS(=O)Cl	C(F)C=CC=CC=CC=CC=CC=C	C(CSC=C=S)OC(=O)NC(=O)	C(OCl)1C(=N(N=N1))N2(SCSNN2)
C(=COC=S)1C(=NSC(=S)CC1)	C(C=CC=CC=C1C(=CC=C1))	C(C)(C)ON1C(=NN=CC=N1)	C(C1(N=NC(Cl)=C1S(=O)(=O)C(F)(F)(F))F)O
C(CSC(F)(F)(F))(=C=S)(C1=C(=CSCS1))	C(C)=CN=C1C(=NN=NC2=C(CCN21))	C(CS(=O)(=O))N1C(=NC=CC=C1)C(C)	C(C=O)1N(=C(SN=S(=O))CN=N1)
C(OCl)=1(C=2(C=NSCC2C=C(F)SC1))	C(C=CC=CC=CC=CC=CC(=O))	C(CC)OC(C=C1C(=C(Cl)C=N1))	C(C1=C(N=CC2N(=CSN=C2N1)))
C(C=C=S)1=N(C=CCSC1=O)	C(C(=O)C1=C(C(=O)NC(=O)C1))	C(C(Cl)=C1C(=NN=C1NCCC))	C(C=1(C=NC=NSC1CS(N=O)))
C(Cl)OCCSC=1S(N=C=C=C=C1)	C(C1C(=CN=C1SC=O)O)	C(C(=O)C(=O)N1C(=CC=C1))	C(CF)N1N(=C=NN(=CC1=O))
C(S(=O))1C(N=C=C=C=C1C(F)(F)(F))CF	C(C=C1C(=CC=CC1=CC=CS))	C(C(=O)NN1C(=NNC1=NN=C))	C(CS(=O))=1N(=N(SCNN=C=NC1))
C(SC=S)1S(CC(F)=C=C=C1)	C(C(=O)N1C(=NN=N1)CCC)	C(COCC1C(=NN=C1C(=O)C))	C(F)(SC(F)(F)(F))=N(C=1C(=N(N=NSNSC1)))
C(OCCF)=C=C1C(SN=C=C1)	C(CN1C(=NN=NN=C1C=NC=N))	C(F)NCOC1=C(CN2C(=CC=C2S1))	C(C=CS(=O)(=O)S(=O)(=O)Cl)=CC(=C=O)F
C(CN(=C=C=S))(=CC(F)(F)(F))(C=C)	C(CC1=C(C2=N(C=CC=C2CC1)))	C(O(CC(F)(F)(F)))=C1C(=NC=C1)N	C(S(=O)(=O))SNC1=C(=CC=NN=N1)
C(CSCl)CC=1N(=C=C(=C1))	C(C=CC=CC=CC(=O)C=CN=C)	C(CS(=O)(=O)(S(=O)(=O)))N1C(=CC=C1C(=O))	C(ON=NC(F)(F)(F))1=C(=CN(=N(CC1)))
C(S(=O)C(F)(F)(F))=C(=CC=C1N(=C=CS1))	C(CN(C=C1C(=NN=N1)C(N)))	C(CN1C(=C2C(=NN=C2)C(C)N1))	C(F)=CON1S(NC=C=C=C1C(F)(F)(F))
C(CCl)1=C(=C=C=N(CC1C(F)(F)(F)))	C(C=CC=CC=CC(=O)NC(=S))	C(C=1C(=C2C(=NC=C2N=NC1)))	C(C1N(=NN=C1OS(=O)(=O)S(=O)(=O)Cl))Cl
C(CC(F)(F)(F))=1S(C(=C)N=C=CSC1)	C(COC(=O)O)C1=C(C=CC=N1)	C(C(=O)C(F)(F)(F))=CC1=C(CC(=O)N1)	C(C=O)C1(=CN=CC=NC1=S)
C(=S)1C(=CSC=C=C1CC(F)(F)(F))S	C(CO)=CC=CC=CC=C(OC(=O))	C(CS(=O)(=O))C(=O)N=C1C(=NC=C1)	C(C=1N(=NN=C2N(=NCNSC21)))
C(O)1C(=C=NC=2C(SC=CC21))	C(C1=N(NSN1C2=C(C=CC=C2)))	C(C=NN)C(NCN1C(=CC=C1))	C(S(=O)C(F)(F)(F))=1C(=C=NS(C=NSC1))
C(F)1=C(C(=S)N=C(CC1=C))	C(CC1=C(N=CN=C1)C2=C(CCCC2))	C(C=S)C1=N(NC(=O)NC(=O)C1)	C(ONN=CCl)1S(NN(=C(=C=NC1)))
C(S(=O))C=1S(C2=C(C=CN=C2)CCC1)	C(CCN1C(=CN=CN=C1)C2=N(NNN2))	C(O)C1=N(C(=O)NC1=CC=C)	C(NC=O)CC=1N(=NCN(=C1))
C(CN1S(CC=CC1=C=O))=C	C(CS)C(C1=C(CN2C(=CN=C2C1)))	C(C=CN1C(=CC=C1Cl)N(C))	C(C1=N(S(C=NN=NC1=S(=O)(=O))))
C(CC1C(=NC(=C1F)S)CF)	C(CO)C1=C(N2C(=CN=C2(C))CN1)	C(C(=O)N1C(=NC=C1)C2=C(CCC2))	C(C1N(=N(N=C1)))NOS(=O)(S(=O)(=O))
C(C(F)(F)(F))(C(CC)=S)(=C=C=CO)	C(C=CN=CN=C(Cl)C(=O)(C))	C(CS(=O)(=O)(Cl))(=O)NN1C(=CC=C1)	C(CC=1N(=NCNC=C1))=S(=O)
C(C=C1(C=CCC1=CN=O))S	C(OS(=O)(=O)Cl)SC1=C(C(=NN=C1))	C(C(=C1C(=N(C(=O)NC1=C))))	C(F)1S(C=C=C=CN1SN(=S(=O)(=O)))
C(N1C(=C=C=CC=C1CS(=O)Cl)F)	C(C=CC=CC=CC=CC=CC=C(Cl))	C(C(S(=O)(=O)Cl)CN1C(=NN=CC=C1))	C(ON=S(=O))S(CC1N(=NN=C=CS1))
C(CC(F)(F)(F))(CC=S(=O))=C1C(=CC=C1)	C(C(=NOC1=C(N=CN=C1)C))	C(C(=O)(C))C1=C(=NN=CC1)	C(C=C1O(C=NN=NN1C(F)(F)(F)))=S(=O)
C(Cl)OC=1C(C=C=CC=NSC1)	C(CS)CSC1=C(N(=CC=C1C))	C(C=CCSC1=C(C(=O)C(=S)S1))	C(C(=O))=1C(=NC=NNS(NC1))
C(CS(=O)Cl)SC=1C(=CN(=C(=C1)))	C(C1=C(C=CC1=NC=C(O)O))	C(CN=C1C(=NSNC(=S)C1=N))	C(C=S(=O))1=N(N=NN=C1(S(=O)(=O)(C(F)(F)(F))))
C(S(=O))=C1(CC=C=NC(S1)=C)	C(CC1=C(NC(=O)C1=CC(=O)))	C(C(=O)N1C(=NN=C2C(=CNN21)))	C(CC=NCF)1N(=NN=C1Cl)
C(CCl)=1S(N=C2(SCC=C=C2SC1))	C(C)=NC1=C(C(=O)C=CC1)	C(CS)C1C(=NN=C1C)C(=O)	C(C=C)1S(N=C(C(=S))C=CN1)
C(C=C=S)=1N(SCSC(Cl)(=CC1))	C(C=NC=C1O(C(=O)C=C1))	C(C1=C(C(=O)NC1=CSC(=O)))	C(CC=S(=O)(=O))=1N(N=C=N(S(C1)))
C(S(=O)Cl)1(=C=C2S(CC=CC=C2SN1))	C(C1=C(C(=O)C=C1F)C=C)	C(CCOC(=O)N1C(=CC=N1))	C(C=1(N=C=NS(N=C=N(SNN1))))
C(OC1S(C(SCl)(=C=C=C(=C1))))	C(C1=C(SC2=C(N3C(=CC=C3)CC2)C1))	C(CO)=CN1C(=C2C(=CC=C2)NC1)	C(F)=C1C(=C=CN=N1)NC(F)(F)(F)
C(=S)C=CC1(=CS(CSCC1=S))	C(CN1C(=NN=CN=C1CCC2=C(CNCC2)))	C(C(=O)NCCCN1C(=CC=C1))	C(F)=1N(S(C=NC=C=NC1(C(F)(F)(F))))
C(C=C=CC(F)(F)(F))1=C(S(C(=C1)))	C(CN1C(=CN=C1OC)NC(=O))	C(CN=C1C(=NNC(=O)C1=N))	C(C(=S)Cl)=1N(S(C=CSN=NC1))
C(CC(F)(F)(F))1(=CSC=C(=C(=C1(C(F)(F)(F)))))	C(C)OC(=C1C(=NN=C1C)C)	C(CO)NOC1=C(C(C)=CC=C1)	C(SN=S(=O))1C(CN=C=CS1)=O
C(SC=1O(NSC=C=C1))C=C	C(C1=C(C(=O)NC1=CC(=O)))	C(C1=N(C=CC(C)N=C1))=C	C(C=1O(C(=S(=O))NC=NN1))=C
C(C=O)1=C(=C=CN2C(=CCSCSC21))	C(C=C(OCCN1C(=CC=C(F)1)))	C(C(=O)F)C(=O)C1=C(N=CC1)	C(C=NCl)1(SN=CN=C(=NC1))
CCN=CS(COC=C=C=S)	C(C1=C(C=C(C1=NN=NN=C)))	C(C1C(=NN=C1)NC2=C(NCC2))	C(CC(F)(F)(F))1=N(C=C=N(CC1=O))
C(OC(F)(F)(F))1C(=C=C=C1F)SC=C	C(C=CC=CN=C(C(=O)C=CC))	C(O(C))C1=C(C=C(S(=O)(=O)C(F)(F)(F))N=C1)	C(C=NCCl)1=C(=CC=C=C1)
C(COC=C=S)=1(C=NSCS(C1))	C(C=C(C1=C(C(C)=CC=C1)))	C(CSC(=O)C(F)(F)(F))N1C(=NC=N1)	C(C=O)(=C=O)SC(SC=NS(=O)C(F)(F)(F))
C(F)=C=C(F)SC=1C(=C(F)SCSN1)	C(C1=C(C=C(C(=O)C1=CC)))	C(C(=NC1=C(N=NC(F)=C(C1))))	C(C=1N(SN=C=C=N(SN(N1))))
C(C=O)C=1S(C=CC=2S(N=CSCC2SC1))	C(C)NC1=C(C=CC=C(Cl)1)	C(C=NC(=C=CC1=N(C(=O)CCN1)))	C(C1(=C=N(S(C=2C(=CCCC21)))))
C(N=O)(F)C=C1C(=C=C(=CCS1))	C(C)NC(NC1=C(C=CC=C1))	C(C1=C(N(N2C(=NC=C2)C1)))	C(OS(=O)(=O))1(C=CC=N1)(NS(=O)Cl)
C(=CCOC=S)C=CSC=S	C(C=O)C1=C(N=CN1C=C(O))	C(OCN1C(=C2C(=CC=C2)CC1))	C(S(=O))=1S(C=CN=N(S(N(=CNC1))))
C(NS(=O))1S(C=C=CCC1=C=S)	C(C)NC1=C(C=CN=C1S(=O)Cl)	C(CN=C1C(=CSC1=NC=CC=C))	C(N=NC=NS(=O)(=O)C(F)(F)(F))=C=S(=O)
C(SC(F)(F)(F))=1(C=CC=C(=NC1OC))	C(CN)=CC=NC(=O)OC(=O)	C(C(=O)N1C(=NC=C1)C2=N(CCC2))	C(CSCl)(C=CN1N(=CN=C1S))
C(S(=O))=CC=C=C=CCF	C(CO)=C(N1C(=CC=C1)N=C)	C(CSC1=N(NC(=O)C1=NN=C))	C(N=C=S(=O))1(SNN=C=CS1)C(F)(F)(F)
C(CO)=1N(=C=C=C(Cl)(CC1))	C(C=C(C=CC=CC=C(O)C(=O)))	C(C=C(C)C1=C(C(=O)N=CS1))	C(C=1N(=NS(N=NS(C1C=S(=O)))))
C(C(F)(F)(F))1=C(S(CC=C=NC1C=O))	C(C=CC(N1C(=C(F)C=C(F)1)))	C(C)C1=C(SC(=O)C1=NC=C)	C(CCl)1C(=C(S(=O)S(=O)Cl)C=N1)N
C(SC1C(C2C(=NC=C2CC1=C)))	C(CC)NC1=C(C2=C(C=CC=C2CC1))	C(OC=NC(=O)C1=C(NC(=O)N1))	C(CS(=O)(=O)Cl)1=N(C(=S(=O)(=O))N=C1N=S(=O))
C(S(=O)(C(F)(F)(F)))(Cl)=C1N(C=C=C=CC1)	C(C(=O)C=CC=CC(=O)C=C)	C(C)=C1N(NCCN2C(=CC=C21))	C(C1(N(=NN=N1))SCN(S(=O)(=O)S(=O)))
C(CC1=C(=NC=C=C1))C(F)(F)(F)	C(C=C(C1=C(C=CC=C1)C=C))	C(C1C(=NC=C1NC)N2C(=NCC2))	C(ONCl)=1C(=CSN=N(N=NSC1))
C(=C)=CC1=C(=CC(=S)SCC1)	C(C=C(SC1=C(C(=N)N=C1)))	C(CSC=C(Cl)C1=C(=NN=C1))	C(OCS(S(=O)(=O)Cl))=1C(N=C=C=NN1)
C(SS(=O)C(F)(F)(F))1C(=C=C2C(=C=C=CSC2C1))	C(C)C(=O)COC1=C(C=CC=C1)	C(CO)(C)NN1C(=NN=C1Cl)	C(OC(F)(F)(F))1N(=CN=NN=C1CF)
C(=CC(F)(F)(F))=C(C(F)(F)(F))SC=1N(=CC=C1)	C(CN1C(=NN=NN=C1)CCC(C))	C(C)SC(=O)N1C(=C=CC=C1)	C(F)=1N(=CN=N(N=NS(NNSC1)))
C(SCl)=C=C1(CN=C(Cl)C(=S)SC1)	C(C=C(OC1C(=CN=CN=C1C)))	C(C=C(C(=O)C1=C(N=N(NC1))))	C(CC(F)(F)(F))=C1N(=C(=C=NN1OC(F)(F)(F)))
C(C1S(CC=C=C=C1(C(F)(F)(F))))=O	C(CO)C1=C(N=C(N=C1)CC)	C(C(=O)N1C(=NN=CC1=CC))	C(C=S(=O)(=O))1=C(SNN=NC1(N=S(=O)))
C(S(=O)Cl)=1C(CC=CN=C1)SC=S	C(CN1C(=C2N(=CC=C2CC1)))	C(C=C1C(=NCNC(=O)C1=N))	C(SN=S(=O))1(=C=C=C(SS(=O)C(F)(F)(F))NN1)
C(Cl)(CCl)=C1S(C=C=C=C(C1))	C(C1=C(NC(=O)C=C1N=CN))	C(C)=NC=C1C(=C2C(=CN=C2CC1))	C(C=1(C=2C(=CN=N(N=NSC2F))NNNSC1))
C(C(F)(F)(F))SC=CC=1N(=CC=C1)	C(C1=C(C=CC=C1)CN2C(=NNN2))	C(CO)=C1(CN=C2C(=CC=C2)NN1)	C(OCl)=CC=C1(SC=N(S(N=NC1)))
C(CC(F)(F)(F))1=C(=CCN=C=C1F)	C(C1=C(NC=C2C(=NN=CN21)))	C(C1=C(C=CC2=C(N=CC=C21)))	C(F)=1C(NN=N(C=CSN=NC1))
C(OC=1S(C=2(SN=C=CC2SC1)))	C(C1C(=CC(F)=C1)C=C(C))	C(C1(=C(=NNC(=O)C1=CC)))	C(SC1C(=C=C=NN=N1)Cl)C(F)(F)(F)
C(Cl)1=C(=C=C(C(F)(F)(F))CC=C1(F))	C(CCC1=C(C=NC=N1)C=C(F))	C(C)=C1N(C(=NSC1=S)C=C)	C(F)C(C=S(=O))(=NC1S(N=C=NN1))
C(C=C=C=C)=C(CCl)S(=O)Cl	C(CN)=NOC1=C(C(=O)N=C1)	C(C(=O)C1=C(N=CC(=O)N1))	C(COC(F)(F)(F))1N(=C(=C=C=NC1=O))
C(CS(=O)(C(F)(F)(F)))1(=CCC=C=C=N1)	C(CC1=C(N=CC=CC1=CC=C))	C(C1=N(C2=C(SC=C2)C=C1))	C(N1(N=CC2=N(N=NSNC2=NC1)))
C(OCCl)1C(=C=C=C=C(N1C(F)(F)(F)))	C(C=CSC(=O)O)=CN=CC=C	C(C)C(=O)NN1C(=NN=C1C)	C(C1C(=C=NN=N1)NN=N)
C(S(=O)C(F)(F)(F))C1C(=CC(=C1CF))Cl	C(CCN1C(=CC=C1C(=O)OC))	C(C=CC(=O)OC1=C(SC(=O)C1))	C(CS(=O)S(=O)(=O))1=C(=NN=NC=C1C=S(=O))
C(N=C=C1C(CC(SS(=O)1)=S)=C)	C(C)=CC(Cl)=CC(=O)NC(=O)	C(C(=O)C1=C(C(=O)NC1=C))	C(F)=NS(N(=C=NSN1(C=NCSC1)))
C(C(F)(F)(F))CCC=C=C=C=NCl	C(C)N1C(=CC=N1)C(=O)O	C(CN(C)NC(=O)N1C(=CC=C1))	C(S(=O)Cl)=1S(N=C=CC=2N(=CSNC2SC1))
C(C)=C=CCC=C=S	C(C=C1C(=CN=CN=C1)C(=C))	C(C(Cl)C1=N(CN2C(=CC=C2)CC1))	C(C=S)OC1N(=C=NN(=CN1))
C(CC(F)(F)(F))1=C(=NC=C(=CC1=O))	C(C1=C(C(=O)(C2=C(C(=O)SC2C1))))	C(C=C1C(=NN(C1=CC=C(F))))	C(NCCl)1(=CN=CC=C1S(=O))
C(N=CC(F)(F)(F))C(=C=CF)S(C=C=O)	C(C(=O)C1=C(C=CC1=CC=C))	C(C1=C(C2=C(NCCC2)C=C1))	C(F)=1N(=CSN2N(=NS(C=NN2C1)))
C(S(=O))CC=C=C=NCC=S	C(CO)=CC=CC(=O)OC(=O)	C(CN(CC1=C(NC2C(=CC=C2S1))))	C(OS(=O)(=O)Cl)1=N(NCNC2=C(=C=NC21))
C(Cl)C(=S)CSC=C=C=CS(=O)(Cl)	C(CS)N(C1=C(N=CN=C1OC))	C(C=C1C(=C(Cl)C=CC(F)=C1))	C(C)C(C(F)(F)(F))1N(=C=C=C=N1)
C(N)=1C(C2=C(=CSC2=CSC1))	C(C)C1=C(N=CN=C1C(C(N)))	C(C)(C(=O)C)N1C(=NN=N1)	C(C=S(=O)(=O))1=N(CSC=C=C1F)
C(OC=1(C=NC=C(=CC1F)))	C(C=CC=CC=C(C(=O)C(=O)))	C(C1=C(=NC2=C(C(=O)CC2)C1))	C(CCl)1=N(CN=NN=C1C=S(=O))
C(Cl)1=C(SC=CC=C1C=CS(=O)(=O)Cl)	C(C=CSC(N)=O)N1C(=CC=C1)	C(C(CO)C(=O)N1C(=NN=N1))	C(C=CC(F)(F)(F))1=C(CN(=N(N=C1)))
C(C(F)(F)(F))(C=S)=C1(C=CS(C1=S(=O)))	C(C=C(C(=O)O)C=CC=CC=C)	C(C1=C(NC=C=NN1C(=O)C))	C(F)1S(N=NSC=2C(SN=C=CSNC21))
C(C=1S(N=CC=C=C1))C=O	C(C=CC=C(C)(C(=O)O))=N	C(C=NS)N=CN1C(=NSC(=O)N1)	C(F)1N(=NCN=C=C1N=NOC(F)(F)(F))
C(OCl)C=1C(=C=C=CCC1CCl)	C(C1=C(C=C(C(=O)OC1=O)))	C(C)C1=C(N2C(=C(F)C=C2)CC1)	C(O)=1C(S(N=NN=C=C(=CSC1)))
C(S(=O)Cl)C1C(=CC=C1)S(C(F)(F)(F))	C(CSCCN1C(=CC=C(Cl)C=C1))	C(C1C(=NN=C1CC2=C(C(=O)NCCC2)))	C(C=S(=O)(=O))=C1(N=C=CCSC1)
C(OCl)=1(C=C=CS(C=CC1C))	C(C(=O)N=C(N))C=C(C=C)	C(C1=C(C=CN=C1)C(=O)C)	C(OS(=O))=1S(N2(C=NN=N(C=C2CSC1)))
C(SC=C=C=S(=O))1S(CSC=CS1)	C(C=O)N1C(=NNN1C=NC(=N))	C(C(S(=O)(=O))N1C(=NN=C1)C(=O))	C(C(S(=O)(=O))=CCl)C=1S(N(=C=CSC1))
C(SC(F)(F)(F))=C1S(C=C(=C=C1OC))	C(C(=O)NC1=C(N2C(=CC=C2CC1)))	C(C1=N(C2=C(CN3C(=NC=C3)C2C)NC1))	C(S(C(F)(F)(F)))1=C(N=CSN=C1N=O)
C(=O)C1N(=CC2=C(C=C=CSC2C1))	C(C)=CC=CC=CC=C(C(=O))	C(C=C=C1C(=NN=C1NCC2=N(CCC2)))	C(C)=1S(N=CN=C2N(=N(NC2C1)))
C(S(=O)(=O)(Cl))=1C(C=C(=C=C=CC1))	C(C1=C(N=CN=C1)C=CC=C)	C(C1=C(C(=CC2=C(C(=O)NC21))))	C(F)=C=NC=1S(C=CSNC1N)
C(CS(=O)(=O)C(F)(F)(F))=C=CC=1N(=CCC(=C1))	C(C1=C(NC(=O)N1C(=CN=C)))	C(CS(=O)(=O))=NC=C1C(=NC(=O)N1)	C(CC=1N(SC=2N(=C=C=NNNSC2C1)))
C(ON)=C1C(SC=C(=C=C1S))	C(COC1=C(C(=C2C(=NN=C2)C1)))	C(C(=C)NC1=C(C(=O)N=C1))	C(O)=NOC=1S(NC2N(N=C=NSN2N1))
C(NS(=O))C1C(=C(=C=C(=C(Cl)C1)))	C(COC(=O)C1C(=NN=N1)C)	C(C(S(=O)(=O)Cl)C(=O)C1C(=NC=C1))	C(C=S)1(C2=N(N=C(N=NS(=O)(=O))N2SNS1))
C(NCl)(=S)COC=1(C=C=C(Cl)SC1)	C(C=C(N1C(=CC=C1)C(=O)))	C(C=S)C1=N(NC(=O)C(=O)N1)	C(F)=1S(N2N(N=C=NC=C2)CSC1)
C(C1=C(=CS(CC(=O)C1=C)))	C(C)CC(=O)NC1=C(C=NC=C1)	C(C)N1C(=NN=C2C(=CC=C21))	C(C(SCC=C=S(=O)(=O))=S)(F)=S(=O)
C(Cl)1(C=C(=C(C=O)CC=C1))	C(CN1C(=CC=C1)C=CC=CC)	C(C)C=C1C(=NN2C(=CC=C2C1))	C(OCl)1N(=C(CS(=O)(C(F)(F)(F)))(C(=C1)))
C(C(=S(=O))CC=CC=S)=S	C(C(C(=CN=CN=CN=NN=NN)))	C(C=1C(=NN=C2C(=C3C(=NNN3CC21))))	C(CC=S)=C(=C=NS(=O)S(=O)(=O)C(F)(F)(F))
C(=NCl)C1=C(CC=CS1)SC=S(=O)	C(C1=C(C2=N(SCC2=CC1=C)))	C(COC(=O)C=C=C(NC(=O)))	C(ON=NN1C(=CSC=CS1)C=O)
C(F)1C(CN=C=C=C1(C(=O)))	C(CO)=NC=NNC1C(=NN=C1)	C(C1=C(=C2C(=NCC2=CC1)))	C(ONNS(C(F)(F)(F)))=1N(C=C=C=NN1)
C(=S(=O)(=O))SC=1C(N=C=CC1CC=S)	C(C)C(C1=C(C=CC=N1)C(C))	C(C1=C(CNC(=O)C1=CN=O))	C(F)=1S(C2=C(=CC=CSC2SNC1))
C(=C1(N=CCCC1C(=C=O)))	C(C=O)NC(=O)N1C(=NN=NN1)	C(C1=N(N(C(=O)NC1=CC=C)))	C(CSNC=O)1=C(C=NC=CS1)
C(Cl)CC1C(=CC(=C=S(=O))N=C1)	C(C(NC(C1C(=CC=C(Cl)1))))	C(C(=O)C1=C(CC2C(=NC=C2C1)))	C(C1=C(=CN(OC(F)(F)(F))N=N1))=N
C(S(=O)C(F)(F)(F))=1C(=C=C=CC(C1S))	C(CN1C(=CC=CC=C1N=NNC))	C(C1=C(SC(=O)NC1=CC=C))	C(S(=O)(Cl))1=C(=NCN=C2N(=CSN21))
C(OC=CCl)=C1S(N=CC1=C)	C(C=CC=CC=C(F)C=CC(=O))	C(C1C(=NC=C1)C2=C(C=CCCC2))	C(N=NCCC1=N(N=C=C=N1))
C(=C)(=C1C(=CCN=C=C1S(=O)))	C(C1=C(C=CSC1=CN=CN=C))	C(C)(C)C(=O)N1C(=CC=C1)	C(C=S)=1S(C=NS(NN=C(SN1)))
C(C=C)=1C(=C=C=CC1S(=O))N	C(C=NC1=C(N2C(=NN=CN=C2NC1)))	C(C(=O)C1=C(CNC1=NC=N))	C(F)=1C(C=C=NNN1)=NOC
C(C(F)(F)(F))C(=S(=O)(=O))(C=1S(C=C=C=CC1))	C(C1C(=C2N(=NNC2=CC1=C)))	C(C1=C(SC(=O)C2=C(C(=O)NC21)))	C(C(SC(=O))=O)1=N(NC=NNS1)
C(F)1N(=CC=C(S(=O))C=C1SC)	C(C(=O)O)=CC=CC=CC=C(Cl)	C(CSC1=C(CN2C(=C(Cl)C=C2C1)))	C(ON=O)1N(N=NN(=CSC1=S(=O)))
C(CC(F)(F)(F))=1C(C=C=C=CN1)S(=O)Cl	C(CO)=C1C(=NN=NN(C1=O))	C(CN(O)C(=N)N1C(=NC=C1))	C(N1C(=C(N=N1)CNCl)N=S(=O)(=O))
C(=NC(F)(F)(F))1C(C=C=CS(C1=C=S(=O)))	C(C=O)NC=CC=CC=CC=C(Cl)	C(C=NC1=C(SC(=O)NC=C1))	C(OCl)1=C(SN=CC=C1N=S(=O)(=O))
C(S(=O)S(=O))SC=C1N(C=C=C=C=C1)	C(C=NC(=O)N1C(=NNC1=C))	C(C1=C(CSC2=C(C(=O)N=C21)))	C(ONOCOC=NCl)=1(C=N(N=C1))
C(=O)1S(C2=C(=C=C=CSC2NC1))	C(C1=C(C2=C(C=CC=C2OC1)))	C(CC1=C(C(=O)N(=NN=C1)))	C(F)=1C(=C(F)(C2=C(=CNNN2SN1)))
C(C(F)(F)(F))SC=1(C=CC=C=N(C1O))	C(CSC1=C(N=CN=C1)C=C)	C(C1=C(C=C2C(=NNC2=C1)))	C(OS(=O)(=O)Cl)(C(F)(F)(F))C1=C(=C=C=N1)
C(C(F)(F)(F))=C=C=C1C(=NCCS1)O	C(C(=O)C1=C(C(=O)C=CC1))	C(COC1=C(SC2C(=CC=C2)CC1))	C(N=S(=O))=C=CN=NC=S(=O)(=O)
C(NO)1S(CC2=C(=C(=C(=C2(S1)))))	C(C(=O)N1C(=NN=NC1=CC))	C(C(=O)N1C(=CC=C1CC(F)(F)(F))C)	C(F)=1N(=NN(Cl)S(N=NN=CNNC1))
C(=C=S(=O))C1C(=N(S(CC=C1)))	C(C=C1C(=NN=C1(C))C)	C(OCC1=C(C2=C(C(=NC=C2Cl)CC1)))	C(C(F)(F)(F))=1N(=NCN(=NN=C(F)SNC1))
C(Cl)(CF)=C=CSC=C=CN=O	C(C1=C(C(=O)CCC1=NC(=O)))	C(C1=N(NC(=O)C2=C(C(=O)CN21)))	C(F)=C1S(C=NC2=N(SN(=NCC21)))
C(F)=1S(C=C=C(ON1)CC=C)	C(CSC(=O)O)=CC=CC=CC=C	C(COC(=O)NC1C(=NC=NN=C1))	C(N=O)=1C(CCC=NSN1)=O
C(=S(=O)(=O))1(C2=C(=C(=CNC2SCC1)))	C(COC(=O)N1C(=NN=C1)C)	C(C1=C(NC(=O)SC2=C(C=NC21)))	C(OS(=O)(S(=O)Cl))=1S(N=C=CN=NC1)
C(SC=S)C1=C(=CN=CC(O1))	C(C=CC=CC=CC=NC(=O)O)	C(C=1C(=C2C(=NC=CC=C2)CCC1))	C(C=S(=O))1=C(NN=CN=C1S(=O))C(F)(F)(F)
C(SC1=C(=NSC2=C(CC(=O)SC21)))	C(CO)=CC=C1C(=CC=C1)	C(ON)1=C(CC(=O)C1=CC=C)	C(C(C(Cl)(=S(=O)))=C1N(=C=CNSN1))
C(O(CC(F)(F)(F)))=C1(NC=C=CC1=S)	C(CN1C(=NN=C1)NC(=N)N)	C(C=N(S(=O)(=O)))C1C(=NC=C1)C	C(F)1(=C(F)(C2=C(=NN=NSC2S(C1))))
C(=O)1C(CC=C=C(S(=O)1)C=C)	C(CN1C(=NN=N1)C=C(O)C)	C(CS)C1=C(NC2=C(C=CC=C2)NC1)	C(OS(=O)(=O))(C=CC=C=S)=S(=O)(=O)
C(C1C(=CN=C=CS1)SC=O)	C(C=O)C1=C(C(=O)CC1=C)	C(CNS(=O)(=O))C1=C(=NN2C(=CC=C2C1))	C(C(C=C=C)=O)(=N)C=S(=O)(=O)
C(=C=S(=O))C=1(CSCS(C(=C1)))	C(CC1=C(C=CC=C1N=NC=C))	C(C1=C(CCN(C2=C(N=CN=C21))))	C(F)1=C(S(C2(CN=C=C=NC2C1)))
C(=S(=O))C1S(C=C=C(N)(C=C1))	C(C(=O)N=CN=CN=CSC(=O))	C(C1=C(SCN1C2=C(N=CC=C2)))	C(OC(F)(F)(F))1=N(SN=C2N(=C=N(SNC21)))
C(CC(Cl)=CS(=O))=C=C=CCl	C(CO)=C1C(=CN=C1)C=C(C)	C(C=C1N(=C(=CNC(=O)N1)))	C(O(N1N(N=CN=C=C1N=C)))
C(SCC)=C=C=C=CC=O	C(C(=N)N)N=NC=C(O)C(=O)	C(C1=C(SC(=O)NC1=CN=C))	C(ON=C=S(=O)(=O))=CNCSN=NCl
C(C(F)(F)(F))1=C(=C=N(CSC1=COC))	C(C(=O)O)C=CC=C(F)C=C	C(C1=N(C2=C(CN3C(=NN=C3C2)CC1)))	C(C=NS(=O)S(=O)Cl)=CSN=C=S(=O)
C(N(=COC))1=C(CC=C=C1)	C(C=NC(=O)C(F)(F)(F))C=CC=CC=N	C(C(=O)COCN1C(=CC=C1))	C(F)=1N(=N(NC=NSNSNN=CC1))
C(SC=1S(CC=CC=C1))=O	C(C1=C(C(=O)(C(C=CC1=C))))	C(CS(=O)(=O))C1C(=NC=C1NC(=C))	C(C1=N(C(=S(=O)(=O))N=N(N=C1N)))
C(S(=O)C(F)(F)(F))CC=1C(SC=C=C1)=S	C(C1=C(C2=C(CSC2)C=C1))	C(CCC=NN1C(=CC=CC=C1))	C(C=O)SN=NN=NS(C=C=S(=O)(=O))
C(S(=O)(=O)C(F)(F)(F))1C(=CSC=CC1=C=C=C)	C(C1=C(CN2C(=CN=C2F)N1))	C(C1=N(C2=C(=C3C(=NC=C3)CCC2C(C1))))	C(OCl)CN=C1C(=NC(=C1(F)))
C(C=S)(CCl)=CC=1N(C(=O)SC1)	C(C(C(=O)C1=C(C=CC1=C)))	C(C(=O)C1=C(C(=N)NC(=O)C1))	C(CC=S(=O))=C(=C1S(N=N(N=CS1)))
CC=1C(=C2C(=C(=CCSC2=O))NCC1)	C(C(CN1C(=CC=CC=C1C(=O))))	C(C=S)=C1C(C(=O)NC1=C)	C(F)=1N(C=N(SC2=N(NN=CSN2N1)))
C(C(F)(F)(F))C1=C(NC=C=C=C1Cl)O	C(CN1C(=C2C(=CC=NC=C2CC1)))	C(C=NC(=O)C1=C(N(NC(=O)N1)))	C(CSC(F)(F)(F))=C1N(=NC(SCl)=C=N1)
C(C=S)=1C(C=CN=CSC1)=O	C(C=C1C(=CN=C(O)C=N1))	C(CN1N(=NC=C1))OC2=C(CCC2)	C(F)=1S(C2(=NSC3N(=C=CN3C2CC1)))
C(S(=O)(=O))=1(C=CC2=N(SCC2=CC1))	C(C(O)(O)CC1=C(N=C(N=C1)))	C(C(=O))(CN=C1C(=NC(=O)N1))	C(C=S(=O)(=O))O(C1=C(=C=NN(NC1)))
C(Cl)SCC=C=C=C=C=S(=O)	C(C(=CC=CC=CC=CC=CC=C))	C(C1C(=CCCC2=C(N=CC=C21)))	C(C=S(=O)(=O))=1C(N=NC1N=S(=O))NS(=O)
CC1C(N=C=CS1)=C=CS(=O)Cl	C(C1=C(N=CN=C1C=C(O)O))	C(CN1C(=NC=C1)CC(=O)N)	C(ON=N(C))1C(=CSC=C=N1)
C(SC=CO(C))1N(=CC(Cl)=C1)	C(CN1C(=C(Cl)C=C1Cl)N)	C(CN1C(=CC=CN2C(=CC=C21)))	C(OS(=O)C(F)(F)(F))1N(=NN=CC=N1)
C(=S(=O))1(C2(=C=CC(F)N=C2(CSC1)))	C(CS)C(=O)(C(=O)N=CC=C)	C(CN1C(=C=CC(=CC1=CC=C)))	C(CC1(SCC=2N(=C=C=N(C2S1))))
C(CC=CSC=S(=O))=C(C=S)F	C(CNC=NC=NN=NN=NN=C(O))	C(F)C(=O)N1C(=CC=C1N2C(CCC2))	C(O(N1(SN(=NC=2C(N=C=NSC21)))))
C(S(=O)(=O))1=N(C=C=C(=C(C1C=C)))	C(C1=C(C(=O)N2C(=NN=CN2C1)))	C(C)=C1C(=NNC(=O)C1=C)	C(S(=O)Cl)=1C(=NN2C(C=C=C=CC2)CSN1)
C(C(F)(F)(F))=C=C=C1(C(=C=S(=O))C(C(F)(F)(F))NS1)	C(CC(C)=C1C(=CC=CC=C1))	C(C1=C(C(=O)NC(=O)C1=C))	C(C=S)(N(=C=S(=O)))=C1C(SCC1)
C(=CN)1C(=C=C=C1(SCC=S(=O)(=O)))	C(C=NC(=O)O)=CC=NC=CC	C(C1N(C2=C(N=CC=C2)C=CC1))	C(OCl)COC1=C(C=CN(=N1))
C(OCF)1=C(N=C=CC=C1Cl)	C(C=CSC1=C(C(=O)C=C(O1)))	C(C(=O)C1=N(C=C(C)C(=N1)))	C(CNC(F)(F)(F))1(=N(N=C=NSC1C=S))
C(S(=O)C(F)(F)(F))SC=1C(=C=CC(F)=C1)	C(C(=C)O)=CC=C(OC(=O))	C(CN)C1=C(CC2C(=CC=C2)C1)	C(=S)=NN1C(CSC=C1C=C)
C(O)=1S(N=C2C(=C=CCC=C2C1))	C(C(=N)O)=CSC1=C(C=CC1)	C(C1=C(N=NC1=CC=CC=CC))	C(ON)1=C(SN=CN=N1)N=C
C(CS(Cl))1(=C=C=CC=C(S(=O)1))	C(CO)C1=C(N=C(F)C=C1O)	C(C(=O)N1C(=NN=C1)C2=C(CNCC2))	C(F)=1N(=NN2C(NC=C=CSC2(Cl)Cl)N1)
C(S(=O)Cl)1(=CN=CC(=CC1(C=S)))	C(C=CSC1=C(C=CC=C1NC(C)))	C(C(=O)C(F)(F)(F))C1=C(C(=O)N=C1)	C(S(=O)Cl)=1(SC=2C(=C=NSNSNC2)SN1)
C(F)C1=C(=N(CC=CC1=O))	C(C1C(=CC=C1SC=S(=O))Cl)	C(C1=N(C2=C(CCC2)N=C1))	C(C=CC(F)(F)(F))=1N(=CSC(C(F)(F)(F))=C=C1)
C(F)C=1S(NS(C(=S(=O))C=C=CC1))	C(C)NC1=C(C(N)=CC=C1O)	C(CSCCN1C(=C2C(=NC=C2SN1)))	C(C=NSS(=O)(=O))=1(NC(=S)(SN=CC1))
C(CCO(Cl))1N(=C=CC=C=C1)	C(COC(=O)O)N=NN=NN=NN	C(C=C1C(=CC=C1OC2=N(NCC2)))	C(SCl)1=C(N=CC=N1)C(S(=O)C(F)(F)(F))
C(CN=O)=C=C1C(=C=CS1)	C(C)=CC1=C(C=CC=CC1=C)	C(COC1=N(C(=NC=C1)C2=C(CCC2)))	C(OS(=O))NC=1C(=NSN=NC1N=S(=O))
C(=C=S(=O))C1=N(CSC2=C(SCC21))	C(CS)CSCCC1=C(C=NN=N1)	C(ON1C(=NC=N1)C=C2C(=CNCN2))	C(OS(=O)(=O))=1C(C2N(=C=NN=CN2SN1))
CCO(C1C(=C=C=C=N1))	C(CN1N(=NN=C1Cl))S(=O)C(F)(F)(F)	C(C(=O)CS(=O)(=O)(S(=O)(=O)))N1C(=CC=C1)	C(CCl)N1S(NSN2N(=CN=C2SN1))
C(CS(=O)(=O)Cl)1C(=C(C=S)N=CC=C1)	C(C(=O)OC(=O)C1=C(C(=O)NC1))	C(C=S)C1=C(C(=O)NC(=O)C1)	C(CC(F)(F)(F))=1C(N=C=N(SN=C1))
C(N)COC=CC(=C=C=S)C(=S)	C(C(N)=C(Cl)C1=C(C=CC=C1))	C(C1=N(C2=C(C(=O)NC2=CC1)))	C(C1=C(=C(F)N=CN=C1S(=O)))
C(O)(OC(F)(F)(F))=C=CC=C=CCC(=S)	C(C=C(F)C=CC=CC=CC=C(Cl))	C(C(=O)C1=C(CN2C(=CC=C2N1)))	C(C=1C(=CNN=C(=C(Cl)NC1)))
C(N)=CCC1=C(C=CS1)C=O	C(CN1C(=CC=C1)C2=N(N(Cl)CC2))	C(C)C(=O)N1C(=NC=N1)C	C(OC(F)(F)(F))(=S(=O))ON=CN(=C=CCl)
C(OC(F)(F)(F))1=N(SCC=2S(C=C=CC2S1))	C(C1=C(C2=N(NSC2=CC1=C)))	C(C1(C2=C(N=CC2=CC=C1)))	C(C1C(N=C=CS1)C=S)(=S(=O)(=O))
C(=O)C=C1(SCSC=C=C1)	C(CNC1=N(N=C(C(=C1)NC)))	C(C1C(=NC(Cl)=C2C(=CC=C21)))	C(C1O(CN=C=NC1F))=C=S
C(=C(=O))1S(CCC2=C(=NSC21))	C(C1=C(N2C(=NN=C2C(=C1))))	C(C=O)NC(=C1C(=CC=C1C))	C(C=1S(NN=N(C=NN=NC1S(=O)(=O))))
C(=C)=CC=C=CC=S(=O)	C(C1=C(C=CC=C1C(=O)CC))	C(C)N(C)C(=O)N1C(=CC=C1)	C(ON1N(=NN=C1OS(=O)S(=O)Cl))NC
C(SC(F)(F)(F))1=C(=CC=C=CC1S(=O)Cl)	C(CO)(C1=N(C(=C(Cl)C=C1)))	C(C1=N(C(=O)N=C(NC1=C)))	C(C=O)1=N(SC=N(NN1N=S(=O)(=O)))
C(N=CCF)C=C1C(=C=CC1=O)	C(CO)C1=C(CC2=C(C=CC=C2C1))	C(C=NN1C(=CC=CN=C1)N=C)	C(C=CCl)=1(CC=CSC=C1)
C(SS(=O)(=O))1(C=NC=C1(CSC=CC))	C(CN1C(=C2C(=NN=CC=C2NC1)))	C(C1=C(C2=C(C(=O)NC2=C(N1))))	C(C(N=C=O)N=C=CC=NNCF)
C(S(=O)(=O)C(F)(F)(F))=C1C(=CC=CN=C1C)	C(CN1C(=NN=C(Cl)1)F)N=C	C(C)C1=N(NC(=O)C1=NC=C)	C(CS(=O)(=O)(Cl))1=C(=CN=CN=N1)
C(O(C(F)(F)(F)))1=C(=CCC=C=C1F)	C(CN1C(=C2C(=CC=CC=C2C(C1))))	C(C1(CC2=C(N=CC(F)=C2)CC1))	C(C(N=C1O(N=C=CN=N1)))
C(ON1C(=C2C(=C=CC=C=C2F)CS1))	C(CO)OC(=O)N=NN=NN=NN	C(CC(=O)C1=C(=NN=CC=C1))	C(N=S(=O))C1S(N=C=NSN1NN=C)
C(S(=O))1(CC=CC2S(C=C=C=C21))	C(CN)C1C(=NN=CN=C1)C2C(CCN2)	C(C)CN1C(=NN=C1NO)C(=O)	C(C(=S(=O))S)=1C(N=CSC(=S(=O)(=O))C1)
C(F)=C1(C=C=CSN(S(=O)1)C=C)	C(C1=C(CN2C(=C3C(=CN=C3CC2)C1)))	C(C=C1C(=CC=C1)C2=C(CCCNC2))	C(OS(=O)Cl)=1S(CC(=C(=C=O))CC1)
C(S(=O)Cl)=CC=1S(C2C(=CN=C2F)CSC1)	C(C=O)=CC=CC(=O)NC(=O)	C(C=C1C(=NN=C(C(=O)N1)))	C(N1N(=NN=C(CF)1))CS(=O)(=O)Cl
C(CS(=O))=1N(=CCC=C=C1)	C(CN1C(NC(=O)N2C(=CN=C21)))	C(C(=O)C1=C(C=NN2C(=NSN21)))	C(CO(COC=S))(=S(=O))N=C=S
C(S(=O))1C(=CN=C1)CC(S)(C)	C(CCOC1=C(C2C(=NN=NN=C2)CC1))	C(C=NNC(=O)NN1C(=NC=C1))	C(O(C1C(=NC=2(SN=NN(=NC2S1)))))
C(=C)C=1C(C(=S(=O))N(=CC1))	C(C=O)=CC=CC=CC=CC=CC	C(C1C(=C2C(=CN=CC=C2)NCC1))	C(C(=S(=O))SC(F)(F)(F))=C=N(N=N(S(=O)(=O)Cl))
C(=O)CC=1C(=NS(C=C=CC1))	C(CO)(CCCC1=C(C(=CC=N1)))	C(ON)C1=C(C2=C(N=CC=C2)CC1)	C(C=O)=1C(=NCSC1(ON(=S(=O)(=O))))
C(C(F)F)=C=CC=C=NSC=S(=O)	C(C=CC(=O)C(=O)NC(=O))	C(C(=S)C(=O)C1=C(NC(=O)C1))	C(CS(=O)(C(F)(F)(F)))1C(=N(N=C1NS(=O)(=O)Cl))
C(C=O)(=S)(CC1=N(C=CC1))	C(C1C(=NN=C(F)1)NOS(=O)(=O))	C(C(Cl)1C(CCN2C(=CN=C21)))	C(S(=O)(=O))=NC=1C(=C2N(=CSN2SN1))
C(=S)1C(=CC(SS(=O))C=C=C1)	C(CCCC=C1C(=CC=CC=C1O))	C(C1=C(CSC2=C(N=C(N=C21))))	C(CCCS(=O)Cl)=1(N=C=NC=C=C1)
C(=O)=C1(CCS(C=C2S(N=CC21)))	C(C=O)N1C(=NN(C1=CC=C))	C(ON=COC1=C(C(=O)NC1=C))	C(F)(C1=N(N(C(F)(F)(F))C=C=C=N1))
C(C=S)1=C(CCC1C=C=O)N	C(C1=C(C(=O)N(C1=CC=C)))	C(C1C(=NN=C1OC2=N(CCCC2)))	C(N1S(CNN=C=C1N=O))N=S(=O)(=O)
C(F)(=S)C=1C(C=C=CC1S(=O))	C(CN1C(=C(Cl)C=C1C(C)))	C(C)=1C(=NC(=O)C2=C(SNCC21))	C(ON1C(=C2(N=C=NCC2(=NC1))))
C(CF)C1C(=CN=C1(C(F)(F)(F)))C=S(=O)	C(C1=C(C2=C(N=C(C2=NC1))))	C(CSC(NC(=O)N1C(=NN=C1)))	C(SN=S(=O)(=O))OC1=N(C=C=C=NN1)
C(C(F)(F)(F))1C(C=C=CCC1=S(=O))=S	C(C)C(O)CCN1C(=CC=CC=C1)	C(C(S(=O)(=O)(S(=O)(=O)))C1C(=CC=C1N=C))	C(C=1(NS(C=C1)))2=C(=NCSN2)
C(OC1S(C(=S)N(=C=CC1=C)))	C(CN1C(=C2N(=C(Cl)C=C2NC1)))	C(C(N1C(=C2C(=CC=C2CC1))))	C(C=S(=O))OC=C=NC=CC(F)(F)(F)
C(S(=O)(=O)Cl)1S(CSC=2C(=C=C(=CC21)))	C(CN1C(=NN=NC1=CC=NC=C))	C(C)=C(CCC1C(=NN=CC=C1))	C(CSS(=O))1=N(N2N(=C=CN=C2(NN1)))
C(F)SC(SC1=C(C=C=C1N=O))	C(C(=O)NC1=C(N=CN(C1=C)))	C(CN)C(=O)C1=C(NC(=C=N1))	C(CS(=O))=1(C2=N(SN=C2SN=CC1))
C(SC(F)(F)(F))C1C(N=C=C=C=C1O)	C(CO)=NC1C(=CC=C1C=CC)	C(C1=C(NC(=O)C2=C(C=CC21)))	C(S(C=CCl))=NC=C=CC(F)(F)(F)
C(Cl)=1S(C2C(=NC=C2S(=O)(=O)C(F)(F)(F))CCC1)	C(OC)NC1C(=NN=NC=C1)C	C(C=C(=O))C1=C(CNC(=O)C1)	C(C=CCSCl)=1N(N(=CC1N=N))
C(Cl)O(C1N(=C=C=CC=C1C(F)(F)(F)))	C(C)C(=O)N1C(=C(C=C1C))	C(CN=C1C(=NC=C1CCN(C)))	C(C)ONOC1N(=NN=NC=C1S(=O))
C(S(=O)(=O)Cl)1S(C=2(S(C=C=C=CC2SC1)))	C(C)N1C(=NN=C1OC(C)=C)	C(C1=N(NC(=O)C2=C(N=NC21)))	C(OC=1S(CN=NN=NN1))(=S(=O)(=O))
C(S(=O)Cl)C=1S(CS(N=C=C=CC1))	C(C=CC=CC=CC=C(NC(=O)))	C(OC=C1C(=NC(=O)NC1=N))	C(C(F)(F)(F))=1S(C=2S(C3=C(=NNN3NC2SC1)))
C(S(=O)(=O))C=C1C(=CC=C1C(Cl)S)	C(C=O)NC1=C(NC(=O)C1=C)	C(C(C)C1=C(C=CC=C1)C(C))	C(C=O)1(S(C=2N(=NSC=NSC2S(N1))))
C(F)(=CC=C=S(=O))C=CSC(F)(F)(F)	C(CN1C(=CC=C1)C(=O)O)	C(C1=C(=C=NC(=O)N2C(=CCNC21)))	C(F)=1N(S(N=C=N(NN=NNC1)))
C(SCCSC=S(=O))=1N(=C=CSC1)	C(C=NC(=O)C(OC(=O)C=C))	C(C)=C1C(=CN=C(O)SC1=C)	C(S(=O))=1(N(C=CN=NOS(=O)Cl)N=NN1)
C(F)1S(C2C(=CC(=C2O)F)CS1)	C(CNC1=C(C=CN=C1)C2=C(NCCN2))	C(C1=C(NC=C2C(=CC=CC=C21)))	C(CF)1N(=NN=CN=C1SCCl)
C(N1C(CCC=C(=C1))=S)=S(=O)	C(CN1C(=NN=N1)C(=O)SC)	C(C1=C(=C(C(=O)C1=NC=C)))	C(S(=O)(=O))(=C=C=C=S)SS(=O)C(F)(F)(F)
C(F)=CO(C(=CC(F)(F)(F))CC=C(=S))	C(C(=O)NCCCC1=C(C=CC=C1))	C(C=S)C1=C(=NC(=NC(C1)))	C(C)1(=CN=C=NNC1=C(SS(=O)))
C(SN=C(=O))=1(CC=CSCSC1)	C(C=CN(C1C(=NN=C1(C))))	C(C=NSC1=N(CN=CC=C1F))	C(CC(F)(F)(F))=C1N(=C=NS(N=C1Cl))
C(=C=O)1S(C=NC=C(C1(C)))	C(C(=S)NC(NC1=C(C=CC=C1)))	C(CS(=O)(=O))C(=S)C1C(=NC=C1N)	C(O(N=NCl))=N(SN=C=CS(=O)(=O)C(F)(F)(F))
C(=S(=O))1S(C=CSNC1=CCC=S)	C(C(=O)NC1=C(C=CC=C1C))	C(C(=O)N1C(=CC=C1S(=O)(=O)(Cl)))	C(CN=S(=O)(=O))1(=CS(N=CSC1=S(=O)))
C(C=O)=1C(=C2C(S(N=C=C2))CCC1)	C(C(=O)C1C(=CC=CC=C1C))	C(C1=C(C2=C(C(=O)N=C2NC1)))	C(O)(F)C1=C(N=NN=NC1=C)
C(S(C(F)(F)(F)))1=C(=CCCN=C1C=O)	C(COC)=CCN1C(=CC=CC=C1)	C(C1=N(C2=C(N=NN=C2)CC1))	C(C1(=C=NC=NC1N(C=2O(NSN2))))
C(=S)1C(=CC(=O)NCC1=C)	C(C1=C(C=CC(=O)C1=CC=C))	C(CC1C(=NC2=C(=N(NC2=C1))))	C(OC(F)(F)(F))1=C(N=N(C2(=NN=NC21)))
C(C1C(=CC(F)=C1)C=S(=O)(=O))(C)	C(C=O)C1=C(C(N2C(=CC=C2)N1))	C(C)=NC(=O)OC1=C(NC(=O)C1)	C(N=S(=O)(=O))(=S(=O)(=O))N=COC=S(=O)(=O)
C(S(=O)(=O))1=C(=CNS(C2=C(=C=CCSC21)))	C(C=CC=C(F)(S(=O)))=C(C(=O))	C(C(=O)OC1=C(C=NC1=C(C)))	C(C=1N(S(N=CC=C(=CN=CC1))))
C(OCC=S)1(C=C=NC=C=C1)	C(CO)CCC1=C(C=C(Cl)C=C1)	C(CSCN)=C1C(=NN=C1Cl)N	C(OC=1C(S(C=N(S(NN=C=C1)))))
C(NCOC)1=C(C=C=C1Cl)C=S	C(C(=C1N(=CC=CC1=CC(=O))))	C(CC1=N(N=C=NNC1=CC=C))	C(CC1O(CC=N1))2N(=NC=N2)
C(=S(=O)(=O))(C(F)(F)(F))SN=CCC=C=C=CC	C(C1=C(C(=CC1=CC=CC(=O))))	C(C(F)C)=NN1C(=CC=C1C)	C(C=1O(C(C=S)CS(C=C=C1)))
C(C1=C(=C=N(CC=C1S(=O))))	C(CSC1=C(C=C(C)C=C1))	C(CC(=O)N1C(=C=NC1=O))	C(C=S)1(C=N(N=NC=2N(=NCC2C1)))
C(=NS(C=C=C(Cl)CCC=O))	C(C1C(=CC=CC=C1)C(C(=O)))	C(C)C(=O)N=NN=C=C1C(=CCC1)	C(F)=C1S(NC(=C=C=C1OS(=O)(=O)))
C(F)SC(=C=O)C1=C(NC=C1)	C(C)OC1=C(C=CC=C1S(=O)(=O)S(=O))	C(CSCN1C(=CC=CC=C1)C(C))	C(C=S(=O))=1C(N=N(N=CNN(C1)))
C(CSC)=1C(=NSC=C=C1)O	C(CO)=CN=NN=CN=C(C1=N(NNN1))	C(CN=NC1=C(N2C(=NN=C2)CCS1))	C(=S)=NON1C(=CCC=NS1)
C(F)C=1C(=CNSC=C1)C=O	C(CCN(C(=O)C1=C(C=NC=C1)))	C(CC=COC1=N(C=CS1))=C	C(C1(=NC=CN=C1F))2C(SNC2)
C(O(C(F)(F)(F)))1C(=C=C=C=C(C(F)(F)(F))1)	C(C(NC1=C(N=CN=C1Cl)))	C(CS(=O)(=O)(S(=O)(=O)))C1=N(C=C(N)N=C1)	C(C=1C(=CSNS(N=C=CSC1)))
C(C(F)(F)(F))1=N(C2=C(SC(=O)C=C2F)SC1)	C(C)=CC1=C(C=C(C(=O)C1))	C(CSC=CON1C(=NC=C1)NC)	C(C=O)1=N(SC2(C=CSN=C2Cl)NS1)
C(C1(=CCC=CN=C1C=S(=O)))Cl	C(C)OCC1=C(C=CC=C1C=N)	C(C1=C(C(=O)N2C(=CC=C2)C1))	C(CS(=O)(=O))(N=C=S(=O)(=O))N=C=S
C(C=S(=O))C(=S)CC=1S(CC=C1)	C(C=NC1=C(C(=CC1=CC=C)))	C(C1=C(C(=S)N=N(NC1=N)))	C(SCl)=1S(N(=NCSN=C=CC1))
CC=C(=CC=NSC=C(S(=O)Cl))	C(C=O)OC1=N(SNC1=CC=C)	C(C)1C(=NN=NC=C1C2=C(NCC2))	C(C(Cl)NC(F)(F)(F))=NCC=1N(=NN=C1)
C(=S(=O))1C(SC=NCS1)=C=CC	C(CN1C(=C(C=CC=C1)CC(N)))	C(C=COC(=C1C(=NC(=O)C1)))	C(CS(=O)(=O)Cl)=1C(=N(NN(=NN=NSC1)))
C(F)=1C(=CSNC2=C(=C(S(=O))SC2C1))	C(C(=O)N1C(=CN=C1)C(O))	C(C)OC(=O)N1C(=CC=CC=N1)	C(C=C=S(=O)(=O))=1C(NCS(N=C(N1)))
C(CC1(=CN=C(=C=C=C1(S(=O)))))	C(C=C1C(=NN=C1CN=C(O)))	C(CS(=O)(=O)(S(=O)(=O)S(=O)(=O)))C1=C(C=CC=C1)	C(C=S(=O))=NOC=C=CO(N=S(=O))
C(S(=O)C(F)(F)(F))1=C(C=C=C=C(=C1(F)))	C(C=CC=CC=CC=CC=C(F)F)	C(C1=C(CC2C(=CC=C2)C1))	C(CO(C))C1C(=N(C=C1))
C(CO)(F)C(=NC=1O(C=C=CC1))	C(CO)=CC(Cl)=CC=NC(=O)	C(CN1C(=C2C(=C(S)N=C2)CCC1))	C(OS(=O))(C)=C1S(N=C=NC(=S)C1)
C(Cl)C1=C(SC=C1N=C=O)C	C(CO)=CSC1=C(C(=O)C=C1)	C(C1=C(=NC(C(=O)NC1=C)))	C(SN(=NC(=S(=O)(=O))C=O))C=S(=O)
C(COCl)1=C(N=C=C=CC1(C(F)(F)(F)))	C(C=CC=CC(=O)C(=O)(O))	C(C(=O)OCC1=N(C(=O)N=CC1))	C(C=CF)=1N(N=N(CN=N(N1)))
C(F)1=C(=CCSCC1=C=S(=O))	C(CSC1=C(C=CC=C1N)OCO)	C(C)C(=O)N1C(=CC=N1)C	C(CN(=O))OC1=C(=CC=C1)
C(SCC1=C(N=C=C1)F)=CO	C(C1=C(C(=O)NC1=CC(=O)))	C(CN1C(=NC=CC=C1C2=N(CCSNC2)))	C(ON=NCS(C(F)(F)(F)))=1(N=C=CSC1)
C(NOC)C=C1S(C=C=C(=C1))	C(C)=NC(=O)N1C(=C(C(=O)C1))	C(C1=C(NC(=O)C2=C(N=CC21)))	C(CS(=O)(=O))=CC=1(N(=NSNC=C1))
C(F)=C1C(=NC=C1SCS(=O)C(F)(F)(F))C	C(CN1C(=CC=CC=C1)C(C=C))	C(CC1=C(C(=CON2C(=NN=C21))))	C(CCCl)1N(=N(N=C1ONC))
C(=CF)(=C1C(N=C=C(OCl)SC1))	C(C1=C(C2=C(C=C(O2)C=N1)))	C(C1=C(=NN(C(=O)C1=CC)))	C(OC1=C(=CC(CS1)=S))=S(=O)(=O)
C(S(=O)(=O)Cl)1=C(=C=C=CCC1CCl)	C(C=C(C1=C(C(=O)NC(=O)N1)))	C(C1=C(C(=O)NC1=NNC(=O)))	C(F)(N)1N(=C=C=CC=C1S(=O))
C(=S)C=1(C(OCl)=CNC1C=C)	C(C=C(C1=N(N=CN=C1O)))	C(C1=N(C(=O)N2C(N=C=CN2C1)))	C(C=NNSC=S(=O))=NN=S(=O)
C(C(F)(F)(F))1=C(N=C(=CC=C1CS(=O)))	C(CN1C(=NN=C1)C(=O)O)	C(C(Cl)N1C(=C(F)C=C1OC))	C(C=1N(=C(SN=O)C2N(=NCN2C1)))
C(C(CCOC=CN=C=O)=C(=S))	C(C1=N(C=NC=CC1=CC=CC))	C(C1=C(SC(Cl)=N1)N=NC=N)	C(OS(=O)S(=O)(S(=O)(=O)))1=C(=C=N(C=CS1))
C(SCC)(Cl)=C=C=C=COC=O	C(C)OC(CN1C(=NN=CN=C1))	C(C)C=C=C1(SC(=O)NC1=C)	C(S(=O)(=O)Cl)=C(C1=N(S(N=NN=C1)))
C(=S)C=1C(CS(C=C=CC1O))	C(C)=CC=C1C(=NN=C(C)1)	C(CC1=N(C(=O)C2=C(C(=O)NN2S1)))	C(F)=1C(N2C(SN=C=NC2=O)NNSN1)
C(=CC(F)(F)(F))1C(=CC=C1(SS(=O)Cl))	C(C=CC=C(C(=O)O)NC(=O))	C(O)C1=N(NC(=O)C1=CC=N)	C(C=S)C=1N(=NNN=NC1C(F)(F)(F))
C(F)CC1(=C=C=C(=CSN1O))	C(CN1C(=C2C(=CC=C2)C=C1))	C(C(=O)NC(=O)N1C(=NC=C1))	C(OCCC1=N(N=NC=N1))
C(S(=O)Cl)C=CC=CC=C=N(S)	C(C1=C(C=C(Cl)C=C1)C2=C(CCCCC2))	C(CS)N=C1C(=C2C(=CC=C2NN1))	C(CF)=1(CNN2(NN(=C=C=CN2N1)))
C(C=S)N=C=C(C(CF)=S(=O))C	C(CNCC(=O)N1C(=CC=CC=C1))	C(C=O)=CC=C1C(=NC(=O)N1)	C(F)=1(S(N2N(=NN=NC=C2NNC1)))
C(OC=C=C=C=S)CC(F)(F)(F)	C(C)=C(C)(CN1C(=CC=C1))	C(C=NC=C1C(=CC=C2C(=CSC21)))	C(C(OS(=O)(=O)Cl)=S(=O)(=O))1=C(N=CN=NN1)
C(C(F)(F)(F))1=N(S(C2C(=C=C=CSC2)S1))	C(C1=C(C(=O)C=CC1=CC=C))	C(C1=C(NC(=O)C(=O)C1=C))	C(C1N(=C=N(C=C1Cl)))2=C(SNN2)
C(S(=O)Cl)=1S(N=CC=2(C=CSC2SC1))	C(C(=O)N=C(O)C1=C(C=CC1))	C(O(N1C(=CC=C1)NC(=O)))	C(C=CN=NC(SCl)=C=CC(F)(F)(F))F
C(=N(CCC(F)(F)(F)))1S(C=C=C=CS1)	C(CO)=CC=C1C(=CC=C1)	C(O)C(=CC1=C(N2C(=CC=C2)NC1))	C(F)1(=NC=C=C(S(=O)C(F)(F)(F))CC1=O)
CCC(F)=C=NSC=C(=CSCl)	C(CO)(O)=NC=CC=CC(=O)	C(C(=N)C(=O)C1=N(C(=O)NC1))	C(S)=C1N(N=NN(=N(C1C=N)))
C(=C1O(CC=2C(=C(=NC2(Cl)))CC1))	C(CO)C1=C(N2C(=NN=C2)CN1)	C(C)C1=C(NC(=O)C1=NN=C)	C(F)=1N(=N(SCN=C=C=N(NSNN1)))
C(=CC1=N(SCCC1S(=O)Cl))=C=S	C(CO)=C(C=CC=CC=C(N=C))	C(C(=N)OCCC1=C(N=CC=C1))	C(C(F)(F)(F))1=N(C(=CCl)N=N(N=NC1))
C(OC=C=S)1S(N=C=CC1SC)	C(CN1C(=CC=CC=C1OC(C(N))))	C(CS(=O)(=O)Cl)CNC(=O)N1C(=NC=C1)	C(C=NO)1S(N=C=N(C=2S(NNC21)))
C(F)C1C(=CC=C1SC)O(C)	C(C(N=C(C)C=C1C(=NN=C1)))	C(C=C1C(=NC=C(F)C=C1F))	C(S)(S(=O)(=O)(S(=O)S(=O)(=O)Cl))=C=C(=NC=O)
C(O)1=C(=C=C2(SC=CC2SC1))	C(CN1N(=CC=C1))=C(Cl)C	C(C)N1C(=CC=N1)C=C(N)	C(C=S(=O)(=O))1N(=NN=C=NC1S(=O)C(F)(F)(F))
C(SC=C(=CNCC=S))C=S	C(CO)=NC=CC=CC=C(C(=O))	C(ONC1=C(CCN2C(=CC=C21)))	C(CCl)1=N(SN=NC2=N(SN=C2N1))
C(F)(=C=CS)C1S(C=CN=CS1)	C(C=CC=C(N1C(=NN=N1)C))	C(C1=C(N2C(C3=C(N=CC=C3C)CN2NC1)))	C(F)=1C(N=NN=C1)2C(=CCSNS2)
C(Cl)C(C)C=C=CC=C=S	C(C(=C)C(F)(F)(F))C=C1C(=NN=N1)	C(C=NCC1=C(=CNC1=CC=C))	C(C=O)=NOC=1N(=N(S(C=NN1)))
C(=S)1(C=C=CS(C=2C(S(CC21))))	C(C=C1C(=NN=N1)C(=O)C)	C(C=C1C(=NC=C1)C2=C(CCCCN2))	C(CCCC=S(=O)(=O))1N(=CC=N1)
C(S(=O))=CC1(C=C=C=N(SC1F))	C(C=CC=C(F)C=C1C(=NN=CC1))	C(C1=C(SC(=O)NC1=CC=C))	C(C(=CN=S(=O)))1=C(NSC=NS1)
C(SCF)=1C(=C=NC=C(O(Cl))C1)	C(C(=O)N1C(=C2C(=CC=C2CC1)))	C(C1=C(NC2=C(N=C(C2=C1))))	C(C=S(=O))=1C(N=NC2N(=NNN2C1))
C(F)S(C=1C(=C=CS(C=N(C1))))	C(C)NC1C(=C(N)C=C1C(=O))	C(C=NCN1C(=CC=C1)NC(=O))	C(C(=S)C(F)(F)(F))1S(C=C=N(N(=NSN1)))
C(C(F)(F)(F))=C(=CCC=C=S)	C(C=O)OC(=O)C1=N(NC(=O)N1)	C(C1=C(C2C(=NC=C2)C=C1))	C(CNNSCl)1=C(=NC=CC=C1)
C(C(F)(F)(F))1N(=CCC=C=C1C=O)	C(CO)=C(OC1=C(C=CC=C1))	C(O)=C1C(=NC2=N(C(=O)NC2C1))	C(CF)1(=NN=NC=2S(N(=NCNC2N1)))
C(F)C1S(C=2C(=C=C=NSC2SC1))	C(C(=O)(C1=C(C=CC1C=C)))	C(C=N)C(=O)N1C(=CC=C1)	C(C1N(=C=CNN=C1CF))=C
CCCSCC=C1N(=C(S(=O))C(=C1))	C(C1=N(N=C(Cl)C2=C(C=CC21)))	C(C(Cl)Cl)=N(N1C(=CC=C=C1))	C(C=C=S(=O)(=O))(=CC=S(=O))C(F)(F)(F)
C(S(=O))CN=C=CC=CC=S	C(C=CC=NC1=C(C=CC=C1))	C(C)C=CC=CC1=C(N=NC1=O)	C(C1=C(N=C=N1))=2(CCCNC2)
C(CCl)=1N(C=CC=C=C1)C(F)(F)(F)	C(C=C(NC1=C(C(=O)C(=O)N1)))	C(C1=N(C(=O)SC1=NN=NC))	C(OC(F)(F)(F))1C(=CC=CN=N1)S(=O)(=O)(S(=O)(=O))
C(S(=O)C(F)(F)(F))S(C=1C(SC(=C=C=C1)))	C(C=O)N1C(=NN=N1)(CC2C(NCC2))	C(C=NC1=N(C=C2C(=NC(=O)NC2C1)))	C(F)=1N(=CCC=C2N(=C(SN)NC21))
C(=C(C=NC=C(SCl)CF))=C	C(C1=C(C(=O)C=C(C1C=N)))	C(COC1C(=NC=C1)NC(=O))	C(O(S(=O)(=O)S(=O)))1=C(=CN=CN=C1)
C(OCl)(Cl)1C(=C=C=CC2=C(CCN21))	C(C=C(N)C1=N(N=C(SC1=N)))	C(C(=CCSC1=C(N2C(=CC=C2CC1))))	C(OC(F)(F)(F))1C(CN=C2N(=NC=C21))
C(=CF)=CSC=1S(CC=CSC1)	C(C1=C(C=C(N1N=CN=C(Cl))))	C(C1=C(CSC1=CC=C=CC=C))	C(C=1S(CCC=2C(=C=NN=NC2)N1))
C(S(=O)(Cl))1=C(=CSC1=CC=C)	C(C=CC=CC=CC=C1C(=CC=CC1))	C(C1=C(S(C2=C(C(=O)C=C2C1))))	C(CN=S(=O)(=O))=1(NNN=NN=C1)
C(C(F)(F)(F))1(=CC(=S)CSN=C1C=C)	C(F)C=CC=C1N(=NN=C1)	C(C(=O)N1C(=NN=C1N(C)))	C(OC(F)(F)(F))N1C(=CN(=N1))SS(=O)(=O)(S(=O))
C(NCl)CC=CC1=C(=CC=C=CC1)	C(C=COC1C(=CC=CC=C1)C)	C(C=1(C2C(=CC=C2)C=C3C(NCC3(C1))))	C(C=S)(=S)C1C(=C=N(SNC1))
C(N)=C1(SCC=C=C=C1S(=O))	C(C=CC1=C(NC(=C1)C(=O)))	C(C=NC(=O)(C))C1=C(C=CS1)	C(F)(Cl)=CC=1S(CCC=C=C1)
C(OC(F)(F)(F))C=CC=C=CC=S	C(C)SC1=C(C=CC=C1Cl)C(C)	C(C(=O)C1=C(NN=CC=C1))	C(O(C=S))(=C=S(=O))N(=NCN)
C(O)SN1C(=C=CC(C=S)=CS1)	C(C=CN=CN=C1O(C(=O)C=N1))	C(CS(=O)(=O))OC(=O)N1C(=CC=C1)	C(C1(N=C=C=C=N(C1S(=O)(=O)(C(F)(F)(F)))))
C(S(=O)Cl)1=C(C2=C(S(CC=C=C2F))SN1)	C(CC(F)C=C1C(=CC=C1NC))	C(CN1C(=NN=C1)CN2C(=CCN2))	C(OS(=O)Cl)1C(C=C2N(=CC=C2(S1)))
C(S(=O))1S(N=C2S(CC=C=C=C2C1))	C(C1=C(C=CC1=CC=CC(=O)))	C(C(=O)C1=N(C(=O)NC(=O)C1))	C(OCC1=C(SN=NN=N1)Cl)=S(=O)(=O)
C(C(F)(F)(F))=1S(CC=CS(N(=C=CC1)))	C(C(=CC=CC=CC=CC=CC=C))	C(C(=O)N1C(=NC=C1)C2=N(CCC2))	C(CN(=O))=1S(NN=NN=N(NNN1))
C(CC=C=S)1=C(=NCCC1Cl)	C(C=NC(=O)O)C1=N(SN(=C1))	C(CN1C(=NC=C1)N2C(=C(Cl)NCC2))	C(C1=C(CC2N(SN=C=NC2=N1)))
C(S(=O))=1C(C=C=C(=CSC1N))	C(CO)C1=C(C=CC=C1OCCO)	C(CN1(CC=C2C(=CC=C(N=C2)N1)))	C(C=S(=O))1=N(SNCC1=C=S(=O))
C(F)SC=C=C=CC=NC=O	C(C(=NOC1=C(C(=O)C(=O)N1)))	C(C)=NC1=N(C(=O)C=C1C)	C(C=1N(S(C=C2(S(NC=C=NC21)))))
C(S(=O))=1C(N=C(C(F)(F)(F))(CC=C=C1))	C(C1C(=NN=C(O)1)(C))=C	C(C(=O)NC=CC=N(OC(=O)))	C(OS(=O)(=O)Cl)1=C(N=C(=C=C1S(=O)(=O)))
C(ON1C(=C=C(F)(C=C=C1)))	C(CO)=CC=CC=CC=CC(=O)	C(C=C(NC(=O)C(=O)NC(=O)))	C(C=C=S)1(CN=C=NNN1Cl)
C(S(=O)Cl)=CCC=CC(=CCl)N=C=S	C(CCN1C(=CC=C1C=CC(=O)))	C(C)N1C(=CC=C1)C2=C(NCC2)	C(C=NSN1N(=NS(N=CC1=N)))
C(OCC=1C(=NCC=C=C1)Cl)	C(CC1=C(C(=O)N2C(=CN=C2C1)))	C(C=S)C1=C(C(=O)NC1=C)	C(ON=NCl)1=N(S(CC=2N(=NCC2C1)))
C(S(=O)(C(F)(F)(F)))1=C(C=C=CCC1=N)	C(C1=C(C(=O)NC2=C(C=CN21)))	C(C1=C(SC(=O)NC1=CC=C))	C(S(=O))=1N(=NSN2N(C=NN(=C2N1)))
CC1N(CC2=C(=C=C=CC=C2(SC1)))	C(COC1=C(N2C(=C(C)C=C2)CN1))	C(C(F)=C=C1C(=NC(=O)NC1))	C(C(=O)F)N=C(=CCN=NC(F)(F)(F))
C(=CSC=1O(C(=S)CCN=C1))	C(CN1C(=CC=C1NC=NC(N=O)))	C(CN1C(=CC=C(Cl)C=C1NN))	C(O)1C(=N(N=C1NC))C(F)(F)(F)
C(C(F)(F)(F))=1C(SN(=C=C=CC1CCl))	C(C1=C(C=CC=CC1)C(=O))	C(C=C(NC(=O)C1=C(C(=O)SN1)))	C(OS(=O)(=O)Cl)=1S(N=C=NN(=C=NSC1))
C(C(F)(F)(F))(=C(=CC1N(=C=CCC=C1)))	C(C)(C)N1C(=CC=CC=C1)	C(C(=O)NC(=O)N1C(=NN=C1))	C(OS(=O))ON(C=1N(=C=C=NNN1))
C(Cl)C=C1(C=NC(=C=S)C1)	C(C1=C(NC(=O)C=C1OC(=O)))	C(C=C=O)C(=O)NC(=O)CC	C(F)(=NN=NCl)(N=NN=CNS(=O)(=O))
C(F)C=1(CCS(C=C=C=N(SC1)))	C(CN1C(=NN=N1)CC(=O)C)	C(C=NC(=O)C1=C(CN=C1))	C(C=S)1(C(=C)S(N=NC(=S(=O))SC1))
C(C=C1C(SC(C(=C=S)Cl)=C1))	C(C=C(N))=CC=CC=CC=CO	C(C1=C(C(=O)NC2=C(=CCC21)))	C(C1(=C=NN=C1S(=O)Cl))C=S(=O)(=O)
C(C(F)(F)(F))=1(C(F)C2(=C=CCN=C2SC1))	C(C=CN=NC=C(C(=O)C=C(C)))	C(CS)C(=O)N1C(=C(Cl)N=C1)	C(N1O(N=N(N=NC1=C=N(C))))
C(C(F)(F)(F))1=C(=C=NSCC1=CCF)	C(C1=C(C=CC=C1)NOC(F))	C(C)1C(=NC2=C(N=CC2=C1))	C(CF)=NC=NN=N(N=S(=O)(=O))
C(N=CC(F)(F)(F))1=C(CC(F)C1=C=O)	C(CN1C(=CC=N1)C(C)C=C)	C(C(=O)NNC1=C(=N(NC1=C)))	C(N=S(=O))(=S)C1=C(SCS(C=C1))
C(O)(C(F)(F)(F))1C(=C=C=C=CC1=C)	C(CSC1=C(N2C(=CC=C2)NC1))	C(CCN1C(=NN=CN=C1CCCC))	C(C1=C(=C=C=N(NN1S(=O)(=O)S(=O)(=O)Cl)))
C(OCl)=1S(C(C=S)CC=C=NC1)	C(C)=NC=CC=C(F)C=CN=C	C(C=CC=C1N(C(=O)C(=O)N1))	C(ONC(F)(F)(F))1N(=CN=C1C(F)(F)(F))
C(Cl)1=C(C2(C=CCC2=C=N1))	C(C1=C(CN2C(=NN=CN=C2N1)))	C(C=S)=C1N(CC(=O)NC(=O)C1)	C(N=O)NS(N1N(=CC=2N(=NCC2S1)))
C(OCC(F)(F)(F))=1C(SCSC=C1)=C=S	C(CO)=NC=NC(=O)OC(=O)	C(CN(C)C(=O)N1C(=CC=C1))	C(N=NCl)1=C(N=C2C(=CSC2N1))
C(CC(F)(F)(F))CSCC=1(C=C=C=C=C1)	C(C(=O)C(F)(F)(F))C=CC=C(C(=O))	C(C=S)C(=O)N1C(=CC=C1)	C(NS(=O)(S(=O)))N1N(=NN(=C1C(F)(F)(F)))
C(SC=S)=1(CC=C(F)CN=C1)	C(C1=C(C2=C(C=CC=C2F)CC1))	C(CO)N1C(=CC=CN=C1)C=N	C(O(CCN=C=S(=O)(=O)))=1(S(N=CN1))
C(=NS(=O))1C(CC(=S)C=C=C1)	C(CSC(N1C(=CC=C1N(=C(C)))))	C(CSC1(CCC2=C(N=CC=C2N1)))	C(CF)1N(=NN=N(N(=C1OC(F)(F)(F))))
C(O(N=C=C1C(SC=CC1Cl)=S))	C(CN1C(N2C(=NN=C2CC1=C)))	C(C=N)N=C1C(=NC=C1C(=O))	C(C1N(=NN=C=C=C1OS(=O)))Cl
C(=S)(Cl)SC(Cl)=C=CSCC=S	C(CC1=C(SC2=C(N=CC=C2)C1))	C(CS(=O)(=O))C1=C(C=NN2C(=NC=C21))	C(SC=1C(=C=C=CSC1C(F)(F)(F)))(F)
C(C)C1=C(=C=CSN=C1S)	C(C(C(=O)O)=C(Cl)C=CC=C)	C(C(=O)N1C(=C2C(=CC=C2CC1)))	C(F)=1N(S(CN=NN=C=CC1))
C(F)=1(N=C=C=CC(C1CCS(=O)))	C(C=C(C1=C(N=CN=C1N=C)))	C(C=CC(=O)C(=O)NC(=O))	C(Cl)(C=1C(NN=C2S(N=C=NSC21)))
C(Cl)S(C1N(=C=CSC1=C=C))	C(OC(F)(F)(F))N1C(=CC=C1)C(=C(C))	C(C=O)N1C(=NNC2=N(C(=O)NC21))	C(C=O)SNC1(=C=C=CN=C(F)1)
C(S(=O)Cl)=C1(SC=2(S(N=C=CSC2(SC1))))	C(C)=CC=CC1=C(C=CC(=O)1)	C(CCN(C(=O)C1(C=CC=C1)))	C(C=1C(=NN=C=CN1)C(F)(F)(F))=N
C(CCl)1=C(=NS(C=C(C1=C)))	C(CN(C1=C(C(=O)C=CC(=O)1)))	C(C=NSC1=C(C(=O)N=C1N))	C(C1=C(C=CS(N(=NC1=CN))))
C(S(=O))1S(C=C=C(=C=C1CC))	C(OS(=O)(=O)Cl)C=CC=C1C(=NN=N1)	C(C=NC(=S)NC(=O)NNC(=O))	C(=S(=O))1(CC(N=S(=O))=CC=NC1)
C(C(=C(=C1N(=CCS(C=C1)))))	C(C(C1=C(N2C(=NN=C2C=C1))))	C(C=1C(=NC2=N(C(=N)C=CC2(N1))))	C(OCl)1=N(NC=C=C2S(N=CSCC21))
C(NS(C(F)(F)(F)))C1(C=C=C(=C=C1))	C(CN1C(=C(N)N=CN=C1)C)	C(CC1=C(C(=O)NC1=NN=C))	C(C1N(=CN=N1))N=C(C(F)(F)(F))S
C(C=CCl)C=C=NC=C(C(F)(F)(F))F	C(C1=C(C(C(=O)C1=CC=C)))	C(C(=O)N=C1C(=NCNC1=C))	C(S(=O)(=O)S(=O)Cl)1C(N=C=C=C(=NN1))
CCNC=C1C(SC(Cl)2(C=CC=C2S1))	C(CSC1=C(CSC2C(=CC=C21)))	C(C=O)=C1C(=C(=NCC2=C(CCSC21)))	C(C=CS(CN=S(=O)))1=N(SC=N1)
C(S(=O)Cl)1(SC=2(S(C=C=C=NC2CC1)))	C(C1=C(C=CC(=O)C1=CC=C))	C(CCO)C1=C(=NN=C(C1=O))	C(F)=1N(SN=CNC1N)C=C=S
C(OC(=C=S)C(F)(F)(F))C=1C(=CS(C1))	C(C)C=CCCC1(C(=C(Cl)C=C1))	C(C=C1C(=CC=C2C(=NC(=O)N21)))	C(C=O)=C=NN=NSCS(=O)(=O)C(F)(F)(F)
C(NSCl)=1(CC=C(=C=C=C=CSC1))	C(C=C(C=C(C(=O)O)C(=O)))	C(C)=C1C(=NC(=O)NC1=C)	C(F)ON1(N=CN=C2S(N=C=NSN21))
C(C=NC(F)(F)(F))1(=C=C=CC(CF)1)	C(C(=O)N1C(=NN(C1=CC=C)))	C(C=1C(=C2C(=C(C)C=C2Cl)CCC1))	C(F)S(N(=C1(N=CC=C=NN1)))
C(SCF)=1N(=CSC(C=C1)=C)	C(C)=NC(F)=CC=CC=CC=C	C(C=1C(=NNC2=N(C(=O)NC21)))	C(ONC=O)N1C(=NC=2N(=CSC2S1))
CCC(Cl)=CC1=C(=CS(C=C1))	C(C(C)C1=C(N=C(C)C=C1))	C(C=C1C(=CN=C1C(=O)NN))	C(F)=1(SN=C=C(=C2C(CNNSC21)))
C(=S(=O))C1(SC=CN(=C(C1=C)))	C(C1=N(S(C(=O)C=CC1=C)))	C(C)C1=C(C2=C(N=CC=C2NC1))	C(SNSC(F)(F)(F))1N(=NC=C1(S(=O)(=O)))
C(Cl)1=C(=CC=C(F)NC1C=S(=O))	C(O)=C1C(=CC=C(F)C1=C)	C(C(=N)N)=CC1=N(C(=O)CC1)	C(O(S(=O)(=O)(C(F)(F)(F))))1=C(=CN=C=NS1)
C(F)1=C(S(C=2S(C=CN=CC2SC1)))	C(C=CC=N)N=CC=CC=CC=C	C(C)C(=O)N1C(=C(S(=O)(=O))C=C1)	C(ON(=COCl))=1C(=CN=N(SNNN1))
C(N=CC(S(=O))=CC=S)=CCCl	C(C(=O)O)C=CC=CC=CC=C	C(C1N(NC(=O)C1=CC=C=N))	C(C1S(N=N(CC2=C(N=C=C21))))
C(O)C(=C=S)C1(S(C=C=NC1))	C(CN1C(=CC=N1)C2=C(C(CC2)))	C(C(=O)CC1C(=CC=C1)NC)	C(CS(N=S(=O)(=O)))=1C(=NS(CC=C1))
C(C1S(C2=C(N=C=C2F)C=CC1))	C(C=NC=NC(=O)C1=N(N=CN1))	C(CCC1=N(CC(=C2C(=NC=C21))))	C(S(=O)C(F)(F)(F))1=C(=C=CC(NS(=O)1)=S)
C(SCOCCF)C1(=C=C=C=C=CC1)	C(C=O)NC1=C(C(=O)NC(=O)1)	C(C)C(=N)NN(CC1C(=NN=C1))	C(F)=NC=1(CNC=NC=NC1Cl)
C(OC(F)(F)(F))=1C(NCC=C=C1)=CCl	C(CO)=C(OC)CN1C(=NN=C1)	C(C(=S)NC(=O)C1=C(C(=O)NC1))	C(C1=C(=N(SN=C=NC1N)))
C(C(F)(F)(F))=CC1N(=CS(C=C=C1O))	C(C(=O)NC1=C(C=C(N=C(N1))))	C(C(=C)N1C(=CC=C1)C2=C(CNC2))	C(C=CC=S(=O))=1N(=NSCS(N1))
C(S)1=C(=C=N(CC=C1(CS(=O))))	C(COC1C(=CC=CC=C1)NCC)	C(C)=1N(CC2=C(=CC(Cl)=C2C1))	C(C=NO)SC1S(N(=NN=C=C1))
C(S)SC1=C(=CCC(=S(=O))N=C1)	C(O)=CC1=N(NC(=O)N1N=C)	C(C(=O)NC1=C(=NSNC1=O))	C(F)1=N(SCN=C2C(=NNC=NN21))
C(CF)1=C(CC=C=C=C1SS(=O)(=O))	C(C(CO)=NC=NC(=O)OC(=O))	C(CS(=O)(=O))N(NC(=O)N1C(=CC=C1))	C(C(Cl)S(=O)S(=O)Cl)N1N(=CC(=C1))
C(=S)C1(C=CC=CNS1)C=O	C(CCOC(=O)OCCN1C(=NN=C1))	C(C(=O)N1C(=CN=C1N(C)))	C(F)=1S(N2S(C=3N(=NN=NSNC3CN2SN1)))
C(F)1S(C=C=CCC1=C=S(=O))	C(C(=O)(C))C=CC=C(C(=O))	C(C=NCl)C1=C(C(=O)NC1=O)	C(C)NCO(C1(=NN(=N(C=C1))))
C(SCl)=C=CCN(=COC=C)	C(C1=C(N=C2C(=CC=C2)C1))	C(C=CSC(=O)C1=C(SCC1=O))	C(F)=C1N(C=NSN=N1)OC=C
C(CF)1N(=C=C=C1C=COC)	C(C)CC1=C(C(=CC=C1N=C))	C(CNOS(=O)(=O))C1=C(C(C)=CC=C1)	C(CS(=O)(=O)(Cl))1N(=CN(=C1S(=O)(=O)C(F)(F)(F)))
C(C(F)(F)(F))1C(=C=CC(=S(=O))C=C1Cl)	C(CC(=NOC(=O)N1C(=CN=C1)))	C(C1=C(N(SC(=O)C1=CC=C)))	C(S)NC=1C(C=CN=NSN1)=S(=O)
C(F)=1C(=CCC=CC1C=NS(=O)Cl)	C(CNC1=C(N=C(F)C=C1N=C))	C(C=O)C1=C(C=CC=C1)C2C(NCCC2)	C(F)=NC1=N(N=N(SN2C(=NSNSC21)))
C(CCl)1=C(S(C=C=C=C1CS(=O)))	C(C(=O)C(F)(F)(F))C=CC=NC(=O)O	C(C1=C(C2=C(C(=O)NC2=CC1)))	C(C=S(=O))=1N(=C=C2N(=CS(NC2(SCl)C1)))
C(N1C(C=C=CSC1F)=S(=O))C=S	C(CO)=CC(=O)N1C(=CN=C1)	C(C1=C(C(=O)NC2=C(CN=C21)))	C(F)=C1N(=NC2=C(=N(NSCSC2(F)S1)))
C(=S)=C1C(=N(CC=CC1S(=O)))	C(CC(N1C(=CC(N2C(=NN=C21)))))	C(C=CC(=O)C(=O)NC(=N))	C(C=S(=O)(=O))=1S(NC2=C(=C(F)SNN2SC1))
C(S)C=CC1S(C(S(=O))=C(=C=C1))	C(C=NC=NC(=O)NC(=O)O)	C(C=NCl)C1=C(SC(=O)N=C1)	C(C)1C(=CC=CN=N1)CCl
C(OC(=S)Cl)=C1C(=CSC=CN1)	C(C=CN=CN=CN=C(NC(=O)))	C(C=NC1=C(NC(=O)SC(=O)N1))	C(F)1(=NNSC=C2S(N=C=NSC21))
C(=CC1O(CSN=C=C1F))=C	C(C(C=C1C(=CN=C(F)1)))	C(C1C(=CN2C(=CC=C2)C(F)C1))	C(N1N(=N(C=C1ONS(=O)(=O))))=C
C(S(=O)Cl)1C(C2=C(=CN=C2C=C1))	C(C(C1=C(C=CC=C1NC2=N(NCC2))))	C(C=NS)NC1=C(N2C(=NN=C2C(N1)))	C(ON=S(=O)(=O))=CC=COC=S
C(SC=CC1C(NSC1=S)=S(=O))=C	C(OC(F)(F)(F))N1N(=CN=C(C)C=C1)	C(C=S)C1=C(NC(=O)C1=N)	C(C=C=S(=O)(=O))C=C=COC(F)(F)(F)
C(CSCl)(C=1N(=C=C(=C(OC1))))	C(C(=O)C(F)(F)(F))C=CC=NC=NC=N	C(C=COCN1C(=C2C(=NC=C2)CNC1))	C(F)=1N(C2=N(SN=NC=C2CSNSN1))
C(Cl)=1C(=CCC=C=NS(C1O))	C(C(=C1C(=NN=C1CN(CC))))	C(C)C(=O)N1C(=CC=C1NC)	C(C)=C=C1S(N(SCl)N(=C=CC1))
C(=CC(F)(F)(F))=CC=COC(=S)C(F)(F)(F)	C(CN1C(=CC=CC=C1OC(=O)))	C(C=O)C1=C(NC2C(=NC=C2)C1)	C(O(Cl))1=C(=NSC2N(=C=CSNN21))
C(SCl)1C(=C=CN=C=C1(CS(=O)))	C(C1=N(N2C(=CC=CC=C2NC1)))	C(OCSC(=O)N1C(=NC=CC=C1))	C(C=S(=O))(C=N)1N(=N(C=C2N(NSN21)))
C(COCl)=C1C(NC=C=C=C1S)	C(CN1C(=C2C(=NN=C2NC1)))	C(C1=N(NCN=CC1=C=CC=C))	C(CN=S(=O))(=S(=O))NSC=C=S(=O)(=O)
C(F)1=C(C(=CCS(=O)(=O)Cl)(C=C=C1))	C(C(O)=O)N=CN=CN=CN=C	C(CS(=O)(=O))C1=N(C=C2C(=NN=C2)C1)	C(CN=S(=O)(=O))1=N(S(N=C=C=NN1))
C(NC=C=O)1S(C=CSC=C1)	C(CCC1C(=CN=C1Cl)C=CC=C)	C(CSC(=O)N1C(=CC=C1)N)	C(C1=C(=NSN2C(=NNC=C=NC21)))
C(S(=O))=1C(=N(C=C(=C(=CC1))))	C(C1=C(C(=O)NC2=C(C(=O)NC21)))	C(COC(=O)F)C1=C(=NC=C1)	C(CS(=O)S(=O)(=O))=C=NN=C=O
C(SC1=C(=NCC=C=C1S(=O)Cl))	C(C1=C(N=C(N)C=C1CC))	C(COC1(N2C(=NC=C2)C(=O)CN1))	C(OCl)1=N(C=2C(=CSN=C(C2)C(F)(F)(F))NS1)
C(F)1S(CC=C=C=C1C=COS(=O))	C(C=NNC(=O)C(=O)C=CC=C)	C(CS(=O)(=O))OC1=C(NCN2C(=CC=C21))	C(C=1S(C(Cl)=NN=C=NC1S(=O)(=O)))
C(C1C(=C=C=C=CC1(S(=O)Cl)N))	C(C(=O)OCC1=C(C=CC=C1))	C(C1=C(C2=C(C(=O)NC2=C(C1))))	C(C=S(=O)(=O))1(=N(SN=CSC1C(=C)))
C(OCC(F)(F)(F))1=N(S(C=C=C1C=C))	C(COC(N1N(=NN=CC=C1Cl)))	C(CC1=C(C2=C(N=CC=C2)NCC1))	C(F)=1S(C2(N=C=NN=CSN2CSN1))
C(SC=C=S)=COCC(=S)(F)	C(C)CN1C(=CC=CC=C1CCC)	C(COC1=N(N2C(=NC=C2)CCC1))	C(Cl)=1C(=C=C=NNC1C(F)(F)(F))NO
C(Cl)(SC(C1=C(N=CC=C1S)))	C(CN1C(=C(Cl)C=C1C2=C(CCN2)))	C(C1=C(NC=C1C=NNC(=O)))	C(F)1=N(CC(F)=NC=C1N=C)
C(N1C(C=C=C=C=C1S(=O)Cl)(C))	C(C(=C1N(C(=O)NC1=CN=C)))	C(C1=C(CC2=C(N=CC=C2)CN1))	C(F)=C1(N=C=NC(C(F)(F)(F))C=N1)
C(Cl)(CCl)=C(C(F)(F)(F))C=C(=C=C)	C(C(=O)C1=C(C(=O)CC1=C))	C(OC(=O)C(F)(F)(F))N1C(=CC=C1N)	C(CF)=C=C=NCC1=N(NNS1)
C(C=C=CF)=C1C(=C(CN1))	C(OCC(=O)N=CN=CN=NN=N)	C(CN1C(=C(C(=O)C1=C(=O))))	C(F)1C(=NSCN2C(=NC=C21))
C(NC=C=S(=O))1(=CS(CC=C(S1)))	C(C(=CN=CN=CN=C(NC(=O))))	C(C1C(=CC=CC=C1N)CC2=C(CCN2))	C(ON=S(=O))1=N(SC=2S(NCN=CC2(N1)))
C(CF)=C=C1N(=C=CC1=S(=O))	C(C(=O)NC=CC=CC=CC(=O))	C(COS(=O)(=O))CN1C(=CC=C1C(=O))	C(OCl)NSNONN=C=C=C=S
C(F)C1=C(N=C=CSC1=CSCl)	C(CO)=CC1=C(C=C(Cl)C=C1)	C(C(=O)N1C(=NC=C1F)C(C))	C(OCl)1N(=N(N=CC=N(C1=S(=O)(=O))))
C(C1(=C=CC2=C(C=3C(C=CC3SN2S1))))	C(C(=O)C=C1C(=CC(=O)NC1))	C(C1=C(NC(=O)C2=C(=CNC21)))	C(C1(=N(CC=NN=N(C1C=O))))
C(C(C(NCl)=C=S)F)=CC=C	C(C)C1=C(N2C(=CN=CN=C2)CC1)	C(C=CC1=C(NC(=O)C1=NN))	C(C1(=CSC=C(OC1=NN(=O))))
C(F)1=C(SC=C1C(F)(F)(F))C=C=C(N)	C(C(=O)O)=CC=C(C)C(=O)	C(C1=N(N=C(O)C1=NC=C(Cl)))	C(C1=N(C2(=C(C=S)S(N=NSN2(CS1)))))
C(=S)C1=C(S(N=CCSC1=C))	C(COC)=C(C(F)(F)(F))C=C1C(=CN=C1)	C(C1C(=C2C(=CC(F)=C2)CC1))	C(ON=S(=O)(=O))=C1C(NSN=NC1=O)
C(S(=O))C(=S)C1S(C=C=C=C1)	C(CO)C=CC=CC1=C(C=CC=C1)	C(C(=C(F)CN1C(=CC=CC=N1)))	C(F)OC1N(=C=N(C=NN1C=S(=O)))
C(OC=1(CCC=NC=C1))=CCl	C(C=COC1=C(C=NC1=CC=C))	C(C)=NSC1=C(C(=O)NC(=O)C1)	C(C)1(=NNSC=2S(N=NSN=NC2C1))
C(CC(F)(F)(F))=1C(CN=CC=C1)(=S(=O))	C(C(=O)C(=CN=CN=CN=CN))	C(C=1C(=NCN=C1)C(=O)N)	C(C=1N(=C=C=CCS(C1C(F)(F)(F))))
C(C(F)(F)(F))SCC1=C(N(=CC=C1F))	C(C)C1=C(N2C(=CC=C2C=C1))	C(C=NNC1=C(C(=O)C=C1O))	C(F)=1C(CSN=C=C1)N=NN
C(S(=O)(Cl))SC=1N(=C=CC1C=C)	C(C=NN=CC=CC=C(C)C(=O))	C(C=N)=C1C(=C(NC1=C(C)))	C(C1=N(C=2N(=NC=CC=C(C2NS1))))
C(OC=S)1=C(=C=C(=CCN1))	C(C(=O)SC=O)N=C(OCC(=O))	C(C1=N(SNC1C=C2C(=CC=N2)))	C(CN=CCO)1=C(=N(N(=NSC1)))
C(F)1(=C(=C=CC2=N(SCCSC21)))	C(C=C1C(=NN=NN=C1)C=C)	C(C(=O)N1C(=CSC2=C(N=CC21)))	C(F)1=C(=NC(=O)(C2C(=NCCSN21)))
CC1N(=CC=C(C(F)(F)(F))C=C1CC(F)(F)(F))	C(C=NC1=C(C(=O)C=CC=C1))	C(C(=O)N1C(=NN2C(=NC=C2C1)))	C(F)1C(CC=2S(N=NN=C(=CC2N1)))
C(F)1(=CCCC2N(=C=C=CC21))	C(C1=C(N(=CN=C1F))C(F)(F)(F))C	C(C1=N(CNC(=NC1=S)N=C))	C(F)1(C(=NC(F)(F)(F))(C=C=C=NC1))
C(C=S)(C=C1C(SC=C=C(F)N1))	C(C=CC=CC(=O)C=CC=C(Cl))	C(O(C(F)(F)(F)))N1C(=NC=CC=C1)	C(OC(=O)C1=C(=CN=CNS1))
C(SS(=O)(C(F)(F)(F)))=CC1=C(N(=CC=C1))	C(C1=C(N=C(Cl)C(=O)C1=C))	C(C=CC1=C(C(=O)NC(=O)C1))	C(C=S(=O)(=O))1S(C=C=C=NC1F)
C(S(=O)Cl)1C(CC2C(=C(=C=C=C2(S1))))	C(C=COC(=O)N1C(=NN=NC1))	C(C1=C(C(=O)NC1=COC(=O)))	C(C)1S(N2N(=C=C=NN=C2CC1))
C(C1S(N=CSC=C1))=C=C(C)	C(C1=C(C=CC=C1CCN2C(=CCN2)))	C(C(Cl)(=O))=CC1=C(C=CC1)	C(S(=O)(=O)S(=O))=1C(N=NCN=C1)=S
C(=NC(F)(F)(F))C1C(=C=CCC=C1C=S)	C(C)=CN=C(N1C(=NN=NN1))	C(C1=N(C=CC2=C(C=N(N21))))	C(C=N)=1(SN=C=C2C(CN=CSN2C1))
C(NC)CC=C1S(C=C=C=C=C1)	C(C(=O)O)=CC=C(C(=O)N)	C(C=O)N1C(=CC=N1)C(=O)	C(C1C(=N(C(=C1OS(=O)(=O)S(=O)(=O))Cl)))
C(N=CC1=C(=CSC1=CF))C	C(C)OC1=C(N(=CC1=CC(=O)))	C(ON1C(=NC=CC=C1)C2=N(CCCC2))	C(S)=1S(CN=NC(=O)C1C=N)
C(CCl)1C(=C=C=C=CS1)C(F)(F)(F)	C(C)=C1C(=C(N)C=C(O)1)	C(C1C(=CC2C(=CC=C2)C1))	C(C1C(=C(S(=O)Cl)(C=N1))S(=O)(=O)S(=O)(=O))
CC1(=C=CSN=CC1=CCl)	C(C=CC=NC1=C(C=CC1=NC))	C(C)=C1C(=NN=C1CNC(=O))	C(F)N1S(NC2N(=NN=C2SC1))
C(S(=O))C1(=C=CC=C=N(C1CCl))	C(CN1C(=CN=C1)C=C(CO))	C(C1=C(C(=CC1=CC=CC=N)))	C(OCl)=1S(N=C2(C=CNN=NSC2C1))
C(COC1=C(=C=C(Cl)C=CC1))	C(C1=C(N2C(=NN=C2CC1=C)))	C(C=O)C1=C(C(=O)NC(=O)C1)	C(OS(=O)C(F)(F)(F))1=C(=C=CN=C(F)S1)
C(Cl)C1(=C=CSC2=C(CN=C21))	C(C1C(=C(C(=O)C1=CC=C)))	C(CCSC1=N(C(=CC=C1N(C))))	C(C=C=NCl)1=N(S(N2(SC=NSC2N1)))
C(S(=O)Cl)1=C(CSC=2S(C=C=CSC21))	C(C)NC=C1C(=NN=CN=C1)	C(CC1=C(=C(NC(=O)C(=O)N1)))	C(COCN=C1(N=CC=C1Cl))N
C(=CCC(=C1O(N=C=C(=C1))))	C(C=COCC(=O)OC(=O)C(=O))	C(C)1C(=NC(C)=CN=C1N2C(CCC2))	C(N=CCN=NS)(N=S(=O)(=O))=S
C(C=S(=O))1(S(C=C=CCC1=S))	C(CO)OC1=C(C(=NN=C1)C)	C(C=S)=C1C(C=CNC(=O)N1)	C(C=S(=O))1(NC(C=O)C=C=NC1)
C(F)C1=N(CC=C=C=C1C(F)(F)(F))	C(COC1=C(C(=O)C=CC=N1))	C(C(=O)N1C(=NNC1=NC=C))	C(C=S(=O))1C(=NN=N1)S(=O)(=O)(S(=O)(=O))
C(Cl)1=C(C=N(C2=C(C(=O)CC21)))	C(C(=C1C(=CC=CC1)C(=O)))	C(C(F)=NC1=N(C(=O)N=CC1))	C(C=NN=S(=O)(=O))1=N(SCN=C1SC)
C(CO)1=C(=C(F)C=CC=N1)	C(C(C(=O)C=C1C(=CC=C1)))	C(C(=O)N1C(=CC=C1)C2=C(CCCNC2))	C(CCC1(=N(CC2=N(N=NN=C2C1))))
C(Cl)SCC=1S(CC=C=C=C1)	C(C=NN(C1=C(N2C(=CN=C2N)CC1)))	C(CSN(C=C1C(N2C(=NC=C2SC1))))	C(F)=1N(=NC=2(NNCS(N=NC2N1)))
C(Cl)1=N(C2S(C=CC=C=C2(CC1)))	C(CO)=NC1=C(C(=O)C=CS1)	C(C=1C(=NCC2=C(C(=O)NC21)))	C(COC=C)1=N(CN(=NSC1=N))
C(=S)=C1C(S(C=C=NC1=C))	C(C(=O)C1=C(N2C(=CC=C2)CC1))	C(C(=O)N1C(=NN=CC(C1=N)))	C(F)=NN(OC)SNC=1N(=C=CSN1)
C(C)CCC=1N(=C(=C=C1))	C(C(O)=NOC1=C(C=C(C1=C)))	C(OCSC1=N(C=C(C)C(C)=C1))	C(C)1=C(=NN2N(N=NS(C=C2N1)))
CCOC=C=C=CS(C=S)	C(C=O)N1C(=NN(C1=CC=C))	C(C(=O)C1=N(CC(=O)C(=O)N1))	C(F)=1C(=NSC=CC1C=NS(=O)S(=O)(=O))
C(OC=S)=1C(C=C=C=CN1)	C(CO)=CC=C1C(=CC=C1)	C(C(=O)N1C(=CC=C1NC2=C(CCN2)))	C(CSC(NNNN(=C=S))=S(=O)(=O))=O
C(C=C=NC(F)(F)(F))1=C(CSC=C(Cl)S1)	C(C1=C(C(=C(C=C1OCCOC))))	C(CC1(C2=N(C=CC2=CC=C1)))	C(C=O)1(=CC2=C(=NNNN2C(N1)))
C(OC(F)(F)(F))1=C(SCC2C(=NC=C21))	C(C=C1C(=CN=CN1C(=O)O))	C(C1=C(C2=C(C(=CC2=C(C1)))))	C(OC=1(CN=C2C(=NN=C2SC1)))
C(OC(C=CF)(=C=S))=1N(CSC1)	C(C=NC=C(Cl)C=CC=C(C(=O)))	C(C=C1C(=CC=C1)NC2=C(CCC2))	C(Cl)C=1C(C=C=NC=NSC1S(=O))
C(NSC1=C(=C=CC=CS1))(Cl)	C(CC(C(C(=O)N1C(=NN=N1))))	C(CC1=C(C2=C(=N(C(=O)N2SC1))))	C(C=CCCl)=1(N(=CSC=CSN1))
C(=CCl)=C1N(=CCC=C(O1))	C(COC1C(=C(O)C=CC=C1O))	C(C)=NN=CC1C(=NC=C1)N	C(=CC=S(=O)(=O))=C=COC(F)(F)(F)
C(CC(F)(F)(F))C=C=C=C=CS(=O)Cl	C(C1=C(C(=O)C(=O)NC1=C))	C(C=N)N1C(=NC=C1C(=O))	C(C=1O(CC=NC=C1))=CSS(=O)
C(C)1N(=C=C=C=C(C(F)(F)(F))C1O)	C(C1=C(C(=O)C2=C(NC=C2S1)))	C(C(=O)C)=1C(=NC(=O)CC1)	C(OC1O(C2(N=N(N=C2(Cl)))NCN1))
C(C=C=C=S)=CCOCCl	C(CC1=C(CN2C(=NN=NN=C2)C1))	C(C(C)=C1C(=C=N(C1=C=C)))	C(O)=1N(=NN=N(N2C(=CSNN2)C1))
C(Cl)SC(=C1C(=C=CCN=C1))	C(C=CC=C(C(=O)O)NC(=O))	C(C(=O)NC1=C(C(=O)C(=O)NC1))	C(CCCl)1C(=C(S(S(=O)(=O)Cl))N=C1)
C(Cl)SC=C=C(Cl)CN=CC=O	C(C=CSC1=C(C=CC=CC1=C))	C(CC(=O)C1C(=NSC1=C=C))	C(OCl)=1C(N=N(SC=C=N(SNN1)))
C(C=CCl)=C=CCC(C(=S(=O))Cl)	C(C=CC1=C(C(=O)C(=O)N1))	C(C=C1C(=NC=N1)C2=N(NCC2))	C(C(NN=S(=O))=C=S(=O))C=S(=O)
C(N1O(C2C(=CC=C2)CCS1))	C(CN1C(=C(O)C=C(Cl)C=C1))	C(C(=NC(=O)C1=C(C(=O)NC1)))	C(F)1=N(N2C(=CC3=C(=NSN3C2))CS1)
CC=1C(=CCS(N2C(=CC=C2C1)))	C(C(=C1C(=NN=C1Cl)C=N))	C(C(=O)SC1=N(NN=CC=C1))	C(SS(=O))C1N(=NN=C=C=C1NCl)
C(SCl)1(=C=CC2C(=C=CC(C2S1)))	C(CSC(=O)O)=CC=C(OC(=O))	C(C=C(C))C(CC=C(=O))=O	C(OS(=O)(=O)C(F)(F)(F))=N(C1(NN=C=C=C(F)1))
C(=CC(F)(F)(F))1C(=C=C(Cl)C=NC1)	C(O)N1N(N=C(N2C(=CC=C21)))	C(CSC1C(=C2C(=CC=C2)(CC1)))	C(C1=C(=CN=NN1(S(=O)(=O)S(=O))))=N
C(S(=O)Cl)CSC1(=C=NS(C=C=C1))	C(C=CC=CC=CC=CC=C(C(=O)))	C(CN1(S(C2=C(N=C(N=C2CN1)))))	C(ON=O)1=N(SC=2S(N=CCNC2N1))
C(CSC1C(=C=C(=N1)))=C	C(C1=C(C2=C(C(=O)NC2=CC1)))	C(C(F)N1C(=C(F)C=C1CN))	C(C1N(=CN=N1))(NOS(=O)S(=O))S(=O)
C(SCl)C(=C1(C=C(C=S(=O))N=C1))	C(C=CC=C1C(=NN=C1F)C=C)	C(CN1C(=C2C(=CC=C2C)SN1))	C(C=1S(NC2(=C=NSC=NSC2(Cl)C1)))
C(SC(F)(F)(F))=1C(=CN=CC=C1)CO	C(CC1=C(C(=O)C=C1SC(=O)))	C(C)C1=C(NNC(N2C(=CC=C21)))	C(F)1(=N(C=2S(NC=C=C(C2NCl)SN1)))
C(Cl)(=S)C=1C(=CCS(N(=CC1)))	C(C=N)NC(=O)N=C(C(=O))	C(ONC1=C(=C2C(=NC=C2)CCC1))	C(F)=C1C(SC=CC=C1OCl)=S(=O)(=O)
C(C(F)(F)(F))1=C(S(N2(C=C=C(=C2C1))))	C(OC(=O)O)=CC=CC=C(N=C)	C(CS(=O)(=O)(Cl))C=CC(N1C(=CC=C1))	C(O(C))1=N(SNN=C=C1N=S(=O)(=O))
C(Cl)C(Cl)1C(=C=C=CC=C1)	C(CC(N1C(=CC=C1C(=O)C)))	C(C1(CC2C(=NC=C2)NC1=C))	C(OS(=O))1N(=NC=NN=C1O(C(F)(F)(F)))
C(C=S(=O))=1S(C=C(Cl)CC=N(C1))	C(C1=C(C(=C)C(=O)CC1=N))	C(C1=C(N2C(=CC=C2F)C(F)C1))	C(CS(=O)(=O))1=N(S(C=C=C=C1))
C(CSN1C(=C(CO)(C=C1)))	C(COS(=O)(=O)(S(=O)(=O)))1=C(C=CC=C1S)	C(CC1=C(=NNN=C(C1=CC=C)))	C(C=N(C=C=N))(=S(=O)(=O))S(=O)C(F)(F)(F)
C(Cl)OC1=C(N=C=CC=C1CS)	C(CN1C(=NN=C1OCC(F)(F)(F))C=C(N))	C(C1=C(C2=N(NC(=O)C2=NN1)))	C(O(C(F)(F)(F)))SC1=N(C(S)=NN=N1)
C(O(CF))C=CC1=C(=C=N(CS1))	C(CC1=C(C(=O)NC1=NC(=O)))	C(COCON=NN=CC1C(=CC=C1))	C(S(=O)S(=O)Cl)1C(=NN=C(NC(F)(F)(F))N=N1)
C(C1=C(=C(=NC1C(=CCS))))	C(C1C(=NN=N1)C(C(=O)N))	C(C(=O)N=C(C(=O)NNC(=O)))	C(O(C=C=S))N(C=C=S(=O))S(C(F)(F)(F))
C(OC(F)(F)(F))1=C(=C=C=C1SCN(C))	C(C)C=C1C(=CN=C1OCO)	C(C(=O)C1=C(N=CN=C(C1)))	C(CF)=1N(SC=2N(=NN=N(SC2SNN1)))
C(S(=O)C(F)(F)(F))=C=C1S(C=C=C=C=C1)	C(CCOCCN1C(=CN=C1C(=O)))	C(C)C1N(C=C2C(=NN=C2)CC1)	C(F)1=C(=C2(SNN=N(N=NC2CC1)))
C(N=S(=O))1=C(C2(=CCC=C2S(C1)))	C(CN1C(=CC=C(O)C=C1CC))	C(C1=N(C2=C(N3C(=CC=C3)CNC2)NN1))	C(OC(F)(F)(F))1N(=CN(=C=CC1=S))
C(C=O)1C(=CS(C=CS(C1=C)))	C(C1C(=CC=CC=C1)C=C2C(CCN2))	C(C=NN1C(=NC=C1NC2=C(CCCN2)))	C(C=S(=O))=1(N=CCC=CN1)
CCN=C1C(SC=C(C=S)1)=C	C(CCCl)C=C1C(=CC=C1Cl)O	C(CN(=C(=O)))=C1C(=NCC1)	C(S(=O))=1N(SN=C=C=C1)SS(=O)(=O)S(=O)
C(F)=CC=1S(CSC(=C=S(=O))CN1)	C(C(=O)C(F)(F)(F))C=NC=CC=CC=C	C(CS(=O)(=O)C(F)(F)(F))N1C(=CC=CC=N1)C	C(CCF)1=C(S(C=NC1=C=O))
C(SCl)1=N(S(C=C2C(=C=CSCC21)))	C(CC(=O)C1=N(N(=NNC1=C)))	C(C=O)1C(=NN2C(=NN=NC2C1))	C(O)=1S(NNN2(SN=C=C=NSC2C1))
CC1=C(NC=C=C=C1(S))O(C(F)(F)(F))	C(CN1C(=NN=NN=N1)C(N))	C(C=1S(CSC2C(=NC=C2N1)))	C(F)1=C(=CN=CN(=C1NNS(=O)))
C(CC=CC(F)(F)(F))1=C(C=C=N1)C=C	C(C1=C(C=CC=C1OC2=C(CSCC2)))	C(C=1C(=NC2=C(SC=C2)NC1))	C(C=O)1=N(C(ONCl)=NCN=C1)
C(C=S)C1(CSN(=C=C=C1))	C(C(N1C(=CN=C(F)1)Cl)C)	C(C=C1C(=NC=C2C(=CC=CC21)))	C(O)=1S(C=NN=N(S(N=C(Cl)SC1)))
C(S(=O)(Cl))1C(=C=C=CSC1(=C))	C(C(C=C1C(=CC=C1)C(C)))	C(C=C1C(=NC(N)=C1N=C2C(CCCC2)))	C(O)1(NCC=2N(=C(=C=CSC2N1)))
C(Cl)OC=C=C=CC=CCl	C(C)C=CC1C(=C(Cl)C=CC=C1)	C(C(=S)C1=C(C(=O)NC=C1))	C(ON=CS)C(=C=O)ON=NNN
C(NC=C=S)1(SC=C=C1Cl)C	C(CN1C(=NN=CN=C1C)C(=O))	C(C)OC1=C(CC2C(=NN=C2C1))	C(F)1S(N=N(SC2=C(=C=CNCN2N1)))
C(O(CF))1=C(=C=CN=CC1)	C(CN1C(=C2C(=NN=C2)C(C1)))	C(CS(=O)(=O))C1=C(C2C(=NC=C2)NC1)	C(CS(=O)(=O))1=C(S(C=C=C1SN=S(=O)))
C(SC(F)(F)(F))=1C(=CS(C=C(=C=NC1)))	C(C)C=CC=CC=C1N(=CC=C1)	C(COCOC(=O)NNN1C(=CC=C1))	C(OS(=O)(=O))C=1S(NN=C=N(S(N=C1)))
C(Cl)C1(=CN=CC(=S(=O))C(=C1))	C(C(=O)O)=C(C=C1O(C=CN1))	C(C(Cl)=C1C(=NN=CC(C1=C)))	C(S(C=1S(N=NN(=C=CNC1))))
C(=NCl)=C=CCC=C=C=CCl	C(C(=O)(C1=C(C=C(OC1=C))))	C(C(=O)CC(C)NC1C(=CN=C1))	C(OC(F)(F)(F))C1=C(SN2N(=NN=C2C1))
C(Cl)=1S(CC(=CC=S(=O))N=CC1)	C(C1C(=CC=C1C2=C(C(OC2))))	C(C=N)N1C(=NN2C(=CC=C2Cl)C1)	C(OCl)C=1C(=C=N(C=CNC1))
C(C(F)(F)(F))CC=1C(=CN=C=C1)(F)	C(C(=O)N=CN=CN=C1C(=NNCC1))	C(C)=C1C(=C2C(=CC=C2)CCC1)	C(O)=C=NNONN=CC=S(=O)
C(C1C(=C=NSC=C1Cl)F)=C	C(C(C)NC1=C(C=CC=C1)C)	C(COC1=N(C(=O)N=NNC1=C))	C(OC=O)C=C1S(N=CCN=C1)
C(C(=NOC(F)(F)(F))(F))C1=C(=C=CSC1)	C(CN1C(=NN=NC1=CC(=O)))	C(C1=C(C(=O)N2C(=CN=C2)C1))	C(C(F)N=NCl)=1S(N=CC=CN1)
C(OC=1S(C2(NC=C=C=C2SC1)))	C(C1=C(C(=O)NC1=CC(=O)))	C(C(=O)N1C(C=C2C(=NC=C2)CC1))	C(N(NN=S(=O))OCl)=1N(C=NC=CC1)
C(=S(=O))1(C=CN(=C=CC1C(S)))	C(CN(CC1=C(C2=C(N=CC=C2)CC1)))	C(C)(C)C(=O)C1=N(C=C=C1)	C(C=S(=O)(=O))SN1N(=CN=C1ONCl)
C(SS(=O))=C1C(C=C=C1)=CSCl	C(C1=C(N=CN(C1=CC=CC=C)))	C(COC1=N(C=C2C(=CC=C2)C1))	C(F)1=C(S(CC(=S(=O))C1=C=C))
C(Cl)C=C1C(=C=CSC(=C1N))	C(C=C(O)C=CC=CC=CC(=O))	C(C(=O)NC1=C(C(=O)C=C1))	C(CSN=S(=O))1=N(N(=CCN=N1))
C(CC=S)=1N(CCC=C=C1)O	C(CO)NN1C(=C(C(=C1C=C)))	C(C(=O)C1=N(C(=O)C2=C(CSC2)S1))	C(C1N(=N(N=C1C(F)(F)(F))))(NS(=O)S(=O))
C(NCl)COC1C(=CC(=C1(F)))	C(C1=C(NC(=O)C=C1OC(=C)))	C(COC1C(=NN=NC(C(F)(F)(F))=C1))	C(OCl)=1C(=NCN=N(C1C=S(=O)))
C(=O)(=C1S(C(NC(F)(F)(F))=C=C(Cl)CC1))	C(C=NC=NC=NC1=C(C(=O)NC1))	C(CSC1=C(SC(=O)C1=C=C))	C(ON=O)1N(=CC(S(=O))=C1CS(=O))
C(=S(=O))=C1(C2=C(=CSN=C(C2Cl)CCC1))	C(C(=O)O)=NC1=C(C(=O)NC1)	C(C1=C(NC2=N(C(=O)C=C2C1)))	C(S(=O)(=O)Cl)1=N(C=2N(=NN=NS(C2NC1)))
C(=CC(F)(F)(F))1(S(C=C(=CNSC1=C)))	C(CSCC1C(=CN=C1Cl)C=C)	C(C=CC=CSC1=C(=N(C(=O)C1)))	C(F)=1S(CC2S(C=N(N=C=NN2C1)))
C(=C)1N(S(C=C=C=C1S(C)))	C(CCC(=O)C(=O)O)=NN=C	C(C=CC(=O)NC(=O)CC(=O))	C(SCl)C=1C(CC=NN=NC1)=C
C(N=C)C=C=C=CCCl	C(C(=CC=CC=C(Cl)C=O)O)	C(CS(=O)(=O)(Cl))=C1(CN2C(=CC=C2)CC1)	C(CN=NC(F)(F)(F))=1N(=N(S(N(C=C1))))
CCC=C(=CS(C1=C(=C=NS1)))	C(C1=N(N=C2C(=NNN2C1=C)))	C(C(=O))N(C)C1C(=NC=C1)	C(ON=O)1=C(=C(=NN(O)CSN1))
C(=S)C=NSC=CC1=C(=CSCCS1)	C(OC(C(F)(F)(F))=CC=CN=CN=NN=C)	C(CC=CC1=N(NC(=O)C1=O))	C(CC=S(=O))N1C(=N(C(C(F)(F)(F))(=C1)))
C(CNCl)O(C1C(=CC=C1(F)))	C(C(C1=C(C=C(Cl)C=C1Cl)))	C(CN1C(=CC=CC=C1)C(=O))	C(F)=1N(NN=NC2S(N=NN=CSC21))
C(C)C=C=NS(C(=CF)C=S)	C(CN1C(=C2C(=CN=CN=C2CC1)))	C(C1=C(C2C(=CC=C2)C(=O)C1))	C(OCl)=C=NC1S(N(C(F)(F)(F))N=C=NC1)
C(F)C(ONCl)=CC=C(C=C=S)	C(C1=C(NCC1=NN=NN=NN=C))	C(CNC1=C(SC2=C(N=CC=C2)CC1))	C(C=NC(F)(F)(F))1C(=CC=C1OCl)S(=O)(=O)S(=O)(=O)
C(C(F)(F)(F))=1S(C=CC1C=CC=S)	C(CSCC1=C(C=CC=C1N(OCl)))	C(C(=O)N1C(=CC=C1C=C2C(CCC2)))	C(C=S(=O)(=O))N(=NN=NC=NOCl)
C(COC=1C(CC=CN=C1)(=S))	C(C1=C(C2C(=NN=NC=C2)CC1))	C(C(=O)SC1=C(C(=O)NN=CN1))	C(C=C=S)=1(C(C(F)(F)(F))(S(=O))CC=C1)
C(CC(F)(F)(F))C1C(N2C(=CC=C2C=C1))	C(C)CC1=N(N=CN=C1)	C(C(F)C)=1C(=NC2=C(N=CC2)N1)	C(O(N1N(=NN=C=C1C=NS(=O))))
C(N)C=1C(C=CCC1F)=C=S(=O)	C(C1=C(C=CC=C1N(=O))(C(F)(F)(F)))	C(CN(CC(=O)N1C(=NN=C1)))	C(C1=C(NCS(N2C(=CN=C21))))
C(=S)SC(=S)C1S(CC=C=CC1)	C(C=C1N(S(CN2C(=CC=C21))))	C(C1=C(C(=O)N(C2=C(N=CC21))))	C(F)=1N(=NNC2=C(=NNSCSC21))
C(=S)=C1N(CS(C=CC1(=C)))	C(C=CC=CN=CN=CNN=NN=N)	C(CSC1=C(C(C)N2C(=CC=C2S1)))	C(F)=1C(N(=NN=CN=NC1N))
C(Cl)1C(=CC=C=CS1)C(C=N)	C(CN1C(=CC=C1(C))C=C)	C(C=C1C(=NN=C1C(=O)NC))	C(C=1N(=NNC=2N(NS(N=CC2N1))))
C(C1=C(C=NC=C(C(F)(F)(F))1)F)C	C(C(=O)C1=C(C(=O)(C(=CC1))))	C(F)=C1C(=NN2C(=NC(=O)NC2C1))	C(C(C=C1C(NN=CS1)=S)=O)
C(F)=1C(N=C=C2C(C=CSC21))	C(CN1C(=C2C(=C3N(=NN=C3CC2))SC1))	C(CO)C(=O)N=NC1C(=NC=C1)	C(C1=C(=NSNC=2N(N=NNSC21)))
C(C(SC=C(=S))=C=C=O)C	C(CN1C(=NN=C1N=C2O(C=CC2)))	C(CN(C=1C(=CNC(=O)N=C1)))	C(CC1=N(SC2(SC=C=C=NN2S1)))
C(O)=1C(C=2(CSC=C=NS(C2SC1)))	C(C(=O)OC(=O)N1C(=CC=C1))	C(C=NC(=O)C1=C(NC(=O)C1))	C(ONN1O(N=NN=CS1))=C=C
C(C=S)1=C(=C=C2(NCCC=CSC2(C1)))	C(C(=O)N=NC=CC=CC=NNC)	C(C1=C(CSC2=C(C=CC=C21)))	C(CNC1=C(=C=C(O)(N=NC1)))
C(=O)1(CSCC=C=C1C(=N))	C(C)C(C(N)=O)N1C(=CC=C1)	C(C1=C(C2=C(N=CC=C2SC1)))	C(CCC(F)(F)(F))1(=NN=CN(=N1))
C(F)1=C(SC=C2C(C=C=CSC21))	C(CN(C1C(=CN=C1C(F)(F)(F))C=C))	C(C)=C1C(=NC=C1C2=C(CCC2))	C(S(=O)C(F)(F)(F))=C1C(N=C=CS1)=S(=O)(=O)
C(C(=S(=O)))1N(S(C=C=CC1=C))	C(C1=C(C=CC=C1C2=C(CCCN2)))	C(CSC(=N)C1=C(C=CC=C1))	C(C=S(=O))(=C=S)ON=COCS(=O)(=O)(Cl)
C(CCl)=1C(C(=O)C=CC=C1)	C(CC1=C(N=C(O)C=C1OC(C)))	C(C1C(=CC=C1)N(C2=C(CNC2)))	C(NCl)1=C(=NC=C(C(F)(F)(F))N=C1)
C(S(=O))C1C(C2=C(=C=C=NC=C2S(C1)))	C(C=O)C1=C(N=CN=C1)C2C(CNCC2)	C(C=S)N1C(=NC=C1NNC2=C(NCC2))	C(CF)1C(=C2N(=C=C=N(NN2SN1)))
C(C(F)(F)(F))=1(CC(Cl)=C=C=C(=NC1))	C(CC1=C(CN2C(=CC=CC=C2)N1))	C(C(=O)CC1C(=NC=C1NC(C)))	C(SCCl)OC=C1N(=CC=N1)
C(N)C=1C(=CC=C=CSC1Cl)	C(C(CN1N(=NN=N1))C=CC)	C(C=N)N1C(=NC=C1)C2=C(CCN2)	C(C=S)C1N(=NC(S(=O)(=O)C(F)(F)(F))=N1)
C(=C=S)CC=NC=CCCl	C(CN1C(=CN=C1C=CC=C(C)))	C(C1=C(C(=O)C2=C(N=NC2)C1))	C(O)=1C(=N(C=2(NC=NSNC2NC1)))
C(C=O)1=C(C=CCS(C1=S))	C(CC1=C(SCC2=C(C=CC=C21)))	C(ON)OC1=C(C(=O)N=CC=C1)	C(CCF)1=C(C=C=NN=N1)S(=O)(=O)
C(C(F)(F)(F))1(SC2(C=C=C=CSC2=CS1))	C(CO)C=CC=C1C(=NN=C1Cl)	C(C(Cl)=CC=C1C(=NSC(=O)C1))	C(OC=O)=1C(=C=NN2C(N=CSN2)SN1)
C(NSCSCC(F)(F)(F))=1C(=C=C=C1)	C(C1=N(S(C=C1N=NN=NNC)))	C(C(=O)C1=N(C(=O)NC2=C(CSN21)))	C(C=S(=O))(=C1N(=CN=CS(N1)))
C(=S)1(CSC=2C(=C=CC2F)C1)	C(C)C(=C1C(=CN=C1)C=C)	C(CS(CCC1C(=NC=C1C(=O))))	C(NO(C=S(=O)))=1S(CN=C=NN1)
C(=O)1S(C=2N(=C(=C(SC(F)(F)(F))C2CC1)))	C(C)OC1=C(C2=C(C=CC=C2Cl)CC1)	C(C1=N(SC(=O)NC1=CC=C))	C(S(=O)(=O)(Cl))1=N(N=CSNC1=C=C)
C(C1(=NCC(=S)CS1))=C=C	C(CO)=CC=CC=CC=C(C(=O))	C(COC)CON1C(=CC=NC=C1)	C(C(=S)CN=O)=CNSN=O
C(SCl)(N=O)=CSC1S(C=C=CCS1)	C(C1=C(NC(=O)C=C(C1=O)))	C(CCSCC1=C(N=C(F)C=N1))	C(CF)=C=C1S(NC=NN=N1)
C(F)(C=O)=CSC=1C(SN=CSC1)	C(CSCC1=C(C=CC=C1F))	C(O)C1C(=NN=C2C(=CC=C21))	C(S(=O)(=O)Cl)=C=C=C1(CN(=NC=N1))
C(S(=O))C=C1C(CC=NS1)=C=S	C(C1=C(N=CN=C1OC(N)))	C(C1=C(SC=C1)C(=O)C=N)	C(O(C(F)(F)(F)))1=C(N=C=CC2(N=NNC21))
C(C=C(C=S)C=S)=1C(=CSN1)	C(CO)C1=C(C2=C(C=CC=C2C(N1)))	C(C=S)1C(=NC=C1F)C2=C(CCCN2)	C(SC)=1S(C=NN=C=NS(NC1))
C(NS(=O)C(F)(F)(F))1C(=CC=CC(=C1F))	C(CCO)=C(C1=C(N=CC=C1))	C(CNC1=N(N=CC=C1))C2=C(CCC2)	C(ON=S(=O)(=O))=1(SN=NSC=N(SC1))
C(S(=O))=C1S(CC(C)=C=C=C1)	C(C)(CN1C(=NN=C1)C(=O))	C(C1=C(C=C2C(=NC=CC=C2)CC1))	C(C=S(=O))=NC=NO(N(N=S(=O))C(F)(F)(F))
C(Cl)1(CC=2N(=C=C=CC2CC1))	C(CSC(=O)N1C(=CN=C(C=C1)))	C(C)=1S(C2=C(N=C(CC2=O)NC1))	C(C1=N(N=NNC2=C(SC=N(N21))))
C(O)1C(=C2C(=CC=C2)C(Cl)CC1)	C(C=C1C(=CC=C1)C=C(NC))	C(C(=N)N1C(=NNC1=NC(=O)))	C(CCCl)1N(=C=C(=CC=N1))
C(Cl)=1C(=CCC(=COCl)N=C1)	C(C=C1O(C=CC(=O)C1=O))	C(COC(=S)C)C1C(=CN=C1)	C(F)=1C(=NC2N(NN=N(N=C2C1)))
C(C1=C(CC2=C(=NSC2=C1)))	C(CC1=C(C(=O)N=C1C(=O)))	C(F)(C)C(=O)N1C(=CC=C1)	C(NOCl)1C(=C=NC1=CN=S(=O))
C(=S)1N(C=C=CC=C1F)CC(F)(F)(F)	C(C=CC=CC=CC(=O)NC(=O))	C(CN1C(=CC=C1)C)SCC(=O)	C(C(C=CCl)=O)(NON=S(=O))=S(=O)(=O)
C(N=C)=C(=CC1=C(CS(C1)))	C(C(=O)C=C(N)C=CC=CC=C)	C(C=1N(NN2C(=CC=C2)NC1))	C(C=NCl)(=O)C=NC(=S(=O)(=O))C(F)(F)(F)
C(=O)1C(SC=2S(CC=C=NC2(S1)))	C(C)C=CC=C(C1=C(C=CC=C1))	C(C1=C(C=C2C(NN=C2C1=O)))	C(S)N1S(C2N(=C=CC2=C=C1))
C(SNC=C(=S))=1S(C=C(F)CSC1)	C(CO)N1C(=CC=CC=C1OC)	C(F)1C(=NC=C1COC2=C(CCN2))	C(C=1C(=CN=N(N=NC1C(F)(F)(F))))
C(OC(F)(F)(F))CC1=C(C=C=C(=N1))	C(OS(=O)(=O)Cl)NC=C1C(=CN=CN=C1)	C(C=O)NC(=O)C1=C(C(=O)NC1)	C(F)=C=N(C1(=N(CN=NCSC1)))
C(C(O)SC(F)(F)(F))1C(N=C=C=C=C1)	C(CC(=O)N1N(=CC=CC=C1))	C(C=S)OC1=C(C(=O)NC1=C)	C(C1C(=NC=C1Cl)S)NS(=O)C(F)(F)(F)
C(Cl)1=C(SNC=C=C1)C(C=C)	C(C=C(OC1=C(N=C(N1C(=O)))))	C(CN=C=C1C(=NC(=O)N(C1)))	C(NC1N(=C=CCC=C1F))=C
C(OC=1C(SC=C=C=C1))(C(F)(F)(F))	C(C1C(=CC=C1C2=N(NC(C(F)(F)(F))C2)))	C(C=1O(C2=C(NC(=O)C2=CC1)))	C(C=NC=S)1N(=C=C=NN1S(=O))
C(S(=O))SC=1C(C=C=C=N(SC1))	C(C(N1C(=C2C(=CC=CC=C2C(C1)))))	C(C(=S)OC(=O)C1=C(C=CS1))	C(C=1N(=C=NC(F)=CSC1S(=O)))
C(=S(=O))1S(NC2=C(=CSCC=C2(S1)))	C(CN1C(=CC=CC1=CN=NN=C))	C(C1=C(C=NC2=C(N=CN21)))	C(CC=C=S)=1(S(N=CNSC1))
C(F)N=CC1=C(=CCC(=S(=O))1)	C(CO)=CC=CC=CC=CN=C(Cl)	C(C(=O)NC(=O)C1=C(=CNC1))	C(F)=1S(C2(N=NSN=C=C2S)CSC1)
C(F)C=1S(C=CC=C(=C(Cl)C1))	C(C(=S)N(C1=C(C=CC1=C)))	C(CN1C(=CN=C1)(C))C=C	C(ON=S(=O)(=O))1(=NS(N=CC=NN1))
C(C(F)(F)(F))1=C(S(C=NSC1=C=CC))	C(CCCC1C(=NN=C1)C=CC=C)	C(C1=C(N=N(C1=CC=C(C))))	C(CN1N(SN2N(=CN=C2SN1)))
C(C=S)1=C(C(SCC(F)(F)(F))=C=C(N1))	C(C=CC=CN=C(C)C(=O)C=C)	C(C=NNC)C1=C(C(=O)C=N1)	C(CCN=O)=1N(=NN=NSC1(N))
CC(C=1C(=C(CF)N=C=C1))	C(C1=C(CN(C2=N(N=CN=C21))))	C(C1=C(=CC=C1N))=NN(C)	C(F)=CN=NSCC=C=NC(F)(F)(F)
C(C(F)(F)(F))(Cl)(=C1C(C=C=C=N(SC1)))	C(CC1(CCN2C(=CN=CN=C2)C1))	C(CN=NC1=C(C(=O)C(=O)C1))	C(C(CN=NS(=O))=O)=1C(N=CC1)
C(Cl)1S(CC=C=C=C1C=NCl)	C(C=O)SC1=C(C(=O)C(=O)N1)	C(C(=O)N=C1C(=NNC(=O)C1))	C(OC=C=S)1C(=N(N(C=S(=O))S1))
C(C=CNC=C=S)C(=S)C(F)	C(CO)=CN=NC=CC=CC(=O)	C(C1=C(CC2=N(C=CC=C2C1)))	C(COS(=O)(=O)Cl)1=C(=C=CN=NS1)
C(F)(C=S)(C1=C(CC=C=CN1))	C(C(=O)O)C1=C(C(=O)C=CC1)	C(C1=C(C=CC=C(C1=CC=C)))	C(ON1N(N2N(=N(C=C2NN1))))
C(=S)C=1N(=C=C2C(S(C=CSC2SC1)))	C(C1=C(C(=CC=C1OC2=C(CCC2))))	C(C1=N(N=C2C(=N(C(=O)N2C1))))	C(C=C=N)=1S(C(=S(=O))SC1(C(F)(F)(F)))
C(Cl)1S(CC=CC=C1C=C=S)	C(CO)C(=O)NC1=C(N=CN=C1)	C(C=O)C(=O)NC1=C(CN=C1)	C(OC(Cl)1N(=NN=N(C=C1S(=O))))
C(O)1C(C=C=C=C2S(N=C=CSC21))	C(C=C(CCN1C(=NN=C1S(=O))))	C(C(=O)NNCN1C(=NC=CC=C1))	C(C1=N(S(C=2(SNC=C=NC2N1))))
C(=O)C=CSC=C=NCCCl	C(CN1C(=NN=N1)C=CC=C(C))	C(CC1=N(N=C(Cl)N=C1))N	C(C=S(=O))N=C1S(NC=NNC1=O)
C(NCl)(C=CF)=CC1C(=C=CS1)	C(OC(F)(F)(F))(=CC=CC=CC=C(C(=O)))	C(C)C(=O)N1C(=NC=C1)C	C(C1=C(SCN=NC1=C=S(=O))Cl)
C(O)1C(=C=C(C(F)(F)(F))(C=C=C1))	C(CN1C(=C(F)C=C1)C=C(C))	C(CSC1=N(C(=O)NC1=NN=C))	C(SNS)=1S(C=NC2N(=NN=C2C1))
C(S)1=C(=C=C2N(=C(C(F)(F)(F))SC2C1))	C(CN1C(=C(C)C=CC=C1N(C)))	C(CC1=C(N=NC1=C(C(=O))))	C(C=COC(F)(F)(F))1C(=N(N=NN=C1))
C(=S(=O))NC(C(F)(F)(F))=CC=1C(C=C=C1)	C(C(=O)N1C(=CC=C1N(N2N(NNN2))))	C(C)=COC(=O)C(=O)NC(=O)	C(CSCl)1=C(=NC2N(=NNN=C2N1))
C(CCC(F)(F)(F))=C=C=C=C=S	C(C=CC=CC=C(OC(=O)C=C))	C(C=CC(=O)C1=C(NC(=O)C1))	C(C(=N)C=S(=O))=1(SCS(N=CC1))
C(OCl)=1C(=C=C=CNSC1C=C)	C(C=N)N=C1C(=NN(CC(=O)1))	C(C=CN1C(=C(Cl)C=C1)NC)	C(F)1=C(=NC=2(NCN=C(=NC2N1)))
C(S(=O))1=C(C(S(C=S))=C(=CC1))	C(C)OC1=C(C=CC=C1)C(F)	C(C=CN1C(=NN=C1CCS(=O)(=O))C=C)	C(F)=C1N(=C=C=C(CC(F)(F)(F))SC1)
C(F)=1(C=CSNC2=C(=C=CCCC2C1))	C(C=CC=C(Cl)C=CC=CC=C(Cl))	C(C=C(NCCC1C(=NC=C1F)))	C(S)1=N(N=CN=C(S(=O)1)OC=S(=O)(=O))
C(OCCl)1N(=C=C=C1(C=C(Cl)))	C(C(=O)SC1=C(C=C(N)N=C1))	C(C(=O)OC1=C(CC=NC=C1))	C(CC=S)=1N(N=C(C(F)(F)(F))N=NC1)
C(Cl)CC=C=C(=CC=NO)	C(CN1C(=CC=C1CCC(=O)N))	C(C(=O)N1C(=NC=C1)C(=O))	C(OC(N=O)=N(N(NC=C=O)))
C(=S(=O))=CC=1S(CSC2=C(=CCSCN2C1))	C(C=CSC(=C1N(=NN=C(F)1)))	C(C)=C1S(C=CC(=O)C(=O)N1)	C(CCl)1S(C=C=NN=C1OC=O)
C(SCl)C(C1=C(=C=NC=CS1))	C(C1=C(N=CN=C1)C(=O)O)	C(OS(=O)(=O))NC(=O)N1C(=NC=C1)	C(OCOC=S)1=C(=NCN=CC1)
C(S(=O)C(F)(F)(F))1(C=2(SC=C=CC2C=NS1))	C(C=C(O)C(=O)C=CC=CN=C)	C(C)C1=N(N=C2C(=CSC=C2S1))	C(C(F)(C1C(=N(C=C1S(=O)(C(F)(F)(F))))))
C(NC)1=C(CC=C=C(=C1))	C(C)C1=C(C2=C(C=CC=C2)CC1)	C(CSCC(=O)NC1=C(C=CC=C1))	C(CNON1C(=NN=C1)S(=O)S(=O)(=O)Cl)F
C(C=S)1N(=CC=CC(C(F)(F)(F))=C1)	C(CC(NC(=O)N1C(=CC=C1)))	C(CN=C1C(SC2C(=CC=C2)C1))	C(N1C(=CN=N1)C2N(=CSN2))
C(F)C(CF)=C1N(=CC=C1C)	C(C1=C(CN2C(=CC=C2)C=C1))	C(C1C(=NC=C1)NN2N(C(=O)NC2))	C(C=1N(N=NN=NN1)Cl)=2N(SCNSN2)
CC1=C(=C(=CCCSC1=O))	C(CCN1C(=CC=CC=C1NC=N))	C(C=C(NC1C(=C2C(=CC=C2)SC1)))	C(C=S(=O))=1S(C=C=C2C(=C=NCN2Cl)SN1)
CCSC=C=C=C=CN=S(=O)	C(C)=CC=CN=CN=CN=CN=C	C(C1=C(C=N(C(=O)C(=O)N1)))	C(CC(F)(F)(F))=1(S(C=C=C=NS(NSC1)))
CCSC1C(=C(Cl)C=CN=C1S(=O)C(F)(F)(F))	C(C1=N(CC2=C(C(=O)C=C2)C1))	C(COC1=C(N2C(=C(Cl)C=C2N(C1))))	C(CF)(=S)(C=C=C1C(=NNNSN1))
C(S(=O))C=C=C=C(=CNC)	C(O)C=C1C(=CC=CC=C1NC)	C(C=NOS(=O)(=O)S(=O)(=O))C1=C(=NN=CC=C1)	C(S)SC1=C(=NN=NN=C1S(=O)(=O)Cl)
C(O)1(CCC2=C(=CSN=C(=C2S1)))	C(C1=C(CCN2C(=CN=C21)))	C(CC(C)C)C1=N(C=CC=C1)	C(C=N(S(=O)))=1(S(C=N(C=CSC1)))
C(Cl)=1(C(=S(=O))CN2C(=C=CSC2(C1)))	C(C1=C(C(=O)N2C(=NN=C2)C1))	C(C1=C(C(=O)NNC1=C=NC))	C(Cl)1=N(N=CN(=C=C1OS(=O)(=O)S(=O)(=O)))
C(F)C1=C(C=CN=C=C1SCl)	C(C)NC1=C(C=CC=C1S(=O)(Cl))	C(C=CCNC(=O)N1C(=C(C=C1)))	C(N1S(CN=NC=N1))=CC=O
C(S(=O)(Cl))SC=C1C(=CSN=C=C1)	C(C(=O)C1=C(C(=O)C=C(C1)))	C(C1=N(NC(=O)C1=C(C(=C))))	C(N)N=NN1C(N=C=N1)=S(=O)(=O)
C(=O)1C(=C=CN=C(C(F)(F)(F))C1C)	C(CN1C(=CC=C1)N(C(=O)))	C(C1C(=NC=C1C2=C(C(=O)CN2)))	C(F)=1N(S(N(=NC=C2N(=NCSC2SN1))))
C(S(=O)C(F)(F)(F))1=C(=CC=C=N(C1=C))	C(C)CC(=O)N1C(=CC=C1)	C(C1=N(NC(N)C1=CC=C=O))	C(CNO)1=C(S(N=C=CC1=O))
C(=C(=C(=S(=O))))(C=1S(CCNC1))	C(C=NC=CC=CC=CC=CC(=O))	C(COC1C(=CN=C1NCC(=O)))	C(C=1O(C=C=C2C(=N(S(NSC21)))))
C(SS(=O))=1S(C=CC=N(C1C=C))	C(CO)=CN=C(O)C=CC(=O)	C(OCSC1=C(C=C2C(=CC=C2)C1))	C(F)N1(N=C=CSN=C1CC=S)
CC1=N(S(C(F)=C(=CC1=C)))	C(CN(C1=N(C=C(C=C1)C=C)))	C(C(=O)NC(=O)C1=C(N=CN1))	C(C(S(=O)(=O))=S)1=C(=C2N(=N(SNC2SC1)))
C(C=O)1C(=CS(N=C(=C1(C))))	C(C1=C(C(=O)CC1=CC=C(Cl)))	C(CCO)NC(=O)N1C(=CC=C1)	C(CN=NC=O)=N(C1=N(N=NCSC1))
C(C(F)(F)(F))1(N=C(=C=C1C=C))C	C(C=CC=C1C(=CC=C1CCCC))	C(C1=C(C2=C(NC(=O)C2=NC1)))	C(CS(=O)(=O))1=C(=CC=N(N=C1F))
C(=C1S(NC=C=C(=C1CC(F)(F)(F))))	C(C1=C(C=CC=N1)CCOC(N))	C(CCSC1C(=NC=N1)C(=O))	C(OC(F)(F)(F))1N(=C=NCN(=NN1C=O))
C(C=CC=S)1=C(SC=CSC1Cl)	C(C=C1N(=C(C)C=C1NC(N)))	C(CSC1C(=NN=C1)C(=O)N)	C(SC=S(=O)(=O))1(=NCC=CCC1=S)
C(F)1(C(C(F)(F)(F))=C=C=C=CC1)	C(C(=S)N(CC(=O)N=CC(=O)))	C(C=C1C(=NNC(=O)NC1=O))	C(OC(F)(F)(F))1=C(=NC2=C(=CNS(N2N1)))
C(C=CCl)1=C(=CC=C1C(F)(F)(F))	C(C)C(=O)C=CN=C(OC(=O))	C(C)=NC1=C(NC(=O)C1=N)	C(CN=CF)1C(=NC=N1)SC(F)(F)(F)
C(S(=O)(Cl))=C=C1S(C=C2C(=CCN2S1))	C(C=O)N=CNC1=C(C=NC(=N1))	C(C=C1C(=C2C(=NC=C2)CCC1))	C(F)=1S(N(=CNN=N(NN(=NC1))))
C(C(F)(F)(F))(F)1C(=CC=C1C(F)(F)(F))SCCl	C(C=NC=COC1=N(N=C(Cl)C1))	C(CCNC1=C(C2=C(C(=CC=C2NC1))))	C(CCl)=1S(C=2N(=C=NS(CNC2NN1)))
C(=S)(CN(=C=S))SCC=C(C)	C(CS)C(=O)N1C(=CC=C1F)	C(CO)C1=C(NC=C=CC1=O)	C(C=C=S(=O)(=O))=1S(N=C2N(N=CNC2F)NN1)
C(F)1(=C=CS(C=2(CC=CC2S1)))	C(COC1C(=C(C(F)(F)(F))C=CC=C1O))	C(C1=C(C2=C(C(=O)NC2=CC1)))	C(C(=N)C(F)(F)(F))=C=NC(CO)=O
C(S(=O)(Cl))=C1S(C=CC=C=C1)	C(C=O)=CC=CC=CC=C(O)C	C(C1=N(C2=C(C(=O)NC2=C(N1))))	C(NS(=O)(=O)Cl)1S(N=N(C=C=NC1=N))
CCN=C=C1S(C=C=CCC1=C(Cl))	C(CN1C(=C(Cl)C=CC=C1)C)	C(C(=O)C1=C(C(=S)NC=C1))	C(CS(=O)S(=O)(=O)Cl)=C=NC1=N(NN=N1)
C(C=S)1S(C=N(C=CS(C1=C)))	C(C(=O)O)C1=C(C(=O)C=C1)	C(COC1=N(CCN2C(=CC=C21)))	C(C=C=S(=O)(=O))1(=C=CC=NN=N1)
C(NC(F)(F)(F))1(C=C=C=C=CC1(Cl))	C(C)(C1=C(C(=O)N=CN=C1))	C(CCSC)C(=O)N1C(=CC=C1)	C(CC(F)(F)(F))C1=C(=C=NN(=NSN1))
C(=CC)=C=C(S(C(F)(F)(F)))C=S	C(C=C(C)C)C1=C(N=CN=C1)	C(C1=C(N(C(=O)NC1=NC=C)))	C(CC(F)(F)(F))=1(SC=NN=C=N(C1))
C(S)1S(C=C=C=C2(S(CC=C2N1)))	C(C)C=CC=CC=NC=CC=CN=C	C(C=C=C1C(=NC2=C(SC(=O)NC2C1)))	C(NON=C=S(=O)(=O))=1C(C=N(S(C1)))
C(O(Cl))(C1N(=C=CC=C=C1))	C(C(=O)NC1=C(C=CC=C1C))	C(C=S)N1C(=NC(O)=C1)C	C(N=S(=O))=1N(=NSNN=N(C1C(F)(F)(F)))
CCSN(=C=C1C(=CSC1=S(=O)))	C(OC)C(=O)C1=C(C=CC=N1)	C(CSC(=O))1C(=CC=C1F)	C(S)=1N(=C(F)(NSN=C=CNN1))
C(N)1=C(C=C(S(=O)Cl)(C=C1C))	C(C1=C(C=C(Cl)C=C1)C=C)	C(C(N1C(=CC(Cl)=C1)C2=C(CCC2)))	C(OCCl)OCC=1C(=C=NN=C1)
C(F)=1C(=CSC=C2S(C=CSNC21))	C(C1=C(N2C(=NN=C(Cl)C=C2C(C1))))	C(C=O)NCC(=O)N1C(=CC=C1)	C(S(=O)C(F)(F)(F))1(=CS(C2N(=CN(=C2(C1)))))
C(N(Cl))C(=CSCSC(=C=C=S))	C(C=CC=CN=C(Cl)C=CC(=O))	C(C1C(=CSC1=CN=C(C(=O))))	C(S(=O)(S(=O)(=O)C(F)(F)(F)))1(=C=NN=NC=N1)
C(OCl)(F)=C=C1(S(C=C(=CCN1)))	C(C(=C1C(=C(O)C=CC=C1)))	C(C(F)=S)C=C1C(=NC(=O)CN1)	C(C=1(C=CSN=C2N(=C=NNNC2C1)))
C(F)1C(=N(C=CC=C1C(S(=O))))	C(C=CC=CC=CN=CC=CC=C(N))	C(CO)=CN(CC1C(=NN=C1))	C(C=NS(=O)(=O)(Cl))(=N(C=1O(N=CSNN1)))
C(F)CN1C(=C=C=C=C1F)O	C(C=CC=CC=CN=CC=CC=C(N))	C(C(=O)N1C(=NNC=C1C(=O)))	C(OCl)=1C(CN=CN=N(NN=NC1))
C(=C1O(C2=C(SN=CC2(=CC1))))	C(CO)OC(=C1C(=CC=C1))	C(C=C(N=NC1=C(C(=O)NC1)))	C(ON=NS(=O))1(=CSC(=NN=C1))
CCNSC1=C(=C=C=C1S(=O)Cl)	C(C=CC(=O)NC1=C(C=CC=C1))	C(COCC1=N(N=C2C(=CC=C2)C1))	C(C)=1(C=C=NS(N=C=NSNC1))
C(S(=O)(=O)Cl)(C(F)(F)(F))C1C(=CC=C1C=C)	C(CO)=CN=C1C(=NN=N1)C	C(C=C1C(=NC=C2C(=NNC=CC21)))	C(SC)=1C(=N(N=CNN(=NSC1)))
C(N(=O))1S(CC=C=C=C1C)	C(C1=N(SNC1=CC=CN=CN=C))	C(C=1N(=C2C(=NC(S2)C=C1)))	C(CC=S)=1N(N(O)S(C=C=NC1))
C(SC=C(=NC=C=O))1S(C=CC1)	C(C1=C(C=CC=C1)C2=C(NCCN2))	C(C)C1=C(=NC(=O)NNC1=N)	C(C=1S(N=C=C=C=C1))CC
C(SCl)=C1C(=C(C=O)(CC=N1))	C(CN)CC1=N(SN2N(=CN=C2N1))	C(C1=C(SC=C2C(=CC=C21)))	C(Cl)=CC=1(N=CS(C2=C(=CNSCN2C1)))
C(ONC(F)(F)(F))1=C(CC(Cl)=C=C=C1)	C(C1=C(N=C(Cl)C=C1CC2=C(CCN2)))	C(C(=O)CC1=C(N2C(=CC=C2C)CCC1))	C(CNN1(NSC2(N=NN=C2O1)))
C(F)=NC=C=CC1(=CS(C(O1)))	C(C)C=CC=CC=CC=CN=CN=C	C(CN1C(=C2C(=CC=C2)C=N1))	C(OCC=NCl)=1C(SC(=C=O)N1)
CC(Cl)(=CC=C=CSC=S(=O))	C(C=CC1=C(C2=C(C=CC2=CC1)))	C(C1=N(C(=CC=C1)C(N)C))	C(O)=1N(S(N=C=C=C=CSNNSNC1))
C(S)C1S(N=C=C1C=CC=O)	C(C=C1C(=C2S(C3C(=CN=C3CN2C(C1)))))	C(CSCNC(=O)N1C(=CC=C1))	C(C=C1N(N=C=CC(Cl)C1=S(=O)(=O)))
C(=C(=S))=C(C=CCC(S(=O)(Cl)))	C(C1=C(C=CC=C1C(F)(F)(F))C=C)	C(C=S)C1=C(C(=O)NC(=O)CN1)	C(CCl)=CN1N(=C(Cl)SN=C=C1)
C(OCl)=1S(N2C(C=CC=C=C2SC1))	C(CN1C(=NN=N1)C(=O)NC)	C(ON)N1C(=CC=CC(Cl)=C1)	C(C=1N(=NSN2N(=C=NN(OC21))))
C(Cl)=C=C1(CSC=CC1=CO(N))	C(C1=N(NNS1))2C(=CC=C2)	C(CSC(=O)N1C(=CN=C1Cl))	C(=S(=O))=C1C(=NC=NN1S(=O)(=O)C(F)(F)(F))S
C(Cl)1=N(C(C)(=C=C(C=S(=O))C1))	C(CN(C1=C(C(C)=CC=C1O)))	C(C1=C(NC(=O)C2=C(C(=O)CN21)))	C(C=S)1=N(SN=C2S(N=CCNC21))
C(=S)C1C(=C=NSC=C1S(=O))C	C(C1C(=NNC(=O)C1=CN=C))	C(C(=O)NC(=O)N1C(=C=CC1))	C(C=C=S(=O)(=O))N1S(NC=C=NS1)
C(C(CSC=O)=C=S)=CC(F)(F)(F)	C(C=COCC1=C(N2C(=NN=C2)CCC1))	C(C(O)C1=C(N=CC=C1)N=C)	C(F)=CSC=C(NCl)C=1N(=NSN1)
C(S)1S(C=C(=C=NC1CC=O))	C(CN1C(=C(Cl)C=C1SC2=C(CNC2)))	C(CNOCCCN1C(=CC=CC=C1))	C(C(=O)C(F)(F)(F))=1S(NSN=C=N(SNSC1))
C(SC=O)=1N(=C=CCC=C1)	C(C(=O)C=O)C=CC=CN=CN	C(CS(C(=O)C1=C(N=CC=C1)))	C(CF)C1(CCSC2N(=N(N=C21)))
C(OC)C1C(=C(=N(C=C=C1)))	C(C=C(Cl)C=CC=CC=NC(=O))	C(C1=C(N=C2C(=CC=C2)CS1))	C(O(Cl))=1C(=N(CN=NN(=CSC1)))
C(C(F)(F)(F))1=C(=CC=CC=C1C(F)(F)(F))	C(C=CC1=N(C(=CN=C1)C=C))	C(C=C1C(=NC2=C(N=CC=C2C1)))	C(F)C1=C(=NCN=N(C1=S(=O)(=O)))
C(CF)1C(=CC=C(S)1)ON=C	C(C1=C(C(=CC=C1)C2=C(CNCC2)))	C(C1=C(=CSN(C1=CC=CC=N)))	C(F)=1N(NN=C=NC1S(=O)(=O)Cl)C=C
C(F)C=1(CN2C(C=C=C2)=CSC1)	C(C=CC=C1C(=CC=C(NC1=N)))	C(C(F)C=1C(=C2C(=CC=C2)NCC1))	C(C)1(N2C(N=C=NN=NC2=S)SNS1)
C(NC1C(=CC=CC=C1(O)))	C(CO)=CC=CC=CC=CC=CC=C	C(C=NOC1=C(CC(=O)C1=C))	C(CC(=C=O)C=S(=O)(=O))ON=S(=O)(=O)
CC1C(=C2C(=C=C(Cl)C2=CS1))	C(C1C(=NN=C1C(=O)C(Cl)))	C(C(F)=C1S(CN2C(=CC=C2)C1))	C(OCl)1=C(=C=CNC2=C(NSN21))
C(S(S(=O)Cl))1S(C=C=C=CC1=C)	C(C=O)OC1C(=CC=C1Cl)SC	C(C1=C(SC(=O)SC1=NN=C))	C(NC1=C(CC=C=N1)Cl)=S(=O)(=O)
C(SC=S(=O))=1C(=CN=CC=C1)	C(CN1C(=CN=C1)NC(=O)C)	C(C(=O)C1=C(=NN2N(CN=C2(C1))))	C(CC=S(=O)(=O))=1N(=CNSN=N(S(N1)))
C(S)=1C(=CS(CC=C=NC1))	C(CCCl)C=CN=C1C(=CC=C1)	C(CCC1=C(NNC=C2C(=NN=C21)))	C(C(N=S(=O)(=O))F)=C1N(=C=C=CSN1)
C(C=1S(NCSC=C1))=C(=C)	C(CN1C(=CC=CC=C1Cl)C=C)	C(C1=C(N=CC=C1)OC2=C(CCN2))	C(S(=O)(=O)Cl)1=N(SN2(NN=C=C=NC2N1))
C(C(F)(F)(F))(S(=O)Cl)1(C=C=NC=CC1=C)	C(C(=O)NC(=O)CO)=CC=C	C(O(NC=C1C(=NN=C1C2=C(SCCC2))))	C(OCC(F)(F)(F))C1=N(N=C=C=N(S(N1)))
CCS(C=C1S(NC=C=C=C1F))	C(C=C1C(=CC=CC=C1C(=N)))	C(CSC1=N(C(=O)N=N(C(=O)N1)))	C(S)=1(SN=C=NC=2N(=NNCSC2SNNSC1))
C(Cl)(C=C)=C(C=CC(F)(F)(F))(C=S(=O))	C(O)=CC=CC=C(N)C=CC(=O)	C(C=C1C(=NNC1=NC=CC=C))	C(F)1=C(=CC=NSC1=COS(=O)(S(=O)))
C(Cl)1S(C=C(C=S)C=NC1=C)	C(C(C(=O)NC(=O)O)=NN=N)	C(CO)C1=C(C(=O)N=CC=C1)	C(C(Cl)=CC(F)(F)(F))=N(C=COC=O)
C(F)1N(=C=CSC=2C(=C=CC21))	C(C1=C(C2=C(C=CC=C2)CS1))	C(C1=N(C(=S)N2C(=CSC=C2)C1))	C(F)=1C(CN=C2C(SC=C=NC21))
C(CC)1=C(=NSC=2S(C=CC2S1))	C(C(O)C(=O)O)=CC=CC(=O)	C(C)=CN=C(CC(=O)C(=O))	C(O(CC=NN=S(=O)))1=N(S(N=NCN1))
C(C)1=C(=NC=CSC1=CS(=O)Cl)	C(COC1=C(C=CC=C1)C=CC)	C(C=O)N1C(=CC=C(CC1=O))	C(F)=1C(=NCNN=N(SN=C=CN1))
C(S(=O))=C1S(C=C=C=CN1CCl)	C(COC1=N(S(C=C2C(=CN=C21))))	C(C(=NSC=CC1=C(NC=N1)))	C(F)1=C(=CC2(=N(S(C(=NC(F)(F)(F))SNC2(S1)))))
C(Cl)1S(C=C=C=C(C(F)(F)(F))C1=C)	C(C1=C(C(=O)C=CC1=C(O)))	C(C1=C(NC(=O)C2=C(CC=C21)))	C(C=NC=NS(=O))=1S(N=N(C1O))
C(C(F)=C=O)CSC1=C(=N(CS1))	C(C1=N(C(=C2O(C=C(C=C2C1)))))	C(C1=C(N=N(C1=NN=C(O))))	C(C=C=O)=CC=CS(=O)(=O)(C(F)(F)(F))
C(S(=O)C(F)(F)(F))C1=C(=C=C=CCN1Cl)	C(C1=C(N2C(=NN=NC2=C(C1))))	C(C1=C(N=CS1)C2=C(C(=O)NC2))	C(CONN=CF)=C=CO(C=O)
C(NSC=S(=O))=C1C(CC=C=C=C1)	C(C=CC=CC=C(F)C=CC(=O))	C(C=NC(S(=O)(=O))C)C1=N(N=CC=C1)	C(CC=C1(N=C=NS1))=CC(F)(F)(F)
C(=NOC1(=CC(F)C(S)=C=CC1))	C(C(N)=O)N1C(=C(OC(F)(F)(F))C=C1)	C(C=C1C(=C2C(=CC=C2)NC1))	C(C(F)(=C=S(=O)))=1N(=NNSNSC1)
C(C(F)(F)(F))1(=C2S(CSC2(=C=C=NC1)))	C(C=CC=CC1=C(C=CC=C1))	C(C)C1=C(C2=C(N=CC=C2)CN1)	C(C=S(=O))N=C=CON1S(N=CN1)
C(CCl)1C(=C(F)C=C=C=C1)	C(C1=N(S(C(=O)CC1=CC=C)))	C(CN1C(=CC=C1SCNCC(=O)))	C(C=1N(C(C(F)(F)(F))(=CN=C=C1)))
C(SC(F)(F)(F))1=C(=C=CN=CC1C=S(=O))	C(O)CC(=O)N=CN=CC(=O)	C(C=NOC=C1C(=CCC1=CN=C))	C(NCl)=1C(=NC=2N(=N(SNC2C1)))
C(S(=O))=1C(=CC=2N(=CS(C2C1)))	C(C)=C1C(=C(OC1=C(C(=O))))	C(CCOC(=O)N1C(=NC=C1))	C(C=NC(F)(F)(F))1C(=NN=N1)CCl
C(SN=C)1(C=CC=C1S)(CS)	C(CC(=O)NN1C(=NN=C1)N)	C(CSC(=C)N1C(=NC=C1C(N)))	C(C=S)1N(=C(F)C=C=C(C(F)(F)(F))N1)
C(=NS(=O)(Cl))1(SC=CC=CC1=C)	C(C1C(=C(F)C=CC1=CC(=O)))	C(C1=C(C(=O)NC(=O)C(=O)C1))	C(OCl)=1(N=NC(Cl)2C(=C=CCSC2(SN1)))
C(SS(=O)C(F)(F)(F))=C1S(C(Cl)=C(=C=CC1))	C(C=CC1=C(C(=O)C(=S)N1))	C(C=C(NC(=O)(N1C(=CC=C1))))	C(COC=1S(N(=NNN=NN=CN1)))
C(C=CSCl)=1(N=C=CSCC1)	C(C(=CC(=O)N1C(=NN=N1)))	C(C)C1=C(=NN2C(=CC=C2)NC1)	C(C1=C(S(N=NC=2C(=NS(NNC21)))))
C(=CS(=O))=C1S(CSC=2C(=C=CC21))	C(C1=C(C=NC=N1)C(=O)O)	C(OC1=C(CC2=C(C=CC2=N1)))	C(O)=CONC=1(N=NC=CSC1)
C(SCNC(F)(F)(F))C=1C(=C=C=C1)(S)	C(CNC(O)COC1=C(N=CN=C1))	C(OC1=C(C(=O)N=C1OC=O))	C(CNC=S(=O)(=O))=1S(C(C(F)(F)(F))=C=C=CSC1)
C(CNCl)1=C(=CC(=O)C=CS1)	C(CO)C1=C(CC2=C(C=CC=C2N1))	C(C(=O)C1=C(N=NN(C(=O)C1)))	C(C1=C(=CNS(C=2N(C=NNC21))))
C(Cl)C=1(SC(SC)=CC=C=C1)	C(C(C1=C(C=CC=C1)C2=C(CCN2)))	C(C)C(=O)C1=C(CN=CN=N1)	C(C)1S(N=C=C=NN1NN=S(=O)(=O))
C(NS(CF))S(C=C=C=C=CS)	C(C(=NO)SC1=C(C=CC=C1))	C(C=C(N=C1C(=NN=C1CNC)))	C(F)(NCl)C=1S(N=C=N(C=CN1))
C(F)1C(C=C=C=NC1=C=C)	C(COC1=C(NC(=C2C(=NN=C21))))	C(C1=C(C(=O)NC2=C(N=CC21)))	C(F)1(N=NCC2=C(=CSN=NC21))
C(O)=1(C=CS(CC=C=N(C1)))	C(C(=O)OCC1=C(C=CC=C1))	C(C=NN=O)N1C(C(=O)N=C1)	C(C=C=S(=O)(=O))(N=C(SC=O)S(N))
C(S(=O))C=CC1=C(N=C=C(Cl)1)	C(C1C(=CC=C1)C=C(C)O)	C(CSNCN=CCC1=C(C=CC=C1))	C(F)1S(N=N(C2=N(N=C=CN2C1)))
C(F)1(C=C=C=C=NC1S(C=S(=O)))	C(C1=C(C2=C(N=C(N2C=C1))))	C(CCCOCC(=O)N1C(=NN=C1))	C(CONN=O)=1C(=CN=NS(N1))
C(SCC1O(C=C=N1))=C(=C)	C(C(=O)NN1C(=NN=C(C1=O)))	C(CS)=NC1=C(NC(=O)N=C1)	C(NOC(Cl)N=S(=O)(=O))1=N(N=NC=NS1)
C(F)=1C(=C=C=C2S(C(OC(F)(F)(F))SN2C1))	C(C1=C(N=C(Cl)C=C1)CC(N))	C(C)C(=O)C1=C(SN=CC=C1)	C(C=NC1C(C=C=NC=C1)(=S(=O)))
C(Cl)1C(N=C(=CC=C1C=S))	C(C(O)N(C)(C1=C(C=CC=C1)))	C(C(=S)N=C(C(=O)NC(=O)))	C(C1=C(=C=NN=CN1OC=O))
C(Cl)C1(=CC(C=S(=O))(=CSN=C1))	C(C(=O)O)=CC=CC=CC=C(N)	C(C1=C(NNC(=O)C1=CN=C))	C(OC=C=S)1=N(C2N(=NN=CSC2NSN1))
C(S(=O)C(F)(F)(F))(Cl)=CC=1S(C=C=C=CSN1)	C(C(=N)N=C1C(=NN=NN1))	C(C=S)C(=O)N1C(=CNC1=C)	C(CS(=O)S(=O)Cl)OC=1C(=NN=C=NN1)
C(F)1C(=NC=CC=C1C(Cl))	C(C1=C(NC(=O)(C1=CC=C)))	C(C=NNC(=O)N1C(=CC=C1))	C(C1N(=C=C=C(SC(F)(F)(F))C(=C1)))
C(COC=1(CCC=C=C=C1))F	C(OCC(F)(F)(F))C=CC=C(N1C(=CC=C1))	C(C1=C(NC(=O)C(=O)C(=O)N1))	C(C=NSNS(=O)(=O)C(F)(F)(F))1C(=C=NN=C=N1)
C(O)1=C(SC2C(=C=CC=C2S1))	C(CN1C(=NN=C(C(=C1OC))))	C(C=O)C1=C(C(=O)NCC1=C)	C(CNS(=O)S(=O))1=N(NN=C=C=N1)
C(=C1N(=C=CSC(C1Cl)C=O))	C(C1C(=C(C)C=C1C2=C(CNC2)))	C(C=NC1=C(SC(=O)NC1=C))	C(C=1S(C=N(CN=NSN=CC1)))
C(NSCl)=C=C1C(C=C=C(S(=O))1)	C(C1=C(C=CC=C1)(C2=C(NCCC2)))	C(C=1N(C2=C(CN3C(=NC=C3)N2CC1)))	C(F)=1(NN2N(=CC=CNC2=C(Cl)C1))
C(Cl)C1(=CN=C=CCC1=S)	C(C=C1C(=NNN1C=NC(=O)))	C(C1=C(C(=O)NC2=C(C(=O)NC21)))	C(C=N)C1(CN(=C=C=NS(N1)))
C(C(F)(F)(F))CC=C=C=C=S	C(CCCCOC1=C(N(=CC=C1)))	C(CSCCN1C(=NC=N(C=C1)))	C(OS(=O)(=O)C(F)(F)(F))(=S(=O))C=1(CN=N(C=C1))
C(Cl)1=C(S(N=C2C(=CC=CC21)))	C(C1=C(C(=O)CN2C(=NN=C21)))	C(C=O)CC1=C(C(=O)NC1=C)	C(O)1(=NC(N=NN=S(=O)(=O))C=C1)
CC1C(C(=S(=O))(C=C=C(=C1S)))	C(C(C(=O)NC1=C(C=CC=C1)))	C(C(=O)NC1=C(C(=O)N=CC1))	C(ON(=S(=O)(=O)))=CC=1(NCSN=NSN1)
C(=S(=O))1N(CSC=C=C1)C(=C)	C(C=NSC1=C(C(=O)C=C(Cl)C1))	C(C1=C(C(=O)N2C(=CC=C2)CN1))	C(F)=1S(CS(N=CN=C2C(=NSCC21)))
C(C(F)(F)(F))1(=CC=C=C2S(N=CSC21))	C(C1=N(S(N2C(=CC=CC2=C1))))	C(C(=O)C1=C(C(=O)NC1=C))	C(C=1S(N=C=N(NSN=CC1O)))
C(C1(SCSC1=C2C(=NC=C2)))	C(C=CC=CC(=O)N1C(=NN=C1))	C(C(=O)(N1C(=NC=C1C2=C(CCC2))))	C(F)OC1=C(=CC=2C(S(C=NC2N1)))
C(SC(F)(F)(F))C1=C(C=C2C(=CN=C2)CS1)	C(C=NC=CC=CC=C(C(=O)N))	C(C=O)C1=C(C(=O)C=C1C)	C(CC)=1C(=C=C=C(C(F)(F)(F))N1)
C(OCl)=CC=1N(=C=C(C(F)(F)(F))SCC1)	C(C=CC(Cl)=C(OC(=O)N=C))	C(CC=C1C(=CC2C(=CC=C2C1)))	C(C=O)=1N(=C=C=NC(C1C(F)(F)(F)))
C(C)1S(N=C2C(=CC=C2O1))	C(C1=C(C2=N(N=CN=C2C=C1)))	C(C=NSC(=O)C(=O))1=C(NCN1)	C(OC(F)(F)(F))(C(F)(F)(F))1N(=C(S(=O)Cl)C=N1)
C(S(=O)Cl)C1=C(CC=C=C=N1)Cl	C(C(=O)SC=O)C1=C(C=C(Cl)C1)	C(COS(=O)(=O)(S(=O)(=O)))C1=C(C=CN=C1)	C(F)1N(=C=C=C=C=C1S(=O)S(=O)(=O)S(=O)(=O))
C(OCl)C1(=C=CNC2C(=CC=C21))	C(C(=O)CCN1C(=NN=N1)N)	C(F)(S(=O)(=O)(S(=O)(=O)))=C1C(=CN=C1)	C(F)1S(C2=N(SN=C=C=NN2(C(Cl)S1)))
C(OC(F)(F)(F))C1=C(=C=NC2=C(C=CCSC21))	C(C(=C1C(C(=O)C=C1C=C)))	C(C)=C1S(C(=O)NC1=CC=C)	C(F)=1S(N=CN=CC1S(C=S(=O)(=O)))
C(OCCC(F)(F)(F))1(=C=C=C=CN1)	C(C(=O)N1C(=C2C(=CC=C2)CCC1))	C(C(=O)N1C(=CC=C1Cl)CO)	C(OC=S(=O))1=N(N=C=CNN1C(F)(F)(F))
C(CCl)1C(=C=C=C1C(F)(F)(F))C=O	C(C(=O)CC1=N(N2C(=CN=C2C(C1))))	C(CCOC(=O)N1C(=NC=C1))	C(C1=N(C(N=S(=O))S(N=C=NN1)))
C(F)=1C(=C(Cl)C=CC1)C=C	C(C=C1C(=CN=CN1C(=O)N))	C(C1(C(=C2C(=NC=C2)NCC1)))	C(C=CN=S(=O))=NC=NN=S(=O)
C(SS(=O))1C(=C=CC2S(N(=C=C2C1)))	C(C(=O)O)=CC=NC(NC(=O))	C(C)COCN1C(=NC=CC=C1)	C(OCl)=1N(=CC2C(C=NN=C2N1))
C(CF)1C(=CS(C2(N=C=C=C21)))	C(OC1=C(N=CSC1=CC(=O)))	C(C1=C(=N(NC2=N(C(=O)NC21))))	C(C1N(=NN=CN=C1(Cl)))2C(NSNS2)
C(S(=O)Cl)1C(=C=CC=N(SC1=C))	C(C1=C(N2C(=NN=NC2=CC1)))	C(C1=N(C(=O)N(C1=NOC=C)))	C(F)=1C(C=N(C(OS(=O))=C=NSC1))
C(CSS(=O))=1(SC=CC=C=C1)	C(C=CN=C(OC(=C1C(=NN=NC1))))	C(C)N1C(=C2C(=NNC2=C=C1))	C(C=1(CSN=CN=C1))N=NN
C(CF)=C1C(=C2S(N=C=C2CC1))	C(CN1C(=CN=C1)C(=O)CC)	C(C1=C(NC2=C(N=C(C=C2)C1)))	C(N(=S(=O)))=1C(=CSN=NS(NC1))
C(Cl)=1C(CCN=CC1C=S)(=C)	C(C)NC=NC1=C(C=CC=C1)	C(CO)N=C1C(=NC(=O)C=C1)	C(C=S(=O)(=O))1C(=CSC(=S(=O))N=C1)
C(Cl)1N(=CC=C(F)C=C1CS(=O))	C(C=CC1=C(C(=O)CC(=O)1))	C(C=O)C1=C(C(=O)NC1=C)	C(C)=1C(=NN=N(SC1))N=C
C(C(F)(F)(F))=C=C=CCC=S	C(CO)CC(O)C1=C(C=CC=C1)	C(O)(N1C(=NN=N1)NC2=C(CCNC2))	C(OC(F)(F)(F))=NCN1S(N=C=NC1=C)
C(C(F)=CC1S(C=C=C(=N1)))	C(C=O)C=CN=CN=NC(C(=O))	C(O(NC1=C(N=CC=C1NC)O))	C(CN=C1C(N=C2(S(N=C=C2N1))))
C(F)=1C(=CN=C2S(CSC=CSC21))	C(C(=CC=NN=NN(C(=O)O)))	C(CSC(=O)C1=N(N=C(C1=C)))	C(S)=1C(C(=O)C(S(=O)(=O))=NN=C1)
C(CS(C=1O(C2C(=CC=C2CSC1))))	C(CNC1=C(C=C(O)C=C1OC))	C(CN(C)N1C(=NN=C1)C(=O))	C(F)=1N(=C=NC2=N(N=C(Cl)SCSC21))
C(O)1(=CS(C=C2S(N=C=CCC21)))	C(CN1C(=CC=C(F)1)SC=S)	C(CNC(O)C(=O)N1C(=CC=C1))	C(F)N1S(CC=2S(N=C=C=NC2C1))
C(SCF)=C=C1(C(F)=C=NCS1)	C(C(=O)N1C(=NN=C1CCCC))	C(C(F)=NC1=C(=NC(C(=O)C1)))	C(F)1=N(SN=CC=C1NCC=N)
C(C1=C(S(C=C(SC1(=C=S(=O))))))	C(CO)=C(C1=C(C(=O)C(=O)C1))	C(C1=C(NC(=O)C2=C(C(=O)SC21)))	C(F)=N(C1=C(N=NNN=C1C))
C(C(SC(CN)=S)=CF)C=C=O	C(C=CN=CC(=O)C=CC=CC=N)	C(CNC(=O)N1C(=CC=C1)C)	C(F)N=CN1(N=CN=C1S(=O)(C(F)(F)(F)))
C(OCl)1C(=C=NSC=2S(C(=S)CC2C1))	C(C1=C(C(=O)N2C(=NN=C2)C1))	C(C=C1C(=CN2C(=NC=C2)C1))	C(N=S(=O))=1C(=CSN=N(S(NSC1)))
C(C=S)1C(=CN=C=CC1CF)	C(CS)N(C(=O)C=NN=NN=N)	C(CS(=O)(=O))C(=O)N1C(=CC=N1)	C(C1N(=CC=C1Cl))=2(CNSN2)
C(Cl)CSC=1C(=CSN(=C=C1))	C(C1=C(C(C(C)C)=CC=C1))	C(C1=C(=NC2=N(C(=O)NC2C1)))	C(C=C1O(N=NSN=N1))N=C
C(CCl)=1N(=CSC=CC1C=O)	C(CN1C(=CC=C1C2=C(NC(C2))))	C(CSCCN(C(=O)C1C(=NC=C1)))	C(F)=CONSN(C=O)N=C=S(=O)
C(CF)(C(F)(F)(F))OC=C1S(C=C=C=N1)	C(C(=N)N=C1N(=NN=C1N(C(F)(F)(F))))	C(C=CC1=C(NNC(=O)C1=O))	C(OC(=C=S)CC=S(=O)(=O))=S(=O)(=O)
C(OC(F)(F)(F))C=C1C(=NC(Cl)=C1C)	C(C=NC=CC=C(C=CC=CC=C))	C(C(F)C(=O)C1=C(C=CC=C1))	C(OC(F)(F)(F))1=C(N=NC=N1)SS(=O)(=O)Cl
C(F)S(CSC(=C=C=C)SN=C)	C(C)CCN1C(=NN=C(Cl)1)S	C(CNCC1=N(C2=C(N=CC=C2)CN1))	C(ON=O)1=C(S(C=C2S(N=CN2N1)))
C(C(F)(F)(F))C1=N(C=C(C2=C(=C(Cl)SC21)))	C(C1=C(C=CC=C1S(=O)(C(F)(F)(F))))	C(C1=N(C(=O)N(C1=CC=C)))	C(ON=CC(F)(F)(F))(=O)C1=N(N=CSC1)
C(Cl)C(C(F)(F)(F))(C=1O(C=NC=C=C1))	C(C(=O)O)C1C(=NN=NN=N1)	C(C(=O)(S(=O)(=O)))NC1C(=CC=C1)	C(O)C=1N(=NN=C=NC1N2N(SCS2))
C(=C1C(CC=C1F))=C=CC(F)(F)(F)	C(CN1C(=NN=CN=C1OC)C(C))	C(C)1C(=C2C(=NC=C2)C=C1)	C(C(=S)OCl)C=1C(C=C=CC1)
C(=S(=O))C=CC=1C(=NCSC=C1)	C(CO)=NC1=C(C(=O)C=CC1)	C(CNC(C(=O)CN1C(=NN=C1)))	C(NC1N(=NC=NN=C1S(=O)(=O)Cl))N
C(S(=O)(Cl))=1S(C2=C(C=C(=NSC2(CC1))))	C(C1C(=NN=C1)C=C(C(C)))	C(C=NC(=S)(Cl))C1=C(=CCC1)	C(C)=1N(=C2C(=C(=NN2))SNN1)
C(S(=O)C(F)(F)(F))1(=CSC=C=C=C1C(S))	C(C1C(=NN=C(C(=O)C1=C)))	C(C(=O)F)C=C1C(=NC(=O)NC1)	C(C=1C(=CNN=CN1)N=S(=O))S
C(C=S(=O))=CC1C(=NS(CC1=S))	C(O)=C(O)C(=O)C=CC=C(N)	C(C(=O)N1C(C=C2C(=CN=C2)CC1))	C(CS(=O))C(OCl)=C=C=C=S(=O)
C(Cl)1C(C=N(C=CC1))=C=C	C(CO)=CN(C)CN1C(=CC=C1)	C(C(N)CC1C(=NC=CC=C1))	C(F)=1S(C=C2(S(N=CN=NC2C1)))
C(C(=S)C(F)(F)(F))1C(=NC=C1CCO)	C(CCN(CC1=C(C=CC=C1)))	C(C1=N(C2=C(N=CC=C2N)CCC1))	C(CF)1C(C=C2N(=C=CC2=C1))
C(Cl)SC1(=C=C=CN=C(C1Cl))	C(C(=O)SC=NC=C(C(=O)O))	C(CN1C(=C2C(=CC=C2N(C1))))	C(CC(F))1=C(=NSC2(=C=CNSN21))
C(N(Cl)C=CC(F)(F)(F))=C(=C=C=C)	C(C)NC1=C(C(=O)C=NN=C1)	C(C1=C(C(=O)NC2=C(C(=O)NC21)))	C(OS(=O)(=O)(S(=O)C(F)(F)(F)))=1C(=NC=CN=C1)
C(NCl)=C1C(=C=CCC=C1Cl)	C(C)=CC=CC=CC=CC=CN=C	C(C)CC1C(=NC2=C(N=CN=C2N1))	C(C=S(=O))=1(C=CCN(=C=C(C(F)(F)(F))C1))
C(NOC(F)(F)(F))(=CF)C=1S(C=C=CC1)	C(C1=N(NCC1=C2C(=CN=C2)))	C(C(C)=O)N1C(=CC=C1CC)	C(F)=1N(=N(CCN=C=N(N=CNC1)))
C(OCC1=C(N(=C=CC=C1)))	C(C)C1=C(NC(=O)C1=CN=N)	C(C=S)1N(C2=N(C(=O)N=C2CC1))	C(C=O)(=C=S)C(OC(F)(F)(F))=NS(=O)(=O)S(=O)
C(NSCl)1C(C(C=S)=CC=C=C1)	C(C(=N)N=CN=CN=CN=C(F))	C(C=NC(=O)NC(=O)NC(=O))	C(S(=O)(=O)Cl)1N(=C2S(C=NN=C=C2SN1))
C(CN=CO)1=C(=CC2C(=C=CC2(Cl))SC1)	C(C1=N(SCC1=CC=NC(=O)))	C(C1=C(C=NC2=N(C(=O)NC21)))	C(C=C=S)N1N(=N(SC=CN1))
C(CC(C(=C(=S(=O)))(N=C=CS)))	C(C(=O)O)=CC=CC=CC=CC	C(C1=C(CC2C(=CC=C2S(=O)(=O)1)))	C(OC=S(=O))1C(=C=NC=C(S(=O)(=O)1))
C(CCl)1C(=C=C=C=N(C1S(=O)(Cl)))	C(C=O)C1=C(C(=O)C(=O)CN1)	C(COCC1=C(=NC(=NOC1=S)))	C(CN1N(C=C=N1)C=S(=O)(=O))N=N
C(S(=O)(=O)Cl)(C=1C(=CCS(C=C=C1)))	C(C)C1=C(C=C(C)C=C1)	C(C(=O)N1C(=NN=C1C2=C(CCC2)))	C(C=S(=O)(=O))1N(=NSN=C=C1(S(=O)C(F)(F)(F)))
C(C(F)(F)(F))C=1C(=CN=C=C=C1)O	C(C=O)OC1=C(C=CC=C1)C	C(C1C(=NN=C1F)C2=C(C(C)CC2))	C(C(Cl)CC(F)(F)(F))=1N(N=C=C=CSN1)
C(OCSC(=CCl))=1N(=C=CSC1)	C(C=NOC1=C(NC(=O)C1=C))	C(C(=O)N1C(=CC=C(NC1=O)))	C(C(F)C)1(=CC=CN=C1(C(F)(F)(F)))
C(=S)1S(CC=C=C=C1C=N(S(=O)))	C(C1=C(N2N(=C(Cl)C=C2CC1)))	C(C=C1O(NC(=O)C1=CC=C))	C(F)=1(SC=2S(CN=N(N=CC2CC1)))
C(S(=O)S(=O)C(F)(F)(F))=C1C(=C=C(=C(=CC1)))	C(C(O)=NC=C1C(=NN(C1=C)))	C(C1=C(C2=N(C(=O)NC2=CC1)))	C(C1=C(=C(C(F)(F)(F))N=NN=C1S))
C(S)C=C=CN=C=CSC=O	C(C(C1=C(C=C2C(=CN=C2)C1)))	C(CN)1C(=CC=C1NC(=O)C)	C(CC1=C(=NC=NS(C1=NC)))
C(SS(=O)(=O)C(F)(F)(F))C1C(=CN=C1(C=CC))	C(CN)C=C1C(=NN=N1)C2=C(CNC2)	C(CC(=O))C1=C(N=NC=CN1)	C(C)=C=C1N(=C=CC1ONCl)
C(N1C(=C=C=CC=C1)Cl)S(=O)C(F)(F)(F)	C(C(=N)N=C(F)F)C=CC=C	C(C)N1C(=NN=C1)C(=O)N	C(F)1=C(N=C=C2C(=C(Cl)SNNN21))
C(=O)C1C(CCSC=N1)=C=C	C(C1=N(N=CN=C(C1=CC=C)))	C(C1=C(CN(C(=O)C1=NC=N)))	C(C=1S(N(=C=NNN=CSC1C(F)(F)(F))))
C(C(F)(F)(F))C=C=C=C1N(S(CC(=O)1))	C(CN1C(=CN=C1)C2=N(SCCN2))	C(COC(=O)C1=C(=NC=C1))	C(C=S(=O)(=O))=1S(CN=N(C=N(C1)))
C(Cl)O(C=1N(=C=CC=CS(C1)))	C(C)=C(C)C1=C(C(=N)N=C1)	C(C)(C)C1=C(C2C(=CC=C2)NC1)	C(C(=S)F)=1C(=C(S(=O)(=O)C(F)(F)(F))N=NN1)
C(S(=O)(=O)(C(F)(F)(F)))1=C(=C2C(=C=C=CCSC2NS1))	C(C1=C(C2=C(C=CC=CC2=CC1)))	C(CN1C(=NN2C(=CC=C2F)CC1))	C(C=CN=O)(=NNS(N=O))(S(=O))
C(C(F)(F)(F))C(O)N1C(=C=C=C=C(S1))	C(C=COC(=O)O)=CC=CC=C	C(C=CC(OC)NC1=C(C=NC=C1))	C(C)1=C(N=C2C(C=C=NNN2S1))
C(F)=CC=1C(=CC(=S(=O))CNC1)	C(C)(C1=C(C=CC=C1S(=O)(C(F)(F)(F))))	C(C=C(C1=N(C(=O)SC1=C)))	C(C(C(F)(F)(F))(=C=O))=1N(=NC=CNC1)
C(C=1N(S(C=CC=CC1C=O)))	C(CO)=C(Cl)C=CC=C(C(=O))	C(C=S)SC1=C(NC(=O)C1=C)	C(C1=N(C=C=CC(=O)(SN1)))
C(NCl)=1C(C=CC=CSC1Cl)=O	C(C(=O)C=COC(=O)NC(=O))	C(CN1C(=C(C)C=C1NC(=O)))	C(F)=1(S(NC=2N(=C(N(=N))SNSC2SN1)))
C(CC1C(=CC(F)=C1O(Cl)))	C(C1=N(N=C(O)(C1=CC=C)))	C(C1=C(C2=C(C(=O)NC2=CC1)))	C(F)SC=1N(=NN=N(NNN=NNC1))
C(C(C=S)C=C=C=S(=O)(=O))=1C(CSCC1)	C(CS)C(Cl)=C1C(=C(C=C1))	C(C(=O)NC1=C(=C(S(C=NC1))))	C(C1C(=CS(N=NC1=O))C=O)
CCC1S(N=C(=C=CSC1=O))	C(CO)C1=C(C(=NN=C1C2=C(CCC2)))	C(C=C1C(=NN=CC=C1)C2=C(CCC2))	C(OCC1=N(NN=CC=N1))(=S)
C(=CC)=C1S(C(=O)(CSC=C1))	C(C1=C(NC(=O)N2C(=NN=C21)))	C(CS)C1=C(C2=C(C(=NC=C2)CC1))	C(CC=S(=O)(=O))=1S(NC=C(Cl)C=NN1)
C(NC(C=1C(=C=CC1Cl))=O)	C(C1=N(N2C(=CN=C2Cl)CC1))	C(C)C1=C(NC2=C(N=NC=C2)C1)	C(CN(=S(=O)))=1N(N=N(SN=CC1))
C(C=O)N1(CC=C=C=CS1)	C(O)(O)=CC=CC=C(OC(=O))	C(C)C(=O)N1C(=NC=N1)O	C(ON=NNCl)1N(=NN=C=C1N)
C(C(F)(F)(F))1(NC=CC=C=C1C(=O))	C(C1=C(N2C(=CC=CN=C2)CC1))	C(C1=C(C(=O)NC1=CC=C(F)))	C(C=N)C1=C(N=C=NN1)S(=O)C(F)(F)(F)
C(F)C1C(=C=CC=CC1SN=O)	C(CSC1=C(SCC2=C(C=CC=C21)))	C(C=C1C(=NC=C2C(=NC(=O)NC21)))	C(CNNS(=O)S(=O)Cl)1=C(=N(N=NN=C1))
C(OC(F)(F)(F))1=C(=CN=C=C1CCF)	C(CC1C(=CC=C(Cl)C=C1C(C)))	C(CC1=C(C(=O)N=CC(Cl)=N1))	C(ONSNOCl)1C(=C=C=CN=N1)
C(Cl)N=C(=CC1=C(=CSC(=S(=O))C1))	C(CN1C(=C(C)C=C(Cl)1))	C(CCCCOC(=O)N1C(=NC=C1))	C(ON=S(=O)(=O))(N=CS(=O)Cl)=C=S(=O)(=O)
C(S(=O)(Cl))1C(=CC=C1Cl)(C=C)	C(C1=C(C2=C(CC(=N2)C=C1)))	C(O)C(=O)C1=C(C(=O)C=C1)	C(CS)1(=N(C2=N(N=NC=NN2SC1)))
C(N=O)(CC1C(=CSC=C=C1))	C(C(=O)NCNC(=O)O)=CN=N	C(CS)C1=C(C(=CC=C1)C=C)	C(ON1N(=NN=C=NS1))2=N(NSNNS2)
C(CF)(=S)C=1C(=NC(=O)SCSC1)	C(C=CC=CC=CC=C(F)C(=O))	C(C1=C(C2=C(C(=O)NC2=CC1)))	C(C1(=C=CN=CC(C(F)(F)(F))=C1SCl))
C(C(F)(F)(F))1=C(C=C=CN=C1OCF)	C(CSC(NC(=O)CN1C(=CC=C1)))	C(C(C)=C1C(=CN=NC(=O)N1))	C(CON)=C=C=NC=S(=O)
C(N=O)OCC1C(=C=C=CC1)	C(CO)C1=C(C=CC=C1)C=C	C(COCN1C(=CN=C1O)C=NN)	C(C(Cl)=C=C=O)=NNOS(=O)(S(=O)S(=O)(=O))
C(=CSC=1N(=CCC=C1))=S(=O)	C(C=CC=C1C(=CN=C1N=C))	C(C=C1C(=CN=C1NC2=C(NCCC2)))	C(F)1C(=NCN=C1C=S)N=N
C(OC(F)(F)(F))1(SC2(=C=NC=C2C=C1))	C(C(N)=CC=C1C(=CC=C1))	C(CNC(=O))OC1=C(=CC=C1)	C(N=O)1N(N=NNSC1=S(=O))C=S(=O)
C(S(=O))1=C(=C=CCCC1=CCl)	C(CSCCN(C(=O)N1C(=CC=C1)))	C(C1=C(=NC2=N(C(=O)CC2C1)))	C(CS(=O)(=O)Cl)1(C(NCl)=N(N=C1N))
C(S(=O)(=O)Cl)1=C(=C=CC(=CC1SC))	C(C1=C(C=CC=C1)C2=C(CNC2))	C(C)OC1=N(NNN2C(=NC=C21))	C(F)=CC=1N(=CN=NN2S(NNN2C1))
C(=S(=O))=COC1N(=C=C(F)C=CC1)	C(C=C(O)CO)=C1C(=NN=CS1)	C(C(=O)NC1=C(C(=O)C(=O)NC1))	C(C1N(=CNN(=NC1=NN=NS(=O))))
C(F)(=COCCl)(C=C=CSC=N)	C(C=CC=C(Cl)C=O)=NC1=C(CCN1)	C(C(=O)C1=C(NNC1=NC=C))	C(OC=C=O)=1N(=CNNCN1)
C(=S)(CCC=C1O(C=C=N1))	C(CS)C(=O)N1C(=CC=C1C)	C(CC1=C(NC(=O)C1=CN=O))	C(OCl)1C(=NC=C=NC1CN=N)
C(SCl)OC=1S(C=C(=CC=C=NC1))	C(C=NC1=C(C(=O)NC(=O)1))	C(CC(OCN1C(=C2C(=NN=C2SC1))))	C(C1=C(S(C=C=N1))S(=O)(=O)C(F)(F)(F))=C
C(CS(=O)(=O))=NC1=C(=C=CSC=C1)	C(C1=C(C=CC=C1)C(=O)N)	C(C=1C(=CC=C(C(=O)C1(C))))	C(OC(F)(F)(F))O(N1C(=NN=N1)SN(C))
C(Cl)CC(=S)NSC=C=CC(=O)	C(CCOC1=C(C=CC=C1C(=O)))	C(C=S)N1C(=CN2C(=N(C=C2))SC1)	C(C=NCl)(N=C=S(=O)(=O))=CSNSC=N
C(N=S(=O)(=O))=C=CCC=1S(C=CS(CC1))	C(C(=O)C1=C(C=CC=C(C1)))	C(C=NCCC1C(=C(Cl)C(F)=N1))	C(NO(C=S(=O)(=O)))=C1C(C=N(C=N1))
C(OC)1C(=CC=C(CF)1)	C(C(OC1=C(C(N)=CC=C1)))	C(C1=C(=C(C2=C(C(=N)NC2)S1)))	C(O(Cl))=NN=NNOC1=C(N=NN1)
C(C=O)=C=C1N(=CCSCS1)	C(CN1C(C(=O)N2C(=NN=C2)C1))	C(F)COC(S(=O)(=O))C1=C(N=CC=C1)	C(CF)=1(C=C=NS(N=C2(NSCC21)))
C(Cl)1=C(CCN=CC1=C=S)S(=O)	C(CN1C(=CC=C1SC(=O)NC))	C(C1=C(=NC(N=CC1=CC=N)))	C(N=S(=O))=COC(C1N(=CN=C1))
C(S(=O)(Cl))OCC=C1C(=C=C(=C1))	C(C1=C(C=C(F)(C1=CC=C)))	C(C(=O)C(=O)N1C(=NC=CC1))	C(CN=S(=O)(=O))=1S(N=CN=NS(C1))
C(C(F)(F)(F))=1C(=N(C=C=CC1C(S(=O))))	C(C1C(=CC=C(C)C=C1)CC)	C(C1=C(C(=O)NC1=NNC=C))	C(C=C=S(=O)(=O))1S(NC=NN=N1)
C(Cl)C1=C(S(N=C=CC1=CO))	C(C(=O)O)C=C1C(=NN=CN1)	C(C=NNC(=O)C1=C(CN=C1))	C(CC(F)(F)(F))1=N(N2C(=C=NC2N=C1))
C(C(F)(F)(F))1(=C(=C=C(O)(CC=C1)))	C(CS)C(=O)N1C(=NN=CN=C1)	C(C)=CSN1C(=CN=N1)C2=C(NNC2)	C(NNCl)=1N(S(N=C=C(=CNC1)))
C(C(F)(F)(F))N=C1C(C(=S(=O))C=C=C1)	C(C(=O)C1=C(C(N)=NN=C1))	C(C1C(=CN2C(=CC=C2)CC1))	C(C=1C(SC=NC=2N(N=C=NNSC2F)SC1))
C(S(=O)(=O)C(F)(F)(F))=C1N(=CC=C=C=C1C)	C(C1=C(C2=C(NCC2)C=C1))	C(C(=O)C=N(S(=O)(=O)))C=1C(=NCN1)	C(OS(=O)(=O))=1C(NSN=C=C1)=NS(=O)
CCC1(C=CC=C1N=O)F	C(C)C(=O)CC1C(=CC=CC=C1)	C(C(=O)N1C(=NC=C1OCS(=O)(=O)))	C(OS(=O)Cl)=1C(S(C=C=NS(N=C1)))
C(Cl)=C=C1C(CSC=C=C1(S(=O)))	C(C=O)=C(Cl)C=CC=CC=CC	C(C=1C(=CC=NS(C1NC(=O))))	C(CNC1=C(=C(NCl)N=N(C=N1)))
C(F)S(C=1C(=C=C(C=O)SCSC1))	C(C)C(=O)C1=C(C=NC=C1)	C(C=O)C1=C(C(=O)NC1=C)	C(C1C(=NC=2N(=C=NSN=CC2N1)))
C(C=S)=COC1(=CNC2=C(=CCC2C1))	C(CNC=NC=C1C(=CC=C1)C)	C(COC1=C(C(=O)N=CC1=C))	C(OS(=O)Cl)=NCN(OC=C(=C=S(=O)))
C(CSCl)1=C(=C=CSN=C1OC)	C(C(=O)O)C=CC=CC=CC(=O)	C(C)=NC1=C(C(=O)NC1=C)	C(C=1C(N(=NSC=C1))C(F)(F)(F))=O
C(C=C=CSCl)1=C(SC(S(=O)1)=C)	C(C=CN=C(C(=O)C=C(O)O))	C(CN1C(=CC=C(Cl)C=C1)C)	C(O)C1C(=NC=C1S(=O)S(=O)(=O)(S(=O)))Cl
C(=CO(C1(=CCC=NS(C1=S))))	C(C1=C(C(=C2N(=CC=C2O1))))	C(C(=N))C1=C(C(=O)NC=N1)	C(C=1O(N=NN2C(=NN(=CSN2N1))))
C(O)1S(CSC=C2S(N=C=C=C21))	C(CN1C(=CC2=C(N(=NN=C2C1))))	C(C=NC(=O)F)C1=C(C(=O)NC1)	C(SN(=S(=O)))=1S(N=CCC=NC1)
C(S(=O)(Cl))=CSC=C(=CC=CF)	C(C1C(=C2C(=CC=C2CC1C)))	C(C(=O)NCCN1C(=NN=C1C))	C(C1C(N=C=N(N=C1F))=C)
C(=S)OCNC1=C(=CS(C=CS1))	C(C=C1C(=C2C(=CC=NC2=CC1)))	C(C1C(=NC=C1F)NC(=N)C)	C(C=O)1(=C=N(S(N2C(N=NCSN21))))
C(CC=1O(CN=CC=C1))=S	C(CO)CN1N(=CC=C1)	C(C=1O(C2=C(CN=CC2=NC1)))	C(C(Cl)Cl)=1N(=C=N(NCN=NC1))
C(Cl)C(=C1C(=C=C=CSN1S(=O)))	C(C=C1O(NC(=O)C1=CC=C))	C(COC(=O)N1C(=CC=C1)N)	C(C1=C(=NN(=NC2(=NNC=NSC21))))
C(C(F)(F)(F))OC1=C(=C=C2C(=NSC2S1))	C(C=C(O)C1=C(C(=O)C=C1))	C(C1=C(=CC=C2N(C=NC=NC21)))	C(F)=1N(=N(N=CC2C(N=CN2C1)))
C(=O)1(CC=C(=CC=C1N))	C(CS)C(=O)C(N1C(=NN=N1))	C(CC(=O)N1C(=CC=N1)C(C))	C(C(=S(=O))CS)=1C(=NN=NSN1)
C(F)1=C(NC=C=C(=C1SC=O))	C(C1=C(C=CC=C1C=C(C)O))	C(C)1C(=NN(=C1))C(C)(C)	C(CF)C(F)1(N=C2N(=NC=C2NN1))
C(O)C=C1(CC=C=CN=C1(F))	C(C=C1O(N2C(=C(Cl)C=C2)CC1))	C(CSCN(NC(=O)N1C(=CC=C1)))	C(O(N=NCl))=1C(=C2S(N=NNNSN2SN1))
C(C(F)(F)(F))C1=C(SC=C=C(=C1ON))	C(C)C1=C(C2=C(N(=CC=C2CC1)))	C(C(=O)C1=C(C=C(N)C=C1))	C(O)=1C(SN=C=C2C(N=NSNN2N1))
C(S(=O)(=O)Cl)=C=CSC1=C(N=CC1=C)	C(CN1C(=CN=C1OC)C=C(N))	C(C(=N)C1=C(C(=O)NC1=C))	C(S(=O)(=O)C(F)(F)(F))C=C=C=C=S(=O)(=O)
C(C=S)1(N=C=C=C=C1S(=O))C	C(CO)=CC=CC=CC=CC=CN=C	C(C1=N(C(=CC2=C(C(=O)NC21))))	C(OCF)=1C(CC=N(N=C=N(N1)))
C(OCl)=C=CS(C=C1(C=CNS1))	C(C(=O)NC(=O)C(=O)C=C)	C(C=1C(=NC=C1)SC(=O)C)	C(C)C1C(SN=C=C=C1O)=S
C(=S)1(C=CSCC(C1C=S(=O))=N)	C(C)C1=N(CCN2C(=CN=C21))	C(C(Cl)CC1=N(C(F)=CC=C1))	C(F)(=C1C(=C(=NNN(=NSC1))))
C(OCCl)=1C(C=C=C2C(C=NC21))	C(C1=C(C(=O)C=CC=C1)C)	C(CN=O)OC(=O)C1=C(C(=O)NN1)	C(C1(=N(N2N(=CN=C2C(C(F)(F)(F))N1))))
C(=O)C(C(F)(F)(F))(=C1S(CSC=C=C1))	C(OC)=CC=CC=CC=CC=CC=C	C(C1(=NN(C=C2C(=NN=NC21))))	C(OC(F)(F)(F))=1S(N=C=C(=N(S(NC1))))
C(=S)C=1(SCS(C1OC=NC=C))	C(C1C(=C2C(=NN=NC2=CC1)))	C(C1=C(C(SNC1=CC=S)=C))	C(C=NO)1N(CSN=C=C1(N=S(=O)))
C(S(=O)(Cl))C=C1(SC=CC=C=C1)	C(C=CC=CC=CC=CC=C(C(=O)))	C(C=CC1=C(N=NC1=NC=CC))	C(C(=S(=O)(=O))S(=O)S(=O)(=O)S(=O)Cl)1N(=CN=N1)
C(OCl)C=C=C1(C=CCC=C=C1)	C(C=CC=C1N(=CC=CC1=CC))	C(C1=C(C(=O)(C2=C(N=CC2)C1)))	C(NCl)1(=CC=2N(=NN=N(CC2N(S1))))
C(S(=O)C(F)(F)(F))(=C=CCl)C=1(N=C=CCSC1)	C(C=CC=CC=CC=C(NC(=O)))	C(C1=C(C(=O)N2C(=NN=C2)CC1))	C(C)=C=C1S(N=C2(SNSN=C2C1))
C(Cl)=1S(C=C=C=CC1CS(=O)Cl)	C(CO)C=CC=CC=C(C=O)C=O	C(CS(=O)(=O))C1=C(NC2=C(N=CN=C2)C1)	C(NS)=1C(C2=N(C=C=N(SC2(F)NN1)))
C(S(=O)Cl)1=C(=CN=CCC1=C)	C(C(=O)N1C(=CC=C1)CCC)	C(C(=O)NCC1C(=NC=CC=C1))	C(N1C(=NN(=NN=C1C(F)(F)(F)))CC)
C(O(Cl))CC=1C(=CS(N=C=C1))	C(C(=O)O)=CC=C(Cl)C=C(C)	C(C=O)C1C(=NNC(=O)C1=O)	C(C=S(=O))1S(NC(F)=C(=C=NN1))
C(CF)1(NC=C(=CSC1=C=S(=O)))	C(C=NC1=C(C(=O)N(C1=C)))	C(C=CC1=N(C(=O)NNC1=C))	C(OC1N(=CN=N1))OC(Cl)C(F)(F)(F)
C(S(=O)(=O)C(F)(F)(F))SC1=C(=C=C=CC=C1)	C(C(=O)C(F)(F)(F))C=C1C(=CN=C1)	C(COC(=O)N1C(=CC=C1C))	C(F)=NN1(NN=NN=NN1N=C)
C(S(=O)C(F)(F)(F))=1S(C=CC(F)=C=C1)	C(C(NCC1=C(C=CC=C1F)C))	C(C1=C(N=NC=C1C(=O)N2C(CCC2)))	C(C)1=C(SN=C=NS1)(NC=S(=O))
C(SS(=O)C(F)(F)(F))C=C=C1C(CN=C=C=C1)	C(C1=C(C2=C(C=CC2=CC1)))	C(C(=O)N1C(=C2C(=CC=C2)CCC1))	C(NONS(=O)(=O)Cl)1=C(=C(=C=C(NN1)))
C(Cl)=1N(=C=C=CCC1CO)	C(C=CC=CC=C(C(=O)O)C=C)	C(C1=C(C2=C(C=CC2=CC1)))	C(ONCl)1(=C=CC=2S(NSN=NC2C1))
C(N)1C(=CC(=S)C=C=C1O)	C(CSC1=C(N=CN=C1F)C=C)	C(C(O)C1=C(CN2C(=CC=C2C1)))	C(C=S(=O))(N=O)N=C1N(=NSC1)
C(OC=NC(F)(F)(F))C=1C(=C=CS(C1))	C(C(=NOC1=C(CC(=O)C1=C)))	C(OS(=O)(=O))=C1C(=NC(C)=C1OC)	C(O(S(=O)S(=O)(=O)))1=N(N=CN=C(=C1))
C(=S(=O))C=1N(=CCCC=C1)	C(C=O)N1C(=NN=CN1)C=N	C(C(=O)N1C(=CC=C1)NCC)	C(F)=1C(=C2(SN(=NN=CSN2SC1)))
C(COCC1(N=C=C(=C1C=O)))	C(C)(F)=C1C(=CC=C1)CC	C(CC(=C)C1C(=CC=C1)C(N))	C(CCl)=1C(N=N(C=C=CN=CNC1))
C(=S)1C(CN(=C(OC1(=C=C))))	C(CO)=CC=CC(=O)C=CC=C	C(C=NNC1=C(SC(=O)C1=N))	C(NN=O)1=C(SC=CCC1=O)
C(C1C(C(=S(=O))SC=NS1)=C=C)	C(C1=C(C=CC=C1)NC2=C(CNCC2))	C(C1=C(C(=CONC1=C=CC=C)))	C(F)1=N(N=C=C2N(CN=CSN21))
C(C(F)(F)(F))1C(=CC=C1C(S(=O)(Cl))Cl)	C(C=O)N1C(=CC=C1NC(=O))	C(C1=C(C(=O)NC1=NNC(=O)))	C(NS(=O)(=O)C(F)(F)(F))N1(C=NN=N1)
C(F)1(N=C(CSC)C=C1OCF)	C(C=CC=C(CN1C(=CC=C1)))	C(C1=C(C(=O)NC2=C(N=CC21)))	C(F)=1N(N2C(=C=NCSC2=NN1))
C(N=CC=C=O)(=C(SCCCl)F)	C(C=CC=CN=C(N))=NC(=O)	C(CS(=O)(=O)(C(F)(F)(F)))(F)=C1C(=NC=C1)	C(C=NOS(=O)(=O)C(F)(F)(F))=1N(=CC(=C1))
C(Cl)(C1=C(=CN=C=CC1S(=O)Cl))	C(C(=O)NC(=O)O)C=CN=C	C(C=NC(=O)NC(=O)C(=O))	C(C=1C(N=C=C1))(SC=S(=O)(=O))
C(OC=1C(SC=C1))(=NSC=C)	C(C=CSCCC1=C(C=CC=C1N))	C(C)C=CC(N1C(=CC=C1Cl))	C(ON(SS(=O))S(=O)(=O)C(F)(F)(F))=1(SN=C=C=C1)
C(C=S)=C1C(CSN=C=C1(S(=O)))	C(C1=C(C(=N)N=C2C(=CCN21)))	C(C1C(=NN=C(C)C(F)=C1))	C(N1O(C2(=C=NSC=CN2N=C1)))
C(S)SCC1S(N=C=C=C=C1O)	C(CC(=O)O)=C1C(=NNC1=C)	C(C)=C1C(=NNC2=N(C(=O)NC21))	C(O)C=NNSC=C=C=S(=O)
C(OC=S(=O))=CC1=C(=CCN=CC1)	C(C)=C(C(=O)O)C=CC=C(Cl)	C(OC1=N(C=N(NC1=C(C(=O)))))	C(CC=1O(C(NCl)=C=C(=C1)))
C(F)SCSC1N(=CC=C1(O(C)))	C(C=C1O(C=C(Cl)C=C1N=C))	C(C=C1C(=NN=C1C)C2=C(NCC2))	C(CC(F)(F)(F))1(=NC=C=NC=N1)
C(F)=CSN=CSC=C=C(C=S(=O))	C(CN)C(C1=C(C=CC=C1C(F)))	C(CC(=O)NC1=C(C(=O)N=C1))	C(CC(F)(F)(F))=1C(=NN(=NS(N=C=NC1)))
CCC1(C=CC=N1)(OC)	C(C1=C(C(C)=C(OC)C=C1))	C(CC1=C(=NC(C(=O)OC1=N)))	C(OC=S(=O)(=O))SC=1N(=C=N(S(N1)))
C(C1C(=CC=N(C=C1C=S(=O)(=O))))	C(CN1C(=C(OC(F)(F)(F))C=CC=C1C))	C(C=C)NC1N(C2=C(C=CC=C2C(F)(F)(F))NC1)	C(C(NS)=S)(=C=C=S)CS(=O)(=O)Cl
C(C=C=S)N=C1S(C=C=C(S(=O)(=O)Cl)SC1)	C(C1=C(C=CC=C1OC(C)(C)))	C(C)=C1C(=NN=C2C(=CC=C21))	C(C=O)1N(SCC=C=N1)N=S(=O)(=O)
C(OCS)=C=C1C(C=C=N1)C(F)(F)(F)	C(CN1C(=NN=C1)C2=C(NCCC2))	C(C(F)CC1C(=CN2C(=NC=C2)C1))	C(ON=S(=O)(=O))1=C(C=NN=CS1)S(=O)
C(=CSC(F)(F)(F))(=C1C(=CC=C1O(Cl)))	C(C1=C(C=CC=C1)C2=C(CNCCN2))	C(CSC(=O)N1C(=NC=CC=C1))	C(C1=C(=NN(NC(F)(F)(F))N(=C=C1)))
C(F)(Cl)=CSNC=C=C(=CO(C))	C(C=O)C1=C(N=C(C)(C1=O))	C(O)(=S)N=CC1=C(C(C(=O)N1))	C(CNCl)=1N(=CSC=C=NC1O)
C(N=CCC1C(=C(=C=C(O1))))	C(C1=C(C=C(N=C(Cl)C1=N)))	C(C=C(OC)NC1C(=CC=C1))	C(CN(=S(=O)(=O)))(=NC=C=O)SC(F)(F)(F)
C(S(=O)(Cl))=C=CN1(C(=C=CCl)SCS1)	C(CC1=C(C=NC1=CC=CC=C))	C(C=1C(=NC=C1)C(=O)NC)	C(C1=C(NN=NNS1)Cl)=C=S(=O)(=O)
C(OC(F)(F)(F))=C=NC1S(C=2C(=C=CC2Cl)CS1)	C(C1=C(N2C(=CC=CC=C2C(F)(F)(F))CC1))	C(C)=C1C(=NC(=O)NC1=C)	C(NNS(=O)(=O)Cl)1(C=CN=CC=N1)F
C(Cl)1C(N=C=C(=CC1C))=S(=O)	C(C1=C(N=C(O)C2=C(C(=O)NC21)))	C(C(=S))C=C1C(=NCC1=N)	C(OC=1S(C=2(N=NN=CC2CC1)))
C(C=CF)1=C(=CC=C(S(=O)Cl)N1)	C(C=CC=NOC1=N(S(C=CS1)))	C(CSC(F)F)CC1C(=NC=N1)	C(C(=O)Cl)=NN=CCN=CC=1N(NNC1)
C(F)1=C(SC=C(C=C1NC=O))	C(CSC1C(=C2C(=CN=C2C(C1))))	C(C(=O)NC1=C(N2C(=CC=C2)CN1))	C(OCl)1=C(=N(N=C=NN1N2N(SNS2)))
C(Cl)N=CC1=C(C(=C(=CO1)))	C(CC)C=CC=CC=C1C(=CC=C1)	C(C=NOC1=C(C(=O)N(C1=O)))	C(N=S(=O))=1S(C=2C(=CC=N(SC2Cl))SNSN1)
C(=C)(C=C=S)C(=S(=O))CC(F)(F)(F)	C(O)C(=O)C1=C(C=CC(=O)1)	C(CC=C1C(=CN=C1C2=N(CNCC2)))	C(C=S(=O))=1S(CN=NC=NC1(Cl))
C(F)=C(C=1O(C=CN=C(C1)))	C(CN1C(=CN=C1Cl)C=O)N(C)	C(C1C(=NN=CN=C1)COC2=C(NCC2))	C(S(=O)S(=O)(=O)(Cl))=NN(=C=C=CS(=O)(=O)Cl)
C(F)=1C(SC=C(=C=C(S(=O)(C(F)(F)(F)))C1))	C(C=CN(CCN1C(=NN=C1OC)))	C(F)C=C(C(=O)C1C(=CN=C1))	C(C=S(=O)(=O))OC1=C(CN=CN=N1)
C(OCl)1S(C=C=C=C=C1NCF)	C(C1=C(C(=O)N2C(=CN=C2C1)))	C(C(=O)N1C(=CC=N1)C2=C(CCC2))	C(F)=1N(=NCC(=S(=O)(=O))S(N=CN1))
C(=CC1C(SN=C=CC1F)Cl)=O	C(CN1C(=NN=C(Cl)C=C1)C)	C(O)N1C(=C(CC)N=C1Cl)C	C(CCl)N1C(=CN=N1)OS(=O)(=O)C(F)(F)(F)
C(OC)=1(C=CS(N=C=CS(C1)))	C(C)(C)CC(=O)N1C(=CC=C1)	C(C1=N(SC2=C(N=NNC(=O)C2)N1))	C(C(N1S(N=C=C=C=N1))C)
C(C(=S(=O))C=C=O)=CC(SCC=C)	C(CC1=C(C(=CN=C1NC=C)))	C(C1=C(=CC=C1))C(=O)C	C(F)=1S(C=C=C=CC1S(=O)(=O)S(=O))
C(CS(S(=O)))OC1C(=CC=CC=C1)	C(C=NC=C(C1C(=NN=NC1=C)))	C(C1=N(C(=O)N2C(=CC=C2S1)))	C(OC=CC(F)(F)(F))N1N(=NN=C1SCl)

## Sheet: PUCT
Enforced	Ngrams	Prior	Random
	C=CC=C(N)C=CC=CC(=O)N	CC1=C(C(=O)NC1=O)C(=N)
	C=C1C(=CN=C2S(CC(=O)C21))	CN1C(=CC=C1)C2=C(CCC2)
	CC=CC=CC=CC=CC=CC=C(O)	C(CN1C(=NC=C1)CC2C(=NNC2))
	CC1=C(C=CC=C(Cl)C1=CC=C)	CN1C(=C2C(=NN=C2)NCC1)
	C1=C(C2=C(C=C(Cl)CC2=NC1))	C1(CN(C)CN2C(=CC=C21))
	C1=C(N2C(=C(C=CC=C2)CC1))	C=C1C(=N(CC2=C(C(=O)CC21)))
	C=NC(=O)COC1=C(C(=O)NC1)	CSC(=O)N1C(=C2C(=NC=C2)NCC1)
	CN1C(=CN=N1)CC(C=C(O))	CC1=C(NC(=O)C2=C(C(=O)NC21))
	C1C(=C(O)C=N1)C=C(CCC)	C1=C(CC2C(=NN=C2N1C(=O)))
	C=CC=CC(N=CN=CN=C1C(=CCN1))	COC(=O)C1=C(NC(=O)N=CC1)
	C(F)=CC=C1C(=C(C(=NOC1)))	CC(=O)CC1=N(NC(=O)C1=C)
	C=CC=CC=CC=C(Cl)C=CC=C	C(C)C(=O)N1C(=C(S(=O)(=O))N=C1)
	C1=C(CC(C1=CC=CC=CN=C))	C=C1(CC2=C(C(=O)N(C2=CC1)))
	C=C1C(=C2C(=CN=NN(C2=CC1)))	COC1=C(C(=O)N2C(=CC=C2)N1)
	C1N(=C2S(CN3C(=CC=CC=C3C2CC1)))	COC(=O)N1C(=NC=C1NC2=N(CCC2))
	C(C(F)(F)(F))=CC=CC=C(Cl)C=CC=C	C=CC(=O)N1C(=CC(F)=C1)
	CC1=C(C2=C(C3=C(C=CC=C3CC2CC1)))	C(=O)N1C(=C2C(=NNC=C2SC1))
	C=C(C1=C(C(=O)CC1=CC=C))	C1=N(C(=O)NC2=C(C(=O)NNC21))
	CN=C1C(=C2N(=CC=CC=C2C(C1)))	CN1C(=CN(C)N2C(=NC=C21))
	C1=C(NC2=C(C(=O)N(C(=O)N2C1)))	C1=C(C=C2C(=NNC(C(=O)C2S1)))
	C(N)C1=C(C=CC=C1OC)C(F)	C(=O)N1C(N2C(=NC=C2)CC1)
	C1=C(C(=O)N(C1=CC=C(C)))	COC1=C(N2C(=CC=C2)C(Cl)CC1)
	C=CN=CC(=O)OC(C(=CC=C))	CC1=C(NC(=O)NC(=O)C1=N)
	C=CC=CC=CC=C(NC(=O)O)	CN1C(=NC=C1S(=O)(=O)(Cl))N2C(=CCC2)
	CC(=O)N1C(=CC=C(N1N=C))	CCSC(=O)NC1=C(=NN=C1)
	C(SCC1=C(C=CC=C1)CC(N))	CN1C(=C2C(=CC=C2)C=C1)
	C=NC(=O)C1=C(CC2=N(N=CNC2C1))	CC(=O)C1=N(NNC(=O)C1=N)
	C(=O)COCC1(C(N)=NC=N1)	C=CC=C1N(C(=O)CC1=CC=C)
	CC(F)C(=O)N1C(=CN=CC=C1)	CN(C)CC1=C(N2C(=CN=C2NC1))
	CC1=C(N=C2N(=NN=C(N=C2C1)))	C(F)=C1C(=NNC2=C(SC(=O)CC21))
	C1=C(CC(=O)CC1=CC(=O))	C1=N(C2=C(C(C)CC2)N=C1)
	C1C(=C2C(=CC(=O)C2=NC1))	CC=C(C1=N(C=C2C(=CC=CC2)N1))
	CC1=C(C2=C(C(=O)C=C2OC1))	C1=C(CNC(=O)C(=O)C1=C)
	CSC(=O)COCCC1=C(C=CC=C1)	COC1=C(C(=O)N(C2=C(N=CC21)))
	C=NC1=C(C(=O)N(O1)C=C)	C1=N(NC2=C(C=C(C2)C1=C))
	C1=C(C=C2N(=CN=C2N1CC))	C(=CC1=C(C(=O)NC1=NNC))
	C(O)C1=C(C2=C(C=CC2=CS1))	C=NC(C1=C(C2=C(N=CC=C2)CCC1))
	C=C1C(=NN(C=CC1=CC=CC))	CN=C1C(=NC(=O)NC1=CC=C)
	CC(=O)C(=O)(C1=C(C=CC1))	C1N(CC2=C(C3=C(N=CC=C3)CCC2)C1)
	CC1=C(C2=C(C=CC2=NN1))	C=C1C(=N(NC(=O)SC1=CC))
	C(=O)OC1=C(C(=O)CC1=C)	CCC1=C(NC(=O)C(=O)C1=C)
	C=CC(CNC1=C(N=CN=C1)C)	CN(NC(=O)C1=C(=NC(=O)NC1))
	CN1C(=CC=CC=C1OCC2=C(CCC2))	COC1=C(C2=C(CN=C2C)C=C1)
	C(C)N1C(=C(Cl)C=C1)C=C	CN1C(=CC=NC=C1)CC2C(=CCC2)
	C(SC1=C(CC2=C(C=CC=C2)C1))	CC1=C(C(=O)NC1=CC=C(Cl))
	C1=C(C(=O)NC1=CC=C(C))	CN1C(=NC=C1S)C=C(N(C))
	C1=C(C=CC=C1)CC(=O)OC	CC=C1C(=NNC(=O)C1=CN=C)
	C1=C(C(=O)NCC1=CC=CC=N)	C1=C(CC2=C(N=C(C2)C1=N))
	CC=CC=CC=CC=CC=C(Cl)C=C	C1=C(C(=O)NC(=O)C2=C(NCC21))
	C=CC=CC=CC=C(O)C=CC=C	C=1N(NC(=O)C2C(=CC(=O)N2C1))
	C1=C(C(=O)C=CC1=CC(=O))	C=CCN=C1(CC(=O)N(C1=O))
	C=C(C)C1=N(C(=O)C=C(F)C1)	CN(C(=O)N1C(=CN=N1)C2C(CCN2))
	CSC1=C(N=CN1C=NC(=CN=C))	C=C1N(C(=O)NC2=C(C(=O)NC21))
	C1C(=C(NC(=O)OC1=CC(=O)))	CNNC1=C(C(=O)N=N1)N=C
	CC(=O)NC1=C(C(=O)CC1=N)	CC1=N(C(=O)NC1=CC=CC=C)
	C=CC=C(F)C=C(C=CC=CC=C)	C1=C(CC(=O)C1=CC=CC=N)
	COC1=C(C(C(=O)C=C1N=C))	C1=C(NC(=O)C1=CC(C(=O)))
	C=CC=C(C1=C(C(=N)NC1))	CC1=C(C2=C(NC(=O)C2=CC1))
	CCSC1=N(C2=C(C=CC=C2Cl)CC1)	COC1=N(NC(=O)(C2=C(N=CC21)))
	C1C(=C2N(CC3=C(C=CC=C3N2CC1)))	CC(=O)NC1=C(C(=O)NC(=O)N1)
	C1=C(C(=C2C(=CN=C(N)N2C1)))	C=CC=CC=C1N(C(=O)NC1=C)
	C=COC(=O)C(=O)OC(=O)C	C1C(=CC2=N(C(=O)NC2=C1))
	CCN1C(=CC=CC=C1N(S(=O)(=O)S(=O)(=O)C(F)(F)(F)))	C(=O)NC(=O)C1=C(C(=O)NC1)
	C=C(C(=O)C1=C(N(C(F)(F)(F))C=C1))	C=C(C)C1=N(C(=O)NC1=N)
	C1C(=NNN1C=CC=C(F)C(=O))	CC1C(CN2C(=NC=C2)N=C1)
	CC=C(Cl)C=CC=C1N(SN=N1)	CN(CC1=C(CC2=C(N=CC=C2)CC1))
	C=CC=CC=CC=CC=C(F)C(=O)	C=1C(=NC(=O)N(C)C1C=C)
	C1C(=NN=N1)C2=C(C3=C(NCCNC3CC2))	C=C(C(=O)NC1=N(C2=C(=NNC2(CC1))))
	C=CN=C1C(=CC=C1)C(C(=O))	COC1C(=CC=CC=C1)C2=C(NCNC2)
	C1C(=CC=CC=C1)C2=C(N=CN2)	CC1=C(C2C(=NNC=C2)N=C1)
	CC=C1C(=CN=C1SC2=C(NCCN2))	CN(OC(=O)N1C(=CC=CC=C1))
	C=C(Cl)C=CC=CC=CC=C(C)	CC1=C(C(=O)C2=N(NC(=O)N2C1))
	CN1C(=CC=C1C(=O)O)COC	CC(OC1=N(N=CC(C1=O)=N))
	C1=C(C(=O)N2C(=CN=C(N2C1)))	CC1=C(C(=O)C2=N(C=C(C2)C1))
	CSC(=O)OC1=C(CC(=O)C=C1)	CSC1=N(C(N)N=C2C(=CN=C21))
	C1C(=CN=CN=C1C2=N(CCCC2))	C=C1C(=NC(=O)NCC1=CC=N)
	C(C(F)(F)(F))C1=C(C(=O)C=CC1=C)	C(C=C1C(=C2C(=CC=C2)SC1))
	CC=CC=CC=C(C(=O)(O))F	CCCN1C(=NC=C1)NC(=O)C
	C1=C(C(=O)CC2=C(C(O)=CC21))	CSCC=NC1=C(C=NC(F)=C1)
	C=CC=CC=CC=CC=CC=C(Cl)	C=C1C(=CN=CC(=O)C1=CC)
	CN1N(=C2C(=CC=C2OC1))	CN1C(=C(C(F)(F)(F))C=C1NC(=O)C)
	C1=C(C(=O)CC1=CC(=O)C)	C=1C(=NNC2=C(C3=C(C(=O)NC3)CC21))
	C=CN=C1C(=C(O)C=C(O)C1)	COC=C1C(=NN=C2C(=CC=NC21))
	C1C(=NN=N1)C=C(C)OC(=O)	C1=N(C(=O)C2=C(C(=O)NC2C1))
	C=NC1=C(N(NC1=CC=C(Cl)))	CN1C(=CC=CC=C1)C=C2C(NCCCC2)
	C1=C(C2=C(NC(C2=CC1=C)))	CC1=C(C2=C(C(=O)NC2=CC1))
	CC1=C(C=CC=C1)C2=C(NCCN2)	CNN1C(=NN=C1)C(=NC2=C(NCCC2))
	C1=N(N2C(=NN=CC=C2C(=O)N1))	CC1=N(NC(=O)C(=O)NC1=C)
	C=CC=C(N)N=C(Cl)C=CC=C	COC1=C(N=CC=C1NC(=O)C)
	C1S(N2C(=CC=CC=C2)C(=O)NC1)	C(=O)C(=O)NC1=C(C(=O)NC1)
	CSC1=N(SN=NN=C1C=NC=O)	C=C1N(C(=O)C(=O)N2C(=CCC21))
	C=CC1=C(C(=O)C(=O)C1=C)	CNC1=C(N2C(=CC=C2N=C1))
	CSC1=C(C(=O)N(C=C1C=C))	CC1=C(C(=O)N2C(=CC=C2N1))
	C1=C(NC(=O)C1=CC=CN=C)	CCCC1=C(N2C(=CC=C2)CC1)
	C=CC=CSCC1=C(C=CC=C1)	C(F)C(=O)NNN1C(=NC=C1)
	C1=C(C=CC1=CC=CC=CC=C)	C=1N(C2=C(C(=O)C(C2=CC1)))
	CC=CC=C(Cl)C=CC=CC=CC=C	C=C=C1C(=NC(=O)NC(=O)C1)
	COCCOC(CN1C(=NN=NN=N1))	C1C(=NN=C1C=C(F)N(C)N)
	C(=O)C=CC1=C(C(=O)N(C)C1)	CC1C(CN2C(=CC=C2C1=O))
	C=NC=C1N(=NN=C1CCC(=O))	COC1=C(C(=O)NC(=O)C1=O)
	C1=C(N2C(=CC=C(C2=CC1)))	C1=N(C(=O)C2=C(CNC(=O)C2)S1)
	C1=N(CC(=O)C1=CC=CC=C)	C(=C)C1=C(CN=N1)N(C(=O))
	CCSC1=C(C=C(N=C1)C(N(C(F)(F)(F))))	C1=N(NC(=O)C2=N(C(=O)CC21))
	CSC(=O)C1=C(C=CC=C1O)	C=CN=C1N(C(=O)NC(=O)NN1)
	C1=C(N=C2C(=NN(CC2=C1)))	CC1N(C(=O)NN2C(=NN=C21))
	C(=O)C=CC1=C(C(=O)C(CN1))	CN(=C1C(=CC=C1C(=O)NN))
	C=CC=CC=CC=C(Cl)C=CC=C	C(=O)NC(=O)C1=C(CNC1=C)
	C1C(=CC=CC=C1C(=O)O)C	CN1C(=C2C(=NC=C2)C=C3C(CCCC31))
	C1=N(N=C(OC1=CC=C2N(=NNCC2)))	C=NC(NCC(=O)N1C(=CC=C1))
	C=CC=C1C(=CN=C1)CC(C(C))	CCC1=N(C=C2C(=NC=C2F)N1)
	C(=O)N=C(O)C(=O)C=C(C)	CN1C(=C(Cl)C=NC1=CON=C)
	C1=C(C(=O)(C(=O)NCC1=C))	COC1=C(CC(C2=C(N=NC=C21)))
	CC=NC=CC=CC=CC=CC(C=O)	CC1=C(NCC2=N(N3C(=NC=C3)CC21))
	C(=C1C(=NN=C1N(C(F)(F)(F))C=CN))	CCC(=O)C(=O)C(=O)NC(=O)
	C=CC=C(C=C1O(C=C(O)C=C1))	CNC1=C(C(=O)N=CC=N1)C
	CC1=C(C(=O)CC(=O)C1=C)	C(=O)C1=C(C(=O)NC1=CC)
	C1=C(C(=O)NC(=O)C2=C(NCC21))	C1=C(C(C)C2=C(C(=O)N=C2C1))
	CC1=C(C(=O)C(=O)C1=CC)	COC1=C(N=C2C(=CN=C2)CC1)
	C(C(F)(F)(F))C=CC=C1C(=C(F)C=C1)	COC1=C(NC(=O)C1=O)C(=O)
	CSC1=C(C2=N(N=CN=C2C3C(CCCC3(F)(S1))))	C(=O)C1=C(C(=O)NC1=C(C))
	CSC1=C(C=CC=C1C(F)(F)(F))C=C	CN(C)C(=O)CN1C(=CC=C1)
	CN1C(=CC=C1S(=O)S(=O)(=O))SC=O	CC1=N(NC(=O)C1=C(NC(=O)))
	C=CC1=C(C(=O)NC2=C(C=CC21))	C=CC(=O)OC1=C(C(=O)NC1)
	C=CC=CC=C(C(=O)N1C(=NNN1))	C1=C(C2=C(NCC2)C(C)=C1)
	C=NC1=C(C(=O)N2C(=NN(C2)N1))	CON1C(=NC=C1)NC(=O)C2N(SCC2)
	C1=C(N2C(=CC=C2OC1=CC))	CC=C1C(=NNC(=S)C1=CC=C)
	C=CC(=C(Cl)C=CN=CN=C(O))	C=CC(=O)NC1=N(N(C)C=C1)
	C1C(=CC=C1)C=C(C)CC(C)	CC(=O)N=C1C(=C(=NN(C)C1))
	C1N(=NN=NC1=CC=C(Cl)C=C)	CC=NN1C(=N(NC1=CC=CC=C))
	C=CSC1=C(C(=O)N(CC1=C))	CC1=C(C2=C(C(=O)NC2=C(C1)))
	C=CC=NC=C(N1C(=NN=NN=N1))	CCC1=C(C(O)C2=C(N=CC=C2)C1)
	CN1C(=CN=C1)OC(CO)=CC	C=C(C(=O)NC1=C(C(=O)NC1))
	C(=O)C=CC=C(C(=O)NC(=O))	CC(=O)C(=O)C1=C(C(=O)NN1)
	C=C(OC(F)=CC=CC=CC(=O))	C1=C(C(=O)C2C(=NNC2=C1))
	C=C1C(=CC=CC1=C(O)C=C)	C1=C(N2C(=C3C(=NC=CC=C3)CC2)CC1)
	C=CC=C(Cl)C=CC=CC=CC=C	CON1C(=C(N)C(C(F)(F)(F))=N1)N=C
	C(=C1C(=C(Cl)C=CC1=O)C)	CC1=C(CN2C(=CC=C2)C=C1)
	C(=O)C=CC=CC=CN=C(O)C	CN1C(=CC=C1CN(C)C(=O))
	C=C(OC)C=C(N=CN=C1N(=NNN1))	C(=O)C1=C(C(=O)NN2C(=CCC21))
	CN1C(=NN=NNC1=CC=CC=C)	CCN1C(=NC=CC=C1N=C2O(CCCCC2))
	C=NN=NN(C1C(=NN=N1)CC)	CN1C(=CC=C1C2=C(C(=O)NCCC2))
	C=CC=CN=CN=CN=CNC=C(O)	COCOC1=C(C2C(=NC=C2)CC1)
	C1=C(N=C(C1=CC=NC=CC=C))	C1=C(C(=O)NC(=O)C2=C(CNC21))
	CC1=C(C(=O)C=CC1=CC=C)	COC1C(=C2C(=C3C(=CC=C3C(C2)CC1)))
	C=CN=C(C(=C(C=CC(=O)C)))	C=NN1C(=C2C(=CC=C2NC1))
	C=CSC(=O)N1C(=NN(C1=C))	C=C1C(NC(=O)C1=CC=C(F))
	C=CC=CC=CC=CC=CC=CC=C	C=C1N(CC(=O)NC(=O)C1=C)
	CC1=C(C(=O)C=C1N=C(Cl))	COC1=N(N2C(=CC=C2)CCC1)
	C(=O)NC1=C(N2C(=CC=C2)CC1)	CCC1=C(C(=O)NC(=O)C1=C)
	C1C(=C2N(=NN(C2=CC1=C)))	CN1N(C(=O)N2C(=NC=C2C1))
	C=C(C)CCC(C1C(=CN=C1))	C(=O)=C1C(=C2C(=CC=NC2)CCS1)
	C=C(O)C1=C(N(=CN=C(C1)))	C=NNC(=O)N1C(=CC=C1NC)
	C=C(C(C(=O)C(=O)OC(=O)))	COC1C(=CC=C1)N2C(=C=NNC2)
	C1=C(NC(=O)NC1=CC=CC=C)	CC1=N(NC(=O)NC1=C(N=C))
	CCOC1=C(N=C(F)C=C1C(C))	CC1=C(C2=N(C(=O)NNC2=NC1))
	CSC(=C1C(=CN=C1)CC2=C(SCCC2))	C(NC(=O)C1=C(C(=O)NC=C1))
	CCCC1C(=NN=N1)C(=O)CC	CC1=C(CC2=N(C(=O)NC2=C1))
	C(=C1C(=CC=CC1=O)C=CC)	CC1=N(CSC1=CC=C(C(=O)))
	C=CC1=N(N2C(=NN=C2)C=C1)	CN=C(C(=O)N1C(=NC=C(C1)))
	C1=C(C(=O)NC2=C(C(=O)CC21))	CN(C)C1C(=NN2C(=CN=C2)CC1)
	C1=C(C(=O)NC1=CC=CC=C)	C(=O)C1=C(CC2=N(C(=O)NC2C1))
	C=CC=NC1=C(CCC1=CC=C(F))	C=C1C(=NC=NNC1=CC=C(F))
	C(=O)CNC(=O)NC1C(=NN=C1)	CN1C(=C2C(=NSC2=O)C=C1)
	C1=C(C(=O)N(C1=CC=CC=C))	CSC(=O)N=CC1=C(C(=O)NC1)
	COC(=O)N(C1=C(C(=O)C=C1))	CC1=C(C(=O)C2=N(NC(=O)C2N1))
	C1N(=NN=C1N=C(NC2=C(CCCC2)))	CN=C(S)C1=C(C(=O)NC1=C)
	C1=C(SCC2=C(NC(=O)C(=O)N21))	COC1=C(NC(=O)C=C1NC(=O))
	CC=CC=CC=C1C(=C(OC1=C))	CON1C(=NN=NN(C1=NC=C))
	CN=C1N(NC(=O)NC1=CC(=O))	CON1C(=NC2=C(N=CC2=C1))
	C(F)=C(N=C(Cl)C=C(F)C=C)	CC1=C(C(=O)NC2=C(C(=O)NC21))
	C(SC)(C1=C(N=CN=C1Cl)O)	CCC(=O)N1C(=C2C(=CC=C2SC1))
	C1=C(C=C(C)(C2=C(C=CC21)))	C(=O)C1=C(NC(=O)C1NC=C)
	CC1=C(C=C2C(=NNN2C1=N))	C=CC1=C(NC(=O)NC(=O)C1)
	C=NC1C(=CN=C1N(=CC=CC))	CN(S(=O)(=O))N1C(=CC=N1)N(C(=O))
	C=CC=CC=C1C(=C2C(=CN=C2CC1))	C=NC(=O)N1C(=CC(N=N1))
	CC=C(O)C1=C(N(=NNC1=C))	CC1=C(CC2=C(C(=O)NC2=C1))
	C1=C(C=CN=C1)C=CC=NC=C	C1=C(CC2=C(N=CC2=C1)C)
	C1=C(N=CN=C1)CC2=C(CCN2)	COC1=N(C(=O)NC(=O)C1=C)
	COC1=C(SC2=C(C=CC=C2)C1)	C(SC1=N(C(=O)NC1=CC=C))
	C=NC=CCCCN1C(=NN=N1)C	CC1=N(C2C(=NC=C2)N=C3C(CCC31))
	C1=C(C(=O)C2=C(C(=O)(CC2))S1)	C1=N(C(=O)C2=C(NC(=O)C2)C1)
	C=C(C)CC1=C(C(=O)SC(=O)1)	CN1C(=C2C(=NN=C2)C(N)C1)
	CCC1=C(N(=CC=C1))NCl	CC1=C(C2=N(C(=O)N=C2CC1))
	CC=CC=CC=CC=NC=CC=C(F)	C=NC1=C(C(=O)NC(N)C1=O)
	CSC1=C(CC2=C(N3C(=CC=C3NC2C1)))	C1N(C(=O)C(N2C(=NC=C21)))
	CC=C(C1=C(C(=O)C(C=C1)))	C=1C(=NNC(C)=C1)N=C(C)
	CN1C(=NN=N1)C=CC=CC=C	C1=C(C(=O)N=C2N(CC(=O)N21))
	C1=C(N=C2C(=NN=NN2C1=C))	C(=O)=CSN1C(=CN=C(C(=O)C1))
	C(F)=CC(Cl)C=CC=CC=CC=C	C=C(C(=O)C1=C(NC(=O)C1))
	C=C(C)C=CC=C1C(=CN=C1)	CN1C(=CC=C1C2=C(CCSC2))
	C=C1C(=C2C(=NN(C2=CC1)))	CC(C)=NN=C1C(=NC(=C1C))
	C(=O)COC1=C(NC(=O)C1=C)	C=C1C(=C2C(=C3C(=NN=C3)CC2)CC1)
	C1=C(C2=C(N(N=C(OC2=CC1))))	C=C1N(C(=O)NC1=CC=C(N))
	CSCCN1C(=NN=C(Cl)1)S(=O)S(=O)Cl	C=C1C(=NC=C1)N2C(=CN=C2)
	C=CC=CC=CC=CC=CC=CC(=O)	CN(CC1=C(C=NC=C1NC(=O)))
	C=C1C(=NN=N1)C2=C(C3=C(CCNC3CC2))	C(=O)C1=C(NC(=O)NC=C1)
	COC(N)=NC=NN=NN=CN=CN	C=C1N(C(=O)NC1=C2S(C=CC2))
	CC=C1C(=NN=C1CC)CC(Cl)	CCC(=O)NN1C(=NN=C1C(=O))
	C1=C(C2C(=NN=NNC2=CC1))	COC(=O)N1C(=NN=NCC1=O)
	CC=CC=CC(=O)SC=S	C1(CCC2=C(N=CC=NC2=N1))
	CCOC1=C(C(C(=O)O)=CC=C1)	CC1=C(C2=C(NC(=O)NC2=NS1))
	CC1=N(CC2=C(N=C(Cl)C2=C1))	C=CSC1=C(N=CC=C1CSC(=O))
	C1=C(NC(=O)NC2=C(NC(=O)N21))	CN(NS(=O)(=O)(S(=O)(=O)))C1C(=NC=CC=C1)
	CC1=C(C(=O)NC1=CC=CC=C)	COC1=C(N=C(C(=O)C(C1=N)))
	C1=C(C=CC=C1C(=O)OC)	CNOC1C(=C2C(=C3C(=NC=C3)CC2)CC1)
	CC=CC=C1C(=NN=C1)C(=O)	COC=NC(=O)C1=C(C(=O)NC1)
	C(C(F)(F)(F))C=CC=C1C(=NN=C1)C	COC1(=C2C(=CN=C(F)C=C2C)CCC1)
	CC1=C(C(=O)NC2=C(C(=O)NC21))	CC1=C(C(=N)NC1=NNC(=O))
	C=NC1=C(C(=O)NC(C1=N))	CC1=C(C2=N(C=C3C(=CC=C3)NC2C(N1)))
	C=C1C(=C(SC1=CC=CN=C(C)))	COC1=C(CC=NC1=CC=CN=C)
	C(C(=O)C1=C(C=C(OC1=C)))	CN1C(=C2C(=NC=C2)CCC1)
	C=CC=NC=NC(N)=NN=CC=C	C=NN(C(=O)NN1C(=NC=C1))
	C(C(F)(F)(F))=NC=CC(=O)COC(=O)	C(=O)C1=C(NC2C(=NNC2=C1))
	C=NC=CC=CC(=O)C=CC=CC	CNC(=O)C1=C(CN=C1)C(=O)
	C=CC=CC=C(C=CC=CC=C(O))	C1=C(C(=O)NCN(C1=NC=C))
	C1C(=CC2=C(C=CC=C2C1C))	C=CC1=C(C(=O)CC2=C(C=CC21))
	C1=C(CC(=O)CC1=CC(=O))	C(=O)C1=C(CC2=N(C(=O)NC2C1))
	CC=CC=CC=C1C(=NN=NN1C)	COC1=C(N2C(C3=C(N=CC=C3CC2)CC1))
	C(C(F)(F)(F))=CC(=O)OC(=O)OC(=O)	COC1=N(C=CC(=N(C1=CC=C)))
	CSC1=N(N2N(=NN=NN=C2CC1))	CNC(=O)N=C1C(=C(=NC(=O)C1))
	C=C(C1=N(NC(C(=O)C1=C)))	COC1=N(C(=O)C(=O)N=CC1)
	C1=C(C(=O)NC1=CC=CC=C)	CC1=N(N(C2=C(N=CC=C2)CC1))
	C1=C(C=CC=C1)(CN2C(=CNCCC2))	CC(=O)C1=C(C(=O)NC(=O)N1)
	C1=C(N=C(NC1=CC=C2C(=CCN2)))	C=NC(=O)C(=O)NC(=O)NC
	C1=C(C(=CC=C1)OC)CN(C)	COC(=O)N1C(=CN2C(=CC=C2)CC1)
	CC(OC1=C(C=CC=C1N2C(=CCC2)))	COC1=C(C2=C(C=C=C2)C=C1)
	C(=N)N=CN=C(N1C(=CC(=O)C1))	C(=S)CC1=C(C(=O)N(C(=O)C1))
	C(N)C=C1C(=NN=C1)C=C(N)	C=C1C(=C(NC1=NSC(C(=O))))
	C(=O)C1=C(N2C(=CC=C2)CC1)	C1=N(CNN(C(=O)C1=NC=C))
	C(=O)C=CC=CC(F)C=CC=C	CCSC1=N(C(=O)N(C1=NN=C))
	C1=N(S(CSC1=CC=CC=CC=C))	CC1=C(C2=C(C=C(S2)C=C1))
	C(=O)OC1=N(NSC1=CC=CC)	C1=C(C2=C(C3=N(C=CC=C3CC2))NC1)
	C=C1C(=C(NC2=C(C(=O)NC21)))	CC1=C(N=C(C2=C(N=CC=C21)))
	C=NC=NC(=CC=C(Cl)C=CC=C)	C1=N(C(=O)NCC1=CC=C(Cl))
	CN1C(=CC=CC=N1)CC(=O)	CNOC1=C(C(=O)N2C(=NC=C2)CC1)
	C=NC=NCCN1C(=C(C)C(=N1))	C1=C(N=CC(=O)NC1=O)NC
	C(SCC1C(=CN=CN=C1)CCC)	C(=S)C1=C(C2C(=NNC2=CC1))
	COCCCC1=C(C=CC=C1)C=C	CC1=C(=NN2C(=CC=C3C(=CSC32)C1))
	C1C(=NN(C1=CC=CC(=O)O))	COC=C1C(=NC=CNC1=CC=C)
	C1=C(C(=O)C=C1Cl)NC=C(C)	CNN1C(=NC=CC=C1)C(=O)
	C1=C(NC(=O)C1=CC=C(F))	C(=O)OC1=C(C(=O)NC(=O)C1)
	CC1=C(C(=O)C(=O)C=CC1)	CSC1=C(N2C(=NN=C2)C3=N(CCC3C1))
	C(=O)C1=C(N(C(F)(F)(F))C=CC=C1)	C(=O)N(C)C1=C(C=C(C1=C))
	CSC1=N(N=C(C)C=C1S(=O)S(=O))	CC(=O)N(C1C(=CC(C)=C1))
	C=C(SCC1=N(CC(=O)C=C1))	C1=C(C(=O)NCC(=O)C1=C)
	C=NC=NC1=C(CC(=O)NC1=C)	CN1C(=CC=C1S(=O)(=O)(Cl))C2=C(CCC2)
	C=NC(=O)C1=C(C(=O)NC1)	C=C1C(C(=O)C(=O)NCC1=C)
	C(Cl)C(F)=C(C(=O)N=CC=C)	C1=C(C(=O)S(C1=CC=CC=C))
	C1=C(C(=O)N2C(=NN=CN2C1))	CCOC1=C(C(=O)N=C1OC(=O))
	C=CC=C(C1=C(C=C(N)C=C1))	COCN(C(=O)N1C(=CC=C1))
	C(=O)NC1=C(NC(=O)C(=O)NC1)	CC1N(C(C2=C(N=CC=C2)C1))
	C(=O)OC1=C(CCC(=O)C1=C)	COC1=N(C(=S)NC2=C(C(=O)NC21))
	C=NC(=O)N1C(=NN=N1)CC	C1=C(C(=O)NCC2=N(C(=O)NC21))
	C=CC=CC=C(N)C(=O)OC(=O)	C1=C(NC(=O)C1=CC=C(C))
	C=C(NC(=O)O)C1=C(NC(=C1))	COC(=O)C1=N(NC(=O)C(=O)NC1)
	COC1=C(C(=O)C=CC=C1C=C)	CC1=C(C(=O)NC1=CC=CC=C)
	CC1=C(C(=O)N(C1=NC(=O)))	C1(C2=C(N=NNC2=CC=C1))
	CN1C(=NN=C1CCC(=O)(C))	CC=C(NN(C)C1C(=NC(F)=N1))
	CSCCN1C(=CC=C1Cl)OC(=O)	C1C(=C2C(=NN=C2)C=C1C)
	C1=C(N=C(CC1=CC=CC=CC))	C(=O)N1C(=NNC1=CC=CC=C)
	C(=O)OCC(=O)N1C(=CN=CN1)	CC1=C(NC2=N(NC(=O)C2=C1))
	C(=O)N=C(C(F)(F)(F))C=C(O)C(=S)	C1=C(NC=C2C(=CC=NC21))
	CSC1=C(C=CC=C(O1)C(=O))	C1N(C2=C(N=CC=C2O)C(C)NC1)
	C=CC=CC=C1C(=NN=C(C1))	CC1=C(C(=O)NC2=C(C(=O)NC21))
	C=NC(=O)N1C(=CN=CN=C1)	CON1C(=C2C(=CC=CC(F)=C2)CCC1)
	CN1C(=CN=C1)C2=C(NC3=C(CCN3C2))	C(C)C1=C(C(=O)N=C1C(=O))
	C(C(F)(F)(F))=NC(C(=O)O)=C(C(=O))	CCOC1=C(C(=O)N2C(=CN=C2)NC1)
	CC(=O)OC(=O)N1C(=CN=C1)	C(=O)N1C(=C2C(=NC(C(F)(F)(F))=C2C(C1)))
	C(=O)NC1=C(C=CC=C1)N2C(CNCCN2)	CCC1=C(NC(=O)C(=O)C1=C)
	CN=CN=C(F)C=CC=CC=C(N)	C(=O)SC1=C(NC(=O)NC(=O)N1)
	C1(C(=O)N2C(=CN=C(C2=CC1)))	CN1C(=CC=C1)SC2=C(N(C)CC2)
	C=C1C(=NN(CC1=CC=CC=C))	COC1=C(C(=N)N2C(=CC=C2)C1)
	C=C(C(=O)C1=C(C=C(N1)))	COC1=C(C(=O)N(C1=CC=C))
	C1C(=CC=CC1=CC=CC=CC=C)	CONC(=O)C1=C(=NNC=C1S)
	CCNC(C(=O)C1=C(C=CC=C1))	COC1=C(C(=O)NC(=O)C1=N)
	CSC1=C(N=C2C(=CN=C(O2)C1))	CC1=C(C2=C(NC=NC2=CS1))
	C1(C2=C(C3=C(N=CN=C3)NN2CCN1))	C1=C(C2=N(NC(C)=C2C(=O)C1))
	C1=C(C=CC=CC1=CC=CC=C)	CC1=C(C(=O)NC2=C(=CC=C2C1))
	C=NC1=C(C(=O)C2=C(C=CC2)C1)	CC(=O)C1=C(C(=O)NC1=C)
	CN1C(=CC=C1OC(C(=O)OC))	CC1=C(C(=O)NC(=O)NC1=C)
	C=CC=CC=CC1=N(NS(N1N=C))	C1=C(C2=C(C(=O)NC(=O)N2CC1))
	C1=C(C(=O)CC1=CC=CC=N)	COC1=C(C=CC=C1C)C2=C(NCC2)
	CC1=C(CN2C(=C(Cl)C=C2(C1)))	C1N(C(=O)N=C(C2=C(C(=O)CC21)))
	C1=C(C=C2C(=C(NC2=C1N)))	C1=N(C(=O)C2=C(CC(=O)NC2)C1)
	COC(=O)C1=C(NC(=O)C(=O)N1)	CN=CNC1=C(C(=O)NC(=O)N1)
	C=CC=CN=C(C)C=CC=CC=C	CN=CC1=C(NC(=O)N1C(=O))
	C=C(Cl)C=CC=CC=CC=CC(=O)	CSC1=C(C2=C(N=NC2=NC1))
	CCCCC(=O)N=C1N(=NN=N1)	C(=O)C1=N(C=C(F)N2C(=CNC21))
	C(C(F)(F)(F))=C(O)OC1=C(C=CC=C1)	C=1C(=NC=NC=C1)C(=O)N
	C1=C(C(N)=CC=C1)C=CC=C	CSC(=O)C1=N(C(=O)NC1=C)
	CSC(N)C=C1C(=CC=CC=C1)	COC(=O)NC(=O)C1=N(C(=O)NN1)
	C(C(F)(F)(F))=CC1=C(C(=O)NC1=C)	CC1=C(C(=O)C2C(=NC=C2)CC1)
	CCC1=C(C(=O)C(=O)N1C=N)	CCC1=C(C(=O)CN2C(=NC=C21))
	C=CC1=C(C(=CC=C1)C=C(Cl))	C1=C(C2=C(SC=CC=C2)C=C1)
	C(=O)C1=C(C(=O)NC1=CC)	COC1=C(N2C(=CC=NC2=NN1))
	CC(=O)C(=O)C1=C(C(=O)NC1)	C1=N(C(=O)CC2=C(C(=O)NC21))
	C=CC=CC(C(F)(F)(F))=CC=CC=CC=C	COCN(C(=O)C)N1C(=CC=C1)
	CC1=C(SC2=C(C=CSC2=C1))	C=NC1=C(N(C)C=C(Cl)C=C1)
	C1C(=NN=CC=C1)NC(N2C(CCCC2))	CCSC1=C(C(=O)C(=O)C1=C)
	C=NC1=C(N=C(OC1=CC=CC))	C=C=C1C(=C(C)C2=C(C(=O)NC2C1))
	CCN(C(=O)C1=C(C=CC=C1))	CN1C(=NC=N1)NC2=C(C(=O)CCC2)
	CC1=N(C(=O)(C2=C(C(=O)NC2C1)))	C1=C(NNC(=O)N(C1=NC=C))
	C=CC=CC=CC(=O)COC(=O)	C(Cl)=C1C(=NN=CC=N1)NC
	C(=O)C1=C(C2=C(SCC2=C(C1)))	CN(CN1C(=CC=CC=C1)C(=O))
	C1=C(N(N2C(C3C(=NN=C3)CC2)C1))	C=C1C(=NN=C1CC(=O)N(C))
	C=NC1=N(N=C(Cl)C(=O)NC1)	CN(NC(=O)CCN1C(=NN=C1))
	C1=C(C=CC=C1SC=S)N(C)	COC(=O)NCC1=C(C(=O)N=C1)
	C=C1C(=C2C(=NN(C2=CC1)))	C=C1(CN(C(=O)C2=C(C(=O)NC21)))
	CC=C1C(=NNC(=O)1)SC=S(=O)(=O)	CC(N)C(=O)N1C(=CC=C1N)
	C1=C(C(=O)C2=C(C(=O)NCC2)N1)	CN(C)C1C(=NC=C1C2=C(CSC2))
	C(=O)C=CC=NC=NOC1=N(SNC1)	C=C1C(=CSC=N1)N(NNC(=O))
	CC=CC=CC=CC=CC=CC=CC=C	CC1(=NC(=O)N(C(=O)C1=C))
	C1C(=NN=C1C=CC=C(F)(O))	CSC(=O)NC=C1C(=NC(=O)N1)
	C=NSC1=C(C=C(N=C1)C2=C(NCC2))	C=CC(=O)N=C1C(=NN=C1N)
	C=C1C(=CN=C(OC1=CC=CC))	CSC1=C(C2=C(N=CC=C2)CC1)
	C=C1N(C2=C(C=C(OC2=CC1)))	CCSC1=C(CN2C(=NN=CC=C2)N1)
	C=CC=C(C(=O)NC(=O)O)C	C=C(C1=C(N=CC=C2N(C(=O)NCC21)))
	C=CC=CC=CC(N=CN=C(C(=O)))	CC1=C(N=CC=C(Cl)C1=O)C
	CC1C(=CN=C1CC(C)C(=O))	C=C(N)CCN1C(=C(O)C=N1)
	CSC1=C(C(N)=NN=C1)C(=O)	C=CC=C1C(=N(CC1=CC=CC))
	C(C(=O)C1=C(C=CC(C1=C)))	C=C(F)C1=C(C(=O)N(C1=C))
	C(C(F)(F)(F))C1=C(C(=O)C=CC=C1)	CC1(C=CN=CC=C1NC(=O)C)
	CC=C(O)C=CC=C(C(=NN=C))	C=CC1=C(NC(=O)N1C(=O))
	C1C(=C(O)C=C1C=CN=C(C))	CC(C(=O)N1C(=C(F)C=C1))
	C=NC(=O)OCC1=C(C(=O)NC1)	CNC1=C(C2=C(N=CC2=NN1))
	C(=O)OCC1=C(NC=C1C(=O))	C1=N(NC(=O)C1=CC=C(N))
	CCCN1C(=CN=C1)F	CC1=C(C2=N(NC(=O)C2=CC1))
	C=CC=C1N(=C(S(=O)(=O)(Cl))C=C1)	CN1C(=NC=C2C(=NC(=O)C21))
	C=CC=CC=CC=C(Cl)C(=O)N	CSC1=C(C(=O)N2C(=NC=C2)CC1)
	C1=C(C=CC=C1)C=C(C)CC	CCC=C1C(=NN=NC=N1)SC2C(NCC2)
	C(=O)NC1=N(NS(C1=CC=C))	CN(C(=O)C1=C(C(=O)C=CC1))
	CSC1=C(C(=O)C(C1=NC=C))	C(=O)CC1=C(NC(=O)NC(=O)C1)
	C1C(=CC=C1(C))C=C(C)	CSC1=C(N=CCN(C1=O)C(=O))
	C(=O)OC1=C(N2C(=CC=C2C(C1)))	CC1=C(NC(=O)C2=C(C(=O)NC21))
	C1=C(C=C(C)C2=C(N=CN=C21))	C1=C(C(=O)C(=NN=C1N=C))
	CC1=C(C(=NOC1=CC=CC=C))	C=CC(=O)NC1=C(C(=O)NC1)
	CSC(N1C(=CC=C1N=C(N)C))	CCC(C)N1C(=NN=C1(C(=O)))
	C=CC=NC1=C(C(=O)CC1=C)	COC1=C(C2=N(C(=O)SC2=CC1))
	C=CC=CC=CC=CC=CC=CC(=O)	C1=N(C(=O)NC2=C(C(=O)NC21))
	CSC1=C(C=C(C1=CC(=O)N))	C=C=C(Cl)NC(=O)C1=C(CSC1)
	CN1C(=CC=C1)C=C(C2=C(NCCN2))	C1=N(C(=O)N(C(=O)C2=C(CCC21)))
	C1S(NN(C1=CC=C2C(=CN=C2)))	C1=C(C(=O)NC(=O)C2=C(NCC21))
	C1=C(N2C(C(=O)C=CC2=CC1))	COC1=C(C2=C(C(=O)NC2=NN1))
	CC1C(=NN=N1)C=C(C)C2=C(NCCC2)	C=CNC(=O)C1=C(NC(=O)C1)
	C1=C(N=CC=C1N(=N))C2=C(NCC2)	COCSC(=O)NCN1C(=NC=C1)
	C(=O)C=CC=CC=CC=CC=CC	COC1=C(NC2=C(C3C(=NC=C3)CCN2)C1)
	C1=C(C(=O)C(=O)C2=C(NCC21))	CON(C(=O)C1C(=CC=C1)C)
	COC1=C(C(=O)NC1=NC(=O))	CC1=C(=NNC(=O)CC1=O)
	C=C1C(=CN=CN=C1)CCN(C)	C=NNC1=C(C(=O)NC(=O)NC1)
	CN1C(=C(Cl)C=C1NC(=O)C)	C=CC(=O)C1=N(CC(=O)C1)
	C=CC=CC=CC(OC)=O	CC1=C(C(=O)NC(=O)NC1=C)
	C(C(F)(F)(F))=NC1=C(C(=CC=C1OC))	CON1C(=C2C(=CC=CC=C2)CC1)
	CN1C(=NN=N1)C2=C(C3=C(CCN3NC2))	C=CC1=C(CC(=O)N1C(=O))
	C=C1C(=CC=C1)C(NS(=O)(=O)(Cl))	C1=C(C(=O)NC(=O)C2=C(CSC21))
	CC=C1C(=C(C(F)(F)(F))C=CC=C1C=C)	CCC1=C(C(=C)C(=O)C1=N)
	CCC1=C(NC(=O)C(=O)C1=C)	COC1=C(N2C(=C3C(=NN=C3)CCC2(C)SC1))
	C1=N(SC2=N(N=CN2C1=CC))	C(=S)NC(=O)C(=O)N1C(=NNC1)
	C=CC=CC=CC=CC=CC(=O)O	C(C)N1C(C2=C(N=C(F)C=C2)CC1)
	C1C(=CN=C2N(S(C=CC=C21)))	C=C(C(=O)NC(=O)C(=O)N)
	C1=C(N2C(=C3N(=NN=C3CC2))CS1)	C1=N(C(=O)NCC2=N(C(=O)NC21))
	C1=C(C(=O)NC=C1N=CC=C)	CONC1=C(=NN=C2C(=NNC=NC21))
	C1=C(C(=N)NC1=CC=CN=C)	CN1C(=CC2=N(C(=O)NC2=C1))
	C1=C(NC(=C)(C2=C(C(=O)NC21)))	C=1C(=NC=C1)CN=C2C(=NCNC2)
	C1C(=C2C(=CC=C(OC2=CN1)))	CC1N(C2=C(N=CC=C2)C(C)C1)
	C1=C(C2=C(C(N)C=C2N=C1))	C=CC1=C(C(=NNNC1=CC=C))
	CC(=C(O)C=C1C(=NN=C1))	CC1=C(C(=O)CN1C(=O)C=C)
	C=CC(C)=CC(=O)C(=O)C=C	CSC(=O)C1=C(C(=O)N=CC1)
	C1=C(C2=C(N=C(C)C2=CC1))	CSC1=C(=CSC2=C(C(=O)CC21))
	C1=C(C(=O)(C2=C(C(=O)CC2)C1))	CCSC(=O)C1=C(C(=O)C=C1)
	C1N(SCC2=C(C=CC=C21)C)	CN=CSCN1C(=CC(C)=NC=C1)
	C1C(=NN(C2=C(N3C(=NN=C3)CC21)))	CSCC1C(=NN=N1)CNC(=O)
	CCCC1=C(C(=O)N2C(=CN=C2N1))	CN1C(=C2C(=NC=CC2=C(Cl)N1))
	CC=C(C)OC1=C(N2C(=CC=C2)NC1)	COC1=C(C(=O)N=C2C(=C(NC21)))
	CC=C1C(=C2C(=CC=NC2=CC1))	CN1C(=NN=C1CC2=C(C(=O)NC2))
	CC1=C(C=C(Cl)C=C1Cl)C=C	C=C1C(=CC(=O)NC(=O)C1)
	C=CNC1=C(C(=O)C=C1N)	C1=C(=NN=NC2=C(C=CC21))
	C1=C(C(=O)C(=O)CNC1=C)	C=C1C(=CCC2=C(NC(=O)N21))
	C=NC=CC=CC1=C(N=C(O1))	CC(=O)C1=C(=NC(C=NN1C))
	C=C1S(C(=O)N2C(=NN=C2)C1)	C(=O)N1C(=CC(=O)N2C(=CCN21))
	C1=C(C(=O)CC(=O)NC1=C)	CC1=C(C(=O)NC(=O)NC1=N)
	C1=C(C(=O)NC2=C(C(=O)NC21))	CC1(CC2=C(N=CC=C2SC1))
	CN1C(=NN=C1N=CN(C2=C(CCN2)))	C(=O)C1=C(C(=O)NC1=CC)
	C=CC=CC=CC=CC=C(F)C=C	C1C(=CC2=C(C(=O)NC(=O)N2C1))
	C=CC=C1C(=CC=CC1=CC=C)	C1=C(C(=O)NC1=CC=CC=C)
	C1=C(NC(=O)C=CC1=CC(=N))	CC=C(NC1=C(=N(C(=O)NC1)))
	CC=CC=C1N(=NN=CN=C1N=C)	C(=O)NC1=C(C(=O)N=C1C)
	CNC(=O)C1=C(C(=O)NC1=C)	C=C1C(C(=O)NC(=O)C1=N)
	C=C1C(=NN(CC1=CC=CC=C))	CN1C(=NN=C(C2=C(CC=C21)))
	C(C(F)(F)(F))=C(Cl)C=CC=C(Cl)C(=O)	CSCC1=C(N2C(=NC=C2)CC1)
	CC1=C(NC2=C(N3C(=CN=C3)CC2)N1)	COC(=O)C1=N(NC(=O)C1=C)
	C(=O)NCC1=C(C(=O)NC1=C)	C1=C(N(C2=C(=CC=C2))CC1)
	C1=C(C2=C(NC(=O)NC2=CC1))	C=C1C(=NC(=O)NC1=CC=C)
	C=C1N(N2C(=NN=C2)C=CC1)	C(Cl)C1=C(C(=O)NC1=NC=C)
	C=CC=CC=C(NC(=O)NC(=O))	C1=C(NC(C(=O)SC1=CC=C))
	CSC(C1=C(C=CC=C1)C2=C(CCN2))	C(=O)C1=C(C(=O)NC2=C(CCN21))
	C=NC(=O)C=CC=CC=CC=CC	CN1S(CC(=O)CN2C(=CC=C21))
	C=C1C(=C2C(=NN=C2N=C1))	C1=C(C(=O)(C2=C(NC(=O)C2)C1))
	C(C(F)(F)(F))=NN=CN=C(C1=C(N=CC1))	C1=C(C(=O)NC1=O)C2=N(NCC2)
	C1C(=C2C(=CC=C(Cl)C=C2Cl)CCC1)	CC1=C(C2=N(N3C(=NN=C3)CC2C(C1)))
	C=CC(C(=O)C=CC=CC(C(=O)))	CN1C(=NC=C1CC)C(=O)NC
	C(=O)C(Cl)C=CC=CC=CC=C	CSC1=C(C(=O)NC2=C(N=CC21))
	CC(=O)N1C(C(=O)C=CC=C1)	C1=C(CN2C(=CC=C(C)N=C2)C1)
	C=CC=CC=CC=CN=CC(C(=O))	CC1=N(C2=C(C(=O)NC2=CC1))
	CC1=C(C2C(=NN=C2Cl)C=C1)	CN(C(=O)C1=C(N2C(=NN=C2N)CC1))
	CC1=C(N2C(=C3C(=CC=C3CN2CC1)))	C1=C(C(=O)NC1=O)C2=C(NCC2)
	CC1=C(C2=C(C(=O)NC2=CC1))	CON(C)N1C(=CN=C1)C(=O)
	C1=C(C2=C(N(=NN=NN2CC1)))	C1=C(C2=C(CC(=O)NC2=NC1))
	CN1C(=CN=C1C(F)(F)(F))C=CC=N	C1=C(C(=O)(C=C2S(NC(=O)NC21)))
	C=C(Cl)C=CC=CC=C(N)C=C	C1=C(N=C2C(=NC=C2)CC1)
	C1C(=CC=C1Cl)C=CC(=O)O	COC(=O)NC(=O)C1=C(CN=N1)
	CCC1=C(C(=O)C(=O)(C1=C))	C(C)C1C(=CC=CC=C1NC(=O))
	C1N(N2C(=CC=C2)CS1)N=C	CSC1=C(NC(=O)C2=C(CN=C21))
	C1=N(SC2=C(C(=O)C(O)=NN2C1))	CN1C(=CC=N1)C(=O)NC2=C(CCC2)
	C1=N(N=CN(C1=CC(F)C=C))	C(S)C1=C(C(=O)N=C1C=C)
	C1C(=C2C(=CN=CC=NC2=CC1))	C=C(C1=C(NC(=O)C1CC(=O)))
	C=C1C(=CC=C1N=CN=C(C2C(NCC2)))	COC1C(=NC2=C(N3C(=NC=C3)CC2)C1)
	C1=C(C2=C(C=CC=C2)SN1)	CSC1=C(NC(=O)C1=CC=C(F))
	C=CC=C(C)C=CC=CC=CC=N	C(=S)NC1=C(N=NC1=CC=C)
	C=NC(=O)NC(=O)C=CC=CC	CN=C1C(=NNC(=O)C1=C(S(=O)(=O)))
	C=NC(=O)C1=C(C(=O)CC1)	CC1=N(C(=O)C2=C(NC(=O)C2)S1)
	C1=C(C=CC=C1N=CN(C)C(C))	C(=O)C1=C(C(=O)C2=N(CCC2N1))
	C=CC=CC=CN=C1C(=NN=NN1)	C=CC1=C(C(=O)CNC(=O)N1)
	C=C(Cl)C=CC=CC=CC(=O)O	C1=C(CC2=C(C(=O)NC2=C1))
	COC1=C(C=CC=C1S(=O)(=O)Cl)(S(=O)(=O))	CC(=O)C1=N(C(=O)C(C)=C1)
	C1C(=C2C(=NN=C2O)C3=C(NCCSC3C1))	C=C1C(=NN2C(=NC=C=NC2C1))
	C=C(C1=C(C(=O)N(C1=CC)))	CN(SCC1=C(N=CC(S(=O)(=O)Cl)=C1))
	C=C(Cl)C=CSC(N1C(=NN=N1))	COC(=O)N1C(=CC=C1NC(=O))
	C1C(=C(C)C=C1)C(C2=N(NSN2))	C=C1C(=N(NC(=O)C1=CC=C))
	C=CC=CC=CC=C1C(=NN=C1)	CC(=O)NN=C1C(=NN(C1=C))
	CC=CC=CC(=O)N1C(=NN=NN1)	CN1C(=NC=C1NC(=O)NCNC)
	CC=CC1=N(N2C(=CC=CC=C2)NC1)	C=C1C(=CN=C(C)NC1=CC=C)
	C1=C(C=CC=C1)C(O)OCCO	CSCN1C(=CC=NN=C1)C2=N(NCCN2)
	COCC(O)C1=C(C=CC=C1N=C)	CC(=O)NC1=C(CN=C1C(=O))
	C1=C(C(=O)N=CC1=CC=C(C))	C=1N(C2=C(C(=O)N=CC=C2C)CC1)
	C=CN=C(Cl)C=C(C(C(=O)N))	C1=C(C2=C(C=NN2CC1=O))
	C1=C(C(=O)C2=C(C=C(N2C1)))	CSC(=O)N1C(=CC=C1S)C(C)
	C=C1C(=CN=CN=C1CCCC(C))	C1=C(C(=O)C(=O)NC1=C(N))
	CN1C(=NN(C2=C(C=CN=C21)))	C1=C(C(=O)(C2=C(CC(=O)N2C1)))
	CC=CC=CN=C1S(C(=O)C(=O)N1)	CCOC1=C(N=N(C=C1))C(C)
	CC=CC=NC(=O)C(=C(F)F)	C1=N(C(=O)N2C(=N(C(=O)N2))CC1)
	C=CC=CC=C(N1C(=CC=CC1))	C1=C(C(=O)C2=C(NCC2=C1))
	C=CC(O)=CC(=O)OCOC(=O)	C1=C(C(C)C2C(=NN=C2)N1)
	C1=C(C(=O)C(=O)(C2=C(CNC21)))	C1=C(N=CC(C)(=C(N1C(=O))))
	CN1C(=CC=CC=C1NC(=O)C)	C1N(C2=C(C=CC=C2C3=C(CCC3)N1))
	C=CC=C(OC(=O)O)C(=O)C	CN1C(=C2C(=NC=C2)C(O)C1)
	C=NC(C1=C(C=C2C(=CC=C2N1)))	COC1=N(NC(=O)C1=CC=C(F))
	C(=O)OC1=N(SNC1=CC=C(C))	CC1=C(C(=O)NC2=N(N=CC21))
	COCCOC1C(=CC=C1)C(=N)	CCSC1=C(N2C(=CC=C2C(=O)N1))
	C(F)=CC=C(F)C=C(NC(=O))	C(C)C1=C(NN2C(=CC=C2)C1)
	CN1C(=NN(C2=C(C(=CN=C21))))	C1=C(CCN2C(=CC=CC=C21))
	C=NC(=O)N1C(=NN(C1=CC))	C(=S)CC(=O)NC(=N)CC(=O)
	C=C1N(=CC=C(C1)C=CC=C)	C1=C(C(=O)N(C(=O)NC1=C))
	C(CN1C(=C2C(=CC=C2C=C1)))	CC1=C(C(=O)C2=N(C(=O)NC2C1))
	C1S(CSC2=C(C=CC=C21)O)	C1=C(NC2=C(C(=O)N=CC=C2)C1)
	C=CN=C(Cl)C(=O)OC(=O)N	CC1=C(NC(=O)C2=C(C(=O)NC21))
	C=NC1=C(C=C(C1=NN=NCC))	C1=C(NCC1=C(N2C(=NC=C2)))
	C(SC1=C(C(=O)CC1=NC(=O)))	CC=CCOC1=C(C=NC=C1)NC
	C1C(=NN=N1)OCC2=C(C(=O)CCCC2)	C(=O)=C1C(=C2C(=NN=NN2)CN1)
	C(F)C1=C(C(=O)C=CC1=C)	C=N(N1C(=CC=C1)C2=C(CCNCC2))
	C(=CN=C(C)O)=CC=CC=CC	CCC(=O)N1C(=NN=C1NOCC)
	CSC(=O)C=CC=CC=CC=CC=N	COC1=C(C(Cl)=C2C(=CN=C2)C1)
	C=CC=CC=C(C(N)=CC=CC=C)	CSC(=O)N1C(=CN2C(=CC=C2)CC1)
	CN1C(=C2C(=NN=C2C3=N(SNC3C1)))	CC1=N(C(=O)NC(=O)NC1=C)
	CSC1=C(CCCN2C(=CC=C21))	COC(=N)C1=C(NC(=O)C1=C)
	C=NC=NC(N)C(=O)NC(=O)	C(=O)NNC1=C(=NN(C1=C(N)))
	CC1C(=C(C2=C(C(=CC=C2N1))))	C1=C(C(=O)NC2=C(C(=O)CC21))
	C1=C(N=C(C1Cl)C=CC=C)	CC1(CC2=C(N=C3C(=NN=C3)C2)CC1)
	CC=NC1=C(C(=O)C=CC1=O)	CC1N(C2=C(NC3C(=CC=C3C2)SN1))
	CCN1C(=CC=C(C(F)(F)(F))1)OC(=O)	CN1C(=CC=C1C(=O)NC2=N(NCC2))
	C(=CC=CC=C(Cl)C=CC=NC=C)	C=C(OC1=N(CCC1=CC=CC=N))
	C1=C(C(=O)C(OC2=C(C=CC21)))	CC1C(=C2C(=CC=CC=C2)CC1)
	CC=CC=C1C(=NN=C(Cl)1)N	CN1C(=CC(NC2=C(N=NC=C21)))
	C(C1=C(C(=O)C(O)=CC=N1))	C=1C(C2=C(N3C(=CC=C3)CC2)CC1)
	C(Cl)=CC=CC=C(C1=C(C(=O)CC1))	C1=C(NC(C(=O)C2=C(C(=O)NC21)))
	CC=CC=C(N1C(=CC=CC=C1))	C=C(N1C(=CC=C1C2=N(N=NC2)))
	C1=C(C(=O)CC1=CC=C(Cl))	CCOC(=O)N1C(=NN=C1NCN)
	CC=CC(C(F)(F)(F))C=C1C(=CC=CC=C1)	CC1C(=NC=C1C(=O)C(=O))
	C=NC(=O)NC(=O)N1C(=CNC1)	CNOC(=O)C1=C(C(=O)N=NN1)
	C1C(=CN=C1)C=CC=C(O)O	CC1=C(NC(=O)C1=NC=C(O))
	CC=NC=CC=C(Cl)C=CC(=O)	CN1C(C(=O)C(=O)C1=CC=C)
	C=CC=CC=CC=CC=CC=CN=C	CONC(=O)NN1C(=NC=C1C(C))
	CC=NC(=O)C(=O)OCC(=O)	CNN1C(=NC=C1)C(=O)C2=C(NCC2)
	C=NC(=O)COC1=C(C(=O)NC1)	CN1C(=C2C(=NN3C(=CC=C3N2C)CN1))
	C1=C(NC(=O)N2C(=CN=CN21))	COCCN(C)C(=O)N1C(=CC=C1)
	C=C(Cl)C=CC(F)C=CC=CC=C	CNOC1=C(N=C2C(=NNC2=N1))
	C1=C(C(=O)C2=C(C=CC=C2C1))	CSC1=N(C2=N(C(=O)CC2=C(C1)))
	CCN(C)C(=O)C1=C(N=CN=C1)	COC1C(=NN=CC(F)=C1C)N
	C=C(N=C1C(=CC=CC1=CC=C))	C(=O)C1=C(NC(=O)C2=N(NCC21))
	C=NC(C=C(C(=O)C=CC=CC))	CC1=C(NC(=O)C(=O)NC1=N)
	CCSC1=C(C=CC=C1Cl)C=C	CN(SC1=C(NN2C(=CC=C2N1)))
	C=CC=C1C(=C(Cl)C=CC1=C)	CC(=O)C1=C(C2=C(N=CC=C2)CCC1)
	C(=O)OC1=C(CSC1=CC=C(Cl))	CC(=O)C1=C(NC(=O)C1=C)
	C=C(C(=O)CC1=C(C(=O)NC1))	C=C(N)C1=C(NC(=O)NC1=N)
	C=NC=CC=CC=CC=CC=CC=C	C=C1C(=NNC1C(=O)C(=O))
	C1=C(C2=C(C(=O)N(CC2=CC1)))	CC1=C(C(=O)CC2=N(C(=O)NC21))
	C=CC=CC=CC=CC=C(O)(O)	CON1C(=CC=C1)C2=C(C(=O)NCCN2)
	C=CC=C(C(=O)C=CC=CN=C)	CC(=O)N1C(=NC=N1)S(=O)(=O)(S(=O)(=O))
	C=CC=CC=NC=NC(=C1O(C=CC1))	COC1=C(C(=O)NC1=CC=C(F))
	C1C(=CC=CC(=O)N1C=CC=C)	CN1C(=C(F)C=N1)C2=N(CCC2)
	C=CC=CC=CC=C(O)C(=O)O	CN1C(=CN=C1N2C(CC(=O)N2))
	CC=C(C1=C(C(=O)NC1=O))	C=C1C(=NN2C(=NN=CC=C2)C1)
	C(=O)C1=C(C(=O)CC1=NC)	CCOC1=C(NC2=C(N=CC=C2)CC1)
	C=NC1=C(N2C(=C(OC2=CC1)))	COC1=N(NC(=O)C2=N(C(=O)CC21))
	C=C(C1=C(C(C(=O)C=CC1)))	COC1=C(CCC1=NC=CC=C=N)
	C1S(N2C(=NN=NC2=CC1=C))	C(=C1C(=NC2=N(C(=N)NC2C1)))
	C1=C(C(=O)C=C1)N=NN=C	C1=N(C(=O)C2=C(C(=O)NNC2C1))
	C=CC(Cl)C=CN=CN=C1N(=NNN1)	CSC1C(=NN=C1CCNC(=O)C)
	COC1=C(C(=O)N2C(=NN=C2N1))	C1=C(C(=O)NC(=O)C1=C(C))
	C=CC=CC(=O)C1=C(NC(=O)NCN1)	C1=C(NC2=C(C(=O)NC2=C1))
	C=C(Cl)C=NC=CC=CC=C(N)	CC1=C(N(C(=O)C1=CC=C(Cl)))
	C(=O)OC1=C(C2=C(N=C(Cl)C2(C(N1))))	CCSC1C(=C2C(=CC=CC=C2)CCC1)
	C=CC=C(C(F)(F)(F))C=C1C(=NN=CN1)	C1(C2C(=CC=C2)NC=CN1)
	COC(=O)N1C(=NN=NN1C(=O))	CN1C(=C2C(=NC=C2N3C(=CCC3)N1))
	CC=C(Cl)C=C(C(=O)NC(=O))	COC1=C(N2C(=NC(F)=C2)NC1)
	C1C(=NN=CN=C1)C2=N(C(N)CCC2)	COC(=O)N1C(=NC=C(CC1=O))
	C=CC=CC=CSC1=C(C=CC=CC1)	CC(=O)N1C(=CC=C1NC(=O))
	C1=C(CCN2C(=CC=CC=C21))	C(=CC1=C(NC=C2C(=CC=CC21)))
	CC1=C(C=C(Cl)C=C1OC)(C)	CC=C1N(C(=O)NC(=O)N=C1)
	C=NC(C1=C(N(=NN=N1))S(=O))	C1=C(C(=O)NC2=C(NC(=O)NC21))
	CN1C(=NN=C1)C=CC(=O)C	C=C(NC(=O)C1=C(NC(=O)C1))
	C(Cl)C=CC=CC=NC=CC=CC=C	CC1=N(N=C(S1)C2=C(C=CC2))
	CSCC1=C(C=CC=C1)C2=C(CNCC2)	CN(NC1=C(C(=O)N=CC1=C))
	C=NC1=C(NC(=O)C2=N(SNC21))	CN1C(=C2C(=NN3C(=CC=C3)C2)CC1)
	C=C(C1=C(N2C(=NN(C2=CC1))))	CC1=C(C2=N(SC(=O)C2=CC1))
	C=CC=CC=CC=CC=C(Cl)C=C	C(F)C=C1C(=NN=CC=C1F)
	C1=C(NC(=O)C1=CC=CC(=C))	CN1C(=NN=C1)N2C(=CC=C2)
	C=CC=CC=CC=CC=C(F)C=C	CC1=N(C(=O)NC1=C(C(=N)))
	CSC(NC(N)=C1C(=CC=C(C)1))	CC1=C(C(=O)NCC(=O)C1=C)
	C1N(=NNCC1=NC=CC=CC=C)	C=C1N(CC2=C(C(=O)NC2=C1))
	CN(CC1=C(C=CC=C1OC(=O)))	CC(=N)C1=N(NC(=O)NC1=N)
	COC1=C(N2C(=NN=CN=C2OC1))	C=1N(CC(=O)C2=C(SC(=O)NC21))
	C=NC1=C(C(=O)CCC1=NC=O)	CC(=O)C1=C(C(=O)NC(=O)C1)
	C1C(=NNN1C(=O)C=CC(=O))	C1=C(NC2=N(C(=O)CNC2=C1))
	CSC1=C(C=CC=C1NC2=C(CNC2))	CN1C(=CC=C1NC2=N(C3=C(CCN3CC2)))
	C1=C(C=CC=CC1)C(=O)(C)	CC(=O)C1=N(C(=O)NNC(=O)C1)
	CC=CC=CN=C1C(=CC=C1N=C)	CSC(=O)N1C(=NC=C1N(CC))
	CSC1=C(C(=N)C=CC=C1C=C)	CN1C(C(=O)CCN2C(=CC=C21))
	C1=C(C(=O)NNC1=CC=CC=C)	C(=O)N1C(=CC=C1)C=C2C(CCNCC2)
	C=CC=C(Cl)C=CC=C(Cl)C=C	C1=C(C(=O)NCC1=CC=CC=C)
	C=CN=CN=C1C(=CC=CN=C1)	C1C(=C2C(=CN=C3C(=NC=C3)C2)CC1)
	COC(=O)C1=C(C=C(O1)C=C)	CCN1C(=CNC=C2C(=NC=C21))
	CN1C(=NN=C1)C(=O)C=CC	C(=O)OCC1=N(C(=O)N=CCC1)
	C=NC=CC=CC=C(C=CC=CC=C)	C=NC(=O)N1C(=C2C(=NC=C2)CC1)
	C(C(F)(F)(F))=CC=CC=CC=C(Cl)C=C	CCC(=O)C1=N(C(=O)NC=N1)
	C=CC=CC=CC1=C(C(=O)NC1)	CC1=N(NC2=C(C=CC=C2C1))
	CC1=C(C=CC=C1)C2=N(CCN2)	CN(=C1C(=NC=C2C(=NNC21)))
	C1N(C(=O)C2=C(C=CC=C2C1))	C=C1C(=NNC2=N(C(=O)N(C21)))
	C1=C(C(=O)NC1=CC=CC(=O))	C(=O)C(=O)N1C(=CC=C1(C))
	C=NC1=C(NC(=O)N2C(=NNC21))	CC1C(=C2C(=CC=C2)C=C1)
	C(=O)C(=O)NC1=C(C(=O)CC1)	C=C1C(=NC=C1)N=NC(C)(C)
	C=NC=C1N(=CC=C(F)C1=C)	CCSCC(=O)CN1C(=NN=C1C)
	C1=C(C(=O)CC1=C(N(NN=C)))	CC1=N(C2=C(N=CC=C2)C=C1)
	C(=O)CC(=O)OC(=O)NC(=O)	C=C=C1C(=NNC(=O)C1=NC)
	C(=O)OC1=C(N(C(F)(F)(F))C=CC=C1)	CSCN=CN1C(=CC=C1C(=O))
	CN1C(=CN=C1NC=CC=NC2=C(CCCC2))	CC1=C(NC(=O)C(=O)NC1=O)
	CC(=O)COC1=C(C=C(Cl)C=C1)	CSC(=O)N1C(=NN=C(C(=O)C1))
	C(N1C(=C2C(=CC(F)=CC=C2)CC1))	C1C(=NC=N1)N=C2C(=NC(C)CNC2)
	CN1C(=NN=C1C(F)(F)(F))C=CC=C	C=C(C(=O)N1C(=CC(C(F)(F)(F))=C1))
	C1=C(C(=O)CC(Cl)C1=CC=C)	COC(=O)N1C(=CC=C1CN(C))
	CN1C(=C2N(=NN=NC2=CC1))	COCN1C(=CC=C1F)N2C(=CCC2)
	CCN1C(=CN=C1OCCOC(=O))	CC1=C(C(=O)NC(=O)C1=C)
	C=NC=NC(=O)COC1=C(C(=CC1))	CCSC1=C(N2C(=CN=C2)NC1)
	C=COC1=C(NC2=C(C=CC=C2F)N1)	CC1=C(C(=O)NC2=C(C(=O)NC21))
	C=C(Cl)C=CC=CC=CC(=O)O	CON(C(=O)N1C(=NC=C1)C)
	C=CC=NC1=C(NC2=C(C(=O)NC2C1))	C1C(=CC=CC(=N1)CCNS(=O)(=O)(S(=O)(=O)))
	C=C1C(=NN(C)C=CC1=CC=C)	C1C(=NC(C(=O)NC1=NC=C))
	C1C(=C2C(=NN=C2)C=C(C1))	C(=O)=C(C(=O)C1=C(C=CC1))
	C1N(=CC=C1CCOC2=C(CCN2))	COC1=C(C(=O)N=C2C(=NNC21))
	C=CC=C(Cl)C=NC(=O)OC(=O)	C(=O)C1=C(N=C(C2=C(CSC21)))
	C(=O)N=C1C(=C(O)C(=O)CC1)	CC1=C(C(=O)NC(=O)C1=C)
	C=C(Cl)C=C(C)C=CC=CC=C	CN1C(=CC=C1F)(CC(=O)N)
	CC=CC(N1C(=CN=C1)C=CN)	CC1=C(C(=O)NC2=C(C(=O)NC21))
	C=CC(=O)OC(C(=O)C=C(Cl))	C(OC1=C(CCCN2C(=NC=C21)))
	C1=C(NC(=O)NC1=CC=CC=C)	C1=N(C(=O)C2=N(SC(C)=NC2C1))
	CC=CC=CC=CC=CC=C(OC(=O))	C(=O)NCC1C(=C(F)C=CC=C1)
	CCOC1=C(C(=O)N=C1)C=C	COC1C(=CC=N1)N2C(=CSCC2)
	C1=C(C(=O)C2=C(C(=O)NC2C1))	C(=C1C(=NN=C1)C(=O)C2C(NCCN2))
	CC1=C(C(=CC=C1C=CN(C)))	C(=O)CN1C(=NN=C(NC1=C))
	COC1=C(C2=C(N(=NN2C=N1)))	CC1=C(SC(=CC(C1=O)C(=O)))
	C1=C(N(=C(C2=C(C(=O)CCC21))))	CCNN1C(=CC=C1)C(=O)NN
	C(Cl)=CC=C1N(=NN(CC1=C))	COCC1=C(N=C(NC(=O)C1=O))
	CSCC1=C(C=CC=C1Cl)C=CC	CC1N(C(=O)C2=C(=NC=C2N1))
	C(C(F)(F)(F))=CC=CC(=O)OC(=O)O	CC1C(=C2C(=CC=C2O)C(=O)NC1)
	CC=NC1=C(C(C(=O)O)=CC1)	C1=C(C(=O)C2=C(CN(C2=C1)))
	CC1=C(C2=N(N=CSC2=CC1))	CC1(=NC(=O)NC(=O)CC1=C)
	COC1=C(C(=O)C=CC1)C(=O)	CON1C(=C2C(C=C3C(=NN=C3)CC2)CC1)
	C1=C(C(=O)NC1=CC=CC=C)	CC1=C(C2=N(SC=C2CSC1=O))
	C1=C(C2=C(C(=O)NC2=CC1))	CCCCOC1=C(C(=C2C(=NC=C2)C1))
	CC1=C(N2C(=NN(C2=CC1=C)))	CON1C(=CC=N1)N2N(C(=O)CC2)
	CCN1C(=C2C(=NN=C2)C3=C(NCC3C1))	CC1=C(C2=C(CC=C2)N=N1)
	C=NC=C1C(=CN=C1)NS(=O)(S(=O)(=O))	CSC=C1C(=NSC(=O)NC1=N)
	C1=C(C=C2N(S(C(=O)N=C2))C1)	CSN1C(=NC=CC=C1NC2=C(CCC2))
	C1=C(C(=O)NCC1=CC=CC=C)	CN(C)C1=C(N=CC=N1)C=C
	CC(=O)N1C(=CC=C1CCC(C))	C(=O)N1C(=CC(SC1=CC=C))
	C1=C(NC(=O)C=C1)C=C(Cl)	C1(CNC2=C(=NC=C2SC1=C))
	COC1=C(N2C(=NN=C2)C3=C(CCNC3C1))	CN=C1C(=C2C(=NNC2=NN1))
	C1=C(C(=O)NC2=C(C(=O)CC21))	CC1=C(NN2C(=NC=C2C1=O))
	C(=O)OCC(=C1C(=CN=CN1))	COC=C1C(=C(=NNC=C1C=C))
	C=C(Cl)C=C1N(SN2C(=NN=C2)C1)	C(=O)NC1=C(C(=O)NC(=O)C1)
	C1=C(C(=O)NC2=C(C(=O)NC21))	C1=C(NC(=O)NC2=C(SC(=O)NC21))
	C=C(C(F)(F)(F))C=C(C)C(=O)C(=O)	C1=C(C(C)N=C1N2C(=C(=NN2)))
	C1C(=CC=C1)C2=C(NC3=C(CCC3)C2)	CCSC1=N(C(=O)C(=O)C(=O)N1)
	CSC(=O)C=NC(=O)COC(=O)	CN=C1C(=NC(=O)N(C1=CC))
	C=NC(=O)OC(C)=CC=CC=C	COCN1C(=CC=CC=C1NC(=O))
	C1C(=NN=N1)C2=C(C3=N(SCCC3(C)NC2))	CSC1=N(C(=O)NC2=C(=NCC21))
	C=C(CC1=C(C=CC=C1N(=S(=O)(=O))))	C=NC(=O)NC1=C(=CN(C(=O)C1))
	C1=C(N=C(Cl)C=C1C=CC=N)	C1=C(C(=O)C2=C(N=CN2C1))
	CC1=C(C2C(=C3C(=CC=C3C)CC2)NC1)	COCC(=O)NCN1C(=CC=C1)
	C1=C(C=CC=C1CCCC(=O)O)	CNNC(=O)C1=C(N=CC=C1C)
	C=C(O)C1=C(C=CC(=O)CN1)	COC1C(=C2C(=CC=C2ON1C))
	C(=O)N1C(=CC=CN=C1OC(N))	C=C1C(=NCN(C2=C(N=CN=C21)))
	C=C1C(=C2C(=CC=C2C(F)(F)(F))CCN1)	C(=N)C=C(F)C1=N(NC(=O)NC1)
	CC1=C(N(N=O)NC1=NN=NN)	CNOC(=O)N1C(=CC=C1OC(F))
	CC(=O)C=C(F)C=CC=CC=C	C=CN1C(=C(S(=O)(=O)C(F)(F)(F))C=C1NC2=C(CNC2))
	C=C(N)C=CC=CC=C(C(=O))	C1=N(C(=O)N=NN2C(=CC=C21))
	C1=C(C=CC=CC1=CC=C(C))	CC1=C(C(=O)NC1=CC=CC=C)
	C1=C(C=CC=C1)CCC(C2=C(NCC2))	C1=C(C(=O)C2=C(C(=O)NC2C1))
	C1=C(CC(=O)N2C(=NN(C=C21)))	C=C1C(=NC(=O)C2=N(N(C)NC21))
	CC=C1C(=C2N(=NN=C2CN1))	COC1=C(NC(=O)C2=N(C(=O)NC21))
	CC=CC=CC=CC=CC=C(C(=O))	COCN1C(=C2C(=NC=C2)C=CC1)
	C1=C(C(=O)NC2=C(C(=O)NCC21))	CC1=C(C2=C(C3=C(C=CC=C3)CCN2CC1))
	CSC1=C(C(=O)CN2C(=NN=C21))	C1=C(C(=O)N=C2C(=NC(SC21)))
	C1C(=CC=C1)C2=C(C3=C(NCCC3)CC2)	CN(C(CC(=O)C1C(=NC=C1)))
	C(Cl)C=C(Cl)C=CC=CC=CC=C	C1=N(N(C(=O)C1=CC=C(C)))
	C1C(=CN=C1N2C(=CC=C2C))	CN=NOC1=N(C(=O)N=CC=C1)
	C1=C(NC(=O)NC1=CC=CC=C)	C1=N(C(=O)N(C1=O)C2=C(CCC2))
	C=CC=NC=C(O)C=C(N)C=C	C(=O)C1=C(NC(=O)NNC1=C)
	CN(C1=C(N2C(=CC=C2OC1)))	CN1N(C=C2C(=NC=C2)C(N1))
	CCCCC(C(=O)N1C(=NN=N1))	C1=N(CC(=O)C(=O)NC1=C)
	C=NC(=O)OC1=C(CC(=CC1))	CN1C(=CC=N1)C2=N(NC3=C(NCC3)N2)
	C=NC1=C(C(=O)NCC1=CC=C)	CN(C)N=C1C(=NN2C(=CC=C2)C1)
	C=CC=CN=C(N)N=C(Cl)C=C	CCC1=C(C2=C(CCC2)C=C1)
	COCCOC1=C(N2C(=NN=NN=C2)CC1)	CN1C(=C2C(=CC(C)=C2)CC1)
	C1=C(C(=O)NC2=C(C=C(C21)))	CNC(=O)C1=C(C(=O)NC(=O)C1)
	C=CC=NC(=O)OC1=C(C(=O)CCC1)	C1=C(CN2C(=CN=C2N1CCC))
	CC1=C(C2=N(SNC2=CC1=C))	C1=C(CNC=C2C(=NC(=O)N21))
	C(=CC=C(C(=O)OC(C)=O))	CC=C(F)C(=O)NC(=O)C(=O)
	CC(=O)CC1=C(NC(=O)C=C1)	C=C1C(=NN2C(=NC(N)C2=N1))
	CC(C)=CC=C1C(=C(Cl)C=C1)	C(=O)N1C(=CC(C2=C(C(=O)NN21)))
	C=CN=CN=CN=C(Cl)C=CC=C	C=C1C(=C2C(=C3C(=CC=C3)CN2CC1))
	CC1=N(SC2=C(CN3C(=CN=C3N2)C1))	C=CC1=C(C(=O)N(C(=O)CC1))
	C(F)=CC=NC(=O)C1=C(N=CNC1)	C1=C(CN=C2C(=C(F)C=CC21))
	C(=O)COC1=C(NC(=O)C(=O)1)	C(=O)NC(=O)C1=C(NC(=O)NC1)
	C=CN=C(Cl)C=C(C)C=CC=C	CC1=C(N2S(C3=C(N=CC=C3)CC2CC1))
	C(C)OCOC1C(=C(F)C=CC=C1)	C(=O)N1C(=CSC=C2C(=NCC21))
	CN1C(=CC=C1N=CN=C2C(=CCNC2))	CN1C(=CS(C1=O))C=CC=C
	C=C1C(=CNC(=O)C1=CC=N)	COCC1=C(C(=O)NC1=O)N=C
	CN1C(=CC=CC=C1OC2=C(CCCC2))	C1=C(CN2C(C3=C(C=CC=C3)CC2)N1)
	C1=C(N=C2C(=C3C(=CC=C3)CC2)C1)	COC1(C=C(N2C(=CC=CC=C2)CC1))
	C=NC=CN=CNC1=C(N=C(CC1))	CNC(=O)N1C(=CC=C1N(C))
	C=C(OC)C=C1C(=NN=C1)	C1=C(NC(=O)C1C2=C(C(=O)NC2))
	C1=C(C=CC=CC1=C2C(=NNN2))	COCN=C1C(=C2C(=NC=CC=C2)NC1)
	C(=O)C=C(Cl)C=CC=C(C(=O))	CC1N(C(=O)C(=O)C1=CC=C)
	CN1C(=C2N(=NN=NN2CC1=C))	CCOC(=C1(CC(=C2C(=NC=C2S1))))
	CC(=O)N1C(=NN=C(CC1=C))	C(=N)N1C(=C2C(=NC=C2)NCC1)
	C(C)=NC1=C(C(=O)NC1=C)	COCN1C(=CC=C1C(=O)NNC)
	C1N(=CN=C2C(=C(C(=O)OC21)))	C=C(NCC1=C(NC(=O)C1=O))
	CCOC1=C(C=CC=C1)C(O)=C	C1=C(C(=O)C(=O)C1=CC=C)
	C=NC=NC1=C(C(NC1=CC=C))	CN1C(NC(=O)N2C(=CC=C21))
	CN1C(=NN=C1OC2=C(C3=N(SNSC3CC2)))	C1=C(C(=O)NC1=CC=CC=C)
	COC1=C(C(=O)C=C1N=CN=C)	CC=C1C(=NN=N1)CN2C(=CCC2)
	CCN1C(=NN=C1OC(=O)N(C))	C=COC1=C(N(C(=O)C1=CC))
	C=C(C(=O)O)C=CC=NC(=O)	C1C(=NC=N1)C(=O)NC2=C(NCC2)
	C=CC=C(Cl)C=CC=CC=CC=C	COC1=C(C(=O)N(C1=CC=C))
	CSC1=C(C=CC2=C(C=CC=C21))	C1=C(C2=C(C(=O)NC2=O)CCN1)
	C1=C(C(=O)CC(=O)C1=CC)	COC1=N(C(=O)NC(=O)C1=C)
	C=CC=CC(C)NC1=C(C=CC=C1)	C(C1=C(C=C2C(=NC(=O)C2N1)))
	C=CC=C(OC(N)=NC(=O)N=C)	C=CC(=O)N1C(C(=O)CC1=O)
	C=NC1=N(C(=O)NCC1=CC=C)	COC1=C(C(=O)NC(=O)C(=O)N1)
	CC=NC(=O)(C1=C(NC(=O)C1))	C=C1C(=NC=C1)N2C(=CCS2)
	CCC1=C(C2=C(C(=C(C(F)(F)(F))C=C2)CC1))	CC1=N(C(=O)N(C1=CC=C(F)))
	C1=C(C(=O)N(C1=CC=C(F)))	CC(=O)C1=C(CC=C1NC(=O))
	C=C1C(=CC=CN1N=C2C(=CCC2))	C(=NC1=C(NC(=O)N(C)C=N1))
	C=CSC(N)C1=C(C(=O)C=N1)	C=1C(CN2C(=CC=NC2=N(C1)))
	CC1=C(C=C(C2=C(C=CC=CC21)))	CN1(C(=O)C2=C(N=CC=C2)CCS1)
	CC=CN=C1N(=CC=CC1=CC=C)	CON1C(=NC=C1)C2=N(NC(C2))
	C=CC=CC=CC=C(CC(=O)O)	C=CC(=O)N1C(=NN=C1)N2C(CCCC2)
	C=C(C=CC=CC=CC=CC=C(N))	CC1=C(NC(=O)C1=NC=CC=C)
	C1=C(C=CN=C1N=CC=CC=C)	CN(C=C1C(=NN=C1Cl)CC2=C(CNCC2))
	C=CC=C(C1=C(C=CC(=O)(CC1)))	CON1C(=NN=C1C2=C(N=NC2))
	C(=C(F)C(=O)O)C=CC=CC	C1=C(NC(=O)NC(=O)C1=C)
	CCC1=C(C(=O)C=C1C=CC=C)	CC=C1C(=NN=C2N(C(=O)NC21))
	C1C(=C(Cl)C=CC1=CC=CC=C)	CNC=NNC1=C(=NC2=C(NC=C2)C1)
	C(O)C(=O)N1C(=CC=C1)O	CSN1C(=NN=C1N(C)NC(=O))
	C(Cl)=CC=CC=CC1=C(NC(=O)NC1)	CN(C(=O)N1C(=CC=N1)NC)
	CC=C(C(=O)O)C=CC=CC=C	COC1=N(C2=C(NC(=O)C2=C(N1)))
	C=CC1=C(C(=O)N2C(=CN=C2)C1)	CO(CN1C(=C2C(=CN=C2C)CC1))
	C=CC=CC=CC=C(O)C=O	C=CC(=O)N1C(=C2C(=CC=C2)NC1)
	C=NC(=O)C1=C(N2C(=CC=NC2CC1))	C1=C(C=C2C(=CC=CC=C2)C1)
	CC1=C(C(=O)CC1=CC=CC=C)	CN(C(=O)C1=N(C=CC=C(N1)))
	CC1C(=CC=CC=C1)C=CC=C	C(=O)C1=N(C2=N(C(=O)NC2CC1))
	C=CC=C(OC1=C(CC(=O)C=C1))	COCN1C(=CC(S(=O)(=O))=C1F)C(=O)
	CSC1=C(C(=O)C(=O)C=C1)	C=C1C(=CC(Cl)=C1)C(CCC)
	C1=C(C(=O)CC2=C(C(=O)CC21))	C=C1N(C(=O)SC1=CC=CC=C)
	C(=O)OC(=O)NC1=C(C=CC1)	C=C1C(=NN2C(=CC=C2N1))
	C(=O)OCCOC1=C(C=CC=C1)	C1=C(NC(=O)NC2=C(C(=O)CC21))
	CC=CC=CC=C1N(=NN=C(N)C1)	CN1C(=C=C(C(=O)N1C(=O)))
	C=C(Cl)C=CC=CN=CN=CC=C	C=CC(=O)N1C(NC(=O)N=C1)
	C(Cl)C=CC(=O)N1C(=CN=C1)	CC1=C(C(=O)NC(=O)NC1=C)
	C=C(OC(=O)C(=NO)SC=S(=O))	C=CC(=O)NC1=C(N(C(=O)N1))
	C=C(Cl)C=CC=C(F)C=CC=C	C=NN1C(=C2C(N3C(=CC=C3)CC2)CC1)
	C(=O)N1C(=C(O)C=CC1=C)	CN1C(=CC=CC=C1OC2=C(CCN2))
	C(C(F)(F)(F))C=C1C(=NN=N1)C=CC	C1C(=NN=NC=C1OC(=O)NC)
	C1=N(S(CCC1=CC=C(C(=O))))	CSC1=N(C2=C(N=CC=C2)CCC1)
	C(=O)N(C1=C(C=CC=C1)C)	C(=O)SC(=O)OC1=C(C(=O)NCC1)
	C(=O)C=CC=CC=C(C(=O)C)	CN=CC=C(C(=O)N1C(=CC=N1))
	C1C(=CN=C1CC(=O)N2C(=CCNC2))	C=C1C(=NN(C1=CC=C(C(=O))))
	C1=C(C(=O)N2C(=NN=NC2C1))	C(C1=C(CC2=C(N=CC2=C1)))
	CC=CC=CC=CSC1=C(C=CC=C1)	C(=O)N1C(=NC2=C(C(=O)NC2)C1)
	C1=C(C(=O)C(=O)NC2=C(NCC21))	CC1=C(C(=O)NC2=C(N=CC21))
	C=CC=C(C(=O)O)NC(=O)O	C=CC(=O)C1C(=NC(O)C1=C)
	C1=C(N2N(=NN(CC2=NC1=C)))	CON1C(=C2C(=NN=CC=C2CC1))
	C(=O)NC(=O)C1=C(CCC1=C)	C(C)=C1C(=NC=C1CCCC(=O))
	C=C1C(=C(SC2=C(C(=O)CC21)))	C=1C(=CC=C2C(C(=O)N=C2)C1)
	C=C1C(=NN=NC1=CC=CC=C)	CC=C(C1=C(SC(=O)N1N=C))
	C(C(F)(F)(F))=CC=CC=CC=CC=CC=C	CC(=O)NC(=O)N1C(=CC=C1)
	C(C(F)(F)(F))=NC(=O)C=C1C(=NN=C1)	COC=NC1=C(C(=O)NC(=O)N1)
	C1=C(C2C(=C3C(=CC=C3CC2)CC1))	COC1=C(CCN2C(=CC=C21))
	C=C(OC)C=CC=CN=CN=C(Cl)	CN(=C1C(=CC=C1)C2=C(CCC2))
	C=CC=CC=CC=C(Cl)C=CC=C	CC1=C(NC(=O)NC(=O)C1=C)
	C1=C(N2C(=C(OC)C=C2)CCC1)	CC1=N(CCNC1=C2C(=NC=C2))
	C=C1S(N=C(C1=CC=CC=CC))	C=CN1C(=C(=CNC(=O)N1O))
	C=CC=C1C(=NN=N1)C(F)(F)(F)	C=CC=C1N(C(=O)C2=C(N=NN2C1))
	CC=CC=C(C1=C(C(=O)C(=O)NC1))	C1=C(C(=O)C(=O)C1=CC(C))
	C=C(OC1=C(C(=O)C=C1C=N))	C1=N(C2=C(N3C(=NC=C3)CC2)CCC1)
	C1C(=CNC=N1)C=CC=CC=C	C(C=C1C(=C=NC1=NC=NC(N)))
	CCCN1C(=CN=C1SC(N=C))	CC=C1C(=NNC(=O)C1=CC=N)
	C1=C(CC(=O)N2C(=NN=NN21))	C1=C(SC(=O)CC1=CC=C(N))
	C=CC=CC=C(Cl)C=C(Cl)C(=O)	C(=C1C(=NNC(=O)C(=O)C1))
	C(=O)C=C(N)N=CN=C1N(=NNC1)	C=CN1C(C(=O)N2C(=NC=C2)N1)
	C1=C(C2C(=CN=C2C=C1)C)	CON1C(=CN=C1C(=O)N(C))
	C=NC1=C(C2=C(CNC2=CN1))	C(=N)C1=C(C(=O)N2C(=CSC2)S1)
	C1=C(N2C(=NN=CN=C2OC1))	CCSC(=O)N1C(=C(O)C=N1)
	C1S(NC(=O)(C1=CC=CC=C))	C(F)=C1C(NC(=O)C1=CC=C)
	C1=C(C(=CN1C=CC=CC=CC))	C(=S)ONCC1=C(C2C(=CC=C2)CCC1)
	C=CC=CC=CC=CC(O)C(=O)	C=CC(=O)N1N(C(=O)NC1=C)
	C(Cl)C(N1C(=NN=N1)NSNS)	CN1C(=C2C(=NC=C2)CN(C1))
	C=CC=CC(C1=C(C(=O)C=CC1))	C1=C(CC(=O)C1=NC=CC=C)
	C1=C(C(=O)C=CC=C1)C(O)	CSC1=C(C(=O)NC(=O)C1=C)
	CC=C1N(=NN(C1=O)NC(=O))	CN(C=C1C(=NN=C1)C)NC(C)
	C1=C(C(=O)N=C(O1)C2=C(NCC2))	C1=C(NC(=O)NC2=C(C(=O)NC21))
	CCCSC1=C(C=CN=C1N=CN=C)	CN1C(=NC=CC=C1C(=O)NC)
	C=C(O)C1=C(C=C(O)C1=C)	COC1=C(C(=O)N=C2C(=NNC21))
	C=NC(N1C(=C2C(=CN=C2Cl)CC1))	C1=N(C(=O)NC(=C2C(=NNC21)))
	C(=O)(C(=CN=C1C(=CC=CC1)))	CN=CC1=C(N=C(N(C1=O)C))
	C=CC=C(Cl)C1=C(CC(Cl)=C1)	C1=N(NC(=O)C2=C(C(=O)NC21))
	C=CN=C(Cl)C=CC=CC=C(OC)	CSC(=O)CC1=C(=NN=CC=C1)
	CC1=C(C(=C2O(C=CC=C2S1)))	CON1C(=NC=C(C1=CC=CC=C))
	C=NC1=C(C(=O)NC1=CC=C)	CSC1=N(CC2=C(N=CC=C2C(F)(F)(F))C1)
	CC1=C(C2=C(C(=O)N(C2=NN1)))	C1=C(C2=C(C(=O)NC2=NC1))
	C=CC=CC=CC=CC=CC=CC=C	C=C1C(=NC(=O)NNC1=CC=N)
	C=C1C(=CN=C1)N(C)C=CC	CC=CC=C1C(=NC(=O)NC1=C)
	C=CC=CC=C(NC1=C(NC(=N1)))	CC1=C(C(=O)NC2=C(C=CC21))
	C1=C(C(=O)C(=O)CC1=CC)	C(=O)=C1N(C2=N(C(=O)NC2CC1))
	C=NC(=O)CC1C(=C(C(=C1)))	C(=O)NC1=C(C(=O)N2C(=NNC2)S1)
	C=CC=NC(C(=O)C(=O)O)=C	C1=N(N(CNC1=CC=C(=O)))
	C(C(C(=O)O)=NC=CC=C(O))	CN1C(=CC=CC=C1)C2=C(CCN2)
	C(O)CC1C(=C2C(=CN=C2(C))CS1)	COC1=C(C=C(C(=O)NC1=C))
	CSC1=C(SC2=C(C=CC=C2)N1)	C(=O)C1=C(NC(=O)C2=C(NCC21))
	C=CC(=O)N1C(=CC=C1C(N))	CC1C(C2=N(C3=C(N=CC=C3)CC2C(C1)))
	C=CC(=O)C1=N(C=CC=C(C1))	COC(=O)N1C(=NC=C1N(N))
	C1=C(C(=O)C(=O)N2C(=CCN21))	C1C(=C2C(=CN(=NN(C2=CC1))))
	C=C1N(=C2C(=C3C(=NN=C3CC2)CC1))	C=C1C(=NCC2=C(C(=O)NC21))
	CC=C(C1=C(CC(=O)C(=O)1))	COC(OC)C(=O)N1C(=CC=C1)
	CC1C(=C2N(=C3C(=CC=C3)CC2C(C1)))	C=C1C(=NNC(=CC1=CC=C(F)))
	C1=N(NN=C(OC1=CC=CC(=O)))	C=C1C(=NNC(=O)NC1=CC=C)
	C=C(Cl)C=C1C(=CC=C1OC=O)	C=CC(=O)NC1=C(C(=O)CC1)
	CC=C(C)C1=C(N2C(=NN=C2NC1))	CSC1=N(NC(=O)C2C(=NN=C21))
	C(=O)N1C(=CN=C1F)N=C(C)	COC=CC=C1C(=NC=C1COC(C))
	CN1C(=CN=C1NC=NC(=O)O)	CC=C1C(=NC(=O)C1=C(N))
	C1=C(N2C(=CN=C2O)CC1=C)	C(=O)C1=C(CC(=O)N2C(=CCN21))
	CC1=C(N2C(=CN=C2)C3=N(NSC3C1))	C=C=C1N(CC2=C(=NC=C(N2C1)))
	CCN1C(=NN=C1OC)C=CC=C	C1=C(NC(=O)C1=CC=CC=C)
	CC=NC1=C(C(=O)NC1=NC=C)	C1=N(C=C2C(=C(NOC2=C1)))
	C1=C(C=C(C1=CC=C2C(=NNCC2)))	C1=N(NC(=O)C2=C(C(=O)CC21))
	C1C(=C(N=CN1C=CC=C(Cl)))	C=CCC1=C(NC(=O)NC1=O)
	C(O)CC1=C(C=CN=C1)CCC	COCOCCC(=O)N1C(=NC=C1)
	CCNC1=C(N2C(=CC=C2CC1))	CN=CC(=O)NC(=O)NNC(=O)
	CC1=C(C2=C(C(=CC=C2)CC1))	CN1C(=NC=CN=C1)N=C2C(CCC2)
	C(Cl)=CC=CC=C(O)C=CC=C	C(N=C1C(=NN(NC(=O)C1=C)))
	C(SC1=C(NC(=O)C1=CC=C))	C=C(NC1=N(CN=C2C(=NN=NN21)))
	C1=C(C2=N(CCC2=C(C1=C)))	CC1=C(C2=C(=CSC2=CC1))
	CC1=C(SC2=C(NC(=O)C2=C1))	COC1=C(C(=O)NC(=O)C1=C)
	CC1=C(N=C(C1=CC=C(Cl)Cl))	CON1C(=C2C(=CC=CC=C2)CCC1)
	C=CC=CC=CC(=O)OC(=O)(C)	C=C(C(=O)C1=C(NC(=O)C1))
	CNC1=C(C(=O)C(=O)NC1=C)	C(=C1C(=NNC1=NNC(=O)C))
	C1C(=NN=C1C2=C(NC(COC2)))	CC1=C(C(=O)N2C(=NC=C2)N1)
	C1=C(NC2=C(C=C(OC2=C1)))	COC=C1C(=NN=C1)C2=C(NCC2)
	C1=C(C2=C(NCC(=O)C2=NC1))	C=CC(=O)NC1=C(NC(=O)N1)
	COC1=C(C=CC=C1S(=O)(=O)S(=O)(=O)(Cl))	CSC(=O)N1C(=NC=C(C(=O)N1))
	C(=O)C1=C(C(=NO)(C(=O)CC1))	CC1=C(C2=N(SC(=O)C2=NC1))
	C=CSC(N)N=CN=C(F)C(=O)	CC=CCC1=C(C(=CC=C1C)N)
	CC1=C(N=CN=C1OCOC2=N(SNN2))	C1=C(CCC2=C(C(=O)N(C=C21)))
	C=CC=C(C)C1=C(N=CN=CN1)	C(=O)SC(=O)N=C(C1=C(NNC1))
	C1=C(C(CN2C(=C3C(=CN=C3)CC21)))	C1=N(C(=N)NCC1=CC=CC=C)
	C=CN=C1C(=CC=CC1=CC=C)	CC(=O)C1=C(CC(=O)C1=C)
	CC=CC=CC=C(C(=O)C(=O))	CSC1=C(NC(=O)C=CN1C(=O))
	C(C(F)(F)(F))C=CC=C(F)C1C(=CN=C1)	C=C1C(=NN2C(=NC=CSC2=C1))
	CC=C1C(=CC=C1)C(C2=C(CCCN2))	C(=O)N1C(=C(F)C=C1CC2C(NCC2))
	C=CC=CC(=O)C=C(C(=O)C)	CC1=C(C(=O)N=C2N(NC(=O)N21))
	CNC(=O)N1C(=NN=C(C1=C))	CC1=C(N(C)C2=C(C=CC=C2)CC1)
	C1=N(C2C(=CC=C2OC1=CC))	C1=C(C(=O)NC2=C(N=C(NN21)))
	C(=O)NC(=O)C=C(C(=O)N)	C1=C(C(=N)N2C(=CC=C2)CC1)
	C(CC1C(=CC=C1Cl)C=CC=C)	CC1C(=CC=N1)N=C2N(CCN2)
	C(=O)N=C(C1=C(C(=O)C(F)C1))	C1(C=C2C(=NN=CC=C2NC1))
	C(=O)C=CC=CC=CC=CC=CC	C1=C(C2=C(=NN=C(C3=C(CCC32)N(C1))))
	CC=C(N1C(=CC=C1NS(=O)(=O)(C(F)(F)(F))))	CCC1C(=NC=C1OCNC(=O)C)
	CC1=C(C(=O)C2=N(C(=O)NC2C1))	CN1C(=C2C(=NC=C2)C(C)C1)
	COC1=C(C2=C(C3C(=CC=C3C(C2)C(C1))))	CNN1C(=CC=C1)NC2=C(SCC2)
	CN=C(C1=C(C(=O)C=C1))	C=C1N(C(=O)NC(=O)NC1=N)
	C1=C(NC(=O)C1=CC=C(Cl))	C1C(=C2C(=CC=C2)C(=O)CC1)
	C1=C(CN2C(=CC=C2C1=CN))	CC1=N(C(=O)NC1=CC(C)=N)
	C=NC(=C1C(=NNN1)C(=O))	C=C1N(C(=O)C2=N(C(=O)NC2(C1)))
	C(=O)C1=C(NC(=O)N2C(=CCC21))	CN1C(=C2C(=C(SC2=CC1=O)))
	C=CC=C(C(=O)O)C1=N(NNN1)	C=1=C(NC2=N(NC3=C(C(=O)CN3)C2C1))
	CC=CC=CC=CC=CC=CC=CC=C	C1=C(NC(=O)C2=N(CC(=O)NC21))
	C=CC=CC=CC=C(N)N=CC=C	C1=C(NC2=C(=NC3=C(C(=O)NC3C2)C1))
	C(=O)C1=C(C=CC1=CC=CC)	CNC1=C(C(=O)N=C1C(=O))
	C1=C(C(=O)NC2=C(C=CC=CC21))	COC1=N(N2C(=CC=CC=C2Cl)CC1)
	C=NC(=O)OC(N)=NC=CC=C	C1(NNC(=O)CC2C(=NC=C21))
	C1=C(N2C(=C3C(=CN=C3OC2)CC1))	CC1(=NC(=O)NC1=CN=C(C))
	C1=C(C(=O)C(C1=CC=C(N)))	C1=C(C=C2C(NNC(=O)C2=C1))
	C(Cl)=C(C=CC=CC=CC=C(F))	CN1C(=NN=CC=C1NC(=O)C)
	CC=CC=C(C(=O)O)C(=NO)	CC1=C(C2=C(C(=CC2=CC1)))
	CN=C1C(=CN=CS1)C(=O)O	C=C=C1C(=NC(C)C(=O)NN1)
	C1=C(C(=O)NC2=C(NC(=O)C21))	CSC(=O)NC(=O)C1=C(C=CN1)
	COCC(C(=C1C(=CN=C1)C(Cl)))	C=C=C1S(CC(=O)NC(=O)N1)
	CC1=C(C=CC=C1C(=O)CC(C))	CC1N(=NN=CC=C1C(=O)N=C)
	C1=C(C(=O)N2C(=CC=CC=C2)C1)	C1=C(CN=N1)C2=N(NCC2=C)
	C=CC=CC=CC(=O)C(C(=O))	CN(COC(=O)N1C(=CC=C1))
	C=CC=C(O)C1=C(C(=O)C=CC1)	C1C(=NC=C1)N(CC2=C(CCC2))
	C1=N(CC(=O)C2=C(C(=C)SC21))	C1=C(C2=N(C(=O)NC(=O)N2CC1))
	CC1=C(CC2=C(C=CC=CC2=C1))	C=CC(=O)NC(=O)NCC(=O)
	C1=C(C(N)=NC=N1)C=CC=C	CC(=O)C1=N(CC(=O)C1=C)
	C=CC=CC=CC=C(Cl)C=CC=C	CC1=C(C(=O)NC(=O)C(=O)C1)
	C1=C(C(=O)N(C1=CC=CC=C))	CC1=C(C=CC=N1)C(=O)N2C(CCN2)
	C1=C(C(=O)N(CC1=CC(=O)))	CNNC(=O)SC1=N(C(=O)N=C1)
	C=C(Cl)C1=C(N=CC=C1)CN	C(=O)NC(=O)C1=C(C(=O)CSC1)
	C=C1C(=C(F)C=CC=C1C=C)	CSC1=N(NC(=O)C2=C(C(=O)NC21))
	C1=C(NC(=O)C=C1NC=C(O))	CN1C(=NC=CC(Cl)=C1CCOC)
	C=CC1=C(C(NC(=N1)C(=O)))	CN1C(=CC2=C(C(=O)NC2=C1))
	C(O)CCN1C(=NN=N1)C=NN	C=C=C1C(=NC=C(NC1=CC=C))
	C1=N(CCC(=O)(C1=NC(=O)))	CC1=C(CCN2C(=CC=C21)N)
	C=CC=C(O)C(=O)C(=O)C=C	CN1C(=CC=NN1C(=O)NC(=O))
	CC1=C(C2=C(NC=NC2=NC1))	CCN1C(=C2C(=NN3C(=NC=C3)C2)CC1)
	C(=O)C(=CC=CC=CC=CC=C)	CC1C(=NN=C1NC(NC(=O)N))
	C1C(=CC=C1C)C(OC(=CC=C))	CN1C(=CC=C1CC2=C(C(=O)NCC2))
	CC1=C(C(=CC=C1)C(=O)C)	COC1=N(C=C(NC(=O)C1=C))
	C(C(F)(F)(F))=C1N(=NN=C(O1)C=C)	C=NOC1=N(N(C2=C(C(=O)NC2N1)))
	CC1=C(C=CC=C1)(C)	C(=S)C1=N(C(=O)N(C2=C(CCC21)))
	C1C(=C2N(=NN=CN2C=C1C))	COCOC1=C(C=CC(F)=C1Cl)
	C=C1C(=CN=CN1C(=O)O)C	CN1C(=NC=CS(C1=O))N=C
	C1C(=CC=CC1=CC=CC=C(Cl))	C=NC1=C(C2=N(C(=O)C(=O)C2CC1))
	C=C(NC1=C(C(=O)C(O)C=C1))	CN1C(=CC2=C(N3C(=CC=C3)CCC2)C1)
	CC=CC=C(C1=C(C=CC=C1))	CC1=N(C(C)N2C(=NC=C2)CC1)
	CN(C)CC(=O)N1C(=CC=C(C)1)	CONC1=C(N(CC2C(=NC=C21)))
	CC1=C(CNC(N1C2C(=CN=C2)))	C(=O)C1=C(C2=C(NCC2=CC1))
	C1=C(NC2=C(C=C(O)C2=C1))	C(=O)N1C(=C2C(=CNC2=NS1))
	CC1=C(C(=O)C=CC1=C(Cl))	CC1=N(NC2=C(C=CN2)C1=O)
	C1=C(C(=O)C2=C(NC(=O)C2C1))	CC1=C(C2=C(N=CC(F)=C2)CCC1)
	C=C1C(=CC=CC=C1)CC(C)	C(Cl)=C1C(=NCC(=O)NC1=C)
	C1=C(C(=O)(C2C(=NNC2=C1)))	CNC1=C(N=NC=C2N(C=CC=CN21))
	C1C(=C2C(=NN=NN2CC1=C))	C=CC(=O)NC1=C(NC(=O)C1)
	C1C(=C(O)C(=O)C2=C(C=CC21))	CC(=O)C1=C(CN2C(=NC=C2S1))
	C1=C(C(=O)NC(=O)C1=CC)	C1C(=NC=C2C(=CC=C(F)C21))
	C1=C(N2C(=NN=NC2=CC1=C))	C=NC(=O)N1C(=NC=C1OCN)
	C=NC1=C(NC(=O)C1=CC=C)	COC1=C(NC(=O)C1=CC=C(Cl))
	CSC(=O)N1C(=NN=N1)C(O)	C1=C(N=C(NC2=C(N=CC=C21)))
	C=CC=CC=CC1=C(C(=O)C=CC1)	COC1=C(N2C(=CC=C2)SC(N1))
	C=C1C(=CN(C)C(=O)NC1=O)	COC1=C(SC(=O)C=NN1C(=C))
	CCN1C(=NN=C(C)1)SC=NC	CN1C(=CC=C2C(=C(Cl)C=C21))
	COC1=C(CN2C(=CC=C2O1))	CC1=N(C2=N(C(=O)NC2=NC1))
	C=CC=CC=C1C(=CC=CC(=O)1)	CC1=N(N2C(=C3C(=CC=C3)SC2CC1))
	C1=C(C=CC=C1NC=C(N(S(=O)(=O)Cl)))	CC=C1C(=NNC(=O)C1=CC=C)
	C(C(F)(F)(F))=NC(=O)C=CC=CC=CC	CCSCC(=O)N1C(=CC=C1F)
	C(=O)N1C(=NN(CC1=CC=N))	C1=C(C2=C(CC(=O)N2N=C1))
	C(OC)C1=C(C2=C(C(=CC=C2NC1)))	CN=C(SC(=O)C1=C(CSC1=N))
	C=CC(=O)N=C(C(F)(F)(F))C=C(C=C)	CC=C(NC1=C(SC(=O)C1=C))
	C1=C(C2=C(NC(=O)CC2=NC1))	COC1=N(C(=COC(=O)C1=O))
	C1C(=CC=C(O)1)N=C(N)C	CNC1=C(CN(C2=C(N=CC=C21)))
	CSC1=C(N2C(=NN=NN=C2)CC1)	C=NC(=O)C1=C(C2=N(C(=O)CC2(C)SC1))
	C=C1C(=CN=C(N)C1=CC=C)	CC1C(=NC=CC=C1OC(=O)C)
	C1=C(C(=O)(CC1=CC=C(Cl)))	COCN1C(=CC=C1F)N2C(=CSC2)
	CC=C(O)C=CC=C(Cl)C(=O)	CN1C(=C(N)N=C1)SC2=C(NCN2)
	C=CN(C)CC1C(=CC=CC=C1)	CN=CC(=O)OC1=C(C(=CC=CN1))
	C=C(N1C(=CN=C1CC2=C(CSC2)))	COC1=C(N2C(=NN=C2)C(=O)C1)
	CSC1=C(C=CC=C1)N=C2C(CNCC2)	C1=N(C(=O)CN1C=NC=C(C))
	CC1=C(C(=O)C=C1)NC(=O)	CN1N(N(N)C2=C(N=C(N=C2)C1))
	C=CC=CC=CC=C(F)C(Cl)=C	C1=N(C(=O)N(CC2=C(C(=O)NC21)))
	C=NC=C(C(=O)NC(=O)O)C	C=C(NC(C)=C1C(=NN=CC=C1))
	C=C1N(N2N(=CC=C2C=C1))	C(=NC(=O)C1=N(C=C(NC(C1))))
	CC1=C(C=C(C2=C(C(=O)NC21)))	CC1=C(C(=O)NC(=O)NC1=N)
	C=C(O)C=CC=CC1C(=NN=C1)	CN1C(=CC=C1)C(=O)N(C)
	CN=C1C(=C2C(=NN=NN2CN1))	CSC1=N(NNC2=C(N=CC=C21))
	C1=C(N2C(=C(O)C=CC=C2)CC1)	C1=N(C=C2C(CC(=O)NC2=C1))
	C=NC=NC=NC=C1C(=NN(CC1))	CN(NC(=O)C(F)(F)(F))N1C(=CC=C1)
	C(F)=CC=C(C(=O)CC(=O))	C1=C(C(=O)NCC1=CC=CC=C)
	C1=C(C2=C(NC(=O)C=C2)NC1)	CN1C(=NC=C1)C2=C(N=C(Cl)C2)
	COC(=O)C1=C(C(=O)CC1=C)	COC(=O)C1=C(C(=O)NC1=C)
	C1C(=NN=N1)C=CC=CN(C)	C(=O)C1=N(C(=O)C(N)C=C1)
	C=C1C(=CN=C2C(C(=O)C=CC21))	COC1=C(C(=CC1=CC=CN=C))
	C=CC=C(F)C=CC=C(Cl)C=N	C=C1N(NC(=O)NC1=CC=C)
	C(CN1C(=CN=C(C)1)C=C(C))	CNC1=C(C(C)=C2C(=CC=C2)C1)
	C1C(=C(OC1=CC=C(C(=O))))	CN1C(=CC=C1N=CSC(N(C)))
	C(=O)NC(F)=CC=C(C1=N(SNN1))	CN(S(=O)(=O)(S(=O)(=O)))C1=C(C(=NN=C1))
	CN1N(=NN=C1OC(C(=O)OC))	CC(=O)N1C(=NSC2=C(C=CN21))
	C1C(=CN=C1C(=O)C(=O)C)	C1=C(NC(=CC(C1=CN=C(Cl))))
	C=CC=CC=CC=CC=C(C=C(O))	C=CC1=N(N(C)CN2C(=NC=C21))
	C=C(C)C(C1=N(N2C(=CC=C2)CCN1))	CC1=N(C(=O)N(C1=NC=CC))
	C1=C(C=NC1=CC=C2C(=CCNC2))	C1=C(C(=O)NC2=C(C(=O)CN21))
	C1C(=C(F)C=C1)C(C)C(F)	CC1C(=C(F)C=C1C(=O)N2C(CCS2))
	C=NC=CC=CC=CC=C(NC(=O))	CC(=O)C1=C(N2C(=CC=C2CC1))
	CC=CC=C1C(=CN=C1)C(C(C))	COCC1=N(N=CC(=O)NC1=N)
	C1=C(C2=C(C(=O)N(CC2=CC1)))	CN1C(=C2(C=CC=CC=NC2=CC1))
	C1=N(C2=C(C(=O)C(=O)NC2CC1))	C1=C(C(=O)NN1C2=C(N=CC2))
	CN1C(=CC=C(F)1)N2C(=NNN2)	CN=CC1=C(N=C(NC(=O)N1))
	C1=C(NC(N=C1)C2=C(N=CC2))	C1=N(C(=O)NCC1=NN=C(C))
	CC=C1N(=NN(C2=N(N(=CN21))))	CC1=C(N(C)C2=C(N=NC=C2)N1)
	C1(C(C2C(=C3N(=CN=C3CC2C(C1)))))	CC(=O)NC1=C(=NNC=CC1=C)
	C1C(=NN=C1OCC(F)=C(C))	C=CC1=C(C(=O)NC(=O)NC1)
	C(=CN=C(O)CO)=CC=CC=C	C(=O)N1C(=NN=CCN1C(=O))
	CC1=C(N2C(=C(OC2=CC1=C)))	C(=NC1=C(NC(=O)C1=CC=C))
	C(C1=C(C=C2N(=NN=C2C1)))	CC1=N(C(=O)C2=C(CC(=O)N2C1))
	CCSC1=C(C(N)=C2C(=CC=C2C1))	COC1=C(N2C(=CC=C2C)C=C1)
	C=CC=CN=CC=CC=CC=CC(=O)	COC1(C2=C(N=CC=C2)C(=O)NCC1)
	CCN1C(=C2C(=CN=C2OC1=C))	C=C1C(=NC(=O)NC1=NC=C)
	CN=CNCCN1C(=NN=C1)O	CC=C(C1=C(C(=N)NC(=O)N1))
	C1=C(C(=O)C=CC1=CC(=O))	C(=O)C1=C(C2=C(CN=C2)CC1)
	CC1=C(CC2=C(C=CC=C2Cl)NC1)	CN=C(N1C(=CC=C1Cl)C2=C(CCC2))
	C=CC=C(N)C(=O)OC(=O)N	C(NC(=O)C1=C(CN=CN=C1))
	C(O)C1=C(C(=O)NC1=CN=C)	C1=N(CN(C1=NC=CC(C(=O))))
	CC1C(=C2N(=NN=C2(CC1)))	CC(=O)NN1C(=CC=C1CC(=O))
	CC=NC=NC=CC=C(OC)C(=O)	CC1=C(C(=O)NC(=O)C1=C)
	CN1C(=CC=C(O)1)C=CN	CC1C(=C2C(=N(C=CC=C2NC1)))
	CN1C(=CC=C1)C2=C(C(=O)NCC2)	CC(=O)NC=C1C(=NC(Cl)=C1)
	CSC1=C(N2C(=NN=NN2C(=O)N1))	COC=C1C(=NN=C1C(=O)N=C)
	C1=C(C2=C(C(=NNN2CC1=C)))	CSC=C(C1=C(C(=O)C=C1N))
	C=NC(=O)NC1=C(CC(O)=N1)	C1=C(NC(=O)N=CC1=CC=C)
	CC=CC(Cl)=CN=C(N)C=CC=N	CCN1C(=NN=C1CC(=O)C2=C(NCC2))
	CCOC(=O)N1C(=CC=C1C(F)(F)(F))	C(C)C(=O)N1C(=CN=C1CC)
	C1=C(C=C(C)C=C1)C(S(=O)(=O)(C(F)(F)(F)))	COC=C(C1C(=NC=C1)C(=O))
	C=CC=CC=CC=C1N(=NN=NN1)	C1=C(C2=C(NC(=O)CSC2=NC1))
	CC=CC=CC=CC=CC=C(C(=O))	CC1=N(C(=O)NC2=C(CC(=O)N21))
	CC1=C(N2C(=CN=C2F)NC1)	CCN1C(=C(S)C=C1OCC(=O))
	C1=C(C(=O)C2=C(C=CC=CC2)N1)	C1=N(CC(=O)N2C(=CC=C21))
	CC1=C(C(=O)CC1=CC=CC=C)	CNNC(=O)C1=N(N=CC=C1C)
	CC=C(OC(=O)NC(=O)OC(=O))	CC1=N(C=CN(C(=O)N1C(=O)))
	C1C(=NN=N1)C2C(C(=O)CC2)	C=C1C(=NC(=O)C1=CC=C(C))
	C1=N(NNC(=O)(C1=CC=C(Cl)))	C=COC1=N(C=C(OCN1)C(=O))
	CCSC1=C(C(=O)C=C1)C(=O)	CC1=C(C(=O)N2C(=CC=C2)CC1)
	C(SC)1=N(N2C(=NN=C2)CC1)	CN1C(=C2C(=CC=C2)CC=C1)
	CC=NC1=C(C2C(=CC=C2C)CCN1)	CCNCC1C(=NN=C(C)C=C1C)
	C=NN(C1=C(C=CC1=CC=CC))	C1=N(C2=C(C(SC2=CC1=C)))
	COC(=O)C1=C(C(=O)C=C1)	CC1=C(C(=O)NC2=C(C(=O)NC21))
	C(Cl)SC1=C(C=C(C1=NC=C))	C=CN1C(=C2C(=NC=NC2=CC1))
	C=NC=NC=NC1=C(C=CC=C1)	CN1N(CC(=O)N2C(=CC=C21))
	C1=N(S(CNC1=NC=C(OC(=O))))	CC1C(=CC=C2C(=CC=C21))
	C(C(F)(F)(F))=NC=NC=CC=CC=CC=C	C(COC1=C(C(=NC=C1)C2=C(CCC2)))
	C(=O)C1=C(C=CC=CC1=O)	CC1(C(=O)N2C(=CC=C2)CC1)
	C1=N(N2C(=C(OC2=CC1=C)))	C1=C(C(=O)N(C)C1=CC=C)
	C(=O)OC1=C(C(C)=CC=C1)	C(=O)C1=C(C(=O)NC(=O)CN1)
	C=CC=CC=CC=CC(F)(C(=O))	COC1=C(C(=O)N=C2C(=NCC21))
	CC1=C(C(=O)NCC1=O)C(=O)	CCC1=C(C2=C(=NN=CC=C2CC1))
	C=NN=NC1=N(CC(=O)C=C1)	C=COC1=C(NC(=O)C1=NC=C)
	CC1=C(CC2=N(N=C(F)C2=C1))	CC(=O)N1C(=NC=NC1=O)N
	CN1C(=NN=C1NC=CC=C2C(NCC2))	C1=C(NC(=O)C1=CC=C(C))
	C1=C(C(=O)N2C(=CN(C2=C1)))	C1=N(CN2C(=CC=NC=C2)C1)
	C(Cl)=CC=C(OC(=O)N1C(=NNN1))	CC1=N(C(=O)C2=C(N=C(SC2)C1))
	CN(C1=C(C(=O)C=CC=C1))	C(C)C(=O)N1C(=CC=C1F)
	CN1C(=CN=CC=C1)N=C(C(C))	C(=O)NC1=C(C(=O)N=C1C)
	C1=C(C2C(=CN=C2S(=O)(=O)(S(=O)(=O)1)))	C(C1=C(N2C(=CC=NC2=N(N1))))
	C(=O)N1C(=C(C)C=CC1=C)	COCC1=N(C2=C(N=CC=C2)NCC1)
	C=CC=CC=CC=CC=C(C=C(Cl))	C=C=C1C(=NCNC(=O)C1=C)
	CC1=C(C=C(OC1=CC=CC=C))	CC1=C(C(=O)NC(=O)N=C1)
	CC1=C(C2=C(C=CC=C2)C(C1))	CON1C(=CC=N1)C=C2C(=NCCC2)
	C=CC=CC(=O)C1=N(SNC1=C)	CC(=O)N1C(=CC=C(Cl)C=C1)
	C=NC(=O)N1C(C(=O)C=CC1)	COC1=C(N2C(=NC=C2)CCC1)
	CC1=C(C(=O)C2=C(C=CC=C2N1))	CN(C(=O)C1=C(N2C(=NC=C2)CC1))
	CC=NC(=O)OCC(=O)OC(=O)	CC1=N(N2C(=NN=CC=C2)CC1)
	C=CC=CC=CN=CN=CC=C(O)	C=C1C(=C2C(=NC(=O)C2=CC1))
	C=NC(=O)C1=C(C(=O)NC1)	CN1C(=CC=N1)C(=O)NCOC
	C(F)=CC=C(C1=C(C=CC1=C))	COC1=C(=NNC(=O)N(C1=N))
	C(=O)C1=C(C(=O)C(=O)CC1)	CC1=C(NC(=O)C1=CC=CC=C)
	C=CC=C1C(=NN=C2N(SNN21))	CN1C(=NN=C1CCNC(=O)CO)
	C=C(N)C=CC=CC=C1S(N=CN1)	CNN(CC1=C(CC2=C(N=CC=C2)C1))
	CSC1=C(C=CC=C1C=NC(N))	C=NN1C(=CN(C1=CC=CC=C))
	COC1=C(C(=O)NC(=O)C(=O)1)	CC=CC(C(=O)C(=O)N(C(=O)))
	C1=C(C(=O)N2C(=C(N)N=CN2)C1)	COC1C(=C2C(=CC=CC=C2)CC1)
	C(=O)=CC(=O)OC1=C(NC(N)C1)	CON1C(C(=O)N2C(=CC=C2)N1)
	C1=C(C(=O)CCC1=CC(=O))	CSC1=C(N(CC2C(=CC=C21)))
	CCCN1C(=NN=N1)NOS(=O)Cl	CC1=C(C2=C(C(=O)NC2=C(C1)))
	CC=NN(C(C1=C(N=CN=C1)))	CON(C(=O)C1=N(C(=O)N=CC1))
	CN(CC)OC(=O)N1C(=NN=N1)	CSC(=O)C1=C(C(=O)NC1=O)
	CN=C(OC(N1C(=CC=C(C=C1))))	CN=C1N(C(=O)C(=O)NC1=C)
	CSC1=C(C(=O)C(=O)NC1=C)	C1=C(C(=O)CC2=C(C(=O)NC21))
	CC(OC(=O)O)=CC=CC=CC=C	C=C1C(=NNSC2=C(C(=O)NC21))
	C=CC=CC=CC=C(C=CC=CC=C)	CN1C(=NC2=C(N3C(=NN=C3)CCC2)CC1)
	C1=C(C(=C2C(=CC=C2)C1))	CN1C(=C2C(=NN3C(=NC=C3C2)SC1))
	CC=C1N(S(CSC2=C(C=CC=C21)))	COC1=C(C(=O)C(=O)C1=C)
	CC1=C(C2=C(C(=O)N=C2)CC1)	CC1=C(C(=O)N=CC=C1Cl)C
	CC=C(Cl)C=CC=CC=CC=CC=C	CN1C(=NNC2=C(N=CC=C21))
	CC1=C(C(=O)NC(=O)C1=C)	CNOC1=C(C(=O)C2C(=CC=C2)CN1)
	C=NOC1=C(C(=O)NC1=CC=C)	COC1=C(C2=C(N3C(=NC=C3CC2)CC1))
	CC=CC=CC=C(C(=O)NC(=O))	C1N(C2C(=NN=C2)C=CC1)
	CNC(=N)N=CC=C(C(=O)O)	C(=O)NC1=N(C(=O)N(C(=O)C1))
	CCCN(CCN1C(=CC=CC=C1O))	CSC1=C(N=CC(C)=C1OCCN)
	CNC(=O)N1C(=C2C(=NN=C2C(C1)))	C1C(=NC=C1C)C(=O)NC2=C(CNCCN2)
	C1S(N(=C(C1C(=N)N=CN=C)))	CNN1C(=C(F)C=C1F)C(=O)
	C(F)=CC=CN=C(C(F)(F)(F))C=CC=C	CC1=C(C(=O)N(C2=C(C(=O)CN21)))
	C=C1C(=C(F)(SC2=C(C(=O)NC21)))	CN1C(=CC=C1N2C(=CC(=O)NC2))
	C(=O)C1=C(C2=C(NC(=O)N2CC1))	CC=C1C(=N(C(=O)C(=O)NN1))
	C1=C(C(=O)C(=O)C=C1CC)	C=C=C1C(=NC(=O)C=CN1C)
	C1=C(C(=O)C(=O)C2=N(SNN2C1))	CSC1=C(NC(=O)C=C1OC(=O))
	C=NC1=C(NC(=O)N(C)C=C1)	CN1C(=CC=CC=C1CNC(=O))
	CC1=C(C2C(=CN=CN=C2C(C1)))	COC=C1C(=C2C(=CC=C2)CCN1)
	C1C(=NN=C(C1=NO)SC=NC)	COCSC(=O)N1C(=NN=CC=C1)
	C=C1N(NC(=O)NC1=CC=C(Cl))	C1=C(C(=O)CC1=CC=CC=C)
	CC=C(C1=C(C2C(=CN=C2C(F)(F)(F))CC1))	C1=C(NC(=O)C2=C(C(=O)NC21))
	C=C(C(=O)CO)C=C(Cl)C=C	CSC1=N(C2=N(C(=O)NC2=NC1))
	CC=C1C(=C2C(=C(F)C=C2C(C1)))	CC1=C(N=C(NC2=C(NC(=O)N21)))
	CSC(CC1=C(C=CC=C1F)C=N)	CNCCN1C(=NC=C(C)N=C1)
	C1=C(C(=O)NC2=C(C(=O)CC21))	CCCC(=O)N1C(=NN=CN=N1)
	C=C(O)C(C(=O)C(=O)C(=O))	C=C1C(=CC2=N(C(=O)NC2C1))
	COC1=N(N=C(Cl)C1=CC(=O))	CON1C(=C(ON)C=C1)C(=O)
	C1=C(C(=O)NC1=CC=CC=C)	CN=CC(=O)NC(=O)NC(=O)
	C(=O)N1C(=NN=C(NC1=CC))	C(=O)N1C(C(=O)NC1=CC=C)
	C1=C(C2=C(C(=O)CC2=CC1))	C=C(C)C1=C(NC(=O)C1=C)
	C=C1C(=CC=CC=C1)C(C)C	CC1=N(NC(=O)C=NC1=C(Cl))
	C1=C(N=C(C)C1=CC=CC=C)	CSN=NN=C1N(C(=O)NC1=C)
	C=C(O)C(C1=C(C(=O)C=NC1))	COC1=C(C(=O)C2=C(N=NN2C1))
	C1=C(C2=C(CC(=O)N2C=N1))	COC1=C(C(=O)NC1=NOC=C)
	C1=C(NC2=C(C(=O)NC2=C1))	C(C1=C(C2=N(NC(=O)C2=CC1)))
	C(Cl)=CC=CC=CC=CC=CC=C	CNC1=N(NC(=O)N=NC1=CS)
	C1=C(C2=C(C=C(C2CC1=C)))	C=C1C(=NNC1=CC=CC(Cl)=N)
	CC(C)C=C(N1C(=CC=C1))	COC(=O)N1C(=CC=C=C1)C
	C=CC=C(O)C1=C(N=C(OC1))	C=C1C(=CC(C)=C2C(=NC=C21))
	C1=C(C=C(O)C1=CC=CC=C)	CCNC1=C(N=NC=C1NNN(C))
	C=CN=C(C1=C(N2C(=NN=NN2)CC1))	C1=N(CC(=O)N2C(=CNC(=O)N21))
	CC=C(C1=C(C(=N)N=C1))	CCN1C(=CC=C1C(=O)C2=C(NCC2))
	CC=CC=CC=CC=CN=C(C(=O))	CC=C(O)N1C(=NN2C(=CC=C2N1))
	C1=C(C2=N(SN=NN=NC2=CC1))	C(=O)N(C1=C(NC(=O)C1=C))
	C=NC(=O)C1=C(C(=O)NC1)	COC1=C(N2C(=CC(Cl)=C2)CC1)
	C=C1C(=NN=C(OC1=C(F)C))	C=C1C(=NC(=O)C1=C=CC=C)
	C=C(N(Cl)C=CC=CC=CC=C(F))	C(=O)N(CCC1C(=CC=CC=C1))
	CC1=C(C2=C(NC(=O)C2=CC1))	CN1C(=C2N(C3=C(C=CC=C3C(C2)C(N1))))
	C1=C(N=C(O1)C=C2C(=NNN2))	COCCN1C(=NC=C1NCC(=O))
	C=CC=C(Cl)C=C(C(=O)O)C	C(=O)C1=C(C(=O)NNC(=O)N1)
	C1=C(C(=O)(CC1=CC=CC=C))	C(=NCCN1C(=NN=C1N=C2C(CCCN2)))
	COC(=O)N1C(=NN=C1CCN(C))	CC1=N(C(=O)C2=C(C(=O)NC2C1))
	CN(C1=C(C=CC1=CC=CC=C))	C1=N(C(C)=C2C(=CSC=C2)N1)
	C1=N(SNC1=CC=C(C(=O)N))	CSC(=O)N1C(=CC=C1)C2=C(CCC2)
	C1=C(C(=O)CC1=CC=CC(=O))	C=C=C(CNCN1C(=NC=N1)C)
	C1C(=C2C(=NN=C3C(=CN=CC32)C(C1)))	C(=O)NC(=O)C1=C(CC=N1)
	C(C(F)(F)(F))=CC=CC=CC=CC=CC=C	C=C=NCC(=O)C1=N(C(=O)NCC1)
	CC=CC=CC=CC=C(C(=O)C=C)	C(F)C(=O)C1=C(C(=O)N=CC1)
	C(N=C(CC1=C(C=NC=N1)C))	C=CN=C(N=NC1=C(NCC1=C))
	C1C(=CC=C1)OC(=O)C2=C(NCCC2)	CNCC(=O)C1=C(C(=N)N=C1)
	C=CC=CC=C(F)C=NN=NC=C	CC1=C(C(=O)N=CC(Cl)=C1)
	C1C(=CC=CC=C1)C=CC=C(N)	CN1S(NC2=N(CN3C(=CN=C3)C2N1))
	C=C(Cl)C=CC=C(C=CC=CC=C)	CC1=C(C(=O)N=NC1=CC=C)
	C1C(=NN=NC1=CC=CC=CC=C)	CSC1=C(NC2C(=CC=C(N=C2N1)))
	CC1=C(C2=N(SCC2=CC1=C))	C(=S)N=C1N(C(=O)N2C(=NNC2(C1)))
	C1(C2C(=NN=C2)CC(S(=O)(=O)1))	CCC(=O)CN1C(=C(Cl)C=C1)
	C=CC=C(C)C1=C(C(=O)C=C1)	C(=O)=C1N(CC2=C(C(=O)NC2C1))
	C=CC(OC(=O)N=C1N(N(=CN1)))	CN1C(=CC=C1)SC2=C(C(=O)NCC2)
	C=C(C1=C(C(=O)C2=C(C=CN2C1)))	C=C1N(CC2=C(C(=O)NC2=C1))
	C1C(=C2C(=CC=C(C2=NC1)))	CC1C(=NN=N1)C(=O)NC2=C(CCCC2)
	C1=C(C(=O)C=C1NC(=C))	C1=C(CC2=C(=NC(F)C=C2C1))
	C1=C(C(=O)NC1=CC=C(F))	CSCC1=C(N=C(F)C=N1)CC
	CC=CC=C(OC1=N(SN=N1))	C=1C(=NN=C1)C2=C(C(O)CC2)
	C1=C(C2=C(NC(=O)NC2=CC1))	CON1C(=NN=CC=C1)C2=C(CCCC2)
	C=CSC1=C(CC(=O)C1=CC=C)	CN1C(=CC=C1)C2=C(C=C(CC2))
	C(O)=CC=CC=CC=CC=C(N)	C(=O)NC1=C(N=C(C(=O)CC1))
	C=CSC(N=C(C(=O)C(=O)O))	C(=O)NC1=C(NC(=O)CC1=O)
	C1N(=NN(C1=CC=CC=CC=C))	CC1C(=NN=NC=C1)CC2=C(NCC2)
	C=C(C1=N(SN2(C(=O)C(=O)NC2C1)))	C(=O)C1=C(NC(=O)NC1=C)
	C1=C(C2=C(CC(C2=CC1=C)))	C1(NN2C(=CC=CC=C2)C(S(=O)(=O))CC1)
	C1=C(C(=O)N2C(=CC=CC2)N1)	CCSC(=O)N1C(=NC=C1OC(C))
	C1=C(C=CC=C1Cl)C=CC=C(C)	CCN1C(=CC=CC=C1)CC2=C(CCCSC2)
	CC=C(NC1=C(NC(=O)N=C1))	CC=CC(=O)N1C(C(=O)C(=O)N1)
	COC1=C(CC2=C(C=CC=C2N1))	C=CN1C(=NN=C(OC1=CC=C))
	C(Cl)C=CC=CC=CC=CC=CC=C	CN1C(=CC=NC(C1=O)C(=O))
	CC1=C(C2=C(C(=O)C=CC=C2)CC1)	C(=O)N=NC1=C(C(=O)N(C)C1)
	C1(C2=C(C(=O)NC2=CC(=O)N1))	C(F)C1=C(SC(=O)C1=NC=C)
	C1=C(N(C(F)(F)(F))C=CN=C1NC(=O))	COC1N(C(=O)NC2C(=NC=C21))
	C(=O)C1=C(C=CC1=O)C=C	C=NNC1=C(N(C(=O)C1=CC))
	CSC(C(=O)NC1C(=NN=C1))	C(NC1=N(C=CC(C(=O)C1=O)))
	C=CN(CCCC1=C(C=CC=C1C))	CCOC1=N(C=C2C(=CC=C2O1))
	C=CC=CC=CC=C(N)NC(=O)	CC1=C(C(=O)NC2=C(N=CC21))
	C1=C(C(=O)C=CC=C1)C(=O)	COC(=O)N1C(=CC=NN(C1=S))
	C1=N(C(=O)NCC1=CC=CN=C)	CSCC1=N(C2C(=CC=C2)NCC1)
	C=C(O)C1=C(NC(=O)C1=C)	CCC1=C(C(=O)N2C(=NN=C2)NC1)
	C=CC1=C(C2=C(C=C(C)C=C2N)CCC1)	COC1=N(NC2=C(N=CC=C2N1))
	CC=CC=C1C(=NN(C1=NC=N))	COC(=O)C1=C(C(=O)SC1=C)
	CC=C1C(=NN=C(OC1=CC=C))	CC(=O)NC(=O)C1=C(NC(=O)N1)
	C(N)=CC=CC=CC=CC=C(O)	CN1C(=CC=C1)C2=C(SCC(N)C2)
	C=CC1=C(CC2=C(C(=O)C=C2C1))	C(=S)NC1=C(CC(=O)N1C=C)
	C1=C(C(=O)N(C2=C(C(=O)CC21)))	CCC(=O)N1C(=CC=C1)C2=C(CCCS2)
	C(=O)OCC1=C(C=C(O)C1=C)	C(=N)C1=C(C2=C(N=CC=C2)CCC1)
	C=C1C(=CN=C1)C(CO)OCC	CCC1=C(NC(=O)C(=O)N=C1)
	C(Cl)C=CC=C(C(=O)O)C=C	CC1C(=NC2=C(C(=O)N=C2)C1)
	CC=C(N)C1=N(NN2C(=CN=C2C1))	COC1=N(N=CC=NC1=NN=NN)
	C=CC1=C(C(=O)NC1=CC=C)	CN1C(=C2C(=NC=C2)CC(F)C1)
	C1=C(NC2=C(C=CC2)(C1=N))	CC1=C(CNC(=O)N=C1C(=O))
	CC1=C(C(=O)C=C(C)(C1=C))	CC=CC(=O)C1=C(CN=C1N=C)
	C=CC=CC=C(F)C=CC(=O)N	CSC1=N(CN2C(=C3C(=NC=C3)CC2)C1)
	C=NC=CC=CC=CC=CSCCC(=O)	C=C(F)C(=O)NC(=O)NC(=O)
	C=NC(=O)OC(=N)N=C(Cl)C	CSC1=C(CC(=O)N=C1C(=O))
	C1C(=CN=CN1)C(=O)C=CS	C1=C(C(=O)N2C(=NC=C2)C1)
	C(=O)C1=C(C(=O)CCC1=C)	CC1=C(NC(=O)N=C1)C(=O)
	C=C(N(C1=C(C=CC=C1N)))	COC1(C(=O)N2C(=CC=C2OC1))
	CC1=C(C=C(F)C=N1)C(=O)	COC1=C(C2=C(C(=O)NC2=CS1))
	C=NSC1=C(C(=O)C(=O)C(N1))	C=C1C(=NN2C(=CC=C2C1=C))
	CCC(C1=C(CN2C(=CC=C2)C1))	COC1C(=NC(S(=O)(=O))=C1C(=O)N)
	CN1C(=CN=C1C)N(CC(F)(F)(F))C=C	C(=O)NC(=O)N1C(=CC=CN1)
	CC1=C(C(=O)NC(=O)N=C1)	CC1=C(C2=C(C(=O)N(C2=CC1)))
	COC(=O)C1=C(C(N)=NC=C1)	CC1=N(C(=O)C2=C(N=CC=C2C1))
	CCCC1=C(N(=C2C(=NN=C2N1)))	CC1=C(SC2=C(C(=O)NC2=C1))
	C(=O)C=C(Cl)C=C(C)C(=O)	CN1C(CC(=O)N2C(=CC=C21))
	C1=C(N2C(=NN=NN(C2)C=C1))	C1=C(NCC2C(=NC(F)=C21))
	C=CC=CC=CC=CC=CC(C(=O))	CN1C(=CC=CC(C1=C(=O)))
	C1=C(C(=O)NC1=CC=CC=C)	CN1C(=C2C(=CC=C2)C=CC1)
	C=NOC(=O)(C1=C(N=CNC1))	CC1(C2=N(C(=O)NC2=CC=C1))
	CNCCN1C(=CC=CC=N1)C2=C(CCC2)	COC1=C(CSC2C(=NN=CC=C21))
	C1=C(C=CC=C1OCCCCC(=O))	CC1=C(C(=O)CNC(=O)C1=O)
	C=CC1=C(C(=O)NC(C(=O)1))	CCN(C(=O)N1C(=NN=C1F))
	C(F)(NN1C(=CC=C1CC))	CN1C(=NC=C1C)(C)
[truncated: 8,873 more rows]

## Sheet: Sampling
Enforced	Ngrams	Prior	Random
[truncated: 10,000 more rows]

## Sheet: Sampling 1k
Enforced
[truncated: 1,000 more rows]
