# Supplementary material for: DrugSynthMC: An Atom-Based Generation of Drug-like Molecules with Monte Carlo Search
Source: J Chem Inf Model. 2024 Sep 9;64(18):7097–107. doi: 10.1021/acs.jcim.4c01451 (PMC11423341; doi:10.1021/acs.jcim.4c01451)
Supplement: Supplementary file 3 — ci4c01451_si_003.xlsx [file ci4c01451_si_003.xlsx]

## Sheet: Manuscript ID
DrugSynthMC: an atom-based generation of drug-like molecules with Monte Carlo Search
Milo Roucairol1, Alexios Georgiou1, Tristan Cazenave1*, Filippo Prischi2*, Olivier E. Pardo3*.
1 LAMSADE, Université Paris-Dauphine, Pl. du Maréchal de Lattre de Tassigny, 75016 Paris, France
2 Randall Centre for Cell and Molecular Biophysics, School of Basic and Medical Biosciences, King’s College London, London SE1 1UL, United Kingdom.
3 Division of Cancer, Department of Surgery and Cancer, Imperial College, Du Cane Road,
London W12 0NN, United Kingdom
* Corresponding authors:
Tristan Cazenave - tristan.cazenave@lamsade.dauphine.fr
Filippo Prischi - filippo.prischi@kcl.ac.uk
Olivier E. Pardo – o.pardo@imperial.ac.uk

## Sheet: Supplementary File 2 - molecula
smiles random	smiles ngram	SMILES FDA	Num H Donors R	Num H Donors N	Num H Donors F	Num H Acceptors R	Num H Acceptors N	Num H Acceptors F	Molecular Mass R	Molecular Mass N	Molecular Mass F	Num Atoms R	Num Atoms N	Num Atoms F	Num Hydrogens R	Num Hydrogens N	Num Hydrogens F	logP R	logP N	logP F	Num Rotatable Bonds R	Num Rotatable Bonds N	Num Rotatable Bonds F	Num C R	Num C N	Num C F	Num N R	Num N N	Num N F	Num O R	Num O N	Num O F	Num F R	Num F N	Num F F	Num S R	Num S N	Num S F	Num Cl R	Num Cl N	Num Cl F	Num Cycles 5 R	Num Cycles 5 N	Num Cycles 5 F	Num Cycles 6 R	Num Cycles 6 N	Num Cycles 6 F	Num Cycles 7 R	Num Cycles 7 N
C(F)1=C(CCC=CC1=S)N=O	C(C=CN=CN=C(SC1=C(C=CC1)))	C[C@@H](S)C(=O)NCC(=O)O	0	0	3	3	2	4	171.196	192.287	163.198	17	25	19	6	12	9	2.6538	3.1536	-0.4945	1	3	5	7	10	5	1	2	1	1	0	3	1	0	0	1	1	1	0	0	0	0	1	0	0	0	0	1	0
C(N=S(=O))=CC=1S(NN=NS(C1))	C(C1=C(C(=O)NC2=C(C(=O)NC21)))	COc1ccccc1OC[C@H](O)CO	1	2	2	6	2	4	220.304	164.164	198.218	16	20	28	4	8	14	1.4194	-0.5552	0.4272	2	1	8	4	8	10	4	2	0	1	2	4	0	0	0	3	0	0	0	0	0	0	1	0	0	1	1	1	0
C(OC=C=CC=S(=O))(Cl)1(NC=NN1)	C(CSC1=C(C=C(C=C1Cl)OC))	C#C[C@]1(O)CC[C@H]2[C@@H]3CCc4cc(OC)ccc4[C@H]3CC[C@@]21C	2	0	1	5	2	2	219.653	202.706	310.437	19	23	49	6	11	26	-0.3268	3.4606	3.9156	3	5	4	6	9	21	3	0	0	2	1	2	0	0	0	1	1	0	1	1	0	1	0	1	0	1	3	0	0
C(S(=O)Cl)1=C(=NN2N(N=NN=CSN2N1))	C(C=NC1=C(C=C(C1=CC(=O))))	CC(=O)N1CCN(c2ccc(OC[C@H]3CO[C@@](Cn4ccnc4)(c4ccc(Cl)cc4Cl)O3)cc2)CC1	2	0	0	10	2	7	266.699	147.177	531.44	18	20	64	3	9	28	-0.1709	1.6561	4.2058	1	3	8	3	9	26	8	1	4	1	1	4	0	0	0	2	0	0	1	0	2	0	1	2	1	0	3	0	0
C(C(SC=S)F)1(=NN=CSN=C1)	C(C(=O)C1=C(C=CC(=O)C1))	C[C@@H]1CCO[C@H]2Cn3cc(C(=O)NCc4ccc(F)cc4F)c(=O)c(O)c3C(=O)N21	0	0	2	6	2	6	221.307	136.15	419.384	16	18	49	4	8	19	2.0893	1.0308	1.3528	2	2	5	5	8	20	3	0	3	0	2	5	1	0	2	3	0	0	0	0	0	0	0	0	0	1	4	1	0
C(Cl)SN(S(=O)(S(=O)(=O)Cl))N1N(=CN=C1)	C(OC(F)(F)(F))N1C(=NN=C1C(=O)C)	COc1cc2c(cc1O)CCN[C@]21CS[C@@H]2c3c(OC(C)=O)c(C)c4c(c3[C@H](COC1=O)N1[C@@H](O)[C@@H]3Cc5cc(C)c(OC)c(O)c5[C@H]([C@H]21)N3C)OCO4	0	0	4	7	5	15	311.197	209.127	761.85	19	20	97	4	6	43	0.2079	0.9746	3.41324	5	4	12	3	6	39	4	3	3	3	2	11	0	3	0	3	0	1	2	0	0	1	1	1	0	0	7	0	0
C(C=S)1N(=NNNN=C1(C=N))	C(C1C(=C2C(=CN=C2OC1)))	O=C(O)CCc1nc(-c2ccccc2)c(-c2ccccc2)o1	3	0	1	7	2	4	170.201	135.166	293.322	17	19	37	6	9	15	-0.16473	1.5049	4.0258	2	1	5	4	8	18	6	1	1	0	1	3	0	0	0	1	0	0	0	0	0	0	1	1	0	1	2	1	0
C(OCl)=C=C1(N=C=CC1OS(=O)(=O)S(=O))	C(CSC1=C(C=CC=C1S(=O)Cl))	O=S(=O)(O)Oc1ccc(C(c2ccc(OS(=O)(=O)O)cc2)c2ccccn2)cc1	1	0	2	6	2	9	269.687	220.746	437.451	19	21	44	4	9	15	-0.0319	3.06	2.625	4	4	9	6	8	18	1	0	1	5	1	8	0	0	0	2	2	2	1	1	0	1	0	0	0	1	3	0	0
C(S(=O))1N(=NC=C1CNS(=O)Cl)	C(C=C(C(=O)(C1=C(N=CN1))))	CN(C)CC[C@H](c1ccc(Br)cc1)c1ccccn1	2	1	0	4	2	2	227.698	136.154	319.246	18	18	38	6	8	19	0.0146	1.1685	3.9277	4	3	7	4	7	16	3	2	2	2	1	0	0	0	0	2	0	0	1	0	0	1	1	0	0	0	2	0	0
C(CC(=S)NS(C=C=O))ON=S(=O)(=O)	C(C1=C(C2=C(NC(=O)C2=CC1)))	CN1C[C@H](C(=O)N[C@]2(C)O[C@@]3(O)[C@@H]4CCCN4C(=O)[C@H](Cc4ccccc4)N3C2=O)C=C2c3cccc4[nH]cc(c34)C[C@H]21	1	1	3	7	1	6	254.314	147.177	581.673	20	20	78	6	9	35	0.2813	1.2765	1.9908	6	1	7	5	9	33	2	1	5	4	1	5	0	0	0	3	0	0	0	0	0	0	1	3	0	1	5	0	0
C(C1=N(N=NN2S(C=CSN=NC21)))	C(C)=CC=CC=CC=CC=CC=C	O=C(N[C@H](CO)[C@H](O)c1ccc([N+](=O)[O-])cc1)C(Cl)Cl	0	0	3	8	0	5	214.279	172.271	323.132	19	29	32	6	16	12	2.6046	3.9733	0.909	1	6	8	5	13	11	6	0	2	0	0	5	0	0	0	2	0	0	0	0	2	0	0	0	1	0	1	0	0
C(OC=S)1C(=NN=C1SS(=O)S(=O))S(=O)	C(CNCC1=C(C=C(O)C(Cl)=C1))	CNC(=O)c1c(I)c(NC(C)=O)c(I)c(C(=O)O)c1I	2	2	3	8	2	4	304.421	185.654	613.915	19	24	29	4	12	9	-0.7431	2.1551	2.5166	3	5	5	4	9	11	2	1	2	4	1	4	0	0	0	5	0	0	0	1	0	1	0	0	0	1	1	0	0
C(C=S)N1C(N=NN=NC1=NC)	C(C(=O)N1C(=CN=CN1C(=O)))	CO[C@@]1(NC(=O)C2SC(=C(C(N)=O)C(=O)O)S2)C(=O)N2C(C(=O)O)=C(CSc3nnnn3C)CS[C@@H]21	0	0	4	5	3	16	184.228	153.141	575.632	20	18	53	8	7	17	1.0644	-0.2786	-1.3975	3	1	11	5	6	17	6	3	7	0	2	8	0	0	0	1	0	4	0	0	0	0	0	1	0	1	1	1	0
C(C)N1(N=N(N=CC(=C1NS(=O)(=O))))	C(F)C=C(Cl)C=CC=CC=CC=C	COc1cc(N2CCC(N3CCN(C)CC3)CC2)ccc1Nc1ncc(Cl)c(Nc2ccccc2P(C)(C)=O)n1	2	0	2	6	0	9	203.227	198.668	584.105	22	25	79	9	12	39	-0.3677	3.9332	5.09	4	5	12	5	11	29	5	0	7	2	0	2	0	1	0	1	0	0	0	1	1	0	0	0	0	0	5	1	0
C(C=S(=O)(=O))1N(=NN=NS(C1=NC(F)(F)(F)))	C(CS)C(=O)C1=C(N=CC=C1)	Cc1cc(C2CCCCC2)n(O)c(=O)c1	0	1	1	8	3	3	273.221	167.233	207.273	18	20	32	2	9	17	1.4358	1.5842	2.44172	1	4	3	4	8	12	5	1	1	2	1	2	3	0	0	2	1	0	0	0	0	0	0	0	0	1	2	1	0
C(OC1(C(=N)N=CN=N1)C=O)	C(C)C1=C(N=CN=C1Cl)C=C	CN(C/C=C\c1ccccc1)Cc1cccc2ccccc12	1	0	0	5	2	1	154.129	168.627	287.406	17	20	43	6	9	21	-0.00063	2.3354	4.985	3	3	6	5	8	21	4	2	1	2	0	0	0	0	0	0	0	0	0	1	0	0	0	0	1	1	3	0	0
C(N1(N=CC=C1S(NSS(=O)(=O)S(=O))))	C(C=COC1=C(C=CC=C1C=C))	CC(C)CN(C[C@@H](OP(=O)(O)O)[C@H](Cc1ccccc1)NC(=O)O[C@H]1CCOC1)S(=O)(=O)c1ccc(N)cc1	2	0	4	8	1	10	273.386	160.216	585.616	21	24	75	7	12	36	-0.1449	3.242	2.5198	6	4	18	4	11	25	3	0	3	3	1	9	0	0	0	4	0	1	0	0	0	1	0	1	0	1	2	0	0
C(C)1=C(=CN=CN=C1NO(C))	C(CS)C(C1=N(N(=NN=C1)))	Cc1ccccc1[C@H](OCCN(C)C)c1ccccc1	1	1	0	4	5	2	151.169	156.214	269.388	20	18	43	9	8	23	0.6367	0.129	3.66262	3	4	9	7	5	18	3	4	1	1	0	1	0	0	0	0	1	0	0	0	0	0	0	0	0	1	2	1	0
C(OCl)=1(SC(=S(=O))N(N=C=S)NNSN1)	C(CO)=NC1=C(C(=C(C(=O)C1)))	CCc1cc2c(cc1N1CCC(N3CCOCC3)CC1)C(C)(C)c1[nH]c3cc(C#N)ccc3c1C2=O	2	1	1	9	3	5	303.803	151.165	482.628	17	20	70	2	9	34	0.4522	0.4624	4.77328	1	3	6	3	8	30	5	1	4	2	2	2	0	0	0	4	0	0	1	0	0	0	0	1	0	1	5	0	0
C(CF)1=N(C2N(=N(N=C2(NC1))))	C(C(=O)C(=O)C(=CC=C(C)))	Nc1nc2c(ncn2CCC(CO)CO)c(=O)[nH]1	1	0	4	5	2	7	155.136	138.166	253.262	17	20	33	6	10	15	0.1055	1.2768	-1.3073	1	5	8	5	8	10	5	0	5	0	2	3	1	0	0	0	0	0	0	0	0	1	0	1	1	0	1	0	0
C(CN(=O))(=CC=S(=O)(=O))N=C(O)	C(C=O)OCOCCN1C(=CC=C1)	Clc1ccc([C@H](c2ccccc2Cl)C(Cl)Cl)cc1	1	0	0	6	4	0	190.18	183.207	320.046	18	26	28	6	13	10	-0.0957	0.6777	5.929	4	7	3	5	9	14	2	1	0	4	3	0	0	0	0	1	0	0	0	0	4	0	1	0	0	0	2	0	0
C(F)S(C1C(=NC=N1)CS(=O)(=O))	C(CCOC1=C(CN2C(=CN=C2)C1))	CC(=O)Oc1cc2c(s1)CCN([C@@H](C(=O)C1CC1)c1ccccc1F)C2	1	0	0	5	3	5	210.255	178.235	373.449	19	27	46	7	14	20	0.067	1.7497	3.891	4	4	6	5	10	20	2	2	1	2	1	3	1	0	1	2	0	1	0	0	0	1	1	1	0	1	2	0	0
C(SC=O)=1S(NCS(N=CN=C1))	C(COC(C1=C(C(N2C(=CN=C2N1)))))	C[N+](C)(C)C[C@H](O)CC(=O)O	1	1	2	7	4	3	219.316	179.223	162.209	17	26	27	5	13	16	1.3063	1.229	-0.4718	1	4	8	5	9	7	3	3	1	1	1	3	0	0	0	3	0	0	0	0	0	0	1	0	0	1	0	0	0
C(CS(=O)(=O))CC1=C(N=CN=N1)SC(F)(F)(F)	C(C=NOC(=C1C(=CC=CC1=O)))	CN(C)CCOC(=O)[C@@H](c1ccccc1)C1(O)CCCC1	1	0	1	6	3	4	287.288	163.176	291.391	25	21	46	8	9	25	1.0275	1.5877	2.1801	5	3	9	7	9	17	3	1	1	2	2	3	3	0	0	2	0	0	0	0	0	0	0	1	1	1	1	0	0
C(CC=O)1N(=C=N(C=NN1S))	C(CN1C(=C(C)C=CN=C1N(C(F)(F)(F))))	C[C@@H](Oc1cc(-c2cnn(C3CCNCC3)c2)cnc1N)c1c(Cl)ccc(F)c1Cl	1	1	2	6	3	6	170.197	219.21	450.345	17	27	52	6	12	22	0.1791	2.2048	5.0377	3	3	7	5	9	21	4	3	5	1	0	1	0	3	1	1	0	0	0	0	2	0	0	1	0	0	3	1	1
C(ON)1=C(CN=CN(=C1C=O))	C(C1=C(N2C(=NNC2=CC1=C)))	O=C(O)O	1	1	2	5	3	3	153.141	147.181	62.024	18	20	6	7	9	2	-0.5576	1.1499	0.2224	3	1	0	6	8	1	3	3	0	2	0	3	0	0	0	0	0	0	0	0	0	0	1	0	0	1	0	1	0
C(C=N(S(=O)C(F)(F)(F)))=1C(=NN=C(=CNNN1))	C(C1=C(N=C(C1=NC(C(=O)))))	Cc1cc(C)cc(OC[C@@H]2CNC(=O)O2)c1	2	0	1	6	3	3	266.208	136.154	221.256	22	18	31	5	8	15	-0.1263	0.6145	1.79064	2	3	5	6	7	12	6	2	1	1	1	3	3	0	0	1	0	0	0	0	0	0	1	1	0	0	1	0	0
C(CS(=O)(=O)(S(=O)C(F)(F)(F)))=1S(N=NC=C=C1)	C(C1=N(S(N=C(C2=C(C(=O)NC21)))))	C[N+]1(C)CCC[C@@H](OC(=O)C(O)(c2ccccc2)c2ccccc2)C1	0	1	1	6	4	3	304.296	181.22	340.443	20	19	51	3	7	26	1.8503	0.5197	2.7045	3	1	7	6	7	21	2	3	1	3	1	3	3	0	0	3	1	0	0	0	0	0	1	0	0	0	3	1	1
C(OCl)1=C(=C(C(F)(F)(F))N=C(=C=NC1))	C(OCCN1C(=C2N(=CN=C2CC1)))	CC[C@H]1OC(=O)[C@H](C)[C@@H](O[C@H]2C[C@@](C)(OC)[C@@H](O)[C@H](C)O2)[C@H](C)[C@@H](O[C@@H]2O[C@H](C)C[C@H](N(C)C)[C@H]2O)[C@](C)(O)C[C@@H](C)C(=O)[C@H](C)[C@@H](O)[C@]1(C)O	0	0	5	3	4	14	222.553	179.223	733.937	16	26	118	2	13	67	1.995	0.6628	1.7856	1	4	25	7	9	37	2	3	1	1	1	13	3	0	0	0	0	0	1	0	0	0	1	0	0	1	2	0	0
C(C=CC(F)(F)(F))=1S(C=C=NC(C1S))	C(C(=N)N=CN=C(C)C(=O))	CNC1=Nc2ccc(Cl)cc2C(c2ccccc2)=[N+]([O-])C1	1	1	1	3	2	3	237.271	139.158	299.761	20	19	35	6	9	14	3.1765	0.67167	2.9507	2	3	2	8	6	16	1	3	3	0	1	1	3	0	0	2	0	0	0	0	1	0	0	0	0	0	2	1	0
C(F)=NCSNC=NC=1(NSN=C1)	C(C=CC=CC=C1C(=CC=C1O))	C[C@@H](CCc1ccccc1)NC[C@H](O)c1ccc(O)c(C(N)=O)c1	2	1	4	6	1	4	219.27	160.216	328.412	19	24	48	6	12	24	0.8853	3.0568	2.1354	4	4	11	5	11	19	5	0	2	0	1	3	1	0	0	2	0	0	0	0	0	1	1	0	0	0	2	0	0
C(C1=C(=C(SCl)C=C=CC1Cl))	C(C=CC=CC=NC1=C(C=CC=C1))	CNC(=O)c1ccc(N2C(=S)N(c3ccc(C#N)c(C(F)(F)F)c3)C(=O)C2(C)C)cc1F	0	0	1	1	1	4	205.109	171.243	464.444	17	26	48	6	13	16	3.6348	3.5212	3.99248	2	4	6	8	12	21	0	1	4	0	0	2	0	0	4	1	0	1	2	0	0	0	0	1	0	1	2	1	0
C(OC=1(C=NSN=C=N(C1C(F)(F)(F))))	C(C)=CC=C1N(=NN=CN1)	Cc1cccc(CN2CCN([C@@H](c3ccccc3)c3ccc(Cl)cc3)CC2)c1	0	1	0	5	4	2	223.179	136.158	390.958	18	18	55	4	8	27	2.2282	1.4026	5.55562	2	2	6	6	6	25	3	4	2	1	0	0	3	0	0	1	0	0	0	0	1	0	0	0	0	1	4	0	0
C(OS(=O))=1S(N=CC(=S(=O))(C=NNN1))	C(CC)C=NCCN1C(=C(Cl)C=N1)	CC1(C)[C@@H]2CC[C@@]1(C)C(=O)C2	2	0	0	7	3	1	252.302	199.685	152.237	18	27	27	4	14	16	-0.63031	2.4074	2.4017	2	6	3	4	9	10	4	3	0	3	0	1	0	0	0	3	0	0	0	1	0	0	1	2	0	0	0	0	0
C(CN=S(=O))N1S(C=C=NC(=O)C1)	C(C=C1C(=CN=C1)C2=C(CCCC2))	CCC(=O)N(c1ccccc1)C1(COC)CCN(CCc2cccs2)CC1	0	0	0	5	1	4	217.275	173.259	386.561	20	28	57	7	15	30	0.0568	3.4014	4.2148	3	2	10	6	12	22	3	1	2	2	0	2	0	0	0	2	0	1	0	0	0	0	1	1	0	1	2	1	0
C(C=S(=O)(=O))1S(C2(N=CN=NN=C2(F))CS1)	C(C=CC=CC1=C(C(=N)N=C1))	N[C@@H](Cc1c[nH]cn1)C(=O)O	0	1	3	8	1	4	280.331	146.193	155.157	21	21	20	5	10	9	0.9472	2.10677	-0.6359	1	3	4	6	9	6	4	2	3	2	0	2	1	0	0	3	0	0	0	0	0	1	1	1	0	0	0	1	0
C(C(O)Cl)=1C(N=C=C=CC1)	C(CC1=N(SN2C(=NN=C2)C1))	COc1ccc(C[C@@H]2c3cc(OC)c(OC)cc3CC[N@+]2(C)CCC(=O)OCCCCCOC(=O)CC[N@@+]2(C)CCc3cc(OC)c(OC)cc3[C@H]2Cc2ccc(OC)c(OC)c2)cc1OC	1	0	0	2	5	12	155.584	168.225	929.161	16	19	139	6	8	72	0.8646	1.0965	8.0655	2	2	34	7	6	53	1	4	2	1	0	12	0	0	0	0	1	0	1	0	0	0	1	0	0	1	6	1	0
C(S)NN1C(=NC=C1C(F)(F)(F))S(=O)(=O)(Cl)	C(C1=C(N=CC=C1CCN=C(C)))	C=CCC1([C@@H](C)CCC)C(=O)NC(=O)NC1=O	2	0	2	6	2	3	295.695	162.236	238.287	21	26	35	5	14	18	1.2602	2.02322	1.3511	4	5	7	5	10	12	3	2	2	2	0	3	3	0	0	2	0	0	1	0	0	1	0	0	0	1	1	0	0
C(C=S(=O))1S(NC(=S)C=C=C1)	C(CS)C(=O)C1=C(C=CC=C1)	C/C(O)=N/S(=O)(=O)c1ccc(N)cc1	1	1	2	3	2	4	203.313	166.245	214.246	16	21	24	5	10	10	0.6603	2.1892	0.9339	1	4	4	6	9	8	1	0	2	1	1	3	0	0	0	3	1	1	0	0	0	0	0	0	0	1	1	1	0
C(N=S(=O))1S(NNN=CC1N=C=S(=O)(=O))	C(C=CSC1=C(N2C(=CC=C2)CC1))	CN(C)CC/C=C1/c2ccccc2COc2ccccc21	2	0	0	9	2	2	267.317	191.299	279.383	20	26	42	5	13	21	-1.3961	3.4995	3.9624	2	3	5	4	11	19	5	1	1	3	0	1	0	0	0	3	1	0	0	0	0	0	1	0	0	1	2	1	0
C(CS(=O)(=O)S(=O)C(F)(F)(F))1=C(=C(=C=NS1))	C(C(=O)N1C(=CC=C1)C(=O))	C/C=C1\NC(=O)[C@@H](CS)NC(=O)[C@@H](C(C)C)CC(=O)C[C@@H](/C=C/CCS)OC(=O)[C@H](C(C)C)NC1=O	0	0	5	5	3	8	289.281	137.138	541.736	18	17	75	2	7	39	1.1103	0.9607	1.9848	3	2	13	6	7	25	1	1	3	3	2	6	3	0	0	3	0	2	0	0	0	0	1	0	1	0	0	0	0
C(ON=CCl)1(SNN=C2N(=C=NNN2N1))	C(CN1C(=C(C(F)(F)(F))C=CC=C1OC))	CN[C@@H](C)Cc1ccccc1	3	0	1	10	2	1	248.659	219.206	149.237	20	27	26	5	12	15	-0.5952	2.8121	1.837	2	4	5	4	10	10	8	1	1	1	1	0	0	3	0	1	0	0	1	0	0	0	0	0	1	0	1	1	1
C(N=N)=NC=1C(=CSC(=NC1))	C(C1=C(C(=O)C=CC1=NN=C))	Cc1cc(Nc2ncc(Cl)c(Nc3ccccc3S(=O)(=O)C(C)C)n2)c(OC(C)C)cc1C1CCNCC1	1	0	3	4	3	8	166.209	148.165	558.148	17	19	74	6	8	36	2.17587	1.1282	6.36192	1	2	14	6	8	28	4	2	5	0	1	3	0	0	0	1	0	1	0	0	1	0	0	0	0	1	4	1	0
C(ONSC(=N)Cl)=C1C(=C=NSC1)	C(CSC1=C(N=C(Cl)C=C1Cl))	Nc1nc2ccc(OC(F)(F)F)cc2s1	2	0	1	6	2	4	235.721	208.113	234.202	19	18	20	6	7	5	2.10097	3.5004	2.7771	3	3	2	6	7	8	3	1	2	1	0	1	0	0	3	2	1	1	1	2	0	0	0	1	1	1	1	0	0
C(CC(F)(F)(F))=1C(CN=NC=C1)=O	C(CNC=N)NC1=C(C=CC=C1)	Clc1ccc2nsnc2c1N=C1NCCN1	0	3	2	3	2	4	190.124	163.224	253.718	18	25	24	5	13	8	2.0127	1.29517	1.525	1	4	1	7	9	9	2	3	5	1	0	0	3	0	0	0	0	1	0	0	1	0	0	2	0	1	1	1	0
C(C=NS(=O)C(F)(F)(F))1=N(CC=C=NN1)	C(C=CC=CC=CC=CC(=O)C=C)	CO[C@H]1C[C@H]2CC[C@H](C)[C@](O)(O2)C(=O)C(=O)N2CCCC[C@@H]2C(=O)O[C@H]([C@@H](C)C[C@@H]2CC[C@@H](OCCO)[C@H](OC)C2)CC(=O)[C@H](C)/C=C(\C)[C@@H](O)[C@@H](OC)C(=O)[C@@H](C)C[C@@H](C)/C=C/C=C/C=C/1C	1	0	3	4	1	14	238.194	174.243	958.24	20	27	151	5	14	83	0.3833	2.9862	6.1972	2	6	22	6	12	53	4	0	1	1	1	14	3	0	0	1	0	0	0	0	0	0	0	0	0	0	3	1	0
C(C=S(=O)(=O))1=N(N=NCC(=S)N1)	C(C1=C(C(N)=NC=C1)C(=O))	CC(C)(C)[C@@H]1NC(=O)O[C@@H]2CCC[C@H]2OC/C=C/C(F)(F)c2nc3ccccc3nc2O[C@@H]2C[C@@H](C(=O)N[C@]3(C(=O)NS(=O)(=O)C4(C)CC4)C[C@H]3C(F)F)N(C2)C1=O	1	1	3	6	3	11	204.236	136.154	838.878	16	18	104	4	8	46	-0.636	0.78472	3.8568	1	3	7	4	7	38	4	2	6	2	1	9	0	0	4	2	0	1	0	0	0	0	0	2	0	1	2	1	0
C(C(=CN=N(C1N(=NN=CS1))))	C(C=CC=CC=C1N(=NN=CN=C1))	O=C(Nc1c(Cl)cncc1Cl)c1ccc(OC(F)F)c(OCC2CC2)c1	0	0	1	6	4	4	169.213	174.207	403.212	18	23	40	7	10	14	2.3981	2.4825	5.0309	3	3	7	5	9	17	5	4	2	0	0	3	0	0	2	1	0	0	0	0	2	0	0	0	1	0	2	0	1
C(C(C(F)(F)(F))=S(=O))1N(=NC2=C(C=NC2S1))	C(C1=C(C2=C(C(=O)N=C2NC1)))	CCCCN(CCCC)C[C@H](O)c1cc(Cl)cc2c1-c1ccc(Cl)cc1/C2=C/c1ccc(Cl)cc1	0	1	1	5	2	2	267.257	148.165	528.951	20	19	67	4	8	32	1.7536	0.401	9.1517	1	1	13	7	8	30	3	2	1	1	1	1	3	0	0	2	0	0	0	0	3	1	1	1	1	1	3	0	0
C(C=1C(N=C=C(=C(Cl)C1S)))	C(CN1C(=CC=C(C)N=C1NC))	Clc1ccc([C@H](Cn2ccnc2)OCc2ccsc2Cl)c(Cl)c1	1	1	0	2	3	4	171.652	165.24	387.719	16	27	36	6	15	13	2.1513	1.3148	5.8629	2	4	6	7	9	16	1	3	2	0	0	1	0	0	0	1	0	1	1	0	3	0	0	2	0	0	1	1	1
C(C=S(=O))=1N(=CN=N(N=CN=CC1))	C(C=O)C1=C(C(N)=CC=C1)	CC(C)[C@H](N)C(=O)OC[C@@H](CO)OCn1cnc2c(=O)[nH]c(N)nc21	0	1	4	6	2	10	195.207	135.166	354.367	18	19	47	5	9	22	-0.8507	1.0102	-1.4367	1	3	13	6	8	14	5	1	6	1	1	5	0	0	0	1	0	0	0	0	0	0	0	1	0	1	1	0	0
C(CONN=C=S)(C=1N(=C=NN1))	C(C=C1C(=NN=C(O1)C=C(N)))	C=C[C@H]1CN2CC[C@H]1C[C@H]2[C@H](O)c1ccnc2ccc(OC)cc12	1	1	1	7	4	4	183.196	151.169	324.424	17	20	48	5	9	24	0.4165	0.7771	3.1732	5	3	6	5	7	20	5	3	2	1	1	2	0	0	0	1	0	0	0	0	0	1	0	0	0	1	5	0	0
C(C=C=NNSC=C1S(N=C(Cl)S1))	C(CCCl)C=CCN1C(=NN=N1)	COc1nc2ccc(Br)cc2cc1[C@@H](c1ccccc1)[C@@](O)(CCN(C)C)c1cccc2ccccc12	1	0	1	6	4	4	251.789	186.646	555.516	19	23	68	6	11	31	3.1737	1.2483	7.1305	4	5	12	6	7	32	3	4	2	0	0	2	0	0	0	3	0	0	1	1	0	1	1	0	0	0	5	0	0
C(COS(=O)(=O)Cl)1=C(=C=CC=NS1)	C(C1=C(C=C(C)C=C1)C=C)	CC(C)C(=O)OCC(=O)[C@@]12O[C@H](C3CCCCC3)O[C@@H]1C[C@H]1[C@@H]3CCC4=CC(=O)C=C[C@]4(C)[C@H]3[C@@H](O)C[C@@]12C	0	0	1	5	0	7	237.689	132.206	540.697	17	22	83	4	12	44	1.4133	2.94644	4.7039	3	3	10	6	10	32	1	0	0	3	0	7	0	0	0	2	0	0	1	0	0	0	0	2	0	1	4	1	0
C(CC(F)(F)(F))1=N(NN=C=C=C1F)	C(CC(=O)NC(=O)O)=CC=N	O=C(O)CN(CCN(CC(=O)O)C[C@@H](CO[P@](=O)(O)OC1CCC(c2ccccc2)(c2ccccc2)CC1)N(CC(=O)O)CC(=O)O)CC(=O)O	1	3	6	3	4	17	193.103	156.141	737.696	16	19	95	3	8	44	1.4912	0.37647	1.7465	1	3	24	6	6	33	3	2	3	0	3	14	4	0	0	0	0	0	0	0	0	0	0	0	0	0	3	1	0
C(CN(Cl))=1(NN=CC=C=NC1)	C(CO)OC1=C(N=CC=C1Cl)	CC(=O)OCC(=O)[C@@]1(O)CC[C@H]2[C@@H]3CCC4=CC(=O)CC[C@]4(C)[C@H]3C(=O)C[C@@]21C	2	1	1	4	3	6	170.603	173.599	402.487	18	19	59	7	8	30	0.3861	1.1061	2.5606	2	4	7	6	7	23	4	1	0	0	2	6	0	0	0	0	0	0	1	1	0	0	0	1	0	1	3	0	0
C(C1=N(C2N(=C=CSCC2=CS1)))	C(C1C(=NN=NN=N1)C(C(=O)))	COc1cc2c(cc1OC)[C@@H]1CC(=O)[C@@H](CC(C)C)CN1CC2	0	0	0	4	6	4	196.3	153.145	317.429	20	18	50	8	7	27	2.2918	1.1529	3.2381	1	3	8	8	5	19	2	5	1	0	1	3	0	0	0	2	0	0	0	0	0	0	0	0	1	0	3	1	1
C(S(=O)S(=O)S(=O)(=O)Cl)1N(=C=C=CN=N1)	C(C1=N(C(=O)N(C1=CC=C)))	CC(C)(C)NC(=O)[C@@H]1C[C@@H]2CCCC[C@H]2CN1C[C@@H](O)[C@H](Cc1ccccc1)NC(=O)[C@H](CC(N)=O)NC(=O)c1ccc2ccccc2n1	0	1	5	7	1	7	287.731	136.154	670.855	17	18	99	2	8	50	-0.0297	1.2404	3.0924	3	2	13	4	7	38	3	2	6	4	1	5	0	0	0	3	0	0	1	0	0	0	1	0	0	0	5	1	0
C(C(=NC(=S)C1O(N=CSC=N1)))	C(C=C(C(C(=O)O)=CC(=C)))	Clc1ccc2c(c1)C(c1ccccc1)=NCc1nncn1-2	0	1	0	5	2	4	201.276	138.166	294.745	19	20	32	7	10	11	1.4656	1.7595	3.2717	2	4	1	6	8	16	3	0	4	1	2	0	0	0	0	2	0	0	0	0	1	0	0	1	0	0	2	1	0
C(O)(CC=C=S(=O))=CC=O	C(C1=C(C2=C(C=CC=C2F)CC1))	COCC(=O)Nc1c(I)c(C(=O)NC[C@H](O)CO)c(I)c(C(=O)N(C)C[C@@H](O)CO)c1I	1	0	6	3	0	8	158.178	162.207	791.115	16	23	56	6	11	24	0.1876	3.1752	-0.4065	4	1	17	6	11	18	0	0	3	3	0	8	0	1	0	1	0	0	0	0	0	0	0	0	0	2	1	0	0
C(F)N1(C=NC=C1(COC=C(C)))	C(C=CC=CC=CN=C(N(=O)))	O=C(O)CCCCCCCC(=O)O	0	0	2	3	2	4	170.187	150.181	188.223	23	21	29	11	10	16	1.8603	2.4271	1.8863	5	4	8	8	8	9	2	2	0	1	1	4	1	0	0	0	0	0	0	0	0	1	0	0	0	0	0	0	0
C(C=S(=O)(=O))=1C(=NC=NS(NN=NC1))	C(C)NC1=C(C=CC=C1)C(=O)	Nc1nc(O)c2nc(CNc3ccc(C(=O)N[C@@H](CCC(=O)O)C(=O)O)cc3)cnc2n1	1	1	6	8	2	12	231.262	149.193	441.404	19	22	51	5	11	19	0.1843	1.9309	0.3675	1	4	11	5	9	19	5	1	7	2	1	6	0	0	0	2	0	0	0	0	0	0	0	0	0	1	3	0	0
C(OS(=O)Cl)1N(=CC(=C1)NCC(F)(F)(F))	C(C1=C(C(=O)N=CN1C=NC))	CC(C)[C@@H]1CC[C@H](C(=O)N[C@H](Cc2ccccc2)C(=O)O)CC1	1	0	2	4	4	3	262.64	151.169	317.429	21	20	50	6	9	27	1.2668	0.05792	3.2609	4	2	8	6	7	19	2	3	1	2	1	3	3	0	0	1	0	0	1	0	0	1	0	0	0	1	2	0	0
C(C=S)1S(N=C=CN2N(C=NC21))	C(C(=C1C(=CC=C1)CCN(C)))	C[C@]12C[C@H](O)[C@H]3[C@@H](CCC4=CC(=O)C=C[C@@]43C)[C@@H]1CC[C@]2(O)C(=O)CO	1	1	3	6	1	5	198.276	149.237	360.45	18	26	54	6	15	28	0.3745	2.0384	1.5576	1	5	7	6	10	21	4	1	0	0	0	5	0	0	0	2	0	0	0	0	0	1	1	1	0	0	3	1	0
C(OCC=S(=O)(=O))=1N(SC=NS(N=C1))	C(C(=O)CO)C1=C(C=CC=C1)	CCC[C@@]1(CCc2ccccc2)CC(O)=C([C@H](CC)c2cccc(NS(=O)(=O)c3ccc(C(F)(F)F)cn3)c2)C(=O)O1	1	1	2	8	2	6	251.314	150.177	602.675	19	21	75	5	10	33	0.0383	0.7905	7.3255	3	4	14	5	9	31	3	0	2	3	2	5	0	0	3	3	0	1	0	0	0	0	0	0	0	1	4	0	0
C(C)1(C(F)=CN=N1)NSC(F)(F)(F)	C(CN1C(=CC=CC=C1NC2=C(CCCC2)))	CN[C@H](C)Cc1ccccc1	1	1	1	4	2	1	215.175	216.328	149.237	18	36	26	5	20	15	2.7369	3.2807	1.837	3	4	5	5	14	10	3	2	1	0	0	0	4	0	0	1	0	0	0	0	0	1	0	0	0	1	1	0	1
C(S)=1C(=CN2N(=NS(N=NN2SC1)))	C(C1C(CSC2=C(C=CC=C21)))	C[C@@H]1C/C=C/C=C/C=C/C=C/[C@H](O[C@H]2O[C@H](C)[C@@H](O)[C@H](N)[C@@H]2O)C[C@@H]2O[C@](O)(C[C@@H](O)C[C@H]3O[C@@H]3/C=C/C(=O)O1)C[C@H](O)[C@H]2C(=O)O	1	0	7	9	1	14	232.319	164.273	665.733	17	23	94	4	12	47	0.7171	3.2859	0.1197	1	1	11	4	10	33	6	0	1	0	0	13	0	0	0	3	1	0	0	0	0	0	0	0	0	2	2	2	0
C(F)=1N(=NN2S(C=NN=NN2SNN1))	C(C=CC=CC=CC=C(N=C(C=C)))	O=C(c1ccccc1)c1ccccc1	1	0	0	10	1	1	235.233	173.259	182.222	16	28	24	2	15	10	-0.7522	3.4454	2.9176	0	6	2	2	12	13	9	1	0	0	0	1	1	0	0	2	0	0	0	0	0	0	0	0	0	0	2	1	0
C(C1=C(SC2(N=C=NN=C=NC2)CNN1))	C(C=NN=C1N(=NN=C2C(=CCNC21)))	Cc1ncc([N+](=O)[O-])n1C[C@H](C)O	2	1	1	7	5	5	222.277	190.21	185.183	25	24	24	10	10	11	0.6614	0.7404	0.48052	1	2	6	8	8	7	6	6	3	0	0	3	0	0	0	1	0	0	0	0	0	0	0	1	0	2	0	1	0
C(F)=1C(=N(NSC2(C=NC=CSC21)))	C(C=C1N(=NN=C1CC2=C(CNC2)))	C[C@H](N)Cc1ccc(O)cc1	1	1	2	5	4	2	215.278	176.223	151.209	19	25	24	6	12	13	2.0621	1.6317	1.2819	0	3	5	7	9	9	3	4	1	0	0	1	1	0	0	2	0	0	0	0	0	0	2	0	0	0	1	2	0
C(O)=1C(C=CC=C1)2N(=NNNNS2)	C(CC(=O)O)=CC=CC=C(Cl)	Cc1cc(-c2ccc(/N=N/c3c(S(=O)(=O)O)cc4cc(S(=O)(=O)O)cc(N)c4c3O)c(C)c2)ccc1/N=N/c1c(S(=O)(=O)O)cc2cc(S(=O)(=O)O)cc(N)c2c1O	4	1	8	7	2	20	197.223	172.611	872.894	20	20	86	7	9	28	0.4773	2.326	6.67004	1	4	19	6	8	34	5	0	6	1	2	14	0	0	0	1	0	4	0	1	0	0	0	0	1	0	6	1	0
C(CCN=S(=O)(=O))=1S(N=C2N(=C=CCSN2C1))	C(C1=C(N=CSC1=CC=CC=C))	CCc1cccc2c3c([nH]c12)[C@@](CC)(CC(=O)O)OCC3	0	0	2	8	2	3	288.379	177.272	287.359	25	23	42	8	11	21	1.4881	3.2914	3.383	3	3	6	8	10	17	4	1	1	2	0	3	0	0	0	3	1	0	0	0	0	0	0	1	1	1	2	1	0
C(C(F)(F)(F))1=C(=CN(=NNC1=S(=O)(=O)))	C(CNC1=C(C=CC=C1)C=C(Cl))	C[C@H](Cc1cc2c(c(C(N)=O)c1)N(CCCO)CC2)NCCOc1ccccc1OCC(F)(F)F	1	1	3	4	1	6	225.151	181.666	495.542	16	24	67	2	12	32	0.5671	3.3279	3.0711	0	4	15	5	10	25	3	1	3	2	0	4	3	0	3	1	0	0	0	1	0	0	0	1	0	1	2	1	0
C(CC(=CC=S(=O)(=O))F)(=S)N=S(=O)(=O)	C(COC1=C(C=CC=C1N=C(F)))	Cc1ccc(O)c([C@H](CCN(C(C)C)C(C)C)c2ccccc2)c1	0	0	1	5	2	2	257.289	167.183	325.496	18	22	55	4	10	31	0.3013	2.7146	5.34142	3	4	13	5	9	22	1	1	1	4	1	1	1	1	0	3	0	0	0	0	0	0	0	0	0	1	2	0	0
C(O)=1(C=C(C(F)(F)(F))N(=N(NN=NNC1)))	C(C=O)OC(=O)C1=C(C(=CN1))	COC(=O)/C=C/C(=O)OC	3	1	0	7	3	4	222.13	153.137	144.126	20	18	18	5	7	8	1.6742	0.3704	-0.1114	1	3	4	5	7	6	6	1	0	1	3	4	3	0	0	0	0	0	0	0	0	0	1	0	0	0	0	0	0
C(CS)1(N=NS(N=C=C1N(=S(=O)(=O))))	C(C)=NOC(=O)N(C(=O)C=C)	CC(=O)N(C[C@H](O)CO)c1c(I)c(C(=O)NC[C@@H](O)CO)c(I)c(C(=O)NC[C@@H](O)CO)c1I	1	1	8	8	4	9	236.303	156.141	821.141	17	19	60	4	8	26	0.9301	0.4309	-1.6275	3	3	19	4	6	19	4	2	3	2	3	9	0	0	0	3	0	0	0	0	0	0	0	0	0	0	1	1	0
C(F)1N(=C2S(N=C=CN=NSN2(NC1)))	C(C=CNC1=C(NC(=O)C(=O)1))	CO[C@H]1C[C@@H]2CC[C@@H](C)[C@@](O)(O2)C(=O)C(=O)N2CCCC[C@H]2C(=O)O[C@H]([C@H](C)C[C@@H]2CC[C@@H](O)[C@H](OC)C2)CC(=O)[C@H](C)/C=C(\C)[C@@H](O)[C@@H](OC)C(=O)[C@H](C)C[C@H](C)/C=C/C=C/C=C/1C	1	2	3	8	3	13	232.269	152.153	914.187	19	19	144	5	8	79	1.3188	-0.3501	6.1806	0	3	19	5	7	51	6	2	1	0	2	13	1	0	0	2	0	0	0	0	0	0	1	0	1	0	3	0	0
C(F)=1N(=C2C(SNN=C=C2F)SNN1)	C(C1=C(SCC1=CC=CN=CN=C))	CCCN[C@H]1CCc2nc(N)sc2C1	2	0	2	7	2	4	235.244	192.287	211.334	17	25	31	3	12	17	0.9349	2.806	1.5822	0	3	5	5	10	10	5	2	3	0	0	0	2	0	0	2	1	1	0	0	0	0	1	1	0	0	1	2	0
C(F)1S(NN=C2S(NN=C=C=C2N1))	C(C(=O)C1=C(C(=O)NC(=O)N1))	CCc1ccc(CCOc2ccc(C[C@@H]3SC(=O)NC3=O)cc2)nc1	3	2	1	7	3	5	217.254	154.125	356.447	17	17	45	4	6	20	0.2691	-0.7342	3.1596	0	2	8	5	6	19	5	2	2	0	3	3	1	0	0	2	0	1	0	0	0	0	0	1	0	1	2	2	0
C(C=S(=O))=C=C1S(N=C=C=CS1)	C(CN1N(=NN=C1))2C(=CNCC2)	CN(C)C[C@@H](c1ccc(O)cc1)C1(O)CCCCC1	0	1	2	4	5	3	213.308	165.2	263.381	15	23	44	3	11	25	1.7316	-0.2037	2.7326	1	2	8	7	7	16	1	5	1	1	0	2	0	0	0	3	0	0	0	0	0	0	1	0	0	1	2	1	0
C(C=CSCl)=1(C(=S(=O)(=O))N=CSN1)	C(C1=C(C2=C(C(=O)NC2=NC1)))	CN(C/C=C/c1ccccc1)Cc1cccc2ccccc12	0	1	0	6	2	1	254.745	148.165	287.406	16	19	43	3	8	21	1.80689	0.401	4.985	2	1	6	5	8	21	2	2	1	2	1	0	0	0	0	3	0	0	1	0	0	0	1	0	1	1	3	0	0
C(OC(F)(F)(F))1(=C=NN(=CN=C1CC(F)(F)(F)))	C(CO)C=NN=C1C(=CC=C1)	Cl[C@H]1[C@H](Cl)[C@@H](Cl)[C@@H](Cl)[C@H](Cl)[C@H]1Cl	0	1	0	4	3	0	259.109	150.181	290.832	20	21	18	3	10	6	2.4267	0.9216	3.6444	2	4	0	7	8	6	3	2	0	1	1	0	6	0	0	0	0	0	0	0	6	0	1	0	0	0	1	1	0
C(F)1=N(NN2S(CC=C=C=C2S1))	C(C1=N(N=CC=C1C=C2O(NCC2)))	CC/C=C\C/C=C\C/C=C\C/C=C\C/C=C\CCCC(=O)O	1	1	1	5	4	2	201.251	177.207	302.458	16	24	52	4	11	30	1.5937	1.05082	5.9927	0	2	14	6	9	20	3	3	0	0	1	2	1	0	0	2	0	0	0	0	0	0	1	0	1	1	0	1	0
C(F)1=C(=CC2N(=C=C=C=CSN2N1))	C(C(=O)O)=CC=C(N1C(=NNN1))	C#C[C@]1(O)CC[C@@H]2[C@@H]3CCC4=CC(=NO)CC[C@@H]4[C@@H]3CC[C@]21CC	1	3	2	4	6	3	193.206	168.156	327.468	17	20	53	4	8	29	1.2541	-0.591	4.1437	0	3	4	8	6	21	3	4	1	0	2	2	1	0	0	1	0	0	0	0	0	0	1	1	1	0	3	0	0
C(F)1=C(=NSN=C1SCN=NC)	C(CNC1=C(N2C(=NN=C2)CC1))	OC[C@H]1O[C@H](O[C@]2(CO)O[C@H](CO)[C@@H](O)[C@@H]2O)[C@H](O)[C@@H](O)[C@@H]1O	0	1	8	6	4	11	204.255	164.212	342.297	17	24	45	5	12	22	2.2575	0.6322	-5.3956	3	3	13	5	8	12	4	4	0	0	0	11	1	0	0	2	0	0	0	0	0	0	1	1	1	1	1	0	0
C(C1=C(C2=C(=CSC2=NN1)))	C(C(=O)OC(=O)CO)=CC=C	C/C=C1\NC(=O)[C@H]2CSSCCC=C[C@H](CC(=O)N[C@H](C(C)C)C(=O)N2)OC(=O)[C@H](C(C)C)NC1=O	1	1	4	3	4	8	150.206	156.137	540.708	16	19	72	6	8	36	1.5927	-0.2093	1.4296	1	4	7	7	7	24	2	0	4	0	4	6	0	0	0	1	0	2	0	0	0	1	0	0	1	0	0	0	0
C(CSNSCCl)1(=N(N=NN(=N1)))	C(CSC(NC(=O)N1N(=NN=C1)))	OC[C@H]1O[C@@H](Oc2ccc(O)cc2)[C@H](O)[C@@H](O)[C@@H]1O	1	1	5	8	6	7	224.702	187.228	272.253	17	21	35	5	9	16	0.2439	-0.0586	-1.4291	5	4	8	3	5	12	6	5	0	0	1	7	0	0	0	2	1	0	1	0	0	0	1	0	1	0	2	0	0
C(CON=S(=O)(=O))=C=CNC=O	C(C1=C(NC(=O)C2=C(C(=O)NC21)))	N#Cc1ccc2[nH]cc(CCCCN3CCN(c4ccc5oc(C(N)=O)cc5c4)CC3)c2c1	1	2	2	5	2	5	190.18	164.164	441.535	18	20	60	6	8	27	-0.6045	-0.5552	4.02958	4	1	7	5	8	26	2	2	5	4	2	2	0	0	0	1	0	0	0	0	0	0	1	2	0	1	3	0	0
C(CNNO)=1N(=C=C=CSC1N)	C(CO)(O)C=CC=C1C(=NN=C1)	NCCNCCNCCN	4	2	4	6	4	4	184.224	166.18	146.238	20	22	28	8	10	18	-0.3171	-0.1076	-1.917	5	5	9	6	8	6	4	2	4	1	2	0	0	0	0	1	0	0	0	0	0	0	1	0	0	0	0	1	0
C(C)=1C(SCN=CN1)=C=S	C(C(=O)C(F)(F)(F))C=C1C(=CN=NN1)	CCCCC[C@H](O)CC[C@@H]1[C@H]2Cc3cccc(OCC(=O)O)c3C[C@H]2C[C@H]1O	0	1	3	4	4	5	170.262	205.139	390.52	16	20	62	6	6	34	1.6624	1.8759	3.5832	1	2	13	6	7	23	2	3	0	0	1	5	0	3	0	2	0	0	0	0	0	0	0	1	0	1	2	1	0
C(C1=C(=NC=C=NS1))S(=O)(=O)S(=O)(=O)Cl	C(C(=O)C(F)(F)(F))C=CC=CC=CN=C	C[C@@H]1Cc2ccccc2N1NC(=O)c1ccc(Cl)c(S(N)(=O)=O)c1	0	0	2	7	2	4	286.743	217.19	365.842	18	25	40	3	10	16	0.2836	2.8346	2.0834	3	5	5	5	10	16	2	1	3	4	1	3	0	3	0	3	0	1	1	0	1	0	0	1	0	0	2	1	0
C(CN=O)=1S(N(=C2S(C=NSN2C1)))	C(C=CN=CSC1=C(C(=O)C=C1))	CC(=O)O[C@]1(C(C)=O)CC[C@H]2[C@@H]3C=CC4=CC(=O)CC[C@]4(C)[C@H]3CC[C@@]21C	0	0	0	8	3	4	232.315	179.244	370.489	17	21	57	4	9	30	2.2804	2.3043	4.1852	2	3	6	5	9	23	4	1	0	1	1	4	0	0	0	3	1	0	0	0	0	0	1	1	2	0	3	0	0
C(F)1N(=NSC=CC1C=NOC=N)	C(C(=O)NC1=C(C(=O)C=CC1))	CCOc1cc(CC(=O)N[C@@H](CC(C)C)c2ccccc2N2CCCCC2)ccc1C(=O)O	1	1	2	6	2	5	202.214	151.165	452.595	20	20	69	7	9	36	2.13537	0.5354	5.2199	2	2	13	6	8	27	4	1	2	1	2	4	1	0	0	1	0	0	0	0	0	0	0	0	0	1	3	1	0
C(C(F)(F)(F))NOC=1N(C=C=NN=C1)	C(C=CN=C1C(=NN=C(O1)C))	CN(Cc1cnc2nc(N)nc(N)c2n1)c1ccc(C(=O)N[C@@H](CCC(=O)O)C(=O)O)cc1	2	0	5	5	4	12	206.127	151.169	454.447	19	20	55	5	9	22	0.2826	0.81232	0.2684	3	3	12	6	7	20	4	3	8	1	1	5	3	0	0	0	0	0	0	0	0	0	0	0	0	1	3	1	0
C(F)C=1C(N=C=NS(NSN=NC1))	C(C=CC=CN=CN=C(C(=O)N))	CCOC(=O)N[C@@H]1CC[C@@H]2[C@@H](C1)C[C@H]1C(=O)O[C@H](C)[C@H]1[C@H]2/C=C/c1ccc(-c2cccc(F)c2)cn1	1	1	1	7	2	5	219.27	165.196	492.591	19	23	69	6	11	33	2.1955	0.6606	5.6295	1	4	7	5	8	29	5	3	2	0	1	4	1	0	1	2	0	0	0	0	0	0	0	1	0	0	4	0	0
C(CC=C)C=1N(=CN=C1)	C(C1C(=C(C)C=CC=C1C=C))	CCCCCCCCCCCCCCCCCC(=O)O	0	0	1	2	0	2	120.155	146.233	284.484	17	25	56	8	14	36	1.5481	3.251	6.3325	3	3	17	7	11	18	2	0	0	0	0	2	0	0	0	0	0	0	0	0	0	1	0	0	0	0	0	0	1
C(C=N(SC=NC(F)(F)(F)))C=1N(=N(SN1))	C(CSCCC(F)(F)(F))=C1C(=CN=NN=C1)	C[C@H](CN(C)C)CN1c2ccccc2CCc2ccccc21	0	0	0	7	4	2	255.25	249.261	294.442	19	26	48	4	10	26	1.7427	3.5637	4.121	3	4	7	5	9	20	5	3	2	0	0	0	3	3	0	2	1	0	0	0	0	1	0	0	0	0	2	0	1
C(N1N(C(=S)(C=NN=C1N=O)))	C(C1C(=NN=C1S(=O)C(F)(F)(F))C(F)(F)(F))C=C	C/C=C(/C)C(=O)O[C@H]1C(C)=C[C@]23C(=O)[C@@H](C=C(CO)[C@@H](O)[C@]12O)[C@H]1[C@@H](C[C@H]3C)C1(C)C	1	0	3	6	3	6	171.185	292.204	430.541	16	24	65	5	6	34	-0.128	2.7776	2.3323	1	2	12	4	8	25	5	2	0	1	1	6	0	6	0	1	1	0	0	0	0	0	1	1	0	0	0	1	0
C(Cl)C=1C(=C=C=NC1OC(F))	C(C1=C(C(N)=CC=C1N(NS)))	CN[C@H]1[C@H](O)[C@H](O[C@@H]2[C@H](N)C[C@H](N)[C@@H](O[C@H]3O[C@H]([C@@H](C)NC)CC[C@H]3N)[C@H]2O)OC[C@@]1(C)O	0	4	8	2	4	12	173.574	169.253	477.603	16	22	76	5	11	43	1.775	1.33852	-3.3275	3	5	17	7	7	21	1	3	5	1	0	7	1	0	0	0	1	0	1	0	0	0	0	0	1	1	3	0	0
C(O(Cl))1=C(C=C=C2(N=CCN2C1))	C(C1=C(C=C(Cl)C=C1C2=C(CNCC2)))	CC(C)[N@+]1(C)[C@H]2CC[C@@H]1C[C@H](OC(=O)[C@H](CO)c1ccccc1)C2	0	1	1	3	1	3	182.61	207.704	332.464	19	28	54	7	14	30	1.4372	3.02512	2.8541	1	2	9	8	12	20	2	1	1	1	0	3	0	0	0	0	0	0	1	1	0	1	0	1	0	2	2	1	0
C(NN)=1N(=CSN=C=NS(N=CSC1))	C(OC(F)(F)(F))(C1=C(C(N)=CC=C1))	C#C[C@]1(O)CC[C@H]2[C@@H]3CCC4=CC(=O)CC[C@@H]4[C@H]3C(=C)C[C@@]21CC	2	1	1	9	2	2	246.346	191.152	324.464	20	21	52	6	8	28	1.4373	2.3052	4.0487	2	3	3	5	8	22	6	1	0	0	1	2	0	3	0	3	0	0	0	0	0	0	0	1	0	1	3	0	0
C(C=S(=O)(=O))1=N(C(=S)(NN=C=C1))	C(CN1C(=NN=NN=C1)C=CC)	Clc1ccc([C@@H](Cn2ccnc2)OCc2csc3c(Cl)cccc23)c(Cl)c1	1	0	0	4	5	4	201.232	165.2	437.779	15	23	42	3	11	15	-0.8623	1.607	7.0161	1	4	6	5	7	20	3	5	2	2	0	1	0	0	0	2	0	1	0	0	3	0	0	2	0	0	2	1	1
C(C=1(N(=NN2N(=C=NNSC2(C1)))))	C(C1=C(C(=O)C=C1CC(=O)))	O=NN(CCCl)C(=O)NC1CCCCC1	1	0	1	7	2	3	182.212	136.15	233.699	18	18	31	6	8	16	1.1544	1.0308	2.2509	1	3	4	5	8	9	6	0	3	0	2	2	0	0	0	1	0	0	0	0	1	0	1	0	1	0	1	1	0
C(OS(=O)(=O))1N(=C=C=C=C1S(=O)(=O)S(=O))	C(C1=C(C2=C(C=CC2=CC1)))	CC1=NN(c2ccc(C)c(C)c2)C(=O)/C1=N\Nc1cccc(-c2cccc(C(=O)O)c2)c1O	2	0	3	7	0	7	269.281	130.19	442.475	18	20	55	3	10	22	-1.992	2.759	4.56484	4	1	9	5	10	25	1	0	4	6	0	4	0	0	0	3	0	0	0	0	0	0	1	1	1	1	3	0	0
C(CCOS(=O))1(C=NC=NN=C1S(=O)(Cl))	C(C(=O)C(=O)C1=C(NC=NC1))	CN1C(=O)[C@@H](O)N=C(c2ccccc2)c2cc(Cl)ccc21	1	1	1	6	4	3	269.735	152.153	300.745	23	19	34	8	8	13	0.1983	-0.3401	2.4722	4	3	3	6	7	16	3	2	2	3	2	2	0	0	0	2	0	0	1	0	1	0	0	0	0	1	2	1	0
C(ON=N)1S(N=C=C(N=O)CN1)	C(C=CC=CC=C(C(=O)NC(=O)))	CC(C)(C)NC(=O)[C@@H]1CN(Cc2cccnc2)CCN1C[C@@H](O)C[C@@H](Cc1ccccc1)C(=O)N[C@H]1c2ccccc2C[C@H]1O	2	1	4	8	2	7	187.184	165.192	613.803	17	23	92	5	11	47	0.80397	0.9475	2.8669	3	4	13	4	9	36	5	1	5	2	2	4	0	0	0	1	0	0	0	0	0	0	0	1	0	0	4	1	0
C(C=NCl)1N(SC2C(=NN=C2(Cl))S1)	C(C(=O)N1C(=CN=NN=C1))	CN1CCN2c3ncccc3Cc3ccccc3[C@@H]2C1	1	0	0	6	4	3	255.155	138.13	265.36	17	16	39	4	6	19	1.8547	0.7152	2.4789	1	1	1	5	5	17	4	4	3	0	1	0	0	0	0	2	0	0	2	0	0	1	0	0	1	0	3	0	1
C(F)=1C(C2N(=NCN=C=C2SN1))	C(CO)C=CN=C1C(=CN=C1)	C[C@]12C[C@H](O)[C@@]3(F)[C@@H](CCC4=CC(=O)CC[C@@]43C)[C@@H]1CC[C@]2(O)C(=O)CO	0	1	3	5	3	5	184.199	150.181	380.456	17	21	56	5	10	29	1.7518	0.9216	1.8737	0	4	7	6	8	21	4	2	0	0	1	5	1	0	1	1	0	0	0	0	0	0	1	1	1	0	3	1	0
C(CNCl)1=C(=N(NC(=O)C=C1))	C(C(=O)N=CN=CN=C1S(N=CNC1))	Cc1ccc(/C=C2\C(=O)[C@]3(C)CC[C@H]2C3(C)C)cc1	2	1	0	3	4	1	171.587	211.25	254.373	17	23	41	6	9	22	-0.0731	0.2677	4.40362	2	1	5	6	7	18	3	5	0	1	1	1	0	0	0	0	1	0	1	0	0	0	0	2	0	1	1	1	0
C(CC=1(C(=O)N(C=S)N(=NSC1)))	C(C(=O)N1C(=NN=CN=C1))	Cc1ccc(/C(=C\CN2CCCC2)c2ccccn2)cc1	0	0	0	5	4	2	201.276	138.13	278.399	19	16	43	7	6	22	2.0951	-0.1516	3.91752	2	1	5	6	5	19	3	4	2	1	1	0	0	0	0	2	0	0	0	0	0	0	0	1	0	0	2	1	1
C(ON1N(SC=2C(=N(N=CN=NC2S1))))	C(C=CNC1=C(C=CC=C1C2=C(NCC2)))	CC(C)Cc1ccc([C@@H](C)C(=O)O)cc1	1	2	1	8	2	2	230.278	200.285	206.285	20	31	33	6	16	18	1.5815	2.9663	3.0732	2	4	7	5	13	13	6	2	0	1	0	2	0	0	0	2	0	0	0	0	0	0	1	0	1	1	1	0	0
C(NNC(F)(F)(F))1=C(=C=C=NS(N1S))	C(OC1C(=NN=C1C(Cl)=C))	O=C(O[C@@H]1C[C@@H]2CC[C@H](C1)[N+]21CCCC1)C(O)(c1ccccc1)c1ccccc1	3	0	1	6	3	3	240.235	158.588	392.519	17	17	59	3	7	30	1.1453	1.1943	3.7697	3	3	5	5	6	25	4	2	1	0	1	3	3	0	0	2	0	0	0	1	0	0	1	2	0	0	3	1	0
C(CS)N=C=C(=C=C1C(SC=CSC1))	C(C1C(=C2N(=NN=C2N=C1)))	COc1ccc(C(=O)c2ccccc2)c(O)c1	1	0	1	4	4	3	241.406	134.142	228.247	25	16	29	11	6	12	2.7737	1.3701	2.6318	3	1	5	10	6	14	1	4	0	0	0	3	0	0	0	3	0	0	0	0	0	0	1	0	0	1	2	1	0
C(CSC(=C=NS)N(=C=S(=O)))Cl	C(CN1C(=C2C(=NN=NC=C2F)CC1))	CN[C@H](C)[C@@H]1CC[C@H](N)[C@H](O[C@H]2[C@H](O)[C@@H](O[C@@H]3OC[C@](C)(O)[C@H](NC)[C@@H]3O)[C@@H](N)C[C@H]2N)O1	1	0	8	5	4	12	240.762	194.213	477.603	17	25	76	5	11	43	1.4326	2.2286	-3.3275	5	2	17	5	9	21	2	4	5	1	0	7	0	1	0	3	0	0	1	0	0	0	0	0	0	1	3	0	1
C(CC=N(S(=O)Cl))=1(N=CSC=CC1)	C(C)C(=O)SC=1C(=CC=C1)	COc1nc(N)nc2c1ncn2[C@@H]1O[C@H](CO)[C@@H](O)[C@@H]1O	0	0	4	3	2	10	234.733	152.218	297.271	20	18	36	7	8	15	2.4375	2.265	-1.9714	3	3	8	7	8	11	2	0	5	1	1	5	0	0	0	2	1	0	1	0	0	0	1	2	0	0	1	1	0
C(SN(=NC(F)(F)(F)))1=N(N=CNN=C1)	C(C(=O)O)C1=C(C(=O)C=CC1)	O=C1C(O)=C([C@@H]2CC[C@@H](c3ccc(Cl)cc3)CC2)C(=O)c2ccccc21	1	1	1	7	3	3	224.171	152.149	366.844	17	19	45	3	8	19	1.5374	0.9165	5.5051	1	2	3	4	8	22	6	0	0	0	3	3	3	0	0	1	0	0	0	0	1	0	0	0	0	1	4	1	0
C(CCl)=1C(SN2C(=C(=NC=C2F))SC1)	C(C1=C(C(=O)C=C1OC(=O)))	CC(C)(S)[C@H](N)C(=O)O	0	0	3	4	3	4	248.735	138.122	149.215	20	16	20	6	6	11	3.0992	0.5723	0.1067	1	2	6	8	7	5	2	0	1	0	3	2	1	0	0	2	0	1	1	0	0	0	1	0	1	0	0	1	0
C(OC(F)(F)(F))=1S(N=CS(N=NN=C(C1)))	C(C1=C(C(=O)NC(=O)C1=C))	CC(=O)N(C[C@@H](O)CO)c1c(I)c(C(=O)NC[C@H](O)CO)c(I)c(C(=O)NC[C@H](O)CO)c1I	0	1	8	7	2	9	256.234	137.138	821.141	18	17	60	3	7	26	3.1405	0.1453	-1.6275	1	1	19	5	7	19	4	1	3	1	2	9	3	0	0	2	0	0	0	0	0	0	0	0	0	1	1	0	0
C(C1=C(=NC2S(N=NC(=S)SN2C1)))	C(CCN1C(=C2C(=NN=C2N=C1)))	C[C@H]1Cc2ccccc2N1NC(=O)c1ccc(Cl)c(S(N)(=O)=O)c1	0	0	2	6	4	4	230.343	162.196	365.842	19	22	40	6	10	16	2.2487	1.1879	2.0834	1	3	5	6	8	16	4	4	3	0	0	3	0	0	0	3	0	1	0	0	1	0	1	1	1	1	2	1	0
C(OC=C=S)1=N(SC=2S(N=CCNC2C1))	C(O)OCC1=C(C=CC=C1)C=C	C[C@@H](O)[C@H](N)C(=O)O	1	1	3	7	2	4	257.365	164.204	119.12	22	24	17	7	12	9	2.057	1.796	-1.2209	1	5	5	8	10	4	3	0	1	1	2	3	0	0	0	3	0	0	0	0	0	0	0	0	1	1	0	1	0
C(C(F)(F)(F))1=C(=NC=C=CN1(S(=O)))	C(C(=O)C(C)=CC=CC(=O))	CCCCCN(C)CCC(O)(P(=O)(O)O)P(=O)(O)O	1	0	5	2	2	8	208.164	138.166	319.231	16	20	42	3	10	23	0.9045	1.2768	0.5	1	5	16	6	8	9	2	0	1	1	2	7	3	0	0	1	0	0	0	0	0	0	0	0	0	0	0	1	0
C(C=C1O(N=C=N1))=NSC(N)	C(C1=N(CC(=O)C=C1OC(=C)))	Cc1cccc(C)c1NC(=O)[C@@H]1CCCCN1C	1	0	1	6	3	2	170.197	151.165	246.354	17	20	40	6	9	22	0.5821	1.074	2.72624	4	3	5	5	8	15	4	1	2	1	2	1	0	0	0	1	0	0	0	0	0	1	0	0	0	1	2	0	0
C(C1(=CC=NSC=N1))=NNC(F)(F)(F)	C(C1=N(C(=O)(C2=C(C(=O)NC2)C1)))	O=C1NC(c2ccccc2)(c2ccccc2)C(=O)N1COP(=O)(O)O	1	1	3	5	2	6	222.195	164.164	362.278	19	20	40	5	8	15	1.7264	-0.196	1.5488	2	1	7	6	8	16	4	2	2	0	2	6	3	0	0	1	0	0	0	0	0	0	1	1	0	1	2	1	0
C(F)(=O)N1S(C=2N(=C=NNNC2CSN1))	C(C(=O)COC1=C(C=CC=C1))	Cc1ccc(Cl)c(Nc2ccccc2C(=O)O)c1Cl	3	0	2	8	2	3	248.268	150.177	296.153	20	21	30	5	10	11	0.5583	1.6544	4.74362	0	4	4	5	9	14	6	0	1	1	2	2	1	0	0	2	0	0	0	0	2	0	0	0	0	1	2	2	0
C(SCl)=1C(=C=CC(=NS(=O)(=O))CSN1)	C(C1=C(C=CC=C1Cl)C=O)N	CCC(=O)NC[C@@H]1C[C@H]1c1cccc2c1CCO2	1	1	1	5	2	2	268.772	169.611	245.322	19	19	37	5	8	19	1.6124	1.6112	2.2512	1	3	5	6	8	15	2	1	1	2	1	2	0	0	0	3	0	0	1	1	0	0	0	1	0	1	1	0	0
C(C1N(=CSNC1=O))=CC=S	C(C)CN(C1C(=C(Cl)C=C1))	C=CC[C@]1([C@@H](C)C#CCC)C(=O)NC(=O)N(C)C1=O	1	1	1	4	1	3	186.261	157.644	262.309	17	22	37	6	12	18	0.7172	2.0471	1.3066	2	4	6	6	8	14	2	1	2	1	0	3	0	0	0	2	0	0	0	1	0	0	1	0	1	0	1	0	0
C(F)=1S(N=C2N(N=NN=C=NN2C1))	C(CO)CSC1=N(N2N(=CC=C2NC1))	C[C@@H](N)C12CC3CC(CC(C3)C1)C2	1	2	1	8	6	1	199.174	212.278	179.307	15	26	34	2	12	21	1.0489	0.5858	2.55	0	4	3	4	8	12	7	4	1	0	1	0	1	0	0	1	1	0	0	0	0	0	1	0	1	1	4	0	0
C(CN1N(C(O)=C(=C=C(=N1))))	C(C1C(=CN=C1)C=C(N))C	C[C@@H](CCc1ccccc1)NC[C@@H](O)c1ccc(O)c(C(N)=O)c1	2	1	4	4	2	4	137.142	136.198	328.412	17	22	48	7	12	24	0.1208	1.4533	2.1354	3	4	11	6	8	19	3	2	2	1	0	3	0	0	0	0	0	0	0	0	0	0	1	0	0	0	2	1	0
C(C(N(=S(=O)))=S)N=C=NOS(=O)C(F)(F)(F)	C(C(=O)C1=C(C=C(C1=C(Cl))))	COc1ccc(-c2ccc3cc(C(=O)O)ccc3c2)cc1C12CC3CC(CC(C3)C1)C2	0	0	1	6	1	3	293.273	154.596	412.529	18	17	59	2	7	28	0.9994	2.1943	6.6814	4	2	5	4	8	28	3	0	0	3	1	3	3	0	0	3	0	0	0	1	0	0	1	0	0	0	7	0	0
C(CC(F)(F)(F))=1S(N=NC=C=NSN1)	C(C=O)=CC=C(O)OC(=O)N	CCC(=O)C(C[C@@H](C)N(C)C)(c1ccccc1)c1ccccc1	0	2	0	6	4	2	240.235	157.125	309.453	17	18	50	3	7	27	3.1979	0.2362	4.292	1	4	11	5	6	21	4	1	1	0	4	1	3	0	0	2	0	0	0	0	0	0	0	0	0	0	2	0	0
C(OCl)1C(C=2S(C=C=NN(=CC2(S(N1)))))	C(C(=O)O)OC1=C(C=CC=C1)	CN1C[C@H](C(=O)N[C@]2(C)O[C@@]3(O)[C@@H]4CCCN4C(=O)[C@H](Cc4ccccc4)N3C2=O)C[C@@H]2c3cccc4[nH]cc(c34)C[C@H]21	1	1	3	6	3	6	247.732	152.149	583.689	20	19	80	6	8	37	2.252	1.15	2.0811	1	3	7	7	8	33	3	0	5	1	3	5	0	0	0	2	0	0	1	0	0	0	0	3	1	1	5	0	0
C(CC=NN=C1S(N=NSN=N1))	C(CSC1=C(C(C)=C(C)C=C1))	CCCc1nc2c(C)cc(-c3nc4ccccc4n3C)cc2n1Cc1ccc(-c2ccccc2C(=O)O)cc1	0	0	1	7	1	6	202.268	166.289	514.629	18	25	69	6	14	30	2.8676	3.41544	7.26442	3	5	10	4	10	33	6	0	4	0	0	2	0	0	0	2	1	0	0	0	0	0	0	2	0	1	4	1	0
C(S(=O)S(=O)(=O))1=C(C=NSC2N(=CN=C2SN1))	C(C(=O)C(Cl)=CC=CN=CN=C)	CC1(C)[C@H]2CC[C@@]1(CS(=O)(=O)O)C(=O)/C2=C/c1ccc(/C=C2\C(=O)[C@@]3(CS(=O)(=O)O)CC[C@H]2C3(C)C)cc1	2	0	2	9	2	8	310.407	184.626	562.706	23	21	72	6	9	34	-0.1602	1.9407	4.2396	2	4	12	6	8	28	4	2	0	3	1	8	0	0	0	4	0	2	0	1	0	1	0	4	0	0	1	0	0
C(CCl)N=C=NN=C1N(C=NC1)	C(C1=C(N2C(=CC=C2)C=C1))	CC[C@@H]1/C=C(/C)C[C@H](C)C[C@H](OC)[C@H]2O[C@@](O)(C(=O)C(=O)N3CCCC[C@H]3C(=O)O[C@H](/C(C)=C/[C@@H]3CC[C@H](Cl)[C@H](OC)C3)[C@@H](C)[C@@H](O)CC1=O)[C@H](C)C[C@@H]2OC	1	0	2	4	1	11	185.618	131.178	810.466	20	19	124	8	9	68	0.3441	2.24772	5.7194	3	1	17	6	9	43	5	1	1	0	0	11	0	0	0	0	0	0	1	0	1	1	1	0	0	1	3	0	0
C(OS(=O)C(F)(F)(F))(C(F)(F)(F))C=1C(=C=C=NN1)	C(C=O)=NC(=O)NC(=O)CC	Cc1ccc(Sc2ccccc2N2CCNCC2)c(C)c1	0	1	1	4	3	3	292.16	156.141	298.455	20	19	43	2	8	22	1.868	-0.0977	3.86424	3	3	5	7	6	18	2	2	2	2	3	0	6	0	0	1	0	1	0	0	0	0	0	0	1	0	3	0	0
C(F)=CC=1N(CSC=N(SN=NC1))	C(C1=C(C2=N(N3C(=NN=C3)CC2(C)CC1)))	CC1(C)C[C@@H]1C(=O)N/C(=C\CCCCSC[C@H](N)C(=O)O)C(=O)O	1	0	4	6	4	7	218.282	202.261	358.46	20	29	50	7	14	26	2.6486	1.7847	1.4326	1	2	14	6	11	16	4	4	2	0	0	5	1	0	0	2	0	1	0	0	0	0	1	0	0	2	0	0	0
C(OS(=O)Cl)C1C(=NN=N1)(O(C))	C(C=C(C1=C(C(=O)NC1=C)))	C[C@@H](c1ncncc1F)[C@](O)(Cn1cncn1)c1ccc(F)cc1F	0	1	1	6	1	6	211.63	135.166	349.316	18	19	39	6	9	14	0.6148	1.1324	2.1769	4	2	7	4	8	16	3	1	5	3	1	1	0	0	3	1	0	0	1	0	0	1	1	1	0	0	2	0	0
C(SC1(CN=C=C=NS1)S(=O)(=O))=S	C(C)=NON=CN=C(Cl)C=CC=C	NCCCCCC(=O)O	1	0	2	7	3	3	252.367	199.641	131.175	17	23	22	4	10	13	0.4994	2.3315	0.5901	2	5	6	5	8	6	2	3	1	2	1	2	0	0	0	4	0	0	0	1	0	0	0	0	0	0	0	1	0
C(F)=1N(N=NNN2C(=N(C=NCC21)))	C(OS(=O)(=O)C(F)(F)(F))OCCN1C(=CC=CC=C1)	COC(=O)N[C@H](C(=O)N1CCC[C@H]1c1nc(-c2ccc3c(c2)O[C@@H](c2ccccc2)n2c-3cc3cc(-c4c[nH]c([C@@H]5CCCN5C(=O)[C@@H](NC(=O)OC)C(C)C)n4)ccc32)c[nH]1)C(C)C	2	0	4	5	5	10	183.15	299.27	882.035	19	31	120	6	12	55	-0.3839	1.7259	8.116	0	6	17	5	10	49	7	1	9	0	4	7	1	3	0	0	1	0	0	0	0	0	0	5	0	0	4	2	1
C(C=1O(NCN2C(=CC=C2N1)))	C(C=CN=CN=C(N))=C(Cl)(Cl)	C[C@H]1c2cccc(O)c2C(=O)C2=C(O)[C@]3(O)C(=O)C(C(=N)O)=C(O)[C@@H](N(C)C)[C@@H]3[C@@H](O)[C@@H]21	1	1	7	4	1	10	151.169	192.049	444.44	20	18	56	9	7	24	1.0303	1.8344	0.70237	1	2	10	7	6	22	3	3	2	1	0	8	0	0	0	0	0	0	0	2	0	1	0	0	0	0	4	1	0
C(OC=S(=O))O(NN1(S(C=C=C=C1)))	C(CO)=CC(=C(Cl)C=CC(=O))	CC1(C)O[C@@H]2C[C@H]3[C@@H]4CCC5=CC(=O)CC[C@]5(C)[C@@]4(F)[C@@H](O)C[C@]3(C)[C@]2(C(=O)CCl)O1	1	1	1	6	2	5	218.259	172.611	454.966	19	20	63	6	9	32	0.1146	1.4127	3.8893	4	5	7	6	8	24	2	0	0	3	2	5	0	0	1	2	0	0	0	1	1	0	0	2	1	0	3	0	0
C(CN=O)1=C(=NC2N(SN(=NNN2N1)))	C(C(=O)NC1=N(SCC1=NC=O))	O=C(c1ccc(F)c(F)c1Nc1ccc(I)cc1F)N1CC(O)([C@@H]2CCCCN2)C1	3	1	3	10	4	4	214.214	185.208	531.316	20	19	51	6	7	21	-0.5516	-0.2198	3.7811	2	1	5	4	6	21	8	3	3	1	2	2	0	0	3	1	1	0	0	0	0	0	1	0	1	0	3	1	0
C(ON=C=NCl)=1S(NN=CCC1)	C(C(=O)C1=C(C(=O)C=CC1))	CC(=O)Nc1c(I)c(NC(C)=O)c(I)c(C(=O)O)c1I	1	0	3	6	2	4	204.642	136.15	613.915	17	18	29	5	8	9	1.7144	1.0308	3.1154	2	2	5	5	8	11	4	0	2	1	2	4	0	0	0	1	0	0	1	0	0	0	0	0	0	1	1	1	0
C(NC(F)(F)(F))=1(NN=C=NN=NS(C1))	C(C1=C(C(=O)NC(=O)C1=C))	N[C@@H]1CCCCN(c2c(F)cc3c(=O)c(C(=O)O)cn(C4CC4)c3c2Cl)C1	2	1	2	7	2	6	224.171	137.138	393.846	17	17	48	3	7	21	1.6022	0.1453	3.1447	1	1	4	4	7	19	6	1	3	0	2	3	3	0	1	1	0	0	0	0	1	0	0	0	0	1	2	0	0
C(SN=CCl)1=N(NN=CN(=NN1))	C(C(=O)O)C=CC=CC(=O)N	CCOC(=O)c1ccc(N)cc1	2	2	1	6	3	3	205.634	155.153	165.192	16	20	23	4	9	11	0.3214	0.0588	1.4455	2	4	4	3	7	9	7	1	1	0	3	2	0	0	0	1	0	0	1	0	0	0	0	0	0	0	1	0	0
C(C=S)1(=NN=CNN=C1OC=O)	C(C1=N(N2C(=C3C(=CC=C3)CCC2CC1)))	OC[C@H]1O[C@@H](n2cnc3c2N=CNC[C@H]3O)C[C@@H]1O	1	0	4	7	2	8	184.18	200.285	268.273	16	31	35	4	16	16	-0.5399	3.0006	-1.1798	1	1	5	5	13	11	4	2	4	2	0	4	0	0	0	1	0	0	0	0	0	0	1	2	0	1	0	1	1
C(C=1C(NN=C=C1)S(=O)(=O)(C(F)(F)(F)))=S(=O)(=O)	C(C=CC=CC=CC=CC=C(C(=O)))	COCC1=C(C(=O)O)N2C(=O)[C@@H](NC(=O)/C(=N\OC)c3csc(N)n3)[C@H]2SC1	1	0	3	6	1	11	288.228	174.243	427.464	20	27	45	3	14	17	-0.8022	2.9862	-0.5392	2	6	10	6	12	15	2	0	5	4	1	6	3	0	0	2	0	2	0	0	0	0	0	1	1	0	1	0	0
C(C1=C(=C2(N=C=NC=NC2(NS1))))	C(CO)=NC(CN1C(=CC=CC=C1))	C[C@@]12CC3CC(N)(C1)C[C@](C)(C3)C2	1	1	1	5	3	1	178.22	178.235	179.307	18	27	34	6	14	21	1.1663	0.9487	2.6941	1	5	3	7	10	12	4	2	1	0	1	0	0	0	0	1	0	0	0	0	0	0	0	0	1	0	4	1	1
C(O)1C(=C=C=C=NS1)S(=O)(=O)S(=O)(=O)S(=O)(=O)	C(C=CSC1=C(N=CN=C1N=C))	O[C@@H](c1cc(C(F)(F)F)nc2c(C(F)(F)F)cccc12)[C@@H]1CCCCN1	2	0	2	9	4	3	317.347	179.248	378.316	20	21	42	3	9	16	-1.8986	2.4344	4.4479	4	4	3	5	8	17	1	3	2	7	0	1	0	0	6	4	1	0	0	0	0	0	0	0	0	1	3	1	0
C(O(C(F)(F)(F)))1(=CC=NC=C=C1O)	C(C=C1C(=C2C(=CC=CC2=CC1)))	C[N+]1(C)[C@H]2CC(OC(=O)[C@H](CO)c3ccccc3)C[C@H]1[C@H]1O[C@H]21	1	0	1	3	0	4	191.108	156.228	318.393	17	24	47	4	12	24	2.0456	1.5976	1.0627	2	1	7	7	12	18	1	0	1	2	0	4	3	0	0	0	0	0	0	0	0	0	0	1	0	2	2	1	0
C(OCl)=1C(=CNN=C=NC1SN)	C(C1=C(CN2C(=CC=C2S(=O)(=O)1)))	C[C@@H](c1nc(-c2ccc(C#N)cc2)cs1)[C@](O)(Cn1cncn1)c1cc(F)ccc1F	2	0	1	6	3	7	204.642	183.232	437.475	17	21	48	5	9	17	1.1386	1.1792	4.24298	3	1	8	5	8	22	4	1	5	1	2	1	0	0	2	1	1	1	1	0	0	0	1	2	0	1	2	0	0
C(S(=O))N(=C1N(=C=C=NCC1))	C(CN1C(=NN=CN=C1C(=O)))	CN1CCC(=C2c3ccccc3CC(=O)c3sccc32)CC1	1	0	0	3	5	3	169.209	152.157	309.434	18	19	41	7	8	19	-0.413	-0.1091	4.0144	2	3	1	6	6	19	3	4	1	1	1	1	0	0	0	1	0	1	0	0	0	0	0	1	0	0	2	1	1
C(OCl)1N(=C=NN2N(=CN=CCC21))	C(CN1C(=NN=N1)CNC(=O))	C[C@H](NCc1ccc(OCc2cccc(F)c2)cc1)C(N)=O	0	1	2	6	5	3	199.601	155.161	302.349	19	20	41	6	9	19	0.6738	-1.061	2.3681	1	4	8	6	5	17	5	5	2	1	1	2	0	0	1	0	0	0	1	0	0	0	1	0	1	0	2	1	0
C(CC=NC(F)(F)(F))1N(=NNN=C=C1Cl)	C(C(=C1C(=NN=C1F)C=C2C(CCC2)))	CCN1C[C@@H](CCN2CCOCC2)C(c2ccccc2)(c2ccccc2)C1=O	1	0	0	5	2	3	239.588	192.237	378.516	20	27	58	5	13	30	2.0135	3.1707	3.1733	2	2	7	6	11	24	5	2	2	0	0	2	3	1	0	0	0	0	1	0	0	0	2	1	0	0	3	1	0
C(C=NS(CN=S(=O)(=O)))=C=CC(F)(F)(F)	C(C=O)N=C(CN1C(=NN=N1))	C[C@H]1O[C@@H](O[C@H]2/C=C/C=C/C=C/C=C/CC/C=C/C=C/[C@@H](C)[C@@H](O)[C@@H](C)[C@@H](C)OC(=O)C[C@@H](O)C[C@@H](O)C[C@@H](O)CC[C@@H](O)[C@@H](O)CC(=O)C[C@@H](O)[C@@H](C(=O)O)[C@@H](O)C2)[C@@H](O)[C@@H](N)[C@@H]1O	0	0	12	5	6	18	258.246	153.145	926.107	20	18	140	5	7	75	1.9992	-1.0572	0.7783	4	4	18	6	5	47	2	5	1	2	1	17	3	0	0	2	0	0	0	0	0	0	1	0	0	0	1	0	0
C(C1O(CC=C2(C(Cl)=NC=C2SC1)))	C(C1=C(C(=O)SC=C1)N=C)	CCCSc1ccc2[nH]/c(=N/C(=O)OC)[nH]c2c1	0	0	2	3	3	3	215.705	153.206	265.338	23	17	33	10	7	15	2.557	1.74882	2.6652	1	2	5	9	7	12	1	1	3	1	1	2	0	0	0	1	1	1	1	0	0	1	0	1	0	1	1	0	0
C(CC1S(N=C=NN=N1))=S(=O)(=O)	C(C1=C(C2=C(C(=NOC2=NN1))))	COc1cc2c(cc1OC)[C@H]1CC(=O)[C@@H](CC(C)C)CN1CC2	0	1	0	7	4	4	204.236	149.153	317.429	16	18	50	4	7	27	0.5868	0.7493	3.2381	2	1	8	4	7	19	4	3	1	2	1	3	0	0	0	2	0	0	0	0	0	0	0	0	0	2	3	1	0
C(CCC1=N(C=C=C=N1))(N)	C(C(=O)C(F)(F)(F))C=CC=CC=CN=C	C#CCN(C)[C@@H](C)Cc1ccccc1	1	0	0	3	2	1	135.17	217.19	187.286	19	25	31	9	10	17	0.4759	2.8346	2.1826	4	5	6	7	10	13	3	1	1	0	1	0	0	3	0	0	0	0	0	0	0	0	0	0	1	0	1	0	0
C(C(ON)1S(C=C=C=CC1N=O))	C(C1=C(C2=C(C(=O)NC2=CC1)))	CCN(CCO)CCC[C@H](C)Nc1ccnc2cc(Cl)ccc12	1	1	2	5	1	4	184.22	147.177	335.879	20	20	49	8	9	26	1.2986	1.2765	3.783	4	1	12	7	9	18	2	1	3	2	1	1	0	0	0	1	0	0	0	0	1	0	1	0	0	1	2	1	0
C(F)=1S(C=NN=NC1NC=CO)	C(C=C(C1=C(C(=O)CC1=C)))	CCN(CC)[C@H](C)C(=O)c1ccccc1	2	0	0	6	1	2	188.187	134.178	205.301	17	20	34	5	10	19	1.8436	2.0179	2.5996	3	2	8	5	9	13	4	0	1	1	1	1	1	0	0	1	0	0	0	0	0	0	1	0	0	0	1	1	0
C(CS(C(F)(F)(F)))=1N(=C2C(=C=CC2(SN1)))	C(C=CC=C1C(=C(C=CC=C1)))	CO/N=C(\C(=O)N[C@@H]1C(=O)N2C(C(=O)O)=C(/C=C\c3scnc3C)CS[C@H]12)c1csc(N)n1	0	0	3	4	0	12	250.27	144.217	506.591	20	23	51	5	12	18	2.8342	3.1711	1.29272	2	2	10	8	11	19	2	0	6	0	0	5	3	0	0	2	0	3	0	0	0	1	0	2	1	0	1	0	1
C(C=C=NSS(=O))1=N(N2C(=C=NSNSN2(S(N1))))	C(C=CSC(=O)O)=C(Cl)C=C	CC1(C)[C@H](C=C(Cl)Cl)[C@@H]1C(=O)OCc1cccc(Oc2ccccc2)c1	3	1	0	11	3	3	339.478	190.651	391.294	23	18	46	5	7	20	1.1081	3.22	6.1133	3	3	8	5	7	21	7	0	0	1	2	3	0	0	0	5	1	0	0	1	2	0	0	0	1	0	2	0	0
C(O)=1N(=C=N(C=NSN(C(F)(F)(F))C1))	C(C1=C(C(=O)C(C1=CC=C)))	CC(C)C(=O)O[C@H](C)OC(=O)NCC1(CC(=O)O)CCCCC1	1	0	2	6	1	6	224.167	134.178	329.393	17	20	50	3	10	27	1.9441	2.0179	2.683	1	2	10	5	9	16	4	0	1	1	1	6	3	0	0	1	0	0	0	0	0	0	1	0	0	0	1	0	0
C(C1=C(=CC=C(O)C(S1)=S(=O)(=O)))	C(CC1=C(N2C(=CN=C2NC1)))	O=C(OC1C[C@H]2CC3C[C@H](C1)N2CC3=O)c1c[nH]c2ccccc12	1	1	1	4	3	4	202.256	149.197	324.38	18	22	44	6	11	20	1.243	1.5595	2.519	2	2	2	7	8	19	0	3	2	3	0	3	0	0	0	2	0	0	0	0	0	0	1	1	0	1	5	1	0
C(O(C=O))=C1(SC=C=N(SC1))	C(C(=O)C(O)CN1C(=NN=C1))	CN[C@H](C)[C@@H]1CC[C@H](N)[C@H](O[C@@H]2[C@H](N)C[C@H](N)[C@H](O[C@@H]3OC[C@](C)(O)[C@H](NC)[C@H]3O)[C@@H]2O)O1	0	1	8	5	5	12	187.245	155.157	477.603	16	20	76	5	9	43	1.5792	-0.772	-3.3275	1	5	17	6	6	21	1	3	5	2	2	7	0	0	0	2	0	0	0	0	0	0	1	0	0	0	3	1	0
C(C=1O(N=NNNC1S(=O)))=C(=S)	C(C1C(C(=O)C=NN=N1)=N)	CN(C)CCO[C@](C)(c1ccccc1)c1ccccn1	3	1	0	5	5	3	204.236	138.13	270.376	16	16	42	4	6	22	-0.2338	0.41537	2.9233	2	1	9	4	5	17	4	4	2	2	1	1	0	0	0	2	0	0	0	0	0	0	0	0	0	0	2	1	1
C(F)=1N(=N(SN=NN=N(N2C(NSC21))))	C(C1=C(C=CC=C1N=C(SC)))	CCCCS(=O)(=O)N[C@@H](Cc1ccc(OCCCCC2CCNCC2)cc1)C(=O)O	1	0	3	10	2	6	234.245	165.261	440.606	17	22	66	3	11	36	2.3568	3.01782	2.9505	0	3	15	3	9	22	8	1	2	0	0	5	1	0	0	2	1	1	0	0	0	1	0	0	0	1	2	0	0
C(OS(=O)(=O)Cl)1=C(C2=C(N=C=CN2SC1))	C(C(=NOC1=C(C(=O)NC1=C)))	CC1=C(C(=O)O)N2C(=O)[C@@H](NC(=O)[C@H](N)c3ccc(O)cc3)[C@H]2SC1	0	1	4	6	3	7	264.715	152.153	363.395	20	19	42	5	8	17	1.3727	0.5361	0.1505	2	3	7	7	7	16	2	2	3	3	2	5	0	0	0	2	0	1	1	0	0	0	1	0	2	0	2	0	0
C(F)=1S(C=CS(N=C=C(S(=O)(=O)S(=O))SC1))	C(C)=CN=CN=C(O)C=CC=C	C[C@]12CC[C@@H]3c4ccc(O)cc4C[C@@H](CCCCCCCCC[S@](=O)CCCC(F)(F)C(F)(F)F)[C@H]3[C@@H]1CC[C@@H]2O	1	1	2	7	2	3	317.435	164.208	606.782	20	24	88	4	12	47	2.1404	2.247	8.6826	2	4	17	6	9	32	1	2	0	3	1	3	1	0	5	5	0	1	0	0	0	0	0	1	0	0	3	0	0
C(C=S(=O))1(CN=CSN=C1SN=S(=O)(=O))	C(CC1=C(N(=CN=C1C))C=C)	COc1ccccc1OCCNC[C@@H](O)COc1cccc2[nH]c3ccccc3c12	0	0	3	8	2	5	283.381	148.209	406.482	20	23	56	5	12	26	0.4173	1.99042	3.738	2	4	12	5	9	24	3	2	2	3	0	4	0	0	0	4	0	0	0	0	0	0	0	1	0	1	3	1	0
C(COCl)C1=N(SN=C=CC1=S)	C(C=C(C(=CC=CN=C(C(=O)))))	CCCN(CCC)S(=O)(=O)c1ccc(C(=O)O)cc1	0	0	1	5	2	4	220.706	149.193	285.365	17	22	38	5	11	19	2.1605	1.9021	2.1955	3	5	9	6	9	13	2	1	1	1	1	4	0	0	0	2	0	1	1	0	0	0	0	0	0	0	1	1	0
C(ON=O)=C=CO(N=NSS(=O)C(F)(F)(F))	C(C=NC1=C(C(=O)C=C1N=C))	C[C@]12CC[C@@H]3c4ccc(OC(=O)N(CCCl)CCCl)cc4CC[C@H]3[C@@H]1CC[C@@H]2O	0	0	1	8	3	3	277.205	148.165	440.411	18	19	60	2	8	31	2.5262	1.1282	5.182	6	3	7	4	8	23	3	2	1	4	1	3	3	0	0	2	0	0	0	0	2	0	1	1	0	0	3	0	0
C(=NC)C1=N(N=N(SN=NSN1))	C(C(=O)(C(N)=O))C=NC=C	NC1=NC[C@H]2c3ccccc3Cc3ccccc3N12	1	1	1	9	3	3	203.256	140.142	249.317	17	18	34	5	8	15	1.6345	-0.3548	2.4668	2	4	0	3	6	16	7	2	3	0	2	0	0	0	0	2	0	0	0	0	0	0	0	1	0	0	2	0	0
C(C=1N(CC2C(=C=NN=NN2N1)))	C(F)=CC=CC=C1C(=CC=C1)	Cc1ccc(S(=O)(=O)/N=C(\O)NN2CCCCCC2)cc1	1	0	2	6	0	4	164.172	148.18	311.407	20	20	42	8	9	21	0.1153	3.0782	1.97832	1	2	4	6	10	14	6	0	3	0	0	3	0	1	0	0	0	1	0	0	0	0	1	0	1	0	1	1	0
C(CN=NS(=O)Cl)(=S(=O)(=O))C(F)=CN=C	C(C=CC=C1C(=CC=C1N=C(C)))	CSCC[C@H](N)C(=O)O	0	0	2	5	1	4	273.698	159.232	149.215	20	25	20	5	13	11	0.8191	3.0333	0.1514	5	4	6	5	11	5	3	1	1	3	0	2	1	0	0	2	0	1	1	0	0	0	1	0	0	0	0	0	0
C(ONS(=O)(=O)S(=O)C(F)(F)(F))=1C(=NC=C=C=NC1)	C(C1C(=NN=CN=C1)OC2=C(NCCN2))	O=C1[C@H]2[C@@H]3CC[C@@H](C3)[C@H]2C(=O)N1C[C@@H]1CCCC[C@H]1CN1CCN(c2nsc3ccccc23)CC1	1	2	0	6	6	6	315.254	207.237	492.689	23	28	71	4	13	36	0.2852	0.057	4.2558	4	2	5	7	9	28	3	5	4	4	1	2	3	0	0	2	0	1	0	0	0	0	0	4	0	1	3	0	1
C(C1(N(=C2S(N=C=C=C2CSC1))))	C(CCN(C(=O)N1C(=CC=N1)))	CC(=O)NC[C@H]1CN(c2ccc(N3CCOCC3)c(F)c2)C(=O)O1	0	1	1	4	3	5	196.3	153.185	337.351	20	22	44	8	11	20	1.9332	0.8508	1.1236	1	3	5	8	7	16	2	3	3	0	1	4	0	0	1	2	0	0	0	0	0	0	1	1	1	0	2	1	0
C(OCl)1C(=N(N=N1))N2(SCSNN2)	C(F)C=CC=CC=CC=CC=CC=C	NCCC[C@H](N)CC(=O)NC[C@@H]1NC(=O)[C@H](CO)NC(=O)[C@@H](N)CNC(=O)[C@H]([C@H]2CCN=C(N)N2)NC(=O)/C(=C\NC(N)=O)NC1=O	2	0	14	9	0	14	240.701	190.261	668.717	18	29	91	5	15	44	0.8409	3.9229	-8.2348	1	6	14	3	13	25	6	0	14	1	0	8	0	1	0	2	0	0	1	0	0	1	0	0	1	0	1	0	0
C(C1(N=NC(Cl)=C1S(=O)(=O)C(F)(F)(F))F)O	C(C=CC=CC=C1C(=CC=C1))	CCCSc1nc(N[C@@H]2C[C@H]2c2ccc(F)c(F)c2)c2nnn([C@@H]3C[C@H](OCCO)[C@@H](O)[C@H]3O)c2n1	1	0	4	5	0	11	282.602	144.217	522.578	19	23	64	3	12	28	1.4528	3.1711	2.0137	3	3	14	5	11	23	2	0	6	3	0	4	4	0	2	1	0	1	1	0	0	1	1	2	0	0	2	0	0
C(C=O)1N(=C(SN=S(=O))CN=N1)	C(C)=CN=C1C(=NN=NC2=C(CCN21))	CCN(CC)CCOC(=O)c1ccc(N)cc1Cl	0	0	1	7	4	4	204.236	189.222	270.76	16	25	37	4	11	19	0.4205	1.9172	2.4208	2	2	9	4	9	13	4	5	2	2	0	2	0	0	0	2	0	0	0	0	1	0	1	0	1	0	1	0	1
C(C1=C(N=CC2N(=CSN=C2N1)))	C(C=CC=CC=CC=CC=CC(=O))	Cc1cnc(C(=O)NCCc2ccc(S(=O)(=O)/N=C(\O)NC3CCCCC3)cc2)cn1	1	0	3	5	1	6	180.236	174.243	445.545	20	27	58	8	14	27	0.9789	2.9862	2.28252	1	6	8	7	12	21	4	0	5	0	1	4	0	0	0	1	0	1	0	0	0	0	0	0	1	0	3	1	0
C(C=1(C=NC=NSC1CS(N=O)))	C(C(=O)C1=C(C(=O)NC(=O)C1))	O=C1CC[C@@H](N2C(=O)c3ccccc3C2=O)C(=O)N1	0	1	1	6	3	4	201.276	153.137	258.233	19	18	29	7	7	10	2.4359	-0.4517	0.0878	4	2	1	6	7	13	3	1	2	1	3	4	0	0	0	2	0	0	0	0	0	0	0	1	0	1	2	1	0
C(CF)N1N(=C=NN(=CC1=O))	C(C1C(=CN=C1SC=O)O)	Cc1c(-c2ccc(O)cc2)n(Cc2ccc(OCCN3CCCCCC3)cc2)c2ccc(O)cc12	0	1	2	4	4	5	156.12	157.194	470.613	16	17	69	5	7	34	-0.1272	1.3574	6.33102	2	2	10	5	6	30	4	1	2	1	2	3	1	0	0	0	1	0	0	0	0	0	1	1	0	0	3	1	0
C(CS(=O))=1N(=N(SCNN=C=NC1))	C(C=C1C(=CC=CC1=CC=CS))	CCC[C@@H]1O[C@@H]2C[C@H]3[C@@H]4CCC5=CC(=O)C=C[C@]5(C)[C@H]4[C@@H](O)C[C@]3(C)[C@]2(C(=O)CO)O1	2	1	2	7	1	6	217.279	176.284	430.541	20	24	65	7	12	34	0.5231	1.711	2.7168	2	3	9	5	11	25	5	0	0	1	0	6	0	0	0	2	1	0	0	0	0	0	0	2	0	1	3	0	0
C(F)(SC(F)(F)(F))=N(C=1C(=N(N=NSNSC1)))	C(C(=O)N1C(=NN=N1)CCC)	O[C@@H](CNC[C@@H](O)[C@@H]1CCc2cc(F)ccc2O1)[C@@H]1CCc2cc(F)ccc2O1	1	0	3	8	5	5	305.307	154.173	405.441	20	21	54	3	10	25	3.6589	0.2857	2.3636	1	4	8	5	6	22	5	4	1	0	1	4	4	0	2	3	0	0	0	0	0	0	1	0	0	0	4	0	0
C(C=CS(=O)(=O)S(=O)(=O)Cl)=CC(=C=O)F	C(CN1C(=NN=NN=C1C=NC=N))	Cc1ncc(C[n+]2csc(CCO)c2C)c(N)n1	0	1	2	5	6	5	274.678	179.187	265.362	19	22	35	4	9	17	0.6397	0.70877	0.60774	4	3	8	6	6	12	0	7	4	5	0	1	1	0	0	2	0	1	1	0	0	0	0	1	0	0	1	0	1
C(S(=O)(=O))SNC1=C(=CC=NN=N1)	C(CC1=C(C2=N(C=CC=C2CC1)))	CCCCCCCCCCCCCCCCCCCCCCO	2	0	1	7	1	1	218.263	159.232	326.609	19	25	69	6	13	46	0.2412	2.8212	7.8006	4	2	22	5	11	22	4	1	0	2	0	1	0	0	0	2	0	0	0	0	0	0	0	0	0	2	0	1	0
C(ON=NC(F)(F)(F))1=C(=CN(=N(CC1)))	C(C=CC=CC=CC(=O)C=CN=C)	C[C@@H]1[C@@H](c2ccccc2)OCCN1C	0	0	0	5	2	2	206.127	175.231	191.274	19	26	31	5	13	17	2.7424	2.4583	2.0782	2	6	3	6	11	12	4	1	1	1	1	1	3	0	0	0	0	0	0	0	0	0	0	0	0	0	2	1	0
C(F)=CON1S(NC=C=C=C1C(F)(F)(F))	C(CN(C=C1C(=NN=N1)C(N)))	NC(=O)CC[C@H](N)C(=O)O	1	2	3	4	5	4	240.181	153.189	146.146	19	22	20	4	11	10	2.541	0.2178	-1.3362	2	5	5	7	6	5	2	5	2	1	0	3	4	0	0	1	0	0	0	0	0	0	1	0	0	0	0	1	0
C(C1N(=NN=C1OS(=O)(=O)S(=O)(=O)Cl))Cl	C(C=CC=CC=CC(=O)NC(=S))	Clc1ccccc1C(c1ccccc1)(c1ccccc1)n1ccnc1	0	1	0	8	2	2	296.113	181.26	344.845	18	23	42	3	11	17	0.2031	1.7483	5.3767	3	4	4	3	9	22	3	1	2	5	1	0	0	0	0	2	1	0	2	0	1	1	0	1	0	0	3	0	0
C(C=O)C1(=CN=CC=NC1=S)	C(COC(=O)O)C1=C(C=CC=N1)	CC(C)OC(=O)OCOP(=O)(CO[C@H](C)Cn1cnc2c(N)ncnc21)OCOC(=O)OC(C)C	0	1	1	4	4	15	166.205	167.164	519.448	17	21	65	6	9	30	0.94749	1.3187	3.0356	2	3	19	7	8	19	2	1	5	1	3	10	0	0	0	1	0	0	0	0	0	0	0	1	0	1	1	1	0
C(C=1N(=NN=C2N(=NCNSC21)))	C(CO)=CC=CC=CC=C(OC(=O))	CC1(C)S[C@@H]2[C@H](NC(=O)COc3ccccc3)C(=O)N2[C@H]1C(=O)O	1	1	2	7	3	6	182.212	180.203	350.396	18	25	42	6	12	18	0.83152	1.334	0.6971	1	6	7	5	10	16	6	0	2	0	3	5	0	0	0	1	0	1	0	0	0	0	0	1	1	0	1	1	0
C(S(=O)C(F)(F)(F))=1C(=C=NS(C=NSC1))	C(C1=N(NSN1C2=C(C=CC=C2)))	CC(C)OC(=O)CCC/C=C\C[C@H]1[C@@H](O)C[C@@H](O)[C@@H]1/C=C/C(F)(F)COc1ccccc1	0	1	2	5	4	5	272.298	179.248	452.538	18	21	66	3	9	34	2.6605	1.9928	4.683	1	2	16	6	8	25	2	3	0	1	0	5	3	0	2	3	1	0	0	0	0	0	1	1	0	1	1	0	0
C(ONN=CCl)1S(NN(=C(=C=NC1)))	C(CC1=C(N=CN=C1)C2=C(CCCC2))	CC(=O)N[C@@H]1[C@@H](NC(=N)N)C=C(C(=O)O)O[C@H]1[C@H](O)[C@H](O)CO	2	0	8	7	2	8	219.657	188.274	332.313	19	30	43	6	16	20	0.0778	2.9964	-3.57583	3	3	10	5	12	12	5	2	4	1	0	7	0	0	0	1	0	0	1	0	0	0	0	0	0	2	1	0	0
C(NC=O)CC=1N(=NCN(=C1))	C(CCN1C(=CN=CN=C1)C2=N(NNN2))	CC(C)Nc1cccnc1N1CCN(C(=O)c2cc3cc(NS(C)(=O)=O)ccc3[nH]2)CC1	1	3	3	4	7	6	152.157	207.241	456.572	19	28	60	8	13	28	0.0994	-0.4641	2.7171	3	4	9	6	8	22	4	7	6	1	0	3	0	0	0	0	0	1	0	0	0	0	1	1	1	0	3	0	1
C(C1=N(S(C=NN=NC1=S(=O)(=O))))	C(CS)C(C1=C(CN2C(=CN=C2C1)))	C[C@H](O)[C@H](O)[C@@H]1CNc2[nH]c(N)nc(=O)c2N1	0	1	6	6	3	7	204.236	194.303	241.251	16	27	32	4	14	15	0.5136	2.0756	-1.7002	1	4	6	4	10	9	4	2	5	2	0	3	0	0	0	2	1	0	0	0	0	0	1	0	0	1	2	0	0
C(C1N(=N(N=C1)))NOS(=O)(S(=O)(=O))	C(CO)C1=C(N2C(=CN=C2(C))CN1)	COC(=O)C[C@](O)(CCCC(C)(C)O)C(=O)O[C@@H]1C(OC)=C[C@]23CCCN2CCc2cc4c(cc2[C@H]13)OCO4	2	2	2	8	4	10	226.239	179.223	545.629	19	26	78	6	13	39	-1.4821	0.47552	2.5807	5	4	15	3	9	29	4	3	1	4	1	9	0	0	0	2	0	0	0	0	0	1	1	3	0	1	1	0	0
C(CC=1N(=NCNC=C1))=S(=O)	C(C=CN=CN=C(Cl)C(=O)(C))	Nc1cccc2c1CN([C@H]1CCC(=O)NC1=O)C2=O	1	0	2	4	2	4	169.209	172.615	259.265	18	20	32	7	9	13	0.4011	1.7746	0.0298	2	4	2	6	7	13	3	2	3	1	1	3	0	0	0	1	0	0	0	1	0	0	0	1	0	0	2	1	0
C(F)1S(C=C=C=CN1SN(=S(=O)(=O)))	C(OS(=O)(=O)Cl)SC1=C(C(=NN=C1))	C[C@@](Cc1ccc(O)c(O)c1)(NN)C(=O)O	0	0	5	6	6	6	238.29	240.693	226.232	16	18	30	3	5	14	1.6956	1.0264	-0.0531	2	4	8	5	5	10	2	2	2	2	3	4	1	0	0	3	2	0	0	1	0	0	0	0	0	1	1	1	0
C(ON=S(=O))S(CC1N(=NN=C=CS1))	C(C=CC=CC=CC=CC=CC=C(Cl))	C[C@H]1COc2c(N3CCN(C)CC3)c(F)cc3c(=O)c(C(=O)O)cn1c23	0	0	1	8	0	7	250.33	206.716	361.373	20	29	46	6	15	20	1.6288	4.5398	1.544	5	6	4	5	13	18	4	0	3	2	0	4	0	0	1	3	0	0	0	1	0	0	0	0	0	0	4	1	0
C(C=C1O(C=NN=NN1C(F)(F)(F)))=S(=O)	C(C(=NOC1=C(N=CN=C1)C))	NC[C@@H]1O[C@H](O[C@@H]2[C@@H](CO)O[C@@H](O[C@@H]3[C@@H](O)[C@H](N)C[C@H](N)[C@H]3O[C@H]3O[C@H](CO)[C@@H](O)[C@H](O)[C@H]3N)[C@@H]2O)[C@H](N)[C@@H](O)[C@@H]1O	0	0	13	6	4	19	240.166	151.169	615.634	18	20	87	3	9	45	1.0055	1.16952	-8.8617	1	4	22	5	7	23	4	3	5	2	1	14	3	0	0	1	0	0	0	0	0	0	0	1	0	1	3	1	0
C(C(=O))=1C(=NC=NNS(NC1))	C(CS)CSC1=C(N(=CC=C1C))	CC[C@@H]1OC(=O)[C@H](C)C(=O)[C@H](C)[C@@H](O[C@@H]2O[C@H](C)C[C@H](N(C)C)[C@H]2O)[C@](C)(OC)C[C@@H](C)C(=O)[C@H](C)[C@H]2N(CCCCn3cnc(-c4cccnc4)c3)C(=O)O[C@@]12C	2	1	1	6	3	14	170.197	199.344	812.018	17	25	123	6	13	65	-0.1607	2.80202	4.9292	1	6	23	5	9	43	4	1	5	1	0	10	0	0	0	1	2	0	0	0	0	0	0	2	0	1	2	0	0
C(C=S(=O))1=N(N=NN=C1(S(=O)(=O)(C(F)(F)(F))))	C(C1=C(C=CC1=NC=C(O)O))	N[C@@H]1C[C@@H]1c1ccccc1	0	2	1	7	3	1	274.205	151.165	133.194	17	20	21	1	9	11	-1.0766	1.8584	1.5012	2	4	2	4	8	9	4	1	1	3	2	0	3	0	0	2	0	0	0	0	0	0	1	0	1	0	1	0	0
C(CC=NCF)1N(=NN=C1Cl)	C(CC1=C(NC(=O)C1=CC(=O)))	CNC(=O)c1cc(Oc2ccc(NC(=O)Nc3ccc(Cl)c(C(F)(F)F)c3)c(F)c2)ccn1	0	1	3	4	2	4	176.582	151.165	482.821	17	20	48	6	9	15	1.761	0.5354	5.6888	3	3	6	5	8	21	4	1	4	0	2	3	1	0	4	0	0	0	1	0	1	1	1	0	0	0	3	0	0
C(C=C)1S(N=C(C(=S))C=CN1)	C(C)=NC1=C(C(=O)C=CC1)	Cc1ccc(C(C)C)c(O)c1	1	0	1	4	2	1	184.289	135.166	150.221	19	19	25	8	9	14	1.7043	1.49	2.82402	2	2	5	7	8	10	2	1	0	0	1	1	0	0	0	2	0	0	0	0	0	0	0	0	0	1	1	1	0
C(CC=S(=O)(=O))=1N(N=C=N(S(C1)))	C(C=NC=C1O(C(=O)C=C1))	C#C[C@]1(O)CC[C@@H]2[C@@H]3CCC4=CC(=O)CC[C@@H]4[C@@H]3CC[C@@]21CC	1	0	1	6	3	2	203.248	137.138	312.453	17	17	51	5	7	28	0.2395	1.0315	3.8826	2	2	3	5	7	21	3	1	0	2	2	2	0	0	0	2	0	0	0	0	0	0	1	1	0	0	3	1	0
C(C=1(N=C=NS(N=C=N(SNN1))))	C(C1=C(C(=O)C=C1F)C=C)	CC(C)NC[C@H](O)c1ccc(O)c(O)c1	1	0	4	8	1	4	200.252	138.141	211.261	16	17	32	4	7	17	1.3972	1.925	1.1292	1	2	9	4	8	11	6	0	1	0	1	3	0	1	0	2	0	0	0	0	0	0	1	0	0	0	1	0	0
C(F)=C1C(=C=CN=N1)NC(F)(F)(F)	C(C1=C(SC2=C(N3C(=CC=C3)CC2)C1))	O=C1CN(/N=C\c2ccc([N+](=O)[O-])o2)C(=O)N1	1	0	1	3	2	6	193.103	203.31	238.159	16	27	23	3	13	6	2.369	3.6436	0.0735	1	1	3	6	12	8	3	1	4	0	0	5	4	0	0	0	1	0	0	0	0	0	1	2	1	2	0	0	0
C(F)=1N(S(C=NC=C=NC1(C(F)(F)(F))))	C(CN1C(=NN=CN=C1CCC2=C(CNCC2)))	CC1(C)NC(=O)N(c2ccc([N+](=O)[O-])c(C(F)(F)F)c2)C1=O	1	1	1	4	5	4	225.17	233.319	317.223	17	36	32	3	19	10	2.1504	1.3919	2.4484	0	5	4	6	12	12	3	5	3	0	0	4	4	0	3	1	0	0	0	0	0	0	0	1	0	1	1	0	1
C(C(=S)Cl)=1N(S(C=CSN=NC1))	C(CN1C(=CN=C1OC)NC(=O))	CCC(CC)[C@H](NC(C)=O)[C@@H]1[C@H](O)[C@@H](C(=O)O)C[C@H]1NC(=N)N	1	1	6	6	4	5	237.762	169.184	328.413	16	23	51	4	11	28	3.217	0.4799	-0.13943	1	5	11	5	7	15	3	3	4	0	2	4	0	0	0	3	0	0	1	0	0	0	1	1	0	0	0	0	0
C(SN=S(=O))1C(CN=C=CS1)=O	C(C)OC(=C1C(=NN=C1C)C)	CC1=C(C/C=C(\C)CCC[C@H](C)CCC[C@H](C)CCCC(C)C)C(=O)c2ccccc2C1=O	0	0	0	6	3	2	220.3	152.197	450.707	16	23	79	4	12	46	0.8566	1.7572	9.1576	2	5	20	5	8	31	2	2	0	2	1	2	0	0	0	3	0	0	0	0	0	0	1	0	0	0	2	1	0
C(C=1O(C(=S(=O))NC=NN1))=C	C(C1=C(C(=O)NC1=CC(=O)))	CC(=O)C[C@H](c1ccccc1)c1c(O)c2ccccc2oc1=O	1	1	1	4	2	4	171.181	137.138	308.333	16	17	39	5	7	16	-0.5656	0.1453	3.6096	1	2	6	5	7	19	3	1	0	2	2	4	0	0	0	1	0	0	0	0	0	0	1	0	0	0	3	1	0
C(C=NCl)1(SN=CN=C(=NC1))	C(C=C(OCCN1C(=CC=C(F)1)))	Cc1cn([C@@H]2C[C@@H](O)[C@H](CO)O2)c(=O)[nH]c1=O	0	0	3	5	2	6	188.643	169.199	242.231	16	24	31	5	12	14	1.4436	2.1774	-1.51428	1	5	5	5	9	10	4	1	2	0	1	5	0	1	0	1	0	0	1	0	0	0	1	1	0	0	1	0	0
C(CC(F)(F)(F))1=N(C=C=N(CC1=O))	C(C1=C(C=C(C1=NN=NN=C)))	Nc1nc(N)c2nc(-c3ccccc3)c(N)nc2n1	0	0	3	3	2	7	190.124	148.169	253.269	18	19	30	5	8	11	1.1459	1.9263	0.8334	1	3	4	7	7	12	2	4	7	1	0	0	3	0	0	0	0	0	0	0	0	0	1	0	0	0	3	1	0
C(C=NCCl)1=C(=CC=C=C1)	C(C=CC=CN=C(C(=O)C=CC))	NC[C@H](CC(=O)O)c1ccc(Cl)cc1	0	0	2	1	2	3	151.596	163.22	213.664	16	25	26	6	13	12	2.0599	2.2922	1.857	2	6	5	8	10	10	1	1	1	0	1	2	0	0	0	0	0	0	1	0	1	0	0	0	1	0	1	0	0
C(C=O)(=C=O)SC(SC=NS(=O)C(F)(F)(F))	C(C=C(C1=C(C(C)=CC=C1)))	CC(=O)N(C[C@H](O)CO)c1c(I)c(C(=O)NC[C@H](O)CO)c(I)c(C(=O)NC[C@@H](O)CO)c1I	0	0	8	5	0	9	291.297	132.206	821.141	20	22	60	4	12	26	1.5365	3.02812	-1.6275	5	3	19	6	10	19	1	0	3	3	0	9	3	0	0	3	0	0	0	0	0	0	0	0	0	1	1	0	0
C(C=1N(SN=C=C=N(SN(N1))))	C(C1=C(C=C(C(=O)C1=CC)))	Cc1cc(/C=C/C#N)cc(C)c1Nc1ccnc(Nc2ccc(C#N)cc2)n1	2	0	2	7	1	6	187.253	134.178	366.428	16	20	46	5	10	18	0.5346	2.0179	4.9891	1	2	7	4	9	22	5	0	6	0	1	0	0	0	0	2	0	0	0	0	0	0	0	0	0	1	3	0	0
C(C1(=C=N(S(C=2C(=CCCC21)))))	C(C)NC1=C(C=CC=C(Cl)1)	CN1CCC(=C2c3ccccc3CCn3c(C=O)cnc32)CC1	0	1	0	2	1	4	163.245	155.628	307.397	20	20	44	9	10	21	2.8683	2.7718	2.7792	1	3	2	9	8	19	1	1	3	0	0	1	0	0	0	1	0	0	0	1	0	0	0	1	2	1	2	0	0
C(OS(=O)(=O))1(C=CC=N1)(NS(=O)Cl)	C(C)NC(NC1=C(C=CC=C1))	CCCCCCCCCCCCCCCC[n+]1ccccc1	2	2	0	5	2	0	244.681	150.225	304.542	18	25	60	5	14	38	-0.7691	1.6655	6.4554	4	5	16	4	9	21	2	2	1	4	0	0	0	0	0	2	0	0	1	0	0	1	0	0	0	1	1	0	0
C(S(=O))=1S(C=CN=N(S(N(=CNC1))))	C(C=O)C1=C(N=CN1C=C(O))	CCCCOc1cc(C(=O)NCCN(CC)CC)c2ccccc2n1	2	1	1	6	4	4	234.331	152.153	343.471	19	19	54	6	8	29	0.8757	0.6107	3.4853	1	4	13	5	7	20	4	2	3	1	2	2	0	0	0	3	0	0	0	0	0	0	1	0	0	0	2	0	0
C(N=NC=NS(=O)(=O)C(F)(F)(F))=C=S(=O)	C(C)NC1=C(C=CN=C1S(=O)Cl)	C[C@H]1[C@H](c2ccccc2)OCCN1C	0	1	0	4	3	2	261.206	204.682	191.274	17	21	31	2	9	17	0.4443	1.7748	2.0782	2	4	3	4	7	12	3	2	1	3	1	1	3	0	0	2	1	0	0	1	0	0	0	0	0	1	2	0	0
C(CSCl)(C=CN1N(=CN=C1S))	C(CN)=CC=NC(=O)OC(=O)	COc1cc(N[C@H](C)CCCN)c2ncccc2c1	1	1	2	5	4	4	221.738	156.141	259.353	20	19	40	8	8	21	2.3146	-0.1349	2.7827	5	3	9	6	6	15	3	2	3	0	3	1	0	0	0	2	0	0	1	0	0	1	0	0	0	0	2	0	0
C(N=C=S(=O))1(SNN=C=CS1)C(F)(F)(F)	C(CO)=C(N1C(=CC=C1)N=C)	C=CC(=O)N1CCC[C@@H](n2nc(-c3ccc(Oc4ccccc4)cc3)c3c(N)ncnc32)C1	1	1	1	6	3	7	273.286	150.181	440.507	17	21	57	2	10	24	1.4038	1.2832	4.2173	1	4	6	5	8	25	3	2	6	1	1	2	3	0	0	3	0	0	0	0	0	0	1	1	0	0	4	1	0
C(C=1N(=NS(N=NS(C1C=S(=O)))))	C(C=C(C=CC=CC=C(O)C(=O)))	COC1=CC(=O)C[C@@H](C)[C@]12Oc1c(Cl)c(OC)cc(OC)c1C2=O	0	1	0	7	2	6	220.304	164.204	352.77	16	24	41	4	12	17	0.18572	2.3157	2.8103	2	6	7	4	10	17	4	0	0	1	2	6	0	0	0	3	0	0	0	0	1	0	0	1	0	0	2	0	0
C(CCl)1C(=C(S(=O)S(=O)Cl)C=N1)N	C(C=CC(N1C(=C(F)C=C(F)1)))	COC(=O)c1ccccc1O	1	0	1	4	1	3	261.155	157.163	152.149	19	20	19	6	9	8	0.4147	2.3424	1.1788	4	3	3	5	8	8	2	1	0	2	0	3	0	2	0	2	0	0	2	0	0	1	1	0	0	0	1	0	0
C(CS(=O)(=O)Cl)1=N(C(=S(=O)(=O))N=C1N=S(=O))	C(CC)NC1=C(C2=C(C=CC=C2CC1))	Cc1ccc(C(=O)Nc2ccc(CN3CCN(C)CC3)c(C(F)(F)F)c2)cc1C#Cc1cnc2cccnn12	0	1	1	6	1	6	303.73	187.286	532.57	18	31	66	2	17	27	-1.2288	2.9733	4.45602	2	4	6	4	13	29	3	1	6	5	0	1	0	0	3	3	0	0	1	0	0	1	0	1	0	2	4	0	0
C(C1(N(=NN=N1))SCN(S(=O)(=O)S(=O)))	C(C(=O)C=CC=CC(=O)C=C)	CC(C)C(=O)OCC(=O)[C@@]12O[C@@H](C3CCCCC3)O[C@@H]1C[C@H]1[C@@H]3CCC4=CC(=O)C=C[C@]4(C)[C@H]3[C@@H](O)C[C@@]12C	2	0	1	8	2	7	257.322	150.177	540.697	21	21	83	7	10	44	-0.0365	1.4429	4.7039	6	5	10	3	9	32	5	0	0	3	2	7	0	0	0	3	0	0	0	0	0	1	0	2	0	0	4	0	0
C(ONCl)=1C(=CSN=N(N=NSC1))	C(C=C(C1=C(C=CC=C1)C=C))	O=C(O)CO	1	0	2	8	0	3	237.697	144.217	76.051	17	23	9	4	12	4	3.1459	3.3627	-0.9367	2	3	2	4	11	2	5	0	0	1	0	3	0	0	0	2	0	0	1	0	0	0	0	0	0	1	0	0	0
C(OCS(S(=O)(=O)Cl))=1C(N=C=C=NN1)	C(C=C(SC1=C(C(=N)N=C1)))	C=CCC1(CC(C)C)C(=O)NC(=O)NC1=O	0	1	2	7	2	3	253.692	152.222	224.26	18	18	32	4	8	16	0.4	2.19877	0.961	3	3	6	5	7	11	3	2	2	3	0	3	0	0	0	2	1	0	1	0	0	0	1	0	0	0	1	1	0
C(OC(F)(F)(F))1N(=CN=NN=C1CF)	C(C)C(=O)COC1=C(C=CC=C1)	C=C1CCN([C@H](C)[C@](O)(Cn2cncn2)c2ccc(F)cc2F)CC1	0	0	1	5	2	5	212.106	164.204	348.397	18	24	47	4	12	22	1.6685	2.0445	2.4846	2	5	7	5	10	18	4	0	4	1	2	1	4	0	2	0	0	0	0	0	0	0	0	1	0	1	2	1	0
C(F)=1N(=CN=N(N=NS(NNSC1)))	C(CN1C(=NN=NN=C1)CCC(C))	COc1c(N2CCN[C@H](C)C2)c(F)cc2c(=O)c(C(=O)O)cn(C3CC3)c12	2	0	2	9	5	7	221.246	181.243	375.4	17	28	49	4	15	22	1.9217	2.2211	1.9804	0	6	6	3	8	19	7	5	3	0	0	4	1	0	1	2	0	0	0	0	0	0	0	0	0	0	3	0	1
C(CC(F)(F)(F))=C1N(=C(=C=NN1OC(F)(F)(F)))	C(C=C(OC1C(=CN=CN=C1C)))	CC(C)NC[C@@H](O)COc1cccc2[nH]ccc12	0	0	3	4	3	3	259.109	164.208	248.326	20	24	38	3	12	20	2.3578	1.9217	1.9056	2	4	9	7	9	14	3	2	2	1	1	2	6	0	0	0	0	0	0	0	0	0	0	1	1	0	1	0	1
C(C=S(=O)(=O))1=C(SNN=NC1(N=S(=O)))	C(CO)C1=C(N=C(N=C1)CC)	COC(=O)C1=C(C)NC(C)=C(C(=O)OCC(C)C)[C@@H]1c1ccccc1[N+](=O)[O-]	1	1	1	8	3	7	252.302	152.197	388.42	18	23	52	4	12	24	-0.1071	0.5738	3.2018	2	5	11	4	8	20	4	2	2	3	1	6	0	0	0	3	0	0	0	0	0	0	0	0	0	1	2	1	0
C(SN=S(=O))1(=C=C=C(SS(=O)C(F)(F)(F))NN1)	C(CN1C(=C2N(=CC=C2CC1)))	CN(C)CCOc1ccc(/C(=C(/CCCl)c2ccccc2)c2ccccc2)cc1	2	0	0	7	2	2	321.352	148.209	405.969	19	23	57	2	12	28	1.4925	1.5642	6.215	4	2	11	5	9	26	3	2	1	2	0	1	3	0	0	4	0	0	0	0	1	0	1	0	1	1	3	0	0
C(C=1(C=2C(=CN=N(N=NSC2F))NNNSC1))	C(C1=C(NC(=O)C=C1N=CN))	C[C@H](C(=O)O)c1ccc(-c2ccccc2)c(F)c1	3	2	1	9	2	2	273.322	151.169	244.265	25	20	31	8	9	13	1.0353	0.30182	3.6808	1	2	4	7	7	15	7	3	0	0	1	2	1	0	1	2	0	0	0	0	0	0	0	0	0	1	2	0	0
C(OCl)=CC=C1(SC=N(S(N=NC1)))	C(C1=C(C=CC=C1)CN2C(=NNN2))	C[C@]12CC[C@H]3[C@H]([C@@H]1[C@@H]1C[C@@H]1[C@@]21CCC(=O)O1)[C@H]1C[C@H]1C1=CC(=O)CC[C@@]13C	0	2	0	6	4	3	235.721	176.223	366.501	19	25	57	6	12	30	3.3449	0.76312	4.3059	2	3	2	6	9	24	3	4	0	1	0	3	0	0	0	2	0	0	1	0	0	0	1	2	0	1	3	0	0
C(F)=1C(NN=N(C=CSN=NC1))	C(C1=C(NC=C2C(=NN=CN21)))	NCCC[C@](N)(C(=O)O)C(F)F	1	1	3	6	4	4	187.203	148.169	182.17	18	19	24	6	8	12	2.3393	0.622	-0.2275	0	1	7	5	7	6	5	4	2	0	0	2	1	0	2	1	0	0	0	0	0	0	0	0	0	2	0	0	0
C(SC1C(=C=C=NN=N1)Cl)C(F)(F)(F)	C(C1C(=CC(F)=C1)C=C(C))	Nc1ccncc1	0	0	1	4	0	2	241.625	138.185	94.117	17	21	13	3	11	6	2.9363	2.992	0.6638	2	3	1	6	9	5	3	0	2	0	0	0	3	1	0	1	0	0	1	0	0	0	1	0	0	0	1	1	0
C(F)C(C=S(=O))(=NC1S(N=C=NN1))	C(CCC1=C(C=NC=N1)C=C(F))	NS(=O)(=O)c1cc2c(cc1C(F)(F)F)N[C@H](Cc1ccccc1)NS2(=O)=O	1	0	3	6	2	5	220.254	166.199	421.422	18	23	41	5	11	14	0.036	2.3693	1.6254	3	4	4	5	9	15	4	2	3	1	0	4	1	1	3	2	0	2	0	0	0	0	0	0	1	1	3	0	0
C(COC(F)(F)(F))1N(=C(=C=C=NC1=O))	C(CN)=NOC1=C(C(=O)N=C1)	CC(C)OC(=O)CCC/C=C\C[C@H]1[C@@H](O)C[C@@H](O)[C@@H]1/C=C/[C@@H](O)COc1cccc(C(F)(F)F)c1	0	1	3	3	4	6	204.107	153.141	500.554	17	18	70	3	7	35	0.4823	-0.5576	4.4274	2	4	17	7	6	26	2	3	0	2	2	6	3	0	3	0	0	0	0	0	0	0	1	1	0	0	1	1	0
C(N1(N=CC2=N(N=NSNC2=NC1)))	C(CC1=C(N=CC=CC1=CC=C))	C[C@@H](O[C@H]1OCCN(Cc2nn(P(=O)(O)O)c(=O)[nH]2)[C@H]1c1ccc(F)cc1)c1cc(C(F)(F)F)cc(C(F)(F)F)c1	1	0	3	8	1	9	197.227	159.232	614.411	20	25	63	7	13	22	0.2482	3.0333	4.3663	1	3	10	5	11	23	7	1	4	0	0	6	0	0	7	1	0	0	0	0	0	0	0	1	0	0	3	2	1
C(C1C(=C=NN=N1)NN=N)	C(C=CSC(=O)O)=CN=CC=C	CCOC(=O)c1ccc(C#Cc2ccc3c(c2)C(C)(C)CCS3)nc1	2	1	0	5	4	4	138.134	183.232	351.471	16	21	46	6	9	21	0.84487	2.6818	4.4315	3	4	5	4	8	21	6	1	1	0	2	2	0	0	0	0	1	1	0	0	0	0	0	0	1	0	3	0	0
C(CS(=O)S(=O)(=O))1=C(=NN=NC=C1C=S(=O))	C(CCN1C(=CC=C1C(=O)OC))	CC(C)(C)NC[C@@H](O)COc1cccc2c1C[C@H](O)[C@H](O)C2	1	0	4	7	3	5	279.324	167.208	309.406	21	25	49	5	13	27	-0.8625	1.6847	0.6348	4	5	8	6	9	17	3	1	1	4	2	4	0	0	0	3	0	0	0	0	0	0	1	0	0	0	2	1	0
C(F)=NS(N(=C=NSN1(C=NCSC1)))	C(C)=CC(Cl)=CC(=O)NC(=O)	N#C[C@@H]1C[C@@H]2C[C@@H]2N1C(=O)[C@@H](N)C12C[C@H]3C[C@@H](CC(O)(C3)C1)C2	0	1	2	8	2	4	251.337	173.599	315.417	20	19	48	6	8	25	2.2766	0.9578	1.15798	4	3	4	5	7	18	5	1	3	0	2	2	1	0	0	3	0	0	0	1	0	0	0	1	1	0	4	0	0
C(S(=O)Cl)=1S(N=C=CC=2N(=CSNC2SC1))	C(C)N1C(=CC=N1)C(=O)O	CN(C)CCOC(=O)[C@H](c1ccccc1)C1(O)CCCC1	1	1	1	7	4	4	309.85	140.142	291.391	20	18	46	4	8	25	2.7575	0.6012	2.1801	1	3	9	7	6	17	3	2	1	1	2	3	0	0	0	4	0	0	1	0	0	0	1	1	1	0	1	0	0
C(C=S)OC1N(=C=NN(=CN1))	C(C=C1C(=CN=CN=C1)C(=C))	CNCCCC12CCC(c3ccccc31)c1ccccc12	1	0	1	6	2	1	170.197	146.193	277.411	17	21	44	6	10	23	0.0067	2.1153	4.2114	3	2	5	5	9	20	4	2	1	1	0	0	0	0	0	1	0	0	0	0	0	0	0	0	0	0	5	1	1
C(NCCl)1(=CN=CC=C1S(=O))	C(C1=C(C(=O)(C2=C(C(=O)SC2C1))))	CO[C@H]1/C=C/O[C@@]2(C)Oc3c(C)c(O)c4c(O)c(c(/C=N/N5CCN(C)CC5)c(O)c4c3C2=O)NC(=O)/C(C)=C\C=C\[C@H](C)[C@H](O)[C@@H](C)[C@@H](O)[C@@H](C)[C@H](OC(C)=O)[C@@H]1C	2	0	6	3	3	15	190.655	180.228	822.953	18	20	117	7	8	58	0.994	1.4739	4.33542	3	1	19	6	9	43	2	0	4	1	2	12	0	0	0	1	1	0	1	0	0	0	1	1	1	1	3	0	0
C(F)=1N(=CSN2N(=NS(C=NN2C1)))	C(C(=O)C1=C(C=CC1=CC=C))	COc1ccc(-n2nc(C(N)=O)c3c2C(=O)N(c2ccc(N4CCCCC4=O)cc2)CC3)cc1	0	0	1	8	1	6	218.242	146.189	459.506	16	21	59	3	10	25	0.5675	2.184	2.6996	0	3	6	4	10	25	6	0	5	0	1	4	1	0	0	2	0	0	0	0	0	0	1	1	0	0	4	2	0
C(OS(=O)(=O)Cl)1=N(NCNC2=C(=C=NC21))	C(CO)=CC=CC(=O)OC(=O)	COc1ccc2c(O[C@H]3C[C@H]4C(=O)N[C@]5(C(=O)NS(=O)(=O)C6CC6)C[C@@H]5/C=C\CCCCN(C)C(=O)[C@@H]4C3)cc(-c3nc(C(C)C)cs3)nc2c1C	2	1	2	7	4	10	248.651	156.137	749.956	20	19	99	5	8	47	-0.9587	-0.2093	5.25412	1	4	13	6	7	38	4	0	5	3	4	7	0	0	0	1	0	2	1	0	0	1	0	2	0	0	2	1	0
C(C)C(C(F)(F)(F))1N(=C=C=C=N1)	C(CS)N(C1=C(N=CN=C1OC))	CN(C)CC[C@](O)(c1ccccc1)c1ccccc1Cl	0	2	1	2	5	2	174.125	185.252	289.806	17	23	40	5	11	20	1.7193	0.8269	3.5276	2	6	8	7	7	17	2	3	1	0	1	1	3	0	0	0	1	0	0	0	1	0	0	0	1	1	2	0	0
C(C=S(=O)(=O))1=N(CSC=C=C1F)	C(C)C1=C(N=CN=C1C(C(N)))	Oc1nc2ccccc2n1C1CCN(CCCC(c2ccc(F)cc2)c2ccc(F)cc2)CC1	0	1	1	4	3	4	205.235	151.213	461.556	16	24	63	4	13	29	0.779	0.5402	6.2693	1	5	8	6	8	28	1	3	3	2	0	1	1	0	2	2	0	0	0	0	0	0	0	1	0	1	4	1	0
C(CCl)1=N(CN=NN=C1C=S(=O))	C(C=CC=CC=C(C(=O)C(=O)))	C[C@]12CC[C@@H]3c4ccc(O)cc4C[C@@H](CCCCCCCCC[S@@](=O)CCCC(F)(F)C(F)(F)F)[C@@H]3[C@@H]1CC[C@@H]2O	0	0	2	5	2	3	204.642	150.177	606.782	17	21	88	5	10	47	0.4607	1.4429	8.6826	2	5	17	5	9	32	4	0	0	1	2	3	0	0	5	1	0	1	1	0	0	0	0	1	0	0	3	1	0
C(C=CC(F)(F)(F))1=C(CN(=N(N=C1)))	C(C=CSC(N)=O)N1C(=CC=C1)	C#C[C@]1(O)CC[C@H]2[C@@H]3CCC4=CC(=NO)CC[C@@H]4[C@H]3CC[C@@]21CC	0	1	2	3	3	3	189.14	182.248	327.468	19	22	53	6	10	29	2.4829	1.8137	4.1437	1	3	4	7	8	21	3	2	1	0	1	2	3	0	0	0	1	0	0	0	0	0	1	1	0	0	3	1	0
C(F)1S(N=NSC=2C(SN=C=CSNC21))	C(C=C(C(=O)O)C=CC=CC=C)	COC(=O)C1=C(C)NC(C)=C(C(=O)OCCN(C)Cc2ccccc2)[C@@H]1c1cccc([N+](=O)[O-])c1	1	1	1	8	2	8	280.4	164.204	479.533	20	24	64	5	12	29	3.3388	2.3157	3.6778	0	5	13	6	10	26	4	0	3	0	2	6	1	0	0	4	0	0	0	0	0	0	0	0	0	0	3	1	0
C(F)1N(=NCN=C=C1N=NOC(F)(F)(F))	C(C=CC=C(C)(C(=O)O))=N	CC(C)(C)NC[C@@H](O)c1cc(O)cc(O)c1	0	2	4	6	3	4	225.105	139.154	225.288	18	19	35	3	9	19	2.1625	1.22307	1.5193	2	4	6	5	7	12	5	1	1	1	2	3	4	0	0	0	0	0	0	0	0	0	0	0	0	0	1	1	0
C(O)=1C(S(N=NN=C=C(=CSC1)))	C(C1=C(C=C(C(=O)OC1=O)))	C[N+]1(C)CC[C@@H](OC(=O)[C@@](O)(c2ccccc2)C2CCCC2)C1	1	0	1	6	3	3	199.26	138.122	318.437	17	16	51	5	6	28	2.4865	0.30842	2.4563	1	1	7	6	7	19	3	0	1	1	3	3	0	0	0	2	0	0	0	0	0	0	0	2	0	0	1	0	1
C(C=S(=O)(=O))=C1(N=C=CCSC1)	C(CSCCN1C(=CC=C(Cl)C=C1))	CC(=O)N1CCN(c2ccc(OC[C@@H]3CO[C@](Cn4ccnc4)(c4ccc(Cl)cc4Cl)O3)cc2)CC1	0	0	0	4	2	7	201.272	215.749	531.44	19	27	64	7	14	28	0.5243	3.2052	4.2058	1	5	8	7	10	26	1	1	4	2	0	4	0	0	0	2	1	0	0	1	2	0	0	2	0	0	3	1	1
C(OS(=O))=1S(N2(C=NN=N(C=C2CSC1)))	C(C(=O)N=C(N))C=C(C=C)	CCN(CC)CCN1C(=O)CN=C(c2ccccc2F)c2cc(Cl)ccc21	1	1	0	8	1	3	262.341	138.17	387.886	21	20	50	6	10	23	1.6097	0.6323	4.0049	2	3	8	6	7	21	4	2	3	2	1	1	0	0	1	3	0	0	0	0	1	0	0	0	0	0	2	2	0
C(C(S(=O)(=O))=CCl)C=1S(N(=C=CSC1))	C(C=O)N1C(=NNN1C=NC(=N))	COc1ccc(CC(C)(C)NC[C@H](O)c2cc(O)cc3c2OCC(=O)N3)cc1	1	2	4	5	5	6	267.784	168.16	386.448	20	20	54	6	8	26	2.4879	-1.19883	2.376	3	2	12	7	5	21	1	6	2	2	1	5	0	0	0	3	0	0	1	0	0	0	1	0	0	0	3	1	0
C(S(C(F)(F)(F)))1=C(N=CSN=C1N=O)	C(C(=O)NC1=C(N2C(=CC=C2CC1)))	Cc1ccnc2c1NC(=O)c1cccnc1N2C1CC1	0	1	1	6	2	4	241.219	176.219	266.304	16	25	34	2	12	14	2.9358	1.3688	2.65122	1	2	2	5	10	15	3	2	4	1	1	1	3	0	0	2	0	0	0	0	0	0	1	0	0	1	2	1	0
C(C)=1S(N=CN=C2N(=N(NC2C1)))	C(C)=CC=CC=CC=C(C(=O))	CC(C)[C@H](N)C(=O)OCCOCn1cnc2c(=O)[nH]c(N)nc21	1	0	3	6	1	9	181.224	148.205	324.341	19	23	43	7	12	20	1.3178	2.43	-0.7976	1	5	11	6	10	13	5	0	6	0	1	4	0	0	0	1	0	0	0	0	0	1	0	1	0	0	1	0	0
C(F)=C=NC=1S(C=CSNC1N)	C(C1=C(N=CN=C1)C=CC=C)	C#C[C@]1(O)CC[C@@H]2[C@@H]3CCC4=CC(=NO)CC[C@@H]4[C@H]3CC[C@@]21CC	2	0	2	4	2	3	203.267	146.193	327.468	18	21	53	6	10	29	2.6287	1.98422	4.1437	2	3	4	6	9	21	3	2	1	0	0	2	1	0	0	2	0	0	0	0	0	0	0	1	0	1	3	1	0
C(CC=1N(SC=2N(=C=C=NNNSC2C1)))	C(C1=C(NC(=O)N1C(=CN=C)))	OCC(O)CO	3	1	3	7	3	3	239.329	151.169	92.094	24	20	14	9	9	8	1.2674	0.61362	-1.6681	2	3	5	8	7	3	5	3	0	0	1	3	0	0	0	2	0	0	0	0	0	0	1	0	1	0	0	0	0
C(O)=NOC=1S(NC2N(N=C=NSN2N1))	C(COC1=C(C(=C2C(=NN=C2)C1)))	CCC(=O)OCC(=O)[C@@]1(OC(=O)CC)[C@@H](C)C[C@H]2[C@@H]3CCC4=CC(=O)C=C[C@]4(C)[C@@]3(Cl)[C@@H](O)C[C@@]21C	3	0	1	11	3	7	247.265	162.192	521.05	20	22	73	5	10	37	-0.1324	1.6773	4.0868	1	3	12	4	9	28	7	2	0	2	1	7	0	0	0	2	0	0	0	0	1	0	1	1	1	1	3	1	0
C(C=S)1(C2=N(N=C(N=NS(=O)(=O))N2SNS1))	C(COC(=O)C1C(=NN=N1)C)	CCOc1nc2cccc(C(=O)O[C@@H](C)OC(=O)OC3CCCCC3)c2n1Cc1ccc(-c2ccccc2-c2nnn[nH]2)cc1	2	0	1	10	5	11	296.384	155.157	610.671	20	20	79	4	9	34	0.5917	0.7598	6.3191	3	4	12	4	6	33	6	3	6	2	2	6	0	0	0	4	0	0	0	0	0	1	1	2	1	0	4	0	0
C(F)=1S(N2N(N=C=NC=C2)CSC1)	C(C=C(N1C(=CC=C1)C(=O)))	CC(C)(C)NC[C@@H](O)c1ccc(O)c(CO)c1	0	0	4	6	2	4	216.266	135.166	239.315	18	19	38	5	9	21	2.2	1.7912	1.306	0	3	7	6	8	13	4	1	1	0	1	3	1	0	0	2	0	0	0	0	0	0	1	0	0	0	1	2	0
C(C(SCC=C=S(=O)(=O))=S)(F)=S(=O)	C(C)CC(=O)NC1=C(C=NC=C1)	O=C(NC[C@H]1CCCCN1)c1cc(OCC(F)(F)F)ccc1OCC(F)(F)F	0	1	2	5	2	4	258.342	164.208	414.346	16	24	48	3	12	20	0.1958	1.8202	3.4407	3	4	7	5	9	17	0	2	2	3	1	3	1	0	6	4	0	0	0	0	0	0	0	0	0	1	2	0	0
C(OCl)1N(=C(CS(=O)(C(F)(F)(F)))(C(=C1)))	C(CN1C(=CC=C1)C=CC=CC)	Clc1ccc(CO[C@H](Cn2ccnc2)c2ccc(Cl)cc2Cl)cc1	0	0	0	3	1	3	247.625	161.248	381.69	19	27	39	5	15	15	1.7622	3.0973	5.8014	3	5	6	6	11	18	1	1	2	2	0	1	3	0	0	1	0	0	1	0	3	1	1	1	0	0	2	0	0
C(CC=S)=C(=C=NS(=O)S(=O)(=O)C(F)(F)(F))	C(C(C(=CN=CN=CN=NN=NN)))	N[C@@]1(C(=O)O)C[C@@H](F)C1	0	1	2	4	2	3	291.297	181.203	133.122	20	24	17	4	11	8	1.2705	1.6598	-0.0996	4	5	2	6	6	5	1	7	1	3	0	2	3	0	1	3	0	0	0	0	0	0	0	0	0	0	0	0	0
C(ON=NN1C(=CSC=CS1)C=O)	C(C1=C(C2=N(SCC2=CC1=C)))	C[C@H](NC(C)(C)C)C(=O)c1cccc(Cl)c1	0	0	1	7	2	2	217.275	163.245	239.746	20	20	34	7	9	18	2.3247	1.18672	3.2993	4	1	4	6	9	13	3	1	1	2	0	1	0	0	0	2	1	0	0	0	1	0	1	0	0	1	1	1	0
C(ONNS(C(F)(F)(F)))=1N(C=C=C=NN1)	C(CO)=NC=NNC1C(=NN=C1)	COCCc1ccc(OC[C@H](O)CNC(C)C)cc1	3	2	2	7	5	4	239.182	167.172	267.369	19	21	44	4	9	25	0.3929	-0.9788	1.6132	3	4	13	5	6	15	5	5	1	1	1	3	3	0	0	1	0	0	0	0	0	0	1	0	0	0	1	1	0
C(F)=1S(C2=C(=CC=CSC2SNC1))	C(C)C(C1=C(C=CC=N1)C(C))	C=C[C@H]1CN2CC[C@H]1C[C@@H]2[C@@H](O)c1ccnc2ccc(OC)cc12	1	0	1	4	1	4	231.342	149.237	324.424	19	26	48	6	15	24	3.365	2.5965	3.1732	0	5	6	8	10	20	1	1	2	0	0	2	1	0	0	3	0	0	0	0	0	0	0	0	0	1	5	2	0
C(CSNC=O)1=C(C=NC=CS1)	C(C=O)NC(=O)N1C(=NN=NN1)	C[C@H](N)C12CC3CC(CC(C3)C1)C2	1	2	1	4	6	1	200.288	170.132	179.307	20	18	34	8	6	21	1.5533	-0.9744	2.55	3	2	3	7	4	12	2	6	1	1	2	0	0	0	0	2	0	0	0	0	0	0	0	0	0	1	4	1	0
C(C1=C(=CN(OC(F)(F)(F))N=N1))=N	C(C(NC(C1C(=CC=C(Cl)1))))	CN1C(=O)C[C@](C)(c2ccccc2)C1=O	1	1	0	5	1	2	192.1	157.644	203.241	16	22	28	3	12	13	1.76667	1.9046	1.333	2	4	3	5	8	12	4	1	1	1	0	2	3	0	0	0	0	0	0	1	0	0	1	1	1	0	1	0	0
C(S(=O)(Cl))1=C(=NCN=C2N(=CSN21))	C(CN1C(=CC=CC=C1N=NNC))	CC(C)NC[C@@H](O)COc1ccc(CC(N)=O)cc1	0	1	3	6	3	4	234.693	178.239	266.341	16	27	41	3	14	22	0.7192	1.8198	0.4521	1	5	11	5	9	14	4	4	2	1	0	3	0	0	0	2	0	0	1	0	0	1	0	0	0	0	1	1	1
C(N=NCCC1=N(N=C=C=N1))	C(C=CC=CC=C(F)C=CC(=O))	Cc1ncc2n1-c1ccc(Cl)cc1C(c1ccccc1F)=NC2	0	0	0	5	1	3	149.157	166.195	325.774	18	23	36	7	11	13	0.6812	2.7272	4.32422	4	5	2	6	10	18	5	0	3	0	1	0	0	1	1	0	0	0	0	0	1	0	0	1	1	0	2	0	0
C(C=S)=1S(C=NS(NN=C(SN1)))	C(C1=C(C=CSC1=CN=CN=C))	C[C@H]1C[C@H]2[C@@H]3C[C@H](F)C4=CC(=O)C=C[C@]4(C)[C@@]3(F)[C@@H](O)C[C@]2(C)[C@@]1(O)C(=O)CO	1	0	3	7	2	5	236.372	178.26	410.457	16	22	57	4	10	28	1.9808	2.7635	1.8437	1	2	8	4	9	22	4	2	0	0	0	5	0	0	2	4	1	0	0	0	0	0	0	1	0	1	3	0	0
C(F)=1C(C=C=NNN1)=NOC	C(C=NC1=C(N2C(=NN=CN=C2NC1)))	C[C@@H](O)[C@H]1C(=O)N2C(C(=O)O)=C(S[C@@H]3CN[C@H](CNS(N)(=O)=O)C3)[C@H](C)[C@H]12	1	1	5	5	6	8	156.12	190.21	420.513	16	24	51	5	10	24	0.0159	0.1649	-1.6031	2	2	11	5	8	15	4	6	4	1	0	6	1	0	0	0	0	2	0	0	0	0	0	2	0	1	0	1	1
C(C(SC(=O))=O)1=N(NC=NNS1)	C(C1C(=C2N(=NNC2=CC1=C)))	C#C[C@]1(O)CC[C@@H]2[C@@H]3CCC4=CC(=O)CC[C@@H]4[C@H]3CC[C@@]21CC	2	1	1	6	2	2	204.236	147.181	312.453	16	20	51	4	9	28	0.3823	-0.4284	3.8826	1	1	3	4	8	21	4	3	0	2	0	2	0	0	0	2	0	0	0	0	0	0	1	1	0	1	3	1	0
C(ON=O)1N(N=NN(=CSC1=S(=O)))	C(C(=O)O)=CC=CC=CC=C(Cl)	O=C(O)c1cc(/N=N/c2ccc(S(=O)(=O)Nc3ccccn3)cc2)ccc1O	1	1	3	9	2	8	221.223	184.622	398.4	16	21	42	3	9	14	0.0003	2.4921	3.7016	2	4	7	3	9	18	5	0	4	3	2	5	0	0	0	2	0	1	0	1	0	0	0	0	0	0	3	0	0
C(N1C(=C(N=N1)CNCl)N=S(=O)(=O))	C(CO)=C1C(=NN=NN(C1=O))	CC1=C(/C=C\C(C)=C/C=C/C(C)=C\C(=O)O)C(C)(C)CCC1	1	2	1	7	5	2	223.645	154.129	300.442	19	17	50	6	6	28	-0.2473	-0.6121	5.6026	4	2	10	4	5	20	5	4	0	2	2	2	0	0	0	1	0	0	1	0	0	1	0	0	0	0	1	0	1
C(OCl)1=C(SN=CC=C1N=S(=O)(=O))	C(C=O)NC=CC=CC=CC=C(Cl)	CCC(=O)N(c1ccccc1)C1(COC)CCN(CCn2nnn(CC)c2=O)CC1	0	1	0	6	2	8	238.677	197.665	416.526	16	25	62	3	12	32	1.6774	2.1535	1.3839	2	6	12	5	10	21	2	1	6	3	1	3	0	0	0	2	0	0	1	1	0	0	0	1	0	0	2	1	0
C(ONOCOC=NCl)=1(C=N(N=C1))	C(C=NC(=O)N1C(=NNC1=C))	Cc1nc2n(c(=O)c1CCN1CCC(c3noc4cc(F)ccc34)CC1)CCC[C@H]2O	1	1	1	7	3	7	204.573	152.157	426.492	18	19	58	5	8	27	0.1484	0.5168	3.08132	5	1	6	5	6	23	4	4	4	3	1	3	0	0	1	0	0	0	1	0	0	1	1	1	0	0	4	0	0
C(F)=1C(=C(F)(C2=C(=CNNN2SN1)))	C(C1=C(C2=C(C=CC=C2OC1)))	COc1cc([C@H]2c3cc4c(cc3[C@H](O)[C@H]3COC(=O)[C@H]23)OCO4)cc(OC)c1OC	2	0	1	5	1	8	202.189	146.189	414.41	17	21	52	4	10	22	1.1059	2.4823	2.4092	0	1	8	6	10	22	4	0	0	0	1	8	2	0	0	1	0	0	0	0	0	0	0	2	1	2	3	1	0
C(OS(=O)(=O)Cl)(C(F)(F)(F))C1=C(=C=C=N1)	C(CSC1=C(N=CN=C1)C=C)	Cc1cccc(C)c1OCC(=O)N[C@@H](Cc1ccccc1)[C@@H](O)C[C@H](Cc1ccccc1)NC(=O)[C@H](C(C)C)N1CCCNC1=O	0	0	4	4	3	5	259.592	166.249	628.814	16	21	94	1	10	48	1.2949	2.2316	4.32814	3	4	20	6	8	37	1	2	4	3	0	5	3	0	0	1	1	0	1	0	0	1	0	0	0	1	4	0	0
C(N=S(=O))=C=CN=NC=S(=O)(=O)	C(C(=O)C1=C(C(=O)C=CC1))	ClC[C@H]1CO1	0	0	0	5	2	1	205.22	136.15	92.525	15	18	10	3	8	5	0.1003	1.0308	0.624	2	2	1	4	8	3	3	0	0	3	2	1	0	0	0	2	0	0	0	0	1	0	0	0	0	1	0	0	0
C(F)=1N(=NN(Cl)S(N=NN=CNNC1))	C(C(=O)N1C(=NN=NC1=CC))	C=C1CC[C@H]2[C@@H](/C=C(\C)C(=O)[C@@]3(OC(C)=O)C[C@H](C)[C@H](OC(=O)c4ccccc4)[C@@H]3[C@H]1OC(C)=O)C2(C)C	2	0	0	9	4	7	238.639	152.157	522.638	18	19	76	4	8	38	1.6443	1.1053	5.2392	0	2	10	3	6	31	8	4	0	0	1	7	1	0	0	1	0	0	1	0	0	0	0	1	0	1	1	0	0
C(C(F)(F)(F))=1N(=NCN(=NN=C(F)SNC1))	C(C=C1C(=NN=C1(C))C)	OCCOCCN1CCN([C@H](c2ccccc2)c2ccc(Cl)cc2)CC1	1	0	1	7	2	4	256.188	122.171	374.912	20	19	53	4	10	27	2.7439	1.7831	3.0559	0	3	9	5	7	21	6	2	2	0	0	2	4	0	0	1	0	0	0	0	1	0	1	0	0	0	3	0	0
C(F)=C1S(C=NC2=N(SN(=NCC21)))	C(C1=C(C(=O)CCC1=NC(=O)))	CCN(CC)CC(=O)Nc1c(C)cccc1C	0	0	1	6	2	2	216.266	151.165	234.343	18	20	39	5	9	22	2.6161	0.893	2.58374	0	1	9	6	8	14	4	1	2	0	2	1	1	0	0	2	0	0	0	0	0	0	0	0	1	1	1	1	0
C(N=O)=1C(CCC=NSN1)=O	C(CSC(=O)O)=CC=CC=CC=C	COCCNC(=O)CN(CCN(CCN(CC(=O)O)CC(=O)NCCOC)CC(=O)O)CC(=O)O	0	1	5	6	3	13	171.181	196.271	507.541	16	25	72	5	12	37	1.1482	3.2522	-3.3286	0	5	24	5	10	20	3	0	5	2	2	10	0	0	0	1	1	0	0	0	0	0	0	0	0	0	0	0	0
C(OS(=O)(S(=O)Cl))=1S(N=C=CN=NC1)	C(COC(=O)N1C(=NN=C1)C)	CNS(=O)(=O)Cc1ccc2[nH]cc(CCN(C)C)c2c1	0	0	2	7	5	3	271.732	155.157	295.408	16	20	41	2	9	21	1.5805	0.59112	1.3212	3	3	9	4	6	14	3	3	3	3	2	2	0	0	0	3	0	1	1	0	0	0	1	1	0	0	1	0	0
C(C=S(=O))1=C(NN=CN=C1S(=O))C(F)(F)(F)	C(C=CC=CC=CC=NC(=O)O)	O=C(O)[C@@H](S)[C@H](S)C(=O)O	2	1	4	5	2	6	271.245	165.192	182.222	20	23	16	4	11	6	-0.2917	2.4237	-0.2476	1	4	5	6	9	4	3	1	0	2	2	4	3	0	0	2	0	2	0	0	0	0	0	0	0	0	0	1	0
C(C(C(Cl)(=S(=O)))=C1N(=C=CNSN1))	C(CO)=CC=C1C(=CC=C1)	O=C(CCCCCCC(=O)Nc1ccccc1)NO	2	1	3	5	1	3	235.721	134.178	264.325	19	20	39	6	10	20	0.739	1.5873	2.4711	2	3	9	6	9	14	3	0	2	1	1	3	0	0	0	2	0	0	1	0	0	0	1	0	0	0	1	1	0
C(F)1(=C(F)(C2=C(=NN=NSC2S(C1))))	C(CN1C(=NN=C1)NC(=N)N)	C[C@H](N)Cc1ccccc1	0	3	1	5	4	1	219.241	154.177	135.21	16	21	23	3	10	13	2.835	-0.39663	1.5763	0	3	4	6	5	9	3	6	1	0	0	0	2	0	0	2	0	0	0	0	0	0	1	0	1	0	1	1	0
C(OS(=O)(=O))(C=CC=C=S)=S(=O)(=O)	C(CN1C(=NN=N1)C=C(O)C)	CCCCC[C@H](O)/C=C/[C@H]1[C@H](O)C[C@@H]2O/C(=C\CCCC(=O)O)C[C@@H]21	1	1	3	6	5	5	240.283	154.173	352.471	17	21	57	4	10	32	-0.7506	0.6118	3.4085	3	5	13	5	6	20	0	4	0	5	1	5	0	0	0	3	0	0	0	0	0	0	1	2	0	0	0	0	0
C(C(C=C=C)=O)(=N)C=S(=O)(=O)	C(C=O)C1=C(C(=O)CC1=C)	C=C[C@@H]1C[C@]1(NC(=O)[C@@H]1C[C@@H]2CN1C(=O)[C@H](C(C)(C)C)NC(=O)O[C@@H]1C[C@H]1CCCCCc1nc3ccc(OC)cc3nc1O2)/C(O)=N/S(=O)(=O)C1CC1	1	0	3	4	2	11	171.177	136.15	766.918	16	18	104	5	8	50	-0.40233	1.0308	4.1422	3	2	8	6	8	38	1	0	6	3	2	9	0	0	0	1	0	1	0	0	0	0	1	1	0	0	2	0	0
C(F)1=C(S(C2(CN=C=C=NC2C1)))	C(CC1=C(C=CC=C1N=NC=C))	C[C@]12CC[C@H]3[C@@H](CC[C@H]4NC(=O)C=C[C@]34C)[C@@H]1CC[C@@H]2C(=O)Nc1cc(C(F)(F)F)ccc1C(F)(F)F	0	0	2	3	2	2	182.223	160.22	528.537	19	24	67	7	12	30	1.5806	3.4762	6.5761	0	4	4	8	10	27	2	2	2	0	0	2	1	0	6	1	0	0	0	0	0	0	0	1	1	1	4	1	0
C(OC(F)(F)(F))1=N(SN=C2N(=C=N(SNC21)))	C(C(=O)N=CN=CN=CSC(=O))	COc1cc2c(cc1OC)[C@H]1C[C@@H](OC(=O)[C@@H](N)C(C)C)[C@H](CC(C)C)CN1CC2	1	0	1	8	3	6	269.233	185.208	418.578	18	19	68	2	7	38	1.6055	0.5412	3.5641	0	1	14	5	6	24	5	3	2	1	2	4	3	0	0	2	1	0	0	0	0	0	0	0	1	0	3	1	0
C(O(N1N(N=CN=C=C1N=C)))	C(CO)=C1C(=CN=C1)C=C(C)	Cn1c(=O)c2c(ncn2C[C@@H](O)CO)n(C)c1=O	1	1	2	6	2	8	153.145	149.193	254.246	18	22	32	7	11	14	-0.477	1.4495	-2.2131	3	4	7	5	9	10	5	1	4	1	1	4	0	0	0	0	0	0	0	0	0	0	1	1	0	0	1	1	0
C(ON=C=S(=O)(=O))=CNCSN=NCl	C(C(=N)N)N=NC=C(O)C(=O)	CC(=O)Nc1cccc(-n2c(=O)n(C3CC3)c(=O)c3c(Nc4ccc(I)cc4F)n(C)c(=O)c(C)c32)c1	1	3	2	8	5	8	256.696	156.145	615.403	19	19	60	5	8	23	0.9749	-0.02713	3.94012	6	5	8	4	5	26	4	4	5	3	2	4	0	0	1	2	0	0	1	0	0	0	0	0	0	0	4	0	0
C(C=NS(=O)S(=O)Cl)=CSN=C=S(=O)	C(C(=O)O)C=CC=C(F)C=C	CN(C)C[C@H](c1ccc(O)cc1)C1(O)CCCCC1	0	1	2	5	2	3	290.8	156.156	263.381	17	20	44	3	9	25	0.8186	2.0567	2.7326	5	4	8	4	8	16	2	0	1	3	2	2	0	1	0	4	0	0	1	0	0	0	0	0	0	0	2	0	0
C(F)=1N(=N(NC=NSNSNN=CC1))	C(C=NC(=O)C(F)(F)(F))C=CC=CC=N	COC(=O)[C@H]1[C@H]2C[C@@H]3c4[nH]c5cc(OC)ccc5c4CCN3C[C@H]2C[C@@H](OC(=O)c2cc(OC)c(OC)c(OC)c2)[C@@H]1OC	3	1	1	6	2	10	235.273	218.178	608.688	20	24	84	6	9	40	0.8862	2.29817	4.1711	0	4	14	4	9	33	7	2	2	0	1	9	1	3	0	2	0	0	0	0	0	0	0	1	0	0	5	0	0
C(C1=N(C(=S(=O)(=O))N=N(N=C1N)))	C(C1=C(C(=O)(C(C=CC1=C))))	CNCC[C@H](Oc1ccc(C(F)(F)F)cc1)c1ccccc1	1	0	1	7	1	2	187.184	134.178	309.331	17	20	40	5	10	18	-1.43169	2.0179	4.435	2	1	7	4	9	17	5	0	1	2	1	1	0	0	3	1	0	0	0	0	0	0	0	0	0	0	2	1	1
C(C=O)SN=NN=NS(C=C=S(=O)(=O))	C(C1=C(C2=C(CSC2)C=C1))	Cc1oncc1C(=O)Nc1ccc(C(F)(F)F)cc1	0	0	1	7	1	3	252.302	150.246	270.21	18	20	28	4	10	9	1.095	2.74182	3.25412	6	1	3	4	9	12	4	0	2	3	0	2	0	0	3	3	1	0	0	0	0	0	1	1	0	1	1	0	0
C(OCl)CN=C1C(=NC(=C1(F)))	C(C1=C(CN2C(=CN=C2F)N1))	CN1[C@H]2CCC[C@H]1CC(NC(=O)c1nn(C)c3ccccc13)C2	0	1	1	3	3	4	176.578	153.16	312.417	17	19	47	6	8	24	1.4931	1.3515	2.3184	3	1	4	6	7	18	2	3	4	1	0	1	1	1	0	0	0	0	1	0	0	1	1	1	0	1	3	0	0
C(CC=S(=O))=C(=C1S(N=N(N=CS1)))	C(C(C(=O)C1=C(C=CC1=C)))	CC(C)NC[C@H](O)c1cc(O)cc(O)c1	0	0	4	6	1	4	231.327	134.178	211.261	18	20	32	5	10	17	2.1787	2.0179	1.1292	2	3	9	6	9	11	3	0	1	1	1	3	0	0	0	3	0	0	0	0	0	0	1	0	0	0	1	1	0
C(F)=1N(C=N(SC2=N(NN=CSN2N1)))	C(C(CN1C(=CC=CC=C1C(=O))))	CCN(CC)C(=O)[C@]1(c2ccccc2)C[C@@H]1CN	2	0	1	7	2	2	233.257	163.22	246.354	18	25	40	4	13	22	0.6864	1.8647	1.7714	0	4	8	4	10	15	7	1	2	0	1	1	1	0	0	2	0	0	0	0	0	0	0	0	0	0	1	1	1
C(CSC(F)(F)(F))=C1N(=NC(SCl)=C=N1)	C(CN1C(=C2C(=CC=NC=C2CC1)))	CNC(=O)c1cc(Oc2ccc(NC(=O)Nc3ccc(Cl)c(C(F)(F)F)c3)cc2)ccn1	0	0	3	5	2	4	273.692	174.247	464.831	18	27	48	3	14	16	3.9447	2.1204	5.5497	3	2	6	6	11	21	3	2	4	0	0	3	3	0	3	2	0	0	1	0	1	0	0	0	1	1	3	0	1
C(F)=1S(C2(=NSC3N(=C=CN3C2CC1)))	C(C=C1C(=CN=C(O)C=N1))	COc1ccc2c3c1O[C@H]1C[C@@H](O)C=C[C@@]31CCN(C)C2	0	1	1	5	3	4	227.289	136.154	287.359	20	18	42	6	8	21	2.1457	1.4448	1.8503	0	1	4	8	7	17	3	2	1	0	1	3	1	0	0	2	0	0	0	0	0	1	0	1	2	0	2	0	1
C(C=S(=O)(=O))O(C1=C(=C=NN(NC1)))	C(C(O)(O)CC1=C(N=C(N=C1)))	CC(C)(C)NC[C@@H](O)COc1nsnc1N1CCOCC1	2	2	2	6	4	8	201.207	154.169	316.427	20	21	45	7	10	24	-1.5842	-0.2801	0.5025	3	5	7	6	7	13	3	2	4	3	2	3	0	0	0	1	0	1	0	0	0	0	0	1	0	1	1	1	0
C(C=S(=O)(=O))=1C(N=NC1N=S(=O))NS(=O)	C(C(=CC=CC=CC=CC=CC=C))	Clc1ccc(CO/N=C(/Cn2ccnc2)c2ccc(Cl)cc2Cl)c(Cl)c1	2	0	0	7	0	4	268.301	172.271	429.134	19	29	39	4	16	13	-1.4823	3.9733	6.1178	4	6	6	4	13	18	4	0	3	4	0	1	0	0	0	3	0	0	0	0	4	1	0	1	0	0	2	0	0
C(ON=N(C))1C(=CSC=C=N1)	C(C1=C(N=CN=C1C=C(O)O))	CCOC(=O)O[C@]1(C(=O)COC(=O)CC)CC[C@H]2[C@@H]3CCC4=CC(=O)C=C[C@]4(C)[C@H]3[C@H](O)C[C@@]21C	0	2	1	5	4	8	169.209	152.153	488.577	18	19	71	7	8	36	1.77	1.19942	3.6993	3	4	11	6	7	27	3	2	0	1	2	8	0	0	0	1	0	0	0	0	0	0	0	1	0	1	3	1	0
C(OS(=O)C(F)(F)(F))1N(=NN=CC=N1)	C(CN1C(=C(Cl)C=C1Cl)N)	N=C(N)NCCC[C@H](N)C(=O)O	0	1	5	6	2	4	228.155	179.05	174.204	17	18	26	3	8	14	0.9925	2.397	-1.33843	2	3	6	4	6	6	4	2	4	2	0	2	3	0	0	1	0	0	0	2	0	0	1	0	0	0	0	1	0
C(CC1(SCC=2N(=C=C=N(C2S1))))	C(CS)C(=O)(C(=O)N=CC=C)	COc1cccc2c1C(=O)c1c(O)c3c(c(O)c1C2=O)C[C@@](O)(C(=O)CO)C[C@@H]3O[C@H]1C[C@H](N)[C@@H](O)[C@H](C)O1	0	1	6	4	3	12	196.3	171.221	543.525	20	20	68	8	9	29	2.2808	0.6588	0.0013	2	5	13	8	7	27	2	1	1	0	2	11	0	0	0	2	1	0	0	0	0	0	0	0	2	0	5	0	0
C(O(N1(SN(=NC=2C(N=C=NSC21)))))	C(CNC=NC=NN=NN=NN=C(O))	CCOC(=O)C1=C(C)NC(C)=C(C(=O)OC)[C@H]1c1cccc(Cl)c1Cl	0	2	1	8	3	5	215.263	198.19	384.259	18	24	44	5	10	19	1.8836	0.8882	3.9643	2	5	8	5	5	18	5	8	1	1	1	4	0	0	0	2	0	0	0	0	2	0	0	0	1	0	2	1	0
C(S(=O)Cl)=1C(=NN2C(C=C=C=CC2)CSN1)	C(C1=C(C(=O)N2C(=NN=CN2C1)))	CNc1ccc(/C=C/c2ccc(OCCOCCOCCF)nc2)cc1	0	0	1	5	4	5	273.77	164.168	360.429	24	20	51	8	8	25	1.4856	-0.0229	3.6752	0	1	13	9	7	20	3	4	2	1	1	3	0	0	1	2	0	0	1	0	0	0	0	0	0	2	2	1	0
C(C=S)(N(=C=S(=O)))=C1C(SCC1)	C(CC(C)=C1C(=CC=CC=C1))	NCCS(=O)(=O)O	0	0	2	4	0	4	217.34	146.233	125.149	19	25	14	7	14	7	1.4954	3.3951	-1.1671	2	3	4	7	11	2	1	0	1	1	0	3	0	0	0	3	0	1	0	0	0	1	0	0	0	0	0	0	1
C(OCl)COC1=C(C=CN(=N1))	C(C=NC(=O)O)=CC=NC=CC	N[C@@H](Cc1ccc(O)c(O)c1)C(=O)O	0	1	4	4	3	5	174.587	166.18	197.19	18	22	25	7	10	11	1.0258	1.8958	0.0522	4	4	6	6	8	9	2	2	1	2	2	4	0	0	0	0	0	0	1	0	0	0	0	0	1	0	1	0	0
C(CNC(F)(F)(F))1(=N(N=C=NSC1C=S))	C(C=CSC1=C(C(=O)C=C(O1)))	CN1CCN(C(=O)O[C@H]2c3nccnc3C(=O)N2c2ccc(Cl)cn2)CC1	1	0	0	6	3	7	254.262	168.217	388.815	20	19	44	5	8	17	1.6558	2.2655	1.568	3	3	3	6	8	17	4	0	6	0	2	3	3	0	0	2	1	0	0	0	1	0	0	1	0	1	3	1	0
C(=S)=NN1C(CSC=C1C=C)	C(C(=C)O)=CC=C(OC(=O))	O=[P@@]1(N(CCCl)CCCl)NCCCO1	0	1	1	4	3	2	184.289	140.138	261.089	19	18	29	8	8	15	2.0804	1.301	1.884	2	4	5	7	7	7	2	0	2	0	3	2	0	0	0	2	0	0	0	0	2	0	0	0	1	0	1	0	0
C(ON)1=C(SN=CN=N1)N=C	C(C(=N)O)=CSC1=C(C=CC1)	CN(C)/N=N\c1[nH]cnc1C(N)=O	1	2	2	7	3	4	171.185	167.233	182.187	16	20	23	5	9	10	0.8462	2.61237	0.0689	3	3	5	4	8	6	5	1	6	1	1	1	0	0	0	1	1	0	0	0	0	0	1	1	0	0	0	1	0
C(F)=1N(=NN2C(NC=C=CSC2(Cl)Cl)N1)	C(CO)C1=C(N=C(F)C=C1O)	CC(C)[C@H](N)C(=O)OC[C@H](CO)OCn1cnc2c(=O)[nH]c(N)nc21	1	2	4	6	3	10	268.104	157.144	354.367	19	19	47	4	8	22	2.3299	0.4611	-1.4367	0	4	13	6	7	14	5	1	6	0	2	5	1	1	0	1	0	0	2	0	0	0	0	1	1	1	1	0	0
C(S(=O)Cl)=1(SC=2C(=C=NSNSNC2)SN1)	C(C=CSC1=C(C=CC=C1NC(C)))	CC[C@@H](c1cccc(O)c1)[C@@H](C)CN(C)C	2	1	1	9	2	2	330.894	193.315	221.344	19	28	39	3	15	23	2.3541	3.7441	3.0835	0	6	10	5	11	14	4	1	1	1	0	1	0	0	0	5	1	0	1	0	0	0	0	0	1	1	1	0	0
C(C=CC(F)(F)(F))=1N(=CSC(C(F)(F)(F))=C=C1)	C(C1C(=CC=C1SC=S(=O))Cl)	C[C@H](N)C(=O)O	0	0	2	2	2	3	271.185	206.719	89.094	20	18	13	3	7	7	3.9641	2.3486	-0.5818	1	2	3	9	7	3	1	0	1	0	1	2	6	0	0	1	2	0	0	1	0	0	1	0	0	0	0	1	0
C(C=NSS(=O)(=O))=1(NC(=S)(SN=CC1))	C(C)NC1=C(C(N)=CC=C1O)	CCCNC[C@@H](O)COc1ccccc1C(=O)CCc1ccccc1	2	3	2	7	3	4	267.382	152.197	341.451	19	23	52	5	12	27	0.7228	1.4062	3.2414	3	5	13	5	8	21	3	2	1	2	1	3	0	0	0	4	0	0	0	0	0	0	0	0	0	1	2	1	0
C(SCl)1=C(N=CC=N1)C(S(=O)C(F)(F)(F))	C(COC(=O)O)N=NN=NN=NN	CC[C@H](C)n1ncn(-c2ccc(N3CCN(c4ccc(OC[C@H]5CO[C@](Cn6cncn6)(c6ccc(Cl)cc6Cl)O5)cc4)CC3)cc2)c1=O	0	2	0	4	5	12	276.692	189.135	705.647	19	20	87	4	7	38	2.491	0.7413	5.5773	3	6	13	6	3	35	2	7	8	1	3	4	3	0	0	2	0	0	1	0	2	0	0	3	1	0	4	0	0
C(OS(=O))NC=1C(=NSN=NC1N=S(=O))	C(C)=CC1=C(C=CC=CC1=C)	CC1(C)S[C@@H]2[C@H](NC(=O)[C@H](N)c3ccc(O)cc3)C(=O)N2[C@H]1C(=O)O	2	0	4	9	0	7	267.317	144.217	365.411	20	23	44	5	12	19	0.0759	3.1711	0.0237	5	2	8	4	11	16	5	0	3	3	0	5	0	0	0	3	0	1	0	0	0	0	0	1	0	0	1	1	1
C(OS(=O)(=O))=1C(C2N(=C=NN=CN2SN1))	C(CS)CSCCC1=C(C=NN=N1)	Cc1nc(-c2ccc(OCC(C)C)c(C#N)c2)sc1C(=O)O	1	1	1	9	5	6	247.261	215.347	316.382	20	26	38	5	13	16	-0.3463	1.4672	3.7232	1	7	8	5	8	16	5	3	2	3	0	3	0	0	0	2	2	1	0	0	0	0	0	1	1	1	1	1	0
C(CCl)N1S(NSN2N(=CN=C2SN1))	C(CN1N(=NN=C1Cl))S(=O)C(F)(F)(F)	CCN(C)C(=O)Oc1cccc([C@H](C)N(C)C)c1	2	0	0	7	5	3	270.796	248.617	250.342	21	18	40	7	4	22	1.8591	0.595	2.7597	2	3	9	4	4	14	6	4	2	0	1	2	0	3	0	3	1	0	1	1	0	1	1	0	0	0	1	0	0
C(CC(F)(F)(F))=1C(N=C=N(SN=C1))	C(C(=O)OC(=O)C1=C(C(=O)NC1))	CC[C@H](C)C(=O)O[C@H]1C[C@@H](C)C=C2C=C[C@H](C)[C@H](CC[C@@H]3C[C@@H](O)CC(=O)O3)[C@H]21	0	1	1	4	4	5	207.18	169.136	404.547	17	19	65	4	7	36	2.2856	-0.8677	4.1955	1	2	11	6	7	24	3	1	0	0	4	5	3	0	0	1	0	0	0	0	0	0	1	0	0	0	3	0	0
C(C1=C(=C(F)N=CN=C1S(=O)))	C(C(N)=C(Cl)C1=C(C=CC=C1))	CC(C)NC[C@H](O)COc1ccc(CCOCC2CC2)cc1	1	1	2	3	1	4	172.184	167.639	307.434	16	21	51	5	10	29	0.7282	2.5726	2.3934	1	3	14	6	9	18	2	1	1	1	0	3	1	0	0	1	0	0	0	1	0	0	0	0	0	1	1	1	0
C(C=1C(=CNN=C(=C(Cl)NC1)))	C(C=C(F)C=CC=CC=CC=C(Cl))	CCCCNc1ccc(C(=O)OCCN(C)C)cc1	2	0	1	3	0	4	169.615	198.668	264.369	19	25	43	8	12	24	1.2616	4.2808	2.617	1	5	11	7	11	15	3	0	2	0	0	2	0	1	0	0	0	0	1	1	0	0	0	0	0	0	1	0	0
C(OC(F)(F)(F))(=S(=O))ON=CN(=C=CCl)	C(CN1C(=CC=C1)C2=N(N(Cl)CC2))	NC(N)=NC(=O)c1nc(Cl)c(N)nc1N	0	0	4	4	3	5	262.596	197.669	229.631	17	25	23	2	12	8	1.2053	2.0716	-1.292	1	3	3	5	9	6	2	3	7	3	0	1	3	0	0	1	0	0	1	1	1	0	2	0	0	0	1	0	0
C(C1C(N=C=CS1)C=S)(=S(=O)(=O))	C(C1=C(C2=N(NSC2=CC1=C)))	CC(C)C(=O)O[C@@H](C)OC(=O)NCC1(CC(=O)O)CCCCC1	0	1	2	5	3	6	219.312	164.233	329.393	17	19	50	5	8	27	0.3348	0.55022	2.683	2	1	10	6	8	16	1	2	1	2	0	6	0	0	0	3	1	0	0	0	0	0	1	0	1	1	1	0	0
C(C1O(CN=C=NC1F))=C=S	C(CNC1=N(N=C(C(=C1)NC)))	CN(C)c1nc(N(C)C)nc(N(C)C)n1	0	2	0	4	4	6	172.184	152.201	210.285	16	23	33	5	12	18	0.967	0.9501	0.0696	1	5	9	6	7	9	2	4	6	1	0	0	1	0	0	1	0	0	0	0	0	0	0	0	0	1	1	1	0
C(C=1S(NN=N(C=NN=NC1S(=O)(=O))))	C(C1=C(N2C(=NN=C2C(=C1))))	CCC1(c2ccccc2)C(=O)NCNC1=O	2	0	2	9	3	2	234.266	133.154	218.256	20	17	30	6	7	14	0.8009	1.03772	0.5379	2	1	3	4	7	12	6	3	2	2	0	2	0	0	0	2	0	0	0	0	0	0	1	0	0	1	2	0	0
C(ON1N(=NN=C1OS(=O)S(=O)Cl))NC	C(C1=C(C=CC=C1C(=O)CC))	O=c1[nH]cnc2c1ncn2[C@@H]1O[C@H](CO)[C@@H](O)[C@H]1O	1	0	4	9	1	8	275.699	148.205	268.229	21	23	31	6	12	12	-1.8614	2.58772	-2.2689	7	4	5	3	10	10	5	0	4	4	1	5	0	0	0	2	0	0	1	0	0	1	0	2	0	1	1	0	0
C(C=O)1=N(SC=N(NN1N=S(=O)(=O)))	C(CO)(C1=N(C(=C(Cl)C=C1)))	Nc1ncn([C@@H]2O[C@H](CO)[C@@H](O)[C@H]2O)c(=O)n1	1	1	4	8	2	9	221.223	157.6	244.207	16	18	29	3	8	12	-0.5696	1.2698	-3.168	2	3	6	3	7	8	5	1	4	3	1	5	0	0	0	2	0	0	0	1	0	0	0	1	0	1	1	1	0
C(C=CCl)=1(CC=CSC=C1)	C(CO)C1=C(CC2=C(C=CC=C2C1))	O[C@H](CNC[C@@H](O)[C@@H]1CCc2cc(F)ccc2O1)[C@@H]1CCc2cc(F)ccc2O1	0	1	3	1	1	5	170.664	174.243	405.441	17	27	54	7	14	25	3.4285	2.094	2.3636	1	3	8	8	12	22	0	0	1	0	1	4	0	0	2	1	0	0	1	0	0	0	0	0	0	2	4	1	0
C(C(N=C=O)N=C=CC=NNCF)	C(CN1C(=C2C(=NN=CC=C2NC1)))	CN(C)CCCN1c2ccccc2Sc2ccc(Cl)cc21	1	1	0	5	4	3	184.174	176.223	318.873	22	25	40	9	12	19	0.3965	0.707	4.8944	6	2	6	7	9	17	4	4	2	1	0	0	1	0	0	0	0	1	0	0	1	0	0	0	0	1	3	0	1
C(CS(=O)(=O)(Cl))1=C(=CN=CN=N1)	C(CN1C(=NN=C(Cl)1)F)N=C	CCCCN1C[C@H](O)[C@@H](O)[C@H](O)[C@H]1CO	0	0	4	5	4	5	205.626	176.582	219.281	16	17	36	4	6	21	1.0456	0.7712	-1.4543	2	3	9	5	5	10	3	4	1	2	0	4	0	1	0	1	0	0	1	1	0	0	1	0	0	0	1	1	0
C(C(N=C1O(N=C=CN=N1)))	C(CN1C(=C2C(=CC=CC=C2C(C1))))	Cc1c(-c2ccccc2)oc2c(C(=O)OCCN3CCCCC3)cccc2c1=O	0	0	0	4	1	5	138.13	173.259	391.467	16	28	54	6	15	25	0.9431	2.6483	4.41112	2	2	6	5	12	24	4	1	1	1	0	4	0	0	0	0	0	0	0	0	0	0	0	0	0	1	4	1	1
C(N=S(=O))C1S(N=C=NSN1NN=C)	C(CO)OC(=O)N=NN=NN=NN	NS(=O)(=O)c1cc2c(cc1Cl)NC=NS2(=O)=O	1	2	2	9	4	5	250.334	189.135	295.729	20	20	23	6	7	6	0.5302	0.1756	0.1299	4	6	2	4	3	7	6	7	3	1	3	4	0	0	0	3	0	2	0	0	1	0	0	0	0	0	2	1	0
C(C(=S(=O))S)=1C(N=CSC(=S(=O)(=O))C1)	C(CN)C1C(=NN=CN=C1)C2C(CCN2)	CC(C)NC(=N)N/C(N)=N\c1ccc(Cl)cc1	1	2	4	6	5	2	267.378	207.281	253.737	19	32	33	5	17	16	-0.0304	0.1721	1.80857	1	4	4	6	10	11	1	5	5	3	0	0	0	0	0	4	0	0	0	0	1	0	1	0	0	0	1	1	1
C(OS(=O)Cl)=1S(CC(=C(=C=O))CC1)	C(C1=C(CN2C(=C3C(=CN=C3CC2)C1)))	Clc1ccc(CO[C@@H](Cn2ccnc2)c2ccc(Cl)cc2Cl)cc1	0	0	0	4	2	3	236.701	186.258	381.69	18	28	39	5	14	15	1.7119	2.2645	5.8014	2	1	6	7	12	18	0	2	2	3	0	1	0	0	0	2	0	0	1	0	3	0	1	1	1	1	2	0	0
C(N1N(=NN=C(CF)1))CS(=O)(=O)Cl	C(C=O)=CC=CC(=O)NC(=O)	CC(C)(C)NC[C@H](O)c1ccc(O)c(CO)c1	0	1	4	6	3	4	228.636	153.137	239.315	19	18	38	6	7	21	-0.2888	-0.4297	1.306	4	3	7	4	7	13	4	1	1	2	3	3	1	0	0	1	0	0	1	0	0	1	0	0	0	0	1	0	0
C(CO(COC=S))(=S(=O))N=C=S	C(CN1C(NC(=O)N2C(=CN=C21)))	O=C1CN=C(c2ccccc2Cl)c2cc([N+](=O)[O-])ccc2N1	0	1	1	5	4	4	223.3	166.184	315.716	17	22	32	5	10	10	0.38	0.2382	3.0377	4	2	2	5	7	15	1	4	3	3	1	3	0	0	0	3	0	0	0	0	1	0	1	0	0	1	2	0	0
C(O(C1C(=NC=2(SN=NN(=NC2S1)))))	C(CCOC1=C(C2C(=NN=NN=C2)CC1))	CN(C)C(=O)C(CCN1CCC(O)(c2ccc(Cl)cc2)CC1)(c1ccccc1)c1ccccc1	0	0	1	8	5	3	215.263	206.249	477.048	18	29	67	5	14	33	2.3843	2.5145	5.088	2	4	10	5	10	29	5	4	2	1	1	2	0	0	0	2	0	0	0	0	1	0	0	0	1	1	4	1	1
C(C(=S(=O))SC(F)(F)(F))=C=N(N=N(S(=O)(=O)Cl))	C(C=O)=CC=CC=CC=CC=CC	CC(C)C[C@H](NC(=O)[C@H](CCc1ccccc1)NC(=O)CN1CCOCC1)C(=O)N[C@@H](Cc1ccccc1)C(=O)N[C@@H](CC(C)C)C(=O)[C@@]1(C)CO1	0	0	4	5	1	8	327.718	174.243	719.924	18	27	109	1	14	57	1.659	2.9862	2.5835	3	6	25	4	12	40	3	0	5	3	1	7	3	0	0	3	0	0	1	0	0	0	0	0	0	0	3	0	0
C(C=O)=1C(=NCSC1(ON(=S(=O)(=O))))	C(CO)(CCCC1=C(C(=CC=N1)))	CC[N+](C)(C)c1cccc(O)c1	0	1	1	7	2	1	220.231	165.236	166.244	17	27	28	4	15	16	0.1663	1.7867	1.979	3	6	6	5	10	10	2	1	1	4	1	1	0	0	0	2	0	0	0	0	0	0	0	0	1	1	1	0	0
C(CS(=O)(C(F)(F)(F)))1C(=N(N=C1NS(=O)(=O)Cl))	C(C=CC(=O)C(=O)NC(=O))	CNS(=O)(=O)CCc1ccc2[nH]cc(C3CCN(C)CC3)c2c1	1	1	2	5	3	3	311.694	141.126	335.473	22	17	48	5	7	25	0.3422	-0.5958	2.0688	3	3	7	5	6	17	3	1	3	3	3	2	3	0	0	2	0	1	1	0	0	1	0	1	0	0	2	0	0
C(S(=O)(=O))=NC=1C(=C2N(=CSN2SN1))	C(C1C(=NN=C(F)1)NOS(=O)(=O))	CN/C(=N\C#N)NCCSCc1nc[nH]c1C	1	2	3	8	6	4	248.314	195.175	252.347	18	18	33	4	6	16	0.4349	-0.6348	0.5974	0	3	7	5	4	10	4	3	6	2	3	0	0	1	0	3	1	1	0	0	0	1	1	1	1	0	0	0	0
C(CCCS(=O)Cl)=1(N=C=NC=C=C1)	C(CCCC=C1C(=CC=CC=C1O))	CN[C@@H](C)[C@H]1CC[C@@H](N)[C@@H](O[C@@H]2[C@@H](N)C[C@@H](N)[C@@H](O[C@@H]3OC[C@@](C)(O)[C@@H](NC)[C@@H]3O)[C@@H]2O)O1	0	1	8	3	1	12	214.677	176.259	477.603	20	29	76	7	16	43	2.0082	3.6709	-3.3275	4	5	17	8	12	21	2	0	5	1	1	7	0	0	0	1	0	0	1	0	0	0	0	0	0	0	3	1	1
C(F)(C1=N(N(C(F)(F)(F))C=C=C=N1))	C(C=O)N1C(=NN(C1=CC=C))	CCN(CC)CCOc1ccc(/C(=C(/Cl)c2ccccc2)c2ccccc2)cc1	0	1	0	3	4	2	193.103	151.169	405.969	16	20	57	3	9	28	1.4433	0.0612	6.5626	1	3	11	6	7	26	3	3	1	0	1	1	4	0	0	0	0	0	0	0	1	0	1	0	0	0	3	1	0
C(N1S(CNN=C=C1N=O))N=S(=O)(=O)	C(C1=C(C(=O)N(C1=CC=C)))	CCCC(=O)OCOC(=O)C1=C(C)NC(C)=C(C(=O)OC)[C@H]1c1cccc(Cl)c1Cl	1	1	1	9	1	7	235.25	135.166	456.322	19	19	53	5	9	23	-0.29	1.1324	4.2452	3	2	11	4	8	21	5	1	1	3	1	6	0	0	0	2	0	0	0	0	2	0	1	0	0	0	2	1	0
C(ON1C(=C2(N=C=NCC2(=NC1))))	C(CN1C(=C(Cl)C=C1C(C)))	Cc1cn(-c2cc(NC(=O)c3ccc(C)c(Nc4nccc(-c5cccnc5)n4)c3)cc(C(F)(F)F)c2)cn1	0	0	2	5	1	7	164.168	157.644	529.526	20	22	61	8	12	22	0.2908	2.7238	6.35584	2	4	8	7	8	28	4	1	7	1	0	1	0	0	3	0	0	0	0	1	0	0	1	1	2	0	4	0	0
C(SN=S(=O)(=O))OC1=N(C=C=C=NN1)	C(C1=C(C2=C(N=C(C2=NC1))))	O=C(O)[C@H]1C[C@H](O)CN1	1	0	3	8	2	4	232.246	132.166	131.131	18	18	18	4	8	9	-0.1159	1.3556	-1.2062	3	1	2	5	8	5	4	2	1	3	0	3	0	0	0	2	0	0	0	0	0	0	1	1	0	1	0	1	0
C(C=1(NS(C=C1)))2=C(=NCSN2)	C(C)C(O)CCN1C(=CC=CC=C1)	COc1cc2c(cc1OC)C(=O)[C@H](CC1CCN(Cc3ccccc3)CC1)C2	2	1	0	5	2	4	183.261	179.263	379.5	16	30	57	5	17	29	0.9968	2.0466	4.3611	1	6	8	6	11	24	3	1	1	0	1	3	0	0	0	2	0	0	0	0	0	1	0	1	1	0	3	0	1
C(C=S(=O))OC=C=NC=CC(F)(F)(F)	C(CN1C(=C2N(=C(Cl)C=C2NC1)))	N#C[C@@H]1C[C@@H]2C[C@@H]2N1C(=O)[C@@H](N)C12C[C@@H]3C[C@H](CC(O)(C3)C1)C2	0	1	2	3	3	4	225.191	183.642	315.417	20	22	48	6	10	25	1.2776	1.2452	1.15798	4	2	4	7	8	18	1	3	3	2	0	2	3	0	0	1	0	0	0	1	0	0	1	1	0	1	4	0	0
C(CSS(=O))1=N(N2N(=C=CN=C2(NN1)))	C(CN1C(=NN=NC1=CC=NC=C))	CCC[C@@H]1C[C@H](C(=O)N[C@H]([C@@H](C)O)[C@H]2O[C@H](SC)[C@H](O)[C@@H](O)[C@H]2O)N(C)C1	3	0	5	8	5	8	230.278	177.211	406.545	20	24	61	6	11	34	-1.2288	1.7731	-0.857	3	4	15	5	8	18	6	5	2	1	0	6	0	0	0	2	0	1	0	0	0	0	0	1	2	1	1	0	0
C(CS(=O))=1(C2=N(SN=C2SN=CC1))	C(C(=O)NC1=C(N=CN(C1=C)))	C[C@@H](O)[C@H]1C(=O)N2C(C(=O)O)=C(S[C@@H]3CN[C@H](C(=O)N(C)C)C3)[C@H](C)[C@H]12	1	2	3	6	3	7	231.327	151.169	383.47	18	20	51	5	9	25	0.9583	0.1091	-0.308	2	2	10	6	7	17	3	3	3	1	1	5	0	0	0	3	0	1	0	0	0	1	0	2	0	1	0	1	0
C(S(C=CCl))=NC=C=CC(F)(F)(F)	C(CO)=NC1C(=CC=C1C=CC)	CCCCC[C@H](O)/C=C/[C@H]1[C@H](O)C[C@@H]2O/C(=C/CCCC(=O)O)C[C@@H]21	0	1	3	2	2	5	227.638	163.22	352.471	18	25	57	5	13	32	3.689	1.4904	3.4085	2	5	13	7	10	20	1	1	0	0	1	5	3	0	0	1	0	0	1	0	0	0	1	2	0	0	0	0	0
C(C=CCSCl)=1N(N(=CC1N=N))	C(OC)NC1C(=NN=NC=C1)C	N#CC[C@H](C1CCCC1)n1cc(-c2ncnc3[nH]ccc23)cn1	2	1	1	4	5	5	202.67	168.2	306.373	19	24	41	7	12	18	2.97237	0.9039	3.46638	4	5	4	6	7	17	4	4	6	0	1	0	0	0	0	1	0	0	1	0	0	1	0	3	0	0	1	0	1
C(C)ONOC1N(=NN=NC=C1S(=O))	C(C)C(=O)N1C(=C(C=C1C))	O=C1c2c(O)ccc(O)c2C(=O)c2c(NCCNCCO)ccc(NCCNCCO)c21	2	0	8	8	2	10	219.226	137.182	444.488	23	21	60	9	11	28	0.4049	1.84672	-0.1392	6	3	16	5	8	22	5	1	4	3	1	6	0	0	0	1	0	0	0	0	0	0	1	0	0	0	3	1	0
C(OC=1S(CN=NN=NN1))(=S(=O)(=O))	C(C)N1C(=NN=C1OC(C)=C)	Cc1cc2c(s1)Nc1ccccc1N=C2N1CCN(C)CC1	0	0	1	9	4	5	221.223	153.185	312.442	16	22	42	3	11	20	0.4365	1.2104	3.43922	0	5	2	3	7	17	5	3	4	3	1	0	0	0	0	2	0	1	0	0	0	0	1	1	0	0	2	0	0
C(C(F)(F)(F))=1S(C=2S(C3=C(=NNN3NC2SC1)))	C(C=CC=CC=CC=C(NC(=O)))	CCCCc1oc2ccc(NS(C)(=O)=O)cc2c1C(=O)c1ccc(OCCCN(CCCC)CCCC)cc1	2	1	1	7	1	6	296.324	163.22	556.769	20	25	83	3	13	44	2.4944	1.9346	7.049	0	5	22	7	10	31	4	1	2	0	1	5	3	0	0	3	0	1	0	0	0	1	0	1	2	0	2	0	0
C(C=O)1(S(C=2N(=NSC=NSC2S(N1))))	C(C=O)NC1=C(NC(=O)C1=C)	CCN(CC)c1ccc(C(=C2C=CC(=[N+](CC)CC)C=C2)c2cc(S(=O)(=O)O)ccc2S(=O)(=O)O)cc1	1	2	2	9	3	7	264.382	152.153	545.703	18	19	70	4	8	33	1.3464	-0.6977	4.4474	1	3	15	5	7	27	4	2	2	1	2	6	0	0	0	4	0	2	0	0	0	0	1	0	1	0	3	0	0
C(F)=1N(S(N=C=N(NN=NNC1)))	C(CN1C(=CC=C1)C(=O)O)	CC[C@H]1CCC[C@H](O[C@H]2CC[C@H](N(C)C)[C@@H](C)O2)[C@@H](C)C(=O)C2=C[C@@H]3[C@@H](C=C[C@@H]4C[C@@H](O[C@@H]5C[C@@H](C)[C@H](OC)[C@@H](OC)[C@H]5OC)C[C@@H]34)[C@@H]2CC(=O)O1	3	1	0	8	3	10	189.179	139.154	729.996	16	19	119	4	9	67	0.4715	1.2062	6.151	0	3	18	3	7	42	7	1	1	0	2	9	1	0	0	1	0	0	0	0	0	0	1	2	0	0	3	0	0
C(S(=O))=1(N(C=CN=NOS(=O)Cl)N=NN1)	C(C=NC(=O)C(OC(=O)C=C))	NCc1ccc(S(N)(=O)=O)cc1	1	0	2	9	3	3	270.683	155.153	186.236	18	20	22	3	9	10	-0.3932	0.3329	-0.2073	5	4	4	3	7	7	6	1	2	3	3	2	0	0	0	2	0	1	1	0	0	1	0	0	0	0	1	0	0
C(CF)1N(=NN=CN=C1SCCl)	C(CNC1=C(C=CN=C1)C2=C(NCCN2))	CC(=O)c1c(C)c2cnc(Nc3ccc(N4CCNCC4)cn3)nc2n(C2CCCC2)c1=O	0	3	2	5	4	9	208.649	204.277	447.543	18	31	62	6	16	29	2.0616	1.0046	2.96582	2	4	7	5	11	24	4	4	7	0	0	2	1	0	0	1	0	0	1	0	0	0	0	1	0	2	4	1	0
C(S(=O)(=O))(=C=C=C=S)SS(=O)C(F)(F)(F)	C(CN1C(=NN=N1)C(=O)SC)	O=S(=O)(O)c1ccc2[nH]c(-c3ccccc3)nc2c1	1	0	2	5	6	4	294.322	172.213	274.301	16	19	29	1	8	10	1.2647	0.1962	2.4766	3	4	3	5	5	13	0	4	2	3	1	3	3	0	0	4	1	1	0	0	0	0	1	1	0	0	2	0	0
C(C)1(=CN=C=NNC1=C(SS(=O)))	C(C(=O)NCCCC1=C(C=CC=C1))	CC#C[C@]1(O)CC[C@H]2[C@@H]3CCC4=CC(=O)CCC4=C3[C@@H](c3ccc(N(C)C)cc3)C[C@@]21C	2	1	1	5	1	3	201.276	177.247	429.604	19	28	67	7	15	35	1.0172	1.7553	5.4065	3	5	6	6	11	29	3	1	1	1	1	2	0	0	0	2	0	0	0	0	0	0	0	1	0	1	4	1	0
C(CC(F)(F)(F))=C1N(=C=NS(N=C1Cl))	C(C=CN(C1C(=NN=C1(C))))	CCCCCCCCCCCCCCCC[N+](C)(C)CCN(Cc1ccc(OC)cc1)c1ncccn1	0	1	0	4	3	4	241.625	137.186	511.819	17	21	92	3	11	55	3.2107	0.9385	8.0495	1	4	26	6	7	32	3	3	4	0	0	1	3	0	0	1	0	0	1	0	0	0	1	0	0	0	2	1	0
C(O(N=NCl))=N(SN=C=CS(=O)(=O)C(F)(F)(F))	C(C(=S)NC(NC1=C(C=CC=C1)))	OC(Cn1cncn1)(Cn1cncn1)c1ccc(F)cc1F	0	2	1	8	2	7	310.666	180.276	306.276	19	24	34	2	12	12	2.2335	1.9929	0.7358	4	4	6	4	9	13	4	2	6	3	0	1	3	0	2	2	1	0	1	0	0	0	0	2	0	1	1	0	0
C(CN=S(=O)(=O))1(=CS(N=CSC1=S(=O)))	C(C(=O)NC1=C(C=CC=C1C))	Cc1ccccc1N1C(=O)c2cc(S(N)(=O)=O)c(Cl)cc2N[C@@H]1C	0	1	2	7	1	4	268.366	149.193	365.842	18	22	40	4	11	16	0.6992	1.95342	2.71412	2	3	5	5	9	16	2	1	3	3	1	3	0	0	0	4	0	1	0	0	1	0	0	0	0	1	3	1	0
C(O)(F)C1=C(N=NN=NC1=C)	C(C(=O)C1C(=CC=CC=C1C))	CCCCCc1cc(O)c2c(c1)OC(C)(C)[C@@H]1CCC(C)=C[C@@H]21	1	0	1	5	1	2	156.12	148.205	314.469	16	23	53	5	12	30	1.5049	2.2639	5.7358	2	3	9	5	10	21	4	0	0	1	1	2	1	0	0	0	0	0	0	0	0	0	0	0	0	0	3	1	1
C(C1(=C=NC=NC1N(C=2O(NSN2))))	C(COC)=CCN1C(=CC=CC=C1)	CC(=O)N(C[C@H](O)CO)c1c(I)c(C(=O)NCCO)c(I)c(C(=O)NC[C@H](O)CO)c1I	2	0	7	7	2	8	197.223	177.247	791.115	20	28	56	7	15	24	0.014	2.0882	-0.9884	2	5	17	6	11	18	5	1	3	1	1	8	0	0	0	1	0	0	0	0	0	1	0	0	1	0	1	0	1
C(OC(F)(F)(F))1=C(N=N(C2(=NN=NC21)))	C(C1=C(C=CC(=O)C1=CC=C))	CC[C@@H](C)C1(CC)C(=O)NC(=O)NC1=O	0	0	2	6	1	3	205.099	146.189	212.249	16	21	31	2	10	16	1.9779	2.184	0.7949	1	2	6	5	10	10	5	0	2	1	1	3	3	0	0	0	0	0	0	0	0	1	0	0	1	1	1	0	0
C(N=S(=O)(=O))(=S(=O)(=O))N=COC=S(=O)(=O)	C(C=O)C1=C(C(N2C(=CC=C2)N1))	C#Cc1cccc(Nc2ncnc3cc(OCCOC)c(OCCOC)cc23)c1	0	1	1	7	3	7	274.257	162.192	393.443	17	22	52	2	10	23	-2.3007	1.3865	3.4051	0	2	12	3	9	22	2	2	3	7	1	4	0	0	0	3	0	0	0	0	0	0	1	0	0	1	3	0	0
C(C=1N(S(N=CC=C(=CN=CC1))))	C(C=CC=C(F)(S(=O)))=C(C(=O))	O=S(=O)(O)O[C@H]1[C@H](O)CO[C@@H](O[C@@H]2CO[C@@H](O)[C@H](OS(=O)(=O)O)[C@H]2OS(=O)(=O)O)[C@@H]1OS(=O)(=O)O	1	1	6	4	2	21	179.248	174.196	602.501	21	18	53	9	7	18	1.867	1.0539	-4.8106	1	4	16	8	7	10	3	0	0	0	2	21	0	1	0	1	1	4	0	0	0	0	0	0	0	0	2	0	0
C(OC=1C(S(C=N(S(NN=C=C1)))))	C(CO)CCC1=C(C=C(Cl)C=C1)	CCCC[C@H](CC)COC(=O)/C=C/c1ccc(OC)cc1	1	1	0	6	1	3	201.276	184.666	290.403	19	25	47	7	13	26	1.1844	2.655	4.468	2	5	12	6	10	18	3	0	0	1	1	3	0	0	0	2	0	0	0	1	0	0	0	0	0	1	1	0	0
C(CC1O(CC=N1))2N(=NC=N2)	C(C(=C1N(=CC=CC1=CC(=O))))	COc1cc(Nc2c(C#N)cnc3cc(OCCCN4CCN(C)CC4)c(OC)cc23)c(Cl)cc1Cl	0	0	1	5	2	8	152.157	147.177	530.456	19	20	65	8	9	29	0.6238	-0.1386	5.19038	2	2	12	6	9	26	4	1	5	1	1	3	0	0	0	0	0	0	0	0	2	2	0	0	0	1	4	0	0
C(C=1O(C(C=S)CS(C=C=C1)))	C(C1=C(C(=CC1=CC=CC(=O))))	Cc1cccc(C)c1OC[C@H](C)N	0	0	1	3	1	2	184.285	146.189	179.263	19	21	30	8	10	17	2.2896	2.184	2.02944	2	3	7	8	10	11	0	0	1	1	1	1	0	0	0	2	0	0	0	0	0	0	1	0	0	0	1	0	0
C(C=S)1(C=N(N=NC=2N(=NCC2C1)))	C(CSC1=C(C=C(C)C=C1))	O=C[C@H](O)[C@@H](O)[C@H](O)[C@H](O)CO	0	0	5	6	1	6	193.235	152.262	180.156	20	22	24	7	12	12	2.1214	3.10702	-3.3788	1	4	10	7	9	6	5	0	0	0	0	6	0	0	0	1	1	0	0	0	0	1	0	0	0	1	0	0	0
C(F)=C1S(NC(=C=C=C1OS(=O)(=O)))	C(C1C(=CC=CC=C1)C(C(=O)))	CN1[C@H]2CCC[C@@H]1C[C@H](NC(=O)c1nn(C)c3ccccc13)C2	2	0	1	5	1	4	221.234	148.205	312.417	17	23	47	4	12	24	0.7433	2.2639	2.3184	2	3	4	6	10	18	1	0	4	3	1	1	1	0	0	2	0	0	0	0	0	0	0	1	0	0	3	1	1
C(C=S(=O))=1C(N=N(N=CNN(C1)))	C(C)OC1=C(C=CC=C1S(=O)(=O)S(=O))	CC(=O)O[C@H]1Cc2ccccc2N(C(N)=O)c2ccccc21	2	1	1	6	4	3	185.212	234.298	296.326	19	24	38	7	10	16	-0.6112	0.7193	3.0637	1	5	2	5	8	17	5	0	2	1	4	3	0	0	0	1	2	0	0	0	0	0	0	0	0	1	2	0	0
C(=S)=NON1C(=CCC=NS1)	C(CO)=CN=NN=CN=C(C1=N(NNN1))	CC[C@@H]([C@H](C)O)n1ncn(-c2ccc(N3CCN(c4ccc(OC[C@@H]5CO[C@@](Cn6cncn6)(c6ccc(F)cc6F)C5)cc4)CC3)cc2)c1=O	0	4	1	6	7	12	187.249	210.201	700.791	16	25	93	5	10	42	1.7892	-1.1154	4.5732	2	5	15	5	6	37	3	8	8	1	1	4	0	0	2	2	0	0	0	0	0	0	1	3	0	0	4	1	0
C(C1(=NC=CN=C1F))2C(SNC2)	C(CCN(C(=O)C1=C(C=NC=C1)))	C#CCN[C@@H]1CCc2ccccc21	1	1	1	4	2	1	185.227	164.208	171.243	20	24	26	8	12	13	0.9507	1.2214	1.8967	1	4	2	7	9	12	3	2	1	0	1	0	1	0	0	1	0	0	0	0	0	1	0	1	1	1	1	0	0
C(C=1C(=CSNS(N=C=CSC1)))	C(C(NC1=C(N=CN=C1Cl)))	CC1=NN(c2ccccc2)C(=O)C1	1	1	0	5	3	2	216.356	157.604	174.203	20	18	23	8	8	10	3.1351	1.5618	1.7992	1	3	2	7	6	10	2	3	2	0	0	1	0	0	0	3	0	0	0	1	0	0	0	1	0	1	1	0	0
C(C=O)1=N(SC2(C=CSN=C2Cl)NS1)	C(C)=CC1=C(C=C(C(=O)C1))	C[C@@H](O)[C@H]1C(=O)N2C(C(=O)O)=C(S[C@@H]3CN[C@H](C(=O)Nc4cccc(C(=O)O)c4)C3)[C@H](C)[C@H]12	1	0	5	7	1	9	265.772	134.178	475.523	18	20	58	4	10	25	1.9925	2.0179	0.9407	1	2	10	6	9	22	3	0	3	1	1	7	0	0	0	3	0	1	1	0	0	0	0	2	2	1	1	0	0
C(CS(=O)(=O))(N=C=S(=O)(=O))N=C=S	C(C)OCC1=C(C=CC=C1C=N)	CC(C)C[C@H](NC(=O)[C@H](Cc1ccccc1)NC(=O)c1cnccn1)B(O)O	1	1	4	7	2	6	240.287	163.22	384.245	17	25	53	4	13	25	-1.1889	2.22077	0.3606	4	5	13	4	10	19	2	1	4	4	1	4	0	0	0	3	0	0	0	0	0	0	0	0	0	1	2	0	0
C(SCl)=1S(N(=NCSN=C=CC1))	C(C=NC1=C(C(=CC1=CC=C)))	COc1cccc2c1C(=O)c1c(O)c3c(c(O)c1C2=O)C[C@@](O)(C(C)=O)C[C@@H]3O[C@H]1C[C@H](N)[C@H](O)[C@H](C)O1	0	0	5	6	1	11	237.762	145.205	527.526	16	22	67	4	11	29	3.6604	2.6432	1.0289	1	3	12	5	10	27	3	1	1	0	0	10	0	0	0	3	0	0	1	0	0	0	1	0	0	0	5	0	0
C(C(Cl)NC(F)(F)(F))=NCC=1N(=NN=C1)	C(C=O)OC1=N(SNC1=CC=C)	C[N+]1(C)[C@H]2CC(OC(=O)[C@H](CO)c3ccccc3)C[C@H]1[C@@H]1O[C@H]12	1	1	1	5	5	4	239.588	184.22	318.393	20	20	47	5	8	24	1.6659	0.8367	1.0627	4	3	7	6	7	18	5	2	1	0	2	4	3	0	0	0	1	0	1	0	0	1	1	1	0	0	2	0	0
C(CS(=O)(=O)Cl)=1C(=N(NN(=NN=NSC1)))	C(CN1C(=C(C=CC=C1)CC(N)))	CNCCC=C1c2ccccc2CCc2ccccc21	1	1	1	9	2	1	268.711	164.252	263.384	20	28	41	5	16	21	1.4105	1.6245	3.8264	2	5	4	4	10	19	6	2	1	2	0	0	0	0	0	2	0	0	1	0	0	0	0	0	0	0	2	0	1
C(C=C=S(=O)(=O))=1C(NCS(N=C(N1)))	C(C(=O)N1C(=CN=C1)C(O))	C[C@]12CC[C@H]3[C@@H](CC=C4C[C@@H](O)CC[C@@]43C)[C@@H]1CC=C2c1cccnc1	1	1	1	6	4	2	217.275	140.142	349.518	20	18	57	7	8	31	-0.499	0.0355	5.3986	1	3	4	6	6	24	3	2	1	2	2	1	0	0	0	2	0	0	0	0	0	0	1	1	0	0	4	0	0
C(C=S(=O))=NOC=C=CO(N=S(=O))	C(C=C1C(=NN=C1CN=C(O)))	CCC[C@H]1O[C@@H]2C[C@H]3[C@@H]4CCC5=CC(=O)C=C[C@]5(C)[C@H]4[C@@H](O)C[C@]3(C)[C@]2(C(=O)CO)O1	0	1	2	6	4	6	220.231	151.169	430.541	17	20	65	4	9	34	-0.0415	0.9594	2.7168	5	3	9	5	7	25	2	3	0	4	1	6	0	0	0	2	0	0	0	0	0	0	1	2	0	0	3	0	0
C(CO(C))C1C(=N(C=C1))	C(C=CC=CC=CC=CC=C(F)F)	CC[C@@H]1/C=C(\C)C[C@H](C)C[C@H](OC)[C@H]2O[C@@](O)(C(=O)C(=O)N3CCCC[C@H]3C(=O)O[C@H](/C(C)=C/[C@@H]3CC[C@H](Cl)[C@H](OC)C3)[C@H](C)[C@@H](O)CC1=O)[C@H](C)C[C@@H]2OC	0	0	2	2	0	11	125.171	182.213	810.466	20	25	124	11	12	68	1.2372	4.0115	5.7194	4	5	17	7	11	43	1	0	1	1	0	11	0	2	0	0	0	0	0	0	1	1	0	0	0	0	3	0	0
C(OS(=O))(C)=C1S(N=C=NC(=S)C1)	C(CO)=CC(Cl)=CC=NC(=O)	CN(CCOc1ccc(C[C@@H]2SC(=O)NC2=O)cc1)c1ccccn1	1	1	1	5	2	6	234.327	173.599	357.435	19	19	44	6	8	19	1.648	0.8848	2.4909	3	4	8	6	7	18	2	1	3	2	2	3	0	0	0	3	0	1	0	1	0	0	0	1	0	0	2	1	0
C(SN(=NC(=S(=O)(=O))C=O))C=S(=O)	C(CO)=CSC1=C(C(=O)C=C1)	NC12CC3CC(CC(C3)C1)C2	0	1	1	6	3	1	240.287	168.217	151.253	17	19	28	4	8	17	-0.6901	1.2484	1.9139	4	4	1	4	8	10	2	0	1	4	2	0	0	0	0	3	1	0	0	0	0	0	1	0	0	0	4	0	0
C(C=CF)=1N(N=N(CN=N(N1)))	C(C=CC=CC(=O)C(=O)(O))	CC(=O)OCC(=O)[C@@]12N=C(C)O[C@@H]1C[C@H]1[C@@H]3CCC4=CC(=O)C=C[C@]4(C)[C@H]3[C@@H](O)C[C@@]12C	1	1	1	6	3	7	156.124	140.138	441.524	16	18	63	5	8	31	1.1632	0.7724	2.5632	1	4	8	4	7	25	6	0	1	0	3	6	1	0	0	0	0	0	0	0	0	0	0	2	0	0	3	0	0
C(CN(=O))OC1=C(=CC=C1)	C(CSC1=C(C=CC=C1N)OCO)	CC(=O)O[C@H]1C[C@@H]2CC[C@@H]3[C@H](CC[C@@]4(C)[C@H]3C[C@H]([N+]3(C)CCCCC3)[C@@H]4OC(C)=O)[C@@]2(C)C[C@@H]1[N+]1(C)CCCCC1	0	2	0	3	4	4	137.138	199.275	572.875	17	26	101	7	13	60	1.3782	1.7094	6.1105	4	7	10	7	9	35	1	1	2	2	2	4	0	0	0	0	1	0	0	0	0	1	0	1	0	1	5	0	0
C(ON=NCS(C(F)(F)(F)))=1(N=C=CSC1)	C(C1=C(C(=O)NC1=CC(=O)))	NC[C@H]1CC[C@@H](C(=O)O)CC1	0	1	2	6	2	3	255.246	137.138	157.213	19	17	26	4	7	15	3.3098	0.1453	0.8361	4	2	3	6	7	8	3	1	1	1	2	2	3	0	0	2	0	0	0	0	0	0	1	0	1	0	1	0	0
C(CS(=O)(=O))=CC=1(N(=NSNC=C1))	C(C)=NC(=O)N1C(=C(C(=O)C1))	C[C@]12CC[C@@H]3c4ccc(O)cc4CC[C@H]3[C@@H]1CC[C@@H]2O	2	0	2	6	2	2	217.275	152.153	272.388	20	19	44	7	8	24	0.7691	0.5955	3.6092	3	1	3	6	7	18	3	2	0	2	2	2	0	0	0	2	0	0	0	0	0	0	1	1	0	0	3	1	0
C(CCCl)1N(=N(N=C1ONC))	C(CN1C(=CC=CC=C1)C(C=C))	N#Cc1ccc(Oc2ccc3c(c2)COB3O)cc1	1	0	1	5	1	4	176.607	161.248	251.05	20	27	29	9	15	10	0.9142	2.8518	1.56828	4	4	3	5	11	14	4	1	1	1	0	3	0	0	0	0	0	0	1	0	0	1	0	1	0	0	2	0	1
C(OC1=C(=CC(CS1)=S))=S(=O)(=O)	C(C1=C(C2=C(C=C(O2)C=N1)))	CN1CCC[C@@H]1CCO[C@](C)(c1ccccc1)c1ccc(Cl)cc1	0	0	0	5	2	2	220.296	133.15	343.898	16	17	50	4	7	26	0.755	2.0729	5.1044	1	1	8	6	8	21	0	1	1	3	1	1	0	0	0	3	0	0	0	0	1	0	1	1	1	0	2	0	1
C(F)(N)1N(=C=C=CC=C1S(=O))	C(C=C(C1=C(C(=O)NC(=O)N1)))	CCOC(=O)N[C@@H]1CC[C@@H]2[C@@H](C1)C[C@H]1C(=O)O[C@H](C)[C@H]1[C@H]2/C=C\c1ccc(-c2cccc(F)c2)cn1	2	2	1	3	2	5	172.184	152.153	492.591	16	19	69	5	8	33	-0.2078	0.0963	5.6295	2	2	7	6	7	29	2	2	2	1	2	4	1	0	1	1	0	0	0	0	0	0	0	1	0	1	4	1	0
C(C=NNSC=S(=O))=NN=S(=O)	C(C=C(C1=N(N=CN=C1O)))	N[C@@H](Cc1cc(I)c(Oc2cc(I)c(O)c(I)c2)c(I)c1)C(=O)O	1	1	3	6	4	5	224.292	137.142	776.872	16	17	35	4	7	11	-0.4349	0.6103	4.5573	4	3	7	3	6	15	4	3	1	2	1	4	0	0	0	3	0	0	0	0	0	0	0	0	0	1	2	0	0
C(C=1N(=C(SN=O)C2N(=NCN2C1)))	C(CN1C(=NN=C1)C(=O)O)	CCCCCCCCCC[N+](C)(C)CCCCCCCCCC	0	1	0	7	5	0	197.223	141.13	326.633	20	17	71	7	7	48	1.7258	-0.0038	7.3442	2	3	22	6	5	22	5	3	1	1	2	0	0	0	0	1	0	0	0	0	0	1	1	0	1	0	0	0	0
C(OS(=O)S(=O)(S(=O)(=O)))1=C(=C=N(C=CS1))	C(C1=N(C=NC=CC1=CC=CC))	COc1cc2ncnc(Nc3ccc(F)c(Cl)c3)c2cc1OCCCN1CCOCC1	1	0	1	7	2	7	285.349	160.22	446.91	18	24	55	3	12	24	-0.259	2.5054	4.2756	4	3	9	5	10	22	1	2	4	5	0	3	0	0	1	4	0	0	0	0	1	0	0	0	0	0	4	1	1
C(S(=O)(=O)Cl)=C(C1=N(S(N=NN=C1)))	C(C)OC(CN1C(=NN=CN=C1))	COc1cc([C@@H]2c3cc4c(cc3[C@H](O)[C@H]3COC(=O)[C@H]23)OCO4)cc(OC)c1OC	0	0	1	7	5	8	238.681	168.2	414.41	16	24	52	3	12	22	1.5245	0.3384	2.4092	2	5	8	4	7	22	4	4	0	2	1	8	0	0	0	2	0	0	1	0	0	0	0	2	0	0	3	1	1
C(F)=1C(N2C(SN=C=NC2=O)NNSN1)	C(C)=CC=C1C(=NN=C(C)1)	N[C@@H]1CON=C1O	2	0	2	7	2	4	248.268	134.182	102.093	20	20	13	5	10	6	0.5667	1.9492	-0.7846	0	3	1	5	8	3	6	2	2	1	0	2	1	0	0	2	0	0	0	0	0	0	1	1	0	0	0	1	0
C(C=S)C=1N(=NNN=NC1C(F)(F)(F))	C(C=CC=C(C(=O)O)NC(=O))	C[N+]12CCC(CC1)[C@@H](OC(=O)C(O)(c1ccccc1)c1ccccc1)C2	1	2	1	6	3	3	223.183	155.153	352.454	18	20	52	4	9	26	2.4877	0.277	2.7045	2	4	6	5	7	22	5	1	1	0	3	3	3	0	0	1	0	0	0	0	0	0	0	0	0	0	5	1	0
C(OCCC1=N(N=NC=N1))	C(CN1C(=C2C(=CC=C2)C=C1))	CCN1C[C@H](CCN2CCOCC2)C(c2ccccc2)(c2ccccc2)C1=O	0	0	0	5	1	3	140.146	145.205	378.516	18	22	58	8	11	30	-0.5445	2.6128	3.1733	4	2	7	5	10	24	4	1	2	1	0	2	0	0	0	0	0	0	0	0	0	0	1	1	1	1	3	0	0
C(CF)=1(CNN2(NN(=C=C=CN2N1)))	C(C1=C(C=C(Cl)C=C1)C2=C(CCCCC2))	CCCN1CCCC[C@H]1C(=O)Nc1c(C)cccc1C	2	0	1	6	0	2	182.162	220.743	274.408	20	32	46	7	17	26	-0.8792	4.99592	3.50644	1	2	7	6	14	17	6	0	2	0	0	1	1	0	0	0	0	0	0	1	0	0	0	0	1	1	2	1	1
C(F)=1(S(N2N(=NN=NC=C2NNC1)))	C(CNCC(=O)N1C(=CC=CC=C1))	CCN(CC)CCC[C@H](C)Nc1ccnc2cc(Cl)ccc12	2	1	1	8	2	3	201.19	178.235	319.88	17	27	48	4	14	26	1.3597	1.0217	4.8106	0	4	11	4	10	18	7	2	3	0	1	0	1	0	0	1	0	0	0	0	1	0	0	0	0	0	2	2	1
C(C(OS(=O)(=O)Cl)=S(=O)(=O))1=C(N=CN=NN1)	C(C)=C(C)(CN1C(=CC=C1))	CCCCCCCCCCCCCCCCO[P@@](=O)(O)OCC[N+](C)(C)C	1	0	1	9	1	4	286.678	135.21	408.584	19	23	74	3	13	47	-0.6643	2.4543	6.3075	2	4	25	4	9	21	4	1	1	5	0	4	0	0	0	2	0	0	1	0	0	0	1	0	0	0	0	1	0
C(C1N(=C=N(C=C1Cl)))2=C(SNN2)	C(C1=C(C(=O)C=CC1=CC=C))	C[C@]12COC(=O)C[C@@H]1CC[C@@H]1[C@@H]2CC[C@@]2(C)[C@H]1CC[C@]2(C)O	2	0	1	5	1	3	200.654	146.189	306.446	17	21	52	5	10	30	1.2201	2.184	3.5431	1	2	4	6	10	19	4	0	0	0	1	3	0	0	0	1	0	0	1	0	0	1	0	1	1	1	3	0	0
C(C=CN=NC(SCl)=C=CC(F)(F)(F))F	C(C(=O)N=C(O)C1=C(C=CC1))	CCCCCCCN(CC)CCC[C@H](O)c1ccc(NS(C)(=O)=O)cc1	0	1	2	3	2	4	260.643	151.165	384.586	20	20	62	5	9	36	4.3676	1.3757	4.164	4	2	18	7	8	20	2	1	2	0	2	3	4	0	0	1	0	1	1	0	0	0	1	0	0	0	1	0	0
C(F)1(=NC=C=C(S(=O)C(F)(F)(F))CC1=O)	C(CO)=CC=C1C(=CC=C1)	C[C@H](O)C(=O)O	0	1	2	3	1	3	241.165	134.178	90.078	18	20	12	3	10	6	1.5922	1.5873	-0.5482	1	3	3	7	9	3	1	0	0	2	1	3	4	0	0	1	0	0	0	0	0	0	1	0	0	0	0	1	0
C(S)=C1N(N=NN(=N(C1C=N)))	C(CO)(O)=NC=CC=CC(=O)	O=C(O)CN(CCN(CC(=O)O)CC(=O)O)CCN(CC(=O)O)[C@@H](COCc1ccccc1)C(=O)O	3	2	5	7	4	14	170.201	155.153	513.5	17	20	67	6	9	31	1.11337	0.204	-1.0992	2	5	20	4	7	22	6	1	3	0	3	11	0	0	0	1	0	0	0	0	0	0	0	0	0	0	1	1	0
C(F)=1N(=N(SCN=C=C=N(NSNN1)))	C(CO)C1=C(N2C(=NN=C2)CN1)	NCC1(CC(=O)O)CCCCC1	2	2	2	9	5	3	233.257	166.184	171.24	18	22	29	4	10	17	0.8514	-0.4379	1.3703	0	3	4	4	7	9	7	4	1	0	1	2	1	0	0	2	0	0	0	0	0	0	1	0	0	1	1	0	0
C(C(F)(F)(F))1=N(C(=CCl)N=N(N=NC1))	C(CO)=C(C=CC=CC=C(N=C))	Clc1ccc(CO/N=C(\Cn2ccnc2)c2ccc(Cl)cc2Cl)c(Cl)c1	0	1	0	5	2	4	225.561	163.22	429.134	17	25	39	3	13	13	2.8604	1.8616	6.1178	0	6	6	5	10	18	5	1	3	0	1	1	3	0	0	0	0	0	1	0	4	0	0	1	0	0	2	0	0
C(C=NO)1S(N=C=N(C=2S(NNC21)))	C(CN1C(=CC=CC=C1OC(C(N))))	C#C[C@]1(O)CC[C@H]2[C@@H]3CCC4=Cc5oncc5C[C@]4(C)[C@H]3CC[C@@]21C	3	1	1	8	3	3	215.263	180.251	337.463	18	29	52	5	16	27	0.5758	1.2085	4.221	2	6	3	5	10	22	5	2	1	1	1	2	0	0	0	2	0	0	0	0	0	1	0	2	0	0	3	1	1
C(S)(S(=O)(=O)(S(=O)S(=O)(=O)Cl))=C=C(=NC=O)	C(C(N=C(C)C=C1C(=NN=C1)))	CC[C@]1(O)C[C@@H]2CN(CCc3c([nH]c4ccccc34)[C@@](C(=O)OC)(c3cc4c(cc3OC)N(C)[C@H]3[C@@](O)(C(=O)OC)[C@H](OC(C)=O)[C@]5(CC)C=CCN6CC[C@]43[C@@H]65)C2)C1	1	0	3	7	3	12	323.782	149.197	810.989	18	22	117	2	11	58	-0.6991	1.4638	3.9909	4	4	16	4	8	46	1	3	4	6	0	9	0	0	0	4	0	0	1	0	0	0	1	3	0	0	5	0	0
C(C=S(=O)(=O))1N(=NN=C=NC1S(=O)C(F)(F)(F))	C(CN1N(=CC=C1))=C(Cl)C	CC(=O)Nc1nnc(S(N)(=O)=O)s1	0	0	2	7	2	6	288.232	156.616	222.251	20	19	19	3	9	6	0.1856	2.0257	-0.8561	2	3	4	5	7	4	4	2	4	3	0	3	3	0	0	2	0	2	0	1	0	0	1	1	0	0	0	1	0
C(CCl)1=N(SN=NC2=N(SN=C2N1))	C(CO)=NC=CC=CC=C(C(=O))	CCCCNc1ccc(C(=O)OCCOCCOCCOCCOCCOCCOCCOCCOCCOC)cc1	1	1	1	7	3	12	234.697	165.192	603.75	16	23	95	3	11	53	1.1291	0.8745	2.8346	1	6	34	4	9	30	6	1	1	0	2	11	0	0	0	2	0	0	1	0	0	1	0	0	0	0	1	0	0
C(F)=1C(N=NN=C1)2C(=CCSNS2)	C(C=CC=C(N1C(=NN=N1)C))	C[C@@H]1O[C@@]2(CS1)CN1CCC2CC1	1	0	0	6	4	3	216.266	150.185	199.319	18	21	30	5	10	17	2.0424	1.02832	1.5602	0	4	1	6	7	10	4	4	1	0	0	1	1	0	0	2	0	1	0	0	0	0	1	1	1	0	3	1	0
C(C=O)=NOC=1N(=N(S(C=NN1)))	C(C(=C)C(F)(F)(F))C=C1C(=NN=N1)	O=C1C(O)=C([C@H]2CC[C@@H](c3ccc(Cl)cc3)CC2)C(=O)c2ccccc21	0	0	1	8	3	3	185.168	189.14	366.844	15	19	45	3	6	19	0.601	2.8305	5.5051	2	2	3	4	7	22	5	3	0	2	0	3	0	3	0	1	0	0	0	0	1	0	1	0	0	0	4	1	0
C(CCCC=S(=O)(=O))1N(=CC=N1)	C(C=C1C(=NN=N1)C(=O)C)	Nc1ccn([C@@H]2O[C@H](CO)[C@@H](O)[C@@H]2O)c(=O)n1	0	0	4	4	4	8	186.236	137.142	243.219	22	17	30	10	7	13	0.3193	1.301	-2.563	4	3	6	7	6	9	2	3	3	2	1	5	0	0	0	1	0	0	0	0	0	1	1	1	0	0	1	0	0
C(C(=CN=S(=O)))1=C(NSC=NS1)	C(C=CC=C(F)C=C1C(=NN=CC1))	Clc1cccc(Cl)c1N=C1NCCN1	1	0	2	5	2	1	219.316	178.21	230.098	17	24	23	5	11	9	2.0244	2.8026	2.1737	2	3	1	5	10	9	3	2	3	1	0	0	0	1	0	3	0	0	0	0	2	0	0	1	0	1	1	1	0
C(C=S(=O))=1C(N=NC2N(=NNN2C1))	C(C(=O)N1C(=C2C(=CC=C2CC1)))	CCCCC(=O)OCC(=O)[C@]1(O)Cc2c(O)c3c(c(O)c2[C@@H](O[C@H]2C[C@H](NC(=O)C(F)(F)F)[C@H](O)[C@H](C)O2)C1)C(=O)c1c(OC)cccc1C3=O	1	0	5	7	1	13	198.211	161.204	723.65	19	23	87	6	11	36	-0.1777	1.6187	2.4622	1	1	17	5	10	34	6	1	1	1	1	13	0	0	3	1	0	0	0	0	0	1	1	0	0	1	5	1	0
C(C(=S)C(F)(F)(F))1S(C=C=N(N(=NSN1)))	C(C)NC1C(=C(N)C=C1C(=O))	CCOC(=O)c1cncn1[C@H](C)c1ccccc1	1	2	0	7	3	4	272.302	152.197	244.294	18	23	34	3	12	16	2.6949	-0.054	2.6691	1	5	6	5	8	14	4	2	2	0	1	2	3	0	0	3	0	0	0	0	0	0	1	1	0	0	1	0	0
C(CNNSCl)1=C(=NC=CC=C1)	C(C=O)OC(=O)C1=N(NC(=O)N1)	CCC[C@](C)(COC(N)=O)COC(=O)NC(C)C	2	2	2	4	5	4	201.682	171.112	260.334	20	17	42	8	5	24	1.5622	-1.5463	2.0227	4	3	11	7	5	12	3	3	2	0	4	4	0	0	0	1	0	0	1	0	0	0	1	0	0	0	0	1	0
C(CF)1(=NN=NC=2S(N(=NCNC2N1)))	C(CO)=C(OC1=C(C=CC=C1))	C[N+]1(C)[C@H]2C[C@@H](OC(=O)[C@H](CO)c3ccccc3)C[C@H]1[C@H]1O[C@@H]21	2	1	1	8	2	4	215.217	150.177	318.393	20	21	47	6	10	24	1.1125	1.5714	1.0627	1	4	7	5	9	18	7	0	1	0	2	4	1	0	0	1	0	0	0	0	0	0	0	1	0	1	2	2	0
C(C1N(=C=CNN=C1CF))=C	C(C(=O)(C1=C(C=CC1C=C)))	Cc1nc2n(c(=O)c1CCN1CCC(c3noc4cc(F)ccc34)CC1)CCC[C@@H]2O	1	0	1	3	1	7	153.16	134.178	426.492	19	20	58	8	10	27	0.6531	1.8738	3.08132	2	3	6	7	9	23	3	0	4	0	1	3	1	0	1	0	0	0	0	0	0	0	1	1	0	0	4	1	0
C(C=C=S(=O)(=O))(=CC=S(=O))C(F)(F)(F)	C(C1=N(N=C(Cl)C2=C(C=CC21)))	O=C1OC2(c3ccc(O)cc3Oc3cc(O)ccc32)c2ccccc21	0	0	2	3	2	5	244.215	166.611	332.311	17	18	37	3	7	12	0.3267	2.1256	3.6658	2	1	2	6	8	20	0	2	0	3	0	5	3	0	0	2	0	0	0	1	0	0	1	1	0	1	4	0	0
C(C1=C(N=C=N1))=2(CCCNC2)	C(C=CC=NC1=C(C=CC=C1))	N[C@@H](CC(=O)O)C(=O)O	1	0	3	3	1	5	147.181	145.205	133.103	20	22	16	9	11	7	1.2826	2.965	-1.127	1	3	4	8	10	4	3	1	1	0	0	4	0	0	0	0	0	0	0	0	0	1	0	0	1	1	0	0	0
C(OC(F)(F)(F))1C(=CC=CN=N1)S(=O)(=O)(S(=O)(=O))	C(C=C(NC1=C(C(=O)C(=O)N1)))	CCC[C@@H]1C[C@@H](C(=O)N[C@H]([C@@H](C)O)[C@H]2O[C@H](SC)[C@H](O)[C@@H](O)[C@H]2O)N(C)C1	1	2	5	7	3	8	306.243	152.153	406.545	23	19	61	5	8	34	0.6535	-0.3501	-0.857	3	3	15	6	7	18	2	2	2	5	2	6	3	0	0	2	0	1	0	0	0	0	1	1	0	0	1	1	0
C(F)=1N(=CCC=C2N(=C(SN)NC21))	C(C=O)N1C(=NN=N1)(CC2C(NCC2))	CO[C@H]1/C=C/O[C@@]2(C)Oc3c(C)c(O)c4c(O)c(c5c(nc6cc(C)ccn65)c4c3C2=O)NC(=O)/C(C)=C\C=C\[C@H](C)[C@H](O)[C@@H](C)[C@@H](O)[C@@H](C)[C@H](OC(C)=O)[C@@H]1C	2	1	5	4	6	13	198.226	195.226	785.891	20	27	108	7	13	51	-0.3343	-0.976	6.15784	2	4	16	7	8	43	4	5	3	0	1	11	1	0	0	1	0	0	0	0	0	1	2	2	0	0	3	1	0
C(O(S(=O)(=O)S(=O)))1=C(=CN=CN=C1)	C(C1=C(C(=O)C=C(C1C=N)))	CCCCc1ncc(/C=C(\Cc2cccs2)C(=O)O)n1Cc1ccc(C(=O)O)cc1	1	1	2	6	2	7	220.231	135.166	424.522	17	19	54	4	9	24	-0.6977	1.33737	4.7444	3	2	11	5	8	23	2	1	2	4	1	4	0	0	0	2	0	1	0	0	0	0	0	2	0	1	1	1	0
C(OC(F)(F)(F))1C(CN=C2N(=NC=C21))	C(C=C(N)C1=N(N=C(SC1=N)))	O=C1CN(N=Cc2ccc(-c3ccc([N+](=O)[O-])cc3)o2)C(O)=N1	0	2	1	4	5	7	205.139	168.225	314.257	20	19	33	6	8	10	2.0433	0.33707	1.9449	1	3	4	7	6	14	3	4	4	1	0	5	3	0	0	0	1	0	0	0	0	1	0	2	1	1	1	0	0
C(C=1S(CCC=2C(=C=NN=NC2)N1))	C(C1=C(C=C(N1N=CN=C(Cl))))	CNCCCN1c2ccccc2CCc2ccccc21	0	0	1	5	2	2	192.247	169.615	266.388	21	19	42	8	8	22	2.36	1.85502	3.5328	1	2	5	8	7	18	4	3	2	0	0	0	0	0	0	1	0	0	0	1	0	0	1	0	0	0	2	2	0
C(CN=S(=O)(=O))=1(NNN=NN=C1)	C(C=CC=CC=CC=C1C(=CC=CC1))	CC(C)OC(=O)[C@H](C)N[P@](=O)(OC[C@@H]1O[C@@H](n2ccc(=O)[nH]c2=O)[C@](C)(F)[C@@H]1O)Oc1ccccc1	2	0	3	8	0	10	188.172	184.282	529.458	16	30	65	4	16	29	-1.0073	4.1174	1.6565	2	4	15	3	14	22	6	0	3	2	0	9	0	0	1	1	0	0	0	0	0	0	0	1	0	1	2	1	0
C(OC(F)(F)(F))N1C(=CN(=N1))SS(=O)(=O)(S(=O))	C(F)C=CC=C1N(=NN=C1)	CCN1CCN(C(=O)N[C@@H](C(=O)N[C@@H]2C(=O)N3[C@@H](C(=O)O)C(C)(C)S[C@H]23)c2ccccc2)C(=O)C1=O	1	0	3	8	3	8	311.288	139.133	517.564	21	16	63	4	6	27	0.0542	1.8476	-0.2403	5	2	9	4	6	23	3	3	5	4	0	7	3	1	0	3	0	1	0	0	0	1	1	1	0	0	2	0	0
C(C=S)(=S)C1C(=C=N(SNC1))	C(C=COC1C(=CC=CC=C1)C)	O=C(O)CSc1nnc(Br)n1-c1ccc(C2CC2)c2ccccc12	1	0	1	5	1	6	202.329	162.232	404.289	17	26	38	6	14	14	1.3645	2.9775	4.2371	2	4	5	6	11	17	2	0	3	0	1	2	0	0	0	3	0	1	0	0	0	0	0	1	0	0	2	1	1
C(F)(Cl)=CC=1S(CCC=C=C1)	C(C=CC1=C(NC(=C1)C(=O)))	CC(=O)OCC[N+](C)(C)C	0	1	0	1	1	2	188.654	135.166	146.21	17	19	26	6	9	16	3.3671	1.8603	0.2557	1	3	7	8	8	7	0	1	1	0	1	2	1	0	0	1	0	0	1	0	0	0	1	0	0	0	0	1	0
C(O(C=S))(=C=S(=O))N(=NCN)	C(C)SC1=C(C=CC=C1Cl)C(C)	Cn1c(=O)c2[nH]cnc2n(C)c1=O	1	0	1	6	1	5	191.237	200.734	180.167	16	25	21	5	13	8	-0.2159	4.0144	-1.0397	4	5	2	4	10	7	3	0	4	2	0	2	0	0	0	2	1	0	0	1	0	0	0	1	0	1	1	0	0
C(C1(N=C=C=C=N(C1S(=O)(=O)(C(F)(F)(F)))))	C(C=CN=CN=C1O(C(=O)C=N1))	C[N+]1(C)CC[C@H](OC(=O)[C@@](O)(c2ccccc2)C2CCCC2)C1	0	0	1	4	3	3	238.19	165.152	318.437	20	19	51	5	7	28	0.6999	0.5319	2.4563	2	2	7	7	7	19	2	3	1	2	2	3	3	0	0	1	0	0	0	0	0	0	1	2	0	0	1	1	0
C(OS(=O)Cl)1C(C=C2N(=CC=C2(S1)))	C(CC(F)C=C1C(=CC=C1NC))	Cc1nc2c([nH]1)-c1ccccc1N(C(=O)c1ccc(NC(=O)c3ccccc3-c3ccccc3)cc1)CC2	0	1	2	4	1	3	235.717	167.227	498.586	19	26	64	6	14	26	2.1357	2.334	6.50732	2	5	5	7	10	32	1	1	4	2	0	2	0	1	0	2	0	0	1	0	0	1	1	1	1	0	4	0	0
C(OCC1=C(SN=NN=N1)Cl)=S(=O)(=O)	C(C1=C(C=CC1=CC=CC(=O)))	CC(C)C[C@H](CN)CC(=O)O	0	0	2	8	1	3	254.68	146.189	159.229	17	21	28	3	10	17	1.5309	2.184	1.0821	2	3	8	4	10	8	4	0	1	3	1	2	0	0	0	2	0	0	1	0	0	0	1	0	0	0	0	1	0
C(CN(=O))=1S(NN=NN=N(NNN1))	C(C(=CC=CC=CC=CC=CC=C))	C[C@H]1[C@H](NC(=O)/C(=N\OC(C)(C)C(=O)O)c2csc(N)n2)C(=O)N1S(=O)(=O)O	3	0	4	8	0	12	203.191	172.271	435.44	18	29	45	5	16	17	-0.7774	3.9733	-1.1725	2	6	12	2	13	13	9	0	5	1	0	8	0	0	0	1	0	2	0	0	0	0	0	1	0	0	0	0	0
C(C1=C(CC2N(SN=C=NC2=N1)))	C(C=NC(=O)O)C1=N(SN(=C1))	COc1ccc([C@H](CN(C)C)C2(O)CCCCC2)cc1	1	1	1	5	5	3	180.236	171.181	277.408	20	16	47	8	5	27	1.4013	0.8294	3.0356	1	2	9	7	5	17	4	3	1	0	2	2	0	0	0	1	1	0	0	0	0	0	1	0	1	0	2	1	0
C(C=S(=O))1=N(SNCC1=C=S(=O))	C(CO)C1=C(C=CC=C1OCCO)	COc1cc2/c(=N\c3ccc(Br)cc3F)nc[nH]c2cc1OCC1CCN(C)CC1	1	2	1	5	3	5	220.3	182.219	475.362	16	27	54	4	14	24	-0.8505	0.5925	4.4261	1	7	7	5	10	22	2	0	4	2	3	2	0	0	1	3	0	0	0	0	0	0	0	0	1	1	4	0	0
C(C=1N(S(C=C2(S(NC=C=NC21)))))	C(C(=NOC1=C(C(=O)C(=O)N1)))	CN(C)CCO[C@@H](c1ccc(Cl)cc1)c1ccccn1	2	1	0	5	4	3	197.288	154.125	290.794	19	17	39	7	6	19	1.7455	-0.451	3.4026	1	3	8	7	6	16	3	2	2	0	3	1	0	0	0	2	0	0	0	0	1	0	1	0	1	0	2	1	0
C(OS(=O)(=O)Cl)1=C(N=C(=C=C1S(=O)(=O)))	C(C1C(=NN=C(O)1)(C))=C	C[C@H]1CN(C[C@H](Cc2ccccc2)C(=O)NCC(=O)O)CC[C@@]1(C)c1cccc(O)c1	1	1	3	6	3	5	255.66	124.143	424.541	16	17	63	2	8	32	-0.3383	1.1346	3.0514	3	2	11	5	6	25	1	2	2	5	1	4	0	0	0	2	0	0	1	0	0	0	1	0	1	0	3	0	0
C(C=C=S)1(CN=C=NNN1Cl)	C(CO)=CC=CC=CC=CC(=O)	Cc1c(OCC(F)(F)F)ccnc1C[S@@](=O)c1nc2ccccc2[nH]1	1	1	1	5	2	4	188.643	164.204	369.368	16	24	39	5	12	14	0.5727	1.4024	3.51522	1	6	6	5	10	16	4	0	3	0	2	2	0	0	3	1	0	1	1	0	0	0	0	1	0	0	2	1	0
C(C=NSN1N(=NS(N=CC1=N)))	C(CCN1C(=CC=C1C=CC(=O)))	O=c1[nH]c(=O)n([C@H]2C[C@H](O)[C@@H](CO)O2)cc1C(F)(F)F	1	0	3	7	2	6	202.268	163.22	296.201	18	25	31	6	13	11	1.93437	2.1102	-0.8039	3	5	4	4	10	10	6	1	2	0	1	5	0	0	3	2	0	0	0	0	0	0	1	1	0	0	1	1	0
C(ON=NCl)1=N(S(CC=2N(=NCC2C1)))	C(CC1=C(C(=O)N2C(=CN=C2C1)))	CC(C)COc1ccc(CNC(=O)N(Cc2ccc(F)cc2)C2CCN(C)CC2)cc1	0	0	1	7	3	3	231.668	162.192	427.564	20	22	65	6	10	34	2.6943	1.4158	4.6665	1	2	11	6	9	25	5	2	3	1	1	2	0	0	1	1	0	0	1	0	0	1	1	0	0	1	3	1	0
C(S(=O))=1N(=NSN2N(C=NN(=C2N1)))	C(C1=C(C(=O)NC2=C(C=CN21)))	C[C@@H](Cc1ccccc1)NC(=O)[C@@H](N)CCCCN	2	1	3	8	2	3	217.239	148.165	263.385	16	19	44	3	8	25	-1.2917	0.93602	1.1901	1	1	11	3	8	15	7	2	3	1	1	1	0	0	0	2	0	0	0	0	0	0	1	0	1	1	1	1	0
C(C(=O)F)N=C(=CCN=NC(F)(F)(F))	C(COC1=C(N2C(=C(C)C=C2)CN1))	CN(C)CC[C@@H](c1ccc(Br)cc1)c1ccccn1	0	1	0	4	3	2	211.118	178.235	319.246	19	27	38	5	14	19	1.6804	1.69212	3.9277	4	4	7	6	10	16	3	2	2	1	1	0	4	0	0	0	0	0	0	0	0	0	1	0	0	1	2	0	0
C(O)1C(=N(N=C1NC))C(F)(F)(F)	C(CN1C(=CC=C1NC=NC(N=O)))	NC(=O)C[S@@](=O)C(c1ccccc1)c1ccccc1	2	1	1	4	4	2	181.117	180.211	273.357	18	25	34	6	12	15	-0.1029	1.6721	2.01	2	5	5	5	8	15	3	4	1	1	1	2	3	0	0	0	0	1	0	0	0	1	1	0	0	0	2	0	0
C(OS(=O)(=O)Cl)=1S(N=C=NN(=C=NSC1))	C(C1=C(C=CC=CC1)C(=O))	O=C(O)Cc1ccccc1	0	0	1	9	1	2	284.731	134.178	136.15	16	20	18	1	10	8	1.8583	2.0179	1.3137	2	2	2	4	9	8	4	0	0	3	1	2	0	0	0	3	0	0	1	0	0	0	0	0	0	0	1	0	1
C(OS(=O))ON(C=1N(=C=C=NNN1))	C(C)(C)N1C(=CC=CC=C1)	COCCCCC(=NOCCN)c1ccc(C(F)(F)F)cc1	3	0	1	8	1	4	203.183	135.21	318.339	18	23	43	5	13	21	-1.9732	2.294	3.2015	4	3	11	4	9	15	5	1	2	3	0	2	0	0	3	1	0	0	0	0	0	0	0	0	0	0	1	1	1
C(F)(=NN=NCl)(N=NN=CNS(=O)(=O))	C(C1=C(NC(=O)C=C1OC(=O)))	Cc1ccc(=O)n(-c2ccccc2)c1	2	1	0	5	3	2	243.611	153.137	185.226	17	18	25	3	7	11	0.3444	0.21852	2.14592	3	2	2	2	7	12	7	1	1	2	3	1	1	0	0	1	0	0	1	0	0	0	0	0	0	1	2	0	0
C(C=S)1(C(=C)S(N=NC(=S(=O))SC1))	C(CN1C(=NN=N1)CC(=O)C)	Cn1c(=O)cc(N2CCC[C@@H](N)C2)n(Cc2ccccc2C#N)c1=O	0	0	1	5	5	7	250.395	154.173	339.399	19	21	46	6	10	21	2.2636	-0.1755	0.39448	1	5	5	6	6	18	2	4	5	1	1	2	0	0	0	4	0	0	0	0	0	0	1	0	0	0	3	0	0
C(C1(=C=NN=C1S(=O)Cl))C=S(=O)(=O)	C(C=C(N))=CC=CC=CC=CO	CCc1ccc(CCOc2ccc(C[C@H]3SC(=O)NC3=O)cc2)nc1	0	2	1	5	2	5	238.677	163.22	356.447	16	25	45	3	13	20	-0.1165	2.1991	3.1596	2	6	8	5	10	19	2	1	2	3	1	3	0	0	0	2	0	1	1	0	0	1	0	1	0	0	2	0	0
C(N1O(N=N(N=NC1=C=N(C))))	C(C=CN=NC=C(C(=O)C=C(C)))	CC1=C(C(=O)O)N2C(=O)[C@@H](NC(=O)[C@H](N)c3ccccc3)[C@H]2SC1	0	0	3	7	3	6	154.133	164.208	347.396	17	24	41	6	12	17	0.7387	2.6311	0.4449	2	6	6	4	9	16	6	2	3	1	1	4	0	0	0	0	0	1	0	0	0	0	0	0	0	0	2	1	0
C(CF)=NC=NN=N(N=S(=O)(=O))	C(C1=C(C=CC=C1)NOC(F))	C/C(=C\C(=O)OCCCCCCCCC(=O)O)C[C@@H]1OC[C@H](C[C@@H]2O[C@H]2[C@@H](C)[C@H](C)O)[C@@H](O)[C@H]1O	0	1	4	3	2	9	193.163	155.172	500.629	16	21	79	4	10	44	0.3999	2.26552	2.5925	3	4	22	3	8	26	5	1	0	2	1	9	1	1	0	1	0	0	0	0	0	0	0	0	0	1	1	0	0
C(N=S(=O))(=S)C1=C(SCS(C=C1))	C(CN1C(=CC=N1)C(C)C=C)	CNc1ccc(/C=C\c2ccc(OCCOCCOCCF)nc2)cc1	0	0	1	4	2	5	235.38	150.225	360.429	17	25	51	5	14	25	2.5455	2.1925	3.6752	1	5	13	6	9	20	1	2	2	1	0	3	0	0	1	4	0	0	0	0	0	0	1	0	0	0	2	1	0
C(C1=C(=C=C=N(NN1S(=O)(=O)S(=O)(=O)Cl)))	C(CSC1=C(N2C(=CC=C2)NC1))	CC[C@@H]([C@H](C)O)n1ncn(-c2ccc(N3CCN(c4ccc(OC[C@H]5CO[C@@](Cn6cncn6)(c6ccc(F)cc6F)C5)cc4)CC3)cc2)c1=O	1	1	1	6	3	12	269.691	180.276	700.791	19	24	93	4	12	42	-0.5813	2.4651	4.5732	3	3	15	5	9	37	3	2	8	4	0	4	0	0	2	2	1	0	1	0	0	0	1	3	0	1	4	1	0
C(ONC(F)(F)(F))1N(=CN=C1C(F)(F)(F))	C(C)=NC=CC=C(F)C=CN=C	COc1ccnc(C[S@](=O)c2nc3ccc(OC(F)F)cc3[nH]2)c1OC	1	0	1	4	2	6	235.087	166.199	383.376	18	23	41	3	11	15	1.3987	2.6585	2.8843	2	5	9	5	9	16	3	2	3	1	0	4	6	1	2	0	0	1	0	0	0	1	0	1	0	0	2	0	0
C(N=O)NS(N1N(=CC=2N(=NCC2S1)))	C(C1=C(CN2C(=NN=CN=C2N1)))	CC(C)(N)Cc1ccccc1	1	1	1	9	5	1	230.278	163.184	149.237	20	21	26	6	9	15	1.4901	0.1366	1.9664	4	1	5	5	7	10	6	5	1	1	0	0	0	0	0	2	0	0	0	0	0	1	0	0	1	1	1	0	1
C(N=NCl)1=C(N=C2C(=CSC2N1))	C(CO)=NC=NC(=O)OC(=O)	CCCC(C)(COC(N)=O)COC(N)=O	1	1	2	5	4	4	200.654	158.113	218.253	17	17	33	5	6	18	2.0221	-0.6292	0.9834	1	2	8	6	5	9	4	2	2	0	4	4	0	0	0	1	0	0	1	0	0	1	0	0	1	0	0	0	0
C(NS(=O)(S(=O)))N1N(=NN(=C1C(F)(F)(F)))	C(C(=O)C(F)(F)(F))C=CC=C(C(=O))	COc1cc(Cc2cnc(N)nc2N)cc(OC)c1OC	2	0	2	6	2	7	263.226	192.136	290.323	19	20	39	4	7	18	-1.237	1.8192	1.2576	4	4	10	3	8	14	5	0	4	2	2	3	3	3	0	2	0	0	0	0	0	1	0	0	0	0	2	0	0
C(O(CCN=C=S(=O)(=O)))=1(S(N=CN1))	C(C1=C(C2=C(C=CC=C2F)CC1))	COc1ccc(C[C@@H](C)NC[C@@H](O)c2ccc(O)c(NC=O)c2)cc1	0	0	4	7	0	5	219.247	162.207	344.411	18	23	49	5	11	24	-0.2987	3.1752	2.2233	4	1	12	5	11	19	3	0	2	3	0	4	0	1	0	2	0	0	0	0	0	1	0	0	0	2	2	0	0
C(CF)1N(=NN=N(N(=C1OC(F)(F)(F))))	C(CSC(N1C(=CC=C1N(=C(C)))))	O=[Si](O)O[Si](O)(O)O[Si](=O)O	0	0	4	6	3	8	213.094	182.292	216.282	17	26	15	3	14	4	2.0074	2.9209	-3.7448	1	6	8	4	9	0	5	2	0	1	0	8	4	0	0	0	1	0	0	0	0	0	1	0	0	0	0	1	0
C(C1N(=NN=C=C=C1OS(=O)))Cl	C(CN1C(N2C(=NN=C2CC1=C)))	CN(C)CCc1c[nH]c2ccc(Cn3cncn3)cc12	1	0	1	5	4	4	205.626	164.212	269.352	16	24	39	4	12	19	0.5602	0.6273	1.9118	3	2	7	5	8	15	3	4	5	2	0	0	0	0	0	1	0	0	1	0	0	0	1	2	0	1	1	1	0
C(SC=1C(=C=C=CSC1C(F)(F)(F)))(F)	C(CC1=C(SC2=C(N=CC=C2)C1))	OCc1ccccc1	0	0	1	2	2	1	240.246	177.272	108.14	18	23	16	4	11	8	3.9912	3.0237	1.1789	2	2	2	8	10	7	0	1	0	0	0	1	4	0	0	2	1	0	0	0	0	0	0	0	0	2	1	1	0
C(F)=1N(S(CN=NN=C=CC1))	C(C(C(=O)O)=C(Cl)C=CC=C)	CCc1nc(N)nc(N)c1-c1ccc(Cl)cc1	1	1	2	5	2	4	172.188	172.611	248.717	16	20	30	5	9	13	1.5993	2.326	2.5238	0	4	5	5	8	12	4	0	4	0	2	0	1	0	0	1	0	0	0	1	1	0	0	0	0	0	2	0	0
C(Cl)(C=1C(NN=C2S(N=C=NSC21)))	C(C=C(C1=C(N=CN=C1N=C)))	O=C(Nc1ccc(Cl)cc1)Nc1ccc(Cl)c(Cl)c1	1	0	2	6	3	1	232.721	147.181	315.587	18	20	28	5	9	9	1.8799	1.8418	5.2908	1	3	2	6	8	13	4	3	2	0	0	1	0	0	0	2	0	0	1	0	3	0	0	0	1	1	2	1	0
C(C=O)SNC1(=C=C=CN=C(F)1)	C(OC(F)(F)(F))N1C(=CC=C1)C(=C(C))	O=C1CC[C@H](N2C(=O)c3ccccc3C2=O)C(=O)N1	1	0	1	4	2	4	184.195	205.179	258.233	17	24	29	5	10	10	0.9563	3.0151	0.0878	4	4	1	7	9	13	2	1	2	1	1	4	1	3	0	1	0	0	0	0	0	0	1	1	1	0	2	0	0
C(C=1C(=NN=C=CN1)C(F)(F)(F))=N	C(C)=CC=CC1=C(C=CC(=O)1)	COc1ccc([C@@H](CN(C)C)C2(O)CCCCC2)cc1	1	0	1	4	1	3	188.112	146.189	277.408	16	21	47	3	10	27	1.19227	2.184	3.0356	1	3	9	6	10	17	4	0	1	0	1	2	3	0	0	0	0	0	0	0	0	0	1	0	0	0	2	1	0
C(C1=C(C=CS(N(=NC1=CN))))	C(CN(C1=C(C(=O)C=CC(=O)1)))	C[C@H](CCC(=O)O)[C@H]1CC[C@H]2[C@@H]3[C@@H](O)C[C@@H]4C[C@H](O)CC[C@]4(C)[C@H]3CC[C@@]21C	1	1	3	4	3	4	167.237	151.165	392.58	20	20	68	9	9	40	2.3605	0.1878	4.4779	2	3	9	7	8	24	3	1	0	0	2	4	0	0	0	1	0	0	0	0	0	0	0	1	0	1	3	0	0
C(=S(=O))1(CC(N=S(=O))=CC=NC1)	C(OS(=O)(=O)Cl)C=CC=C1C(=NN=N1)	NCCc1cnc[nH]1	0	0	2	4	6	2	202.26	235.652	111.148	18	20	17	6	6	9	0.1268	1.3783	-0.0891	1	4	3	6	6	5	2	3	3	2	3	0	0	0	0	2	1	0	0	1	0	0	1	1	0	0	0	1	0
C(OCl)1=N(NC=C=C2S(N=CSCC21))	C(C(C1=C(N2C(=NN=C2C=C1))))	O=C1CN2Cc3c(ccc(Cl)c3Cl)NC2=N1	1	0	1	6	3	3	247.732	147.181	256.092	20	20	23	6	9	7	2.1095	1.2917	2.1171	0	2	0	7	8	10	3	3	3	1	0	1	0	0	0	2	0	0	1	0	2	0	1	1	0	1	2	2	0
C(C1N(=CN=N1))N=C(C(F)(F)(F))S	C(CN1C(=C(N)N=CN=C1)C)	C[n+]1ccccc1/C=N/O	1	1	1	5	4	2	210.184	152.201	137.162	18	23	19	5	12	9	1.6972	0.5262	0.3192	2	4	3	5	7	7	4	4	2	0	0	1	3	0	0	1	0	0	0	0	0	1	0	0	0	0	1	0	1
C(S(=O)(=O)S(=O)Cl)1C(N=C=C=C(=NN1))	C(C1=C(C(C(=O)C1=CC=C)))	CCCCCCCN(CC)CCC[C@@H](O)c1ccc(NS(C)(=O)=O)cc1	1	0	2	6	1	4	253.692	134.178	384.586	18	20	62	4	10	36	-0.8863	2.0179	4.164	2	2	18	5	9	20	3	0	2	3	1	3	0	0	0	2	0	1	1	0	0	0	1	0	0	0	1	0	0
C(C=CS(CN=S(=O)))1=N(SC=N1)	C(CSC1=C(CSC2C(=CC=C21)))	COc1ccc(Cl)cc1C(=O)NCCc1ccc(S(=O)(=O)/N=C(\O)NC2CCCCC2)cc1	0	0	3	6	2	5	219.316	196.34	494.013	17	24	61	5	12	28	1.5961	3.235	3.8461	4	3	9	5	10	23	3	0	3	1	0	5	0	0	0	3	2	1	0	0	1	1	1	0	0	1	3	0	0
C(F)=1N(SN=CNC1N)C=C=S	C(C1=C(C=CC(=O)C1=CC=C))	Cc1nnc(C(C)C)n1[C@H]1C[C@@H]2CC[C@H](C1)N2CC[C@H](NC(=O)C1CCC(F)(F)CC1)c1ccccc1	2	0	1	5	1	5	204.255	146.189	513.677	17	21	78	5	10	41	1.1877	2.184	5.95092	2	2	11	5	10	29	4	0	5	0	1	1	1	0	2	2	0	0	0	0	0	0	0	2	0	1	3	1	0
C(C=O)=C=NN=NSCS(=O)(=O)C(F)(F)(F)	C(C)C=CCCC1(C(=C(Cl)C=C1))	CCCN(CCc1cccs1)[C@@H]1CCc2c(O)cccc2C1	0	0	1	6	0	3	275.233	182.694	315.482	20	27	47	4	15	25	1.3187	4.0415	4.2657	5	5	8	5	11	19	3	0	1	3	0	1	3	0	0	2	0	1	0	1	0	0	1	1	0	0	2	0	0
C(F)ON1(N=CN=C2S(N=C=NSN21))	C(C=C(C=C(C(=O)O)C(=O)))	O[C@@H](CNC[C@@H](O)[C@H]1CCc2cc(F)ccc2O1)[C@@H]1CCc2cc(F)ccc2O1	0	1	3	9	3	5	234.241	140.138	405.441	17	18	54	3	8	25	1.0758	0.7724	2.3636	2	4	8	4	7	22	6	0	1	1	3	4	1	0	2	2	0	0	0	0	0	0	0	0	1	0	4	1	0
C(F)S(N(=C1(N=CC=C=NN1)))	C(C(=O)N1C(=NN(C1=CC=C)))	O=C(O)c1ccc(-n2nc(-c3ccccc3O)nc2-c2ccccc2O)cc1	1	1	3	3	3	7	172.188	151.169	373.368	16	20	43	5	9	15	0.7325	0.4088	3.7107	2	2	6	5	7	21	4	3	3	0	1	4	1	0	0	1	0	0	0	0	0	0	1	1	0	0	3	1	0
C(ONC=O)N1C(=NC=2N(=CSC2S1))	C(C)=NC(F)=CC=CC=CC=C	C[C@H](Cn1cnc2c(N)ncnc21)OCP(=O)(O)O	1	0	3	7	1	9	230.274	165.211	287.216	20	24	33	6	12	14	0.7607	3.1864	-0.0512	3	5	9	6	10	9	4	1	5	2	0	4	0	1	0	2	0	0	0	0	0	1	0	1	1	0	1	0	0
C(F)=1(SN=C=C(=C2C(CNNSC21)))	C(C(C)C1=C(N=C(C)C=C1))	NCC(=O)O	2	0	2	5	1	3	215.278	135.21	75.067	19	23	10	6	13	5	1.6841	2.51342	-0.9703	0	4	2	7	9	2	3	1	1	0	0	2	1	0	0	2	0	0	0	0	0	0	0	0	0	1	0	2	0
C(SNSC(F)(F)(F))1N(=NC=C1(S(=O)(=O)))	C(C1=N(S(C(=O)C=CC1=C)))	CN(C)CCC[C@]1(c2ccc(F)cc2)OCc2cc(C#N)ccc21	2	0	0	7	3	3	279.29	153.206	324.399	19	17	45	4	7	21	1.6369	1.7481	3.81298	4	1	7	4	7	20	3	1	2	2	1	1	3	0	1	3	1	0	0	0	0	1	0	1	0	0	2	0	1
C(O(S(=O)(=O)(C(F)(F)(F))))1=C(=CN=C=NS1)	C(O)=C1C(=CC=C(F)C1=C)	C[C@]12C/C(=C/O)C(=O)C[C@@H]1CC[C@@H]1[C@@H]2CC[C@@]2(C)[C@H]1CC[C@]2(C)O	0	1	2	6	1	3	258.202	138.141	332.484	16	17	56	1	7	32	1.6423	0.532	4.401	2	1	5	5	8	21	2	0	0	3	1	3	3	1	0	2	0	0	0	0	0	0	0	1	0	1	3	1	0
C(ON(=COCl))=1C(=CN=N(SNNN1))	C(C=CC=N)N=CC=CC=CC=C	O=C(CCCN1CC=C(n2c(=O)[nH]c3ccccc32)CC1)c1ccc(F)cc1	2	1	1	9	2	4	236.644	174.247	379.435	19	27	50	5	14	22	1.0671	2.56137	3.6784	1	6	6	4	11	22	6	2	3	2	0	2	0	0	1	1	0	0	1	0	0	0	0	1	0	0	3	0	0
C(C1S(N=N(CC2=C(N=C=C21))))	C(C(=O)O)C=CC=CC=CC=C	C[C@@H]1/C=C/C=C/CC/C=C/C=C/C=C/C=C/[C@H](O[C@@H]2O[C@H](C)[C@@H](O)[C@H](N)[C@@H]2O)C[C@H](O)[C@H](C(=O)O)[C@H](O)CC(=O)C[C@H](O)[C@H](O)CC[C@H](O)C[C@H](O)C[C@H](O)CC(=O)O[C@H](C)[C@H](C)[C@H]1O	0	1	12	4	2	18	165.221	164.204	926.107	18	24	140	7	12	75	1.9825	2.3157	0.7783	1	5	18	7	10	47	3	0	1	0	2	17	0	0	0	1	0	0	0	0	0	1	0	0	0	0	1	1	0
C(CS(N=S(=O)(=O)))=1C(=NS(CC=C1))	C(CN1C(=CC=N1)C2=C(C(CC2)))	COc1cc2nc(N3CCN(C(=O)[C@H]4COc5ccccc5O4)CC3)nc(N)c2cc1OC	0	0	1	6	2	9	234.327	162.236	451.483	19	26	58	6	14	25	1.5114	2.4703	1.7178	3	3	7	6	10	23	2	2	5	2	0	5	0	0	0	3	0	0	0	0	0	0	2	0	0	0	5	1	0
C(S(=O)C(F)(F)(F))1=C(=C=CC(NS(=O)1)=S)	C(C=NC=NC(=O)C1=N(N=CN1))	CCC(=O)O[C@](Cc1ccccc1)(c1ccccc1)[C@H](C)CN(C)C	1	1	0	3	3	3	273.282	165.156	339.479	17	19	54	2	7	29	1.0008	0.0639	4.2755	1	2	12	6	6	22	1	5	1	2	1	2	3	0	0	3	0	0	0	0	0	0	1	0	0	0	2	1	0
C(F)=NC=1(CNC=NC=NC1Cl)	C(C=O)NC1=C(C(=O)NC(=O)1)	CN1CCC[C@@H](n2nc(Cc3ccc(Cl)cc3)c3ccccc3c2=O)CC1	1	2	0	4	4	4	188.593	154.125	381.907	18	17	51	6	6	24	1.0519	-1.6848	4.2975	1	3	4	6	6	22	4	2	3	0	3	1	1	0	0	0	0	0	1	0	1	0	1	0	0	0	3	0	0
C(C1=C(=N(SN=C=NC1N)))	C(CO)=C(OC)CN1C(=NN=C1)	COC[C@@H](NC(C)=O)C(=O)NCc1ccccc1	1	1	2	5	5	3	154.198	169.184	250.298	16	23	36	6	11	18	0.6379	-0.1993	0.4539	2	6	8	5	7	13	4	3	2	0	2	3	0	0	0	1	0	0	0	0	0	0	1	0	0	0	1	0	0
C(C=CC=S(=O))=1N(=NSCS(N1))	C(C(=O)NC1=C(C=C(N=C(N1))))	CN(C)CCC=C1c2ccccc2C=Cc2ccccc21	0	2	0	6	3	1	219.316	151.169	275.395	17	20	42	5	9	21	1.676	0.1091	4.5538	2	2	5	5	7	20	3	3	1	1	1	0	0	0	0	3	0	0	0	0	0	0	0	0	0	0	2	1	1
C(C=NO)SC1S(N(=NN=C=C1))	C(COC1C(=CC=CC=C1)NCC)	NC[C@@H](CC(=O)O)c1ccc(Cl)cc1	1	1	2	7	2	3	202.264	179.263	213.664	18	30	26	6	17	12	1.7606	2.0109	1.857	4	6	5	5	11	10	4	1	1	1	1	2	0	0	0	2	0	0	0	0	1	0	0	0	0	0	1	1	1
C(F)1=N(SCN=C2C(=NNC=NN21))	C(O)=CC1=N(NC(=O)N1N=C)	CCc1cccc2c3c([nH]c12)[C@](CC)(CC(=O)O)OCC3	1	2	2	7	5	3	200.202	154.129	287.359	18	17	42	5	6	21	0.164	-0.4362	3.383	0	3	6	5	5	17	6	4	1	0	2	3	1	0	0	1	0	0	0	0	0	0	1	1	0	0	2	2	0
C(C(Cl)S(=O)S(=O)Cl)N1N(=CC(=C1))	C(C(CO)=NC=NC(=O)OC(=O))	N=C1CCCN1Cc1[nH]c(=O)[nH]c(=O)c1Cl	0	1	3	4	4	3	261.155	172.14	242.666	19	20	27	6	8	11	1.0142	-0.2391	0.28967	4	3	2	5	6	9	2	2	4	2	4	2	0	0	0	2	0	0	2	0	1	1	0	1	0	0	1	0	0
C(F)=1S(N2S(C=3N(=NN=NSNC3CN2SN1)))	C(CCOC(=O)OCCN1C(=NN=C1))	CO/N=C(\C(=O)N[C@@H]1C(=O)N2C(C(=O)O)=C(CSc3nc(=O)c(O)nn3C)CS[C@H]12)c1csc(N)n1	1	0	4	11	6	16	310.39	199.21	554.592	20	27	54	3	13	18	1.0822	0.8413	-1.199	0	6	12	4	8	18	8	3	8	0	3	7	1	0	0	4	0	3	0	0	0	0	1	1	2	0	2	0	0
C(C)NCO(C1(=NN(=N(C=C1))))	C(C(=O)(C))C=CC=C(C(=O))	C[C@@H]1C/C=C/C=C/C=C/C=C/[C@H](O[C@@H]2O[C@H](C)[C@@H](O)[C@H](N)[C@@H]2O)C[C@@H]2O[C@](O)(C[C@@H](O)C[C@H]3O[C@@H]3/C=C/C(=O)O1)C[C@H](O)[C@H]2C(=O)O	1	0	7	5	2	14	154.173	138.166	665.733	21	20	94	10	10	47	-0.1826	1.2768	0.1197	5	5	11	6	8	33	4	0	1	1	2	13	0	0	0	0	0	0	0	0	0	0	0	0	1	0	2	0	0
C(F)=C1N(C=NSN=N1)OC=C	C(C1=C(N=C2C(=CC=C2)C1))	Cc1onc(-c2c(Cl)cccc2Cl)c1C(=O)N[C@@H]1C(=O)N2[C@@H](C(=O)O)C(C)(C)S[C@H]12	0	0	2	6	1	7	188.187	131.178	470.334	17	19	47	5	9	17	2.1892	2.2311	3.20212	2	1	7	5	9	19	4	1	3	1	0	5	1	0	0	1	0	1	0	0	2	0	1	2	0	1	1	1	0
C(CS(=O)(=O)(Cl))1N(=CN(=C1S(=O)(=O)C(F)(F)(F)))	C(C)CC1=C(C(=CC=C1N=C))	C[C@H](O)COC[C@@H]1O[C@@H](OC[C@H](C)O)[C@H](OC[C@H](C)O)[C@H](OC[C@H](C)O)[C@@H]1O[C@H]1O[C@@H](COC[C@@H](C)O)[C@H](OC[C@@H](C)O)[C@@H](OC[C@H](C)O)[C@@H]1OC[C@H](C)O	0	0	8	6	1	19	312.678	147.221	806.937	21	24	125	4	13	70	0.2986	2.9712	-2.1564	2	4	44	5	10	36	2	1	0	4	0	19	3	0	0	2	0	0	1	0	0	1	0	0	0	1	2	0	0
C(S)NC=1C(C=CN=NSN1)=S(=O)	C(CC(=NOC(=O)N1C(=CN=C1)))	COc1ccc(NC(=O)c2ccc(C(=N)N(C)C)cc2)c(C(=O)Nc2ccc(Cl)cn2)c1	2	0	3	7	5	5	234.331	167.168	451.914	19	21	54	6	9	22	0.7899	1.2636	4.13517	2	3	9	5	7	23	4	3	5	1	2	3	0	0	0	3	0	0	0	0	1	0	1	0	0	0	3	0	0
C(F)=NC1=N(N=N(SN2C(=NSNSC21)))	C(CNC1=C(N=C(F)C=C1N=C))	CC(C)Cn1cnc2c(N)nc3ccccc3c21	1	1	1	10	3	4	265.324	167.187	240.31	19	22	34	4	10	16	1.7977	1.9846	2.8227	0	4	5	4	8	14	7	3	4	0	0	0	1	1	0	3	0	0	0	0	0	0	0	1	0	1	2	2	0
C(C=S(=O))=1N(=C=C2N(=CS(NC2(SCl)C1)))	C(C(=O)C(F)(F)(F))C=CC=NC(=O)O	CCCCCCc1ccc(O)cc1O	1	1	2	6	3	2	277.783	209.123	194.274	19	20	32	4	6	18	1.3157	1.8129	3.2206	2	3	8	7	7	12	3	1	0	1	3	2	0	3	0	3	0	0	1	0	0	0	0	0	2	0	1	0	0
C(F)=C1N(=NC2=C(=N(NSCSC2(F)S1)))	C(CO)=CC(=O)N1C(=CN=C1)	COc1ccc2c3c1O[C@H]1C(=O)CC[C@H]4[C@@H](C2)N(C)CC[C@]314	1	1	0	7	4	4	266.323	152.153	299.37	19	19	43	4	8	21	2.9878	0.0718	1.9333	0	3	3	6	7	18	4	2	1	0	2	3	2	0	0	3	0	0	0	0	0	0	1	1	1	0	4	0	0
C(C=S(=O)(=O))=1S(NC2=C(=C(F)SNN2SC1))	C(CC(N1C(=CC(N2C(=NN=C21)))))	N[C@H](C(=O)O)[C@H](O)c1ccc(O)c(O)c1	2	0	5	8	4	6	297.383	164.212	213.189	20	24	26	4	12	11	1.1283	1.0218	-0.4569	1	3	7	6	8	9	3	4	1	2	0	5	1	0	0	4	0	0	0	0	0	0	1	0	1	1	1	1	0
C(C)1C(=CC=CN=N1)CCl	C(C=NC=NC(=O)NC(=O)O)	COc1ccnc(C[S@@](=O)c2nc3ccc(OC(F)F)cc3[nH]2)c1OC	0	2	1	2	3	6	156.616	157.129	383.376	19	18	41	9	7	15	2.5196	0.493	2.8843	2	1	9	7	5	16	2	3	3	0	3	4	0	0	2	0	0	1	1	0	0	0	0	1	0	0	2	1	0
C(F)1(=NNSC=C2S(N=C=NSC21))	C(C=CN=CN=CN=C(NC(=O)))	NS(=O)(=O)Cc1noc2ccccc12	1	1	1	7	2	4	234.306	166.184	212.23	16	22	22	3	10	8	2.2147	0.3509	0.6163	0	2	3	5	7	8	4	4	2	0	1	3	1	0	0	3	0	1	0	0	0	0	0	1	0	0	1	2	0
C(N1N(=N(C=C1ONS(=O)(=O))))=C	C(C(C=C1C(=CN=C(F)1)))	Cc1cc(C#N)cc(C)c1Oc1nc(Nc2ccc(C#N)cc2)nc(N)c1Br	2	0	2	6	1	7	190.184	125.146	435.285	18	17	43	6	8	15	-1.2116	2.2181	4.7174	4	2	7	4	7	20	4	1	6	3	0	1	0	1	0	1	0	0	0	0	0	1	1	0	0	0	3	0	0
C(ON=S(=O)(=O))=CC=COC=S	C(C(C1=C(C=CC=C1NC2=N(NCC2))))	NS(=O)(=O)c1cc2c(cc1C(F)(F)F)N[C@@H](Cc1ccccc1)NS2(=O)=O	0	2	3	6	3	5	207.232	189.262	421.422	17	29	41	5	15	14	0.9819	1.9677	1.6254	4	3	4	5	11	15	1	3	3	4	0	4	0	0	3	2	0	2	0	0	0	0	1	0	0	1	3	0	0
C(C=C=S(=O)(=O))C=C=COC(F)(F)(F)	C(OC(F)(F)(F))N1N(=CN=C(C)C=C1)	COCCOC(=O)C1=C(C)NC(C)=C(C(=O)OC(C)C)[C@@H]1c1cccc([N+](=O)[O-])c1	0	0	1	3	4	8	226.175	207.155	418.446	19	22	56	5	8	26	1.4181	1.7138	2.9708	3	3	13	7	7	21	0	3	2	3	1	7	3	3	0	1	0	0	0	0	0	0	0	0	0	0	2	0	1
C(F)=1N(C2=N(SN=NC=C2CSNSN1))	C(C(=O)C(F)(F)(F))C=CC=NC=NC=N	CC1(C)[C@H]2CC[C@]1(C)C(=O)C2	2	1	0	9	2	1	264.336	219.166	152.237	20	23	27	5	8	16	2.0275	1.77027	2.4017	0	3	3	5	8	10	6	3	0	0	1	1	1	3	0	3	0	0	0	0	0	0	0	2	0	0	0	1	0
C(C)=C=C1S(N(SCl)N(=C=CC1))	C(C(=C1C(=NN=C1CN(CC))))	CCCCCCOC(=O)CCC(=O)CN	0	1	1	4	3	4	218.734	151.213	215.293	19	24	36	7	13	21	3.3421	0.9826	1.4179	2	5	11	7	8	11	2	3	1	0	0	3	0	0	0	2	0	0	1	0	0	0	1	0	0	0	0	1	0
C(O(Cl))1=C(=NSC2N(=C=CSNN21))	C(CN1C(=CC=CC=C1OC(=O)))	NCCS	1	0	2	7	3	2	234.693	165.192	77.152	16	23	11	3	11	7	1.2651	1.4062	-0.1251	1	3	3	5	9	2	4	1	1	1	2	0	0	0	0	2	0	1	1	0	0	0	0	0	1	0	0	1	1
C(C=S(=O))(C=N)1N(=N(C=C2N(NSN21)))	C(C1=N(N2C(=CC=CC=C2NC1)))	NCC[C@H](O)C(=O)N[C@@H]1C[C@H](N)[C@@H](O[C@H]2O[C@H](CN)[C@@H](O)[C@H](O)[C@H]2O)[C@H](O)[C@H]1O[C@H]1O[C@H](CO)[C@@H](O)[C@H](N)[C@H]1O	3	1	13	8	3	17	230.278	161.208	585.608	20	23	83	6	11	43	-0.41483	1.1924	-8.4242	2	1	22	5	9	22	6	3	5	1	0	13	0	0	0	2	0	0	0	0	0	1	0	0	1	1	3	0	1
C(CN=S(=O))(=S(=O))NSC=C=S(=O)(=O)	C(CN1C(=C2C(=NN=C2NC1)))	CC#CC[C@@H](C)[C@@H](O)/C=C/[C@@H]1[C@@H](O)C[C@@H]2C/C(=C/CCCC(=O)OCC(=O)c3ccccc3)C[C@H]21	1	1	2	6	4	5	272.354	150.185	478.629	18	21	73	4	10	38	-1.2424	0.1508	4.8828	4	2	14	4	7	30	2	4	0	4	0	5	0	0	0	4	0	0	0	0	0	0	1	2	0	1	1	0	0
C(CN=S(=O)(=O))1=N(S(N=C=C=NN1))	C(C(O)=O)N=CN=CN=CN=C	O=C(OC1C[C@@H]2CC3C[C@H](C1)N2CC3=O)c1c[nH]c2ccccc12	1	1	1	8	3	4	217.235	168.156	324.38	16	20	44	3	8	20	-0.5754	-0.1435	2.519	2	2	2	4	6	19	5	4	2	2	2	3	0	0	0	2	0	0	0	0	0	0	0	1	0	0	5	0	0
C(C1=C(=NSN2C(=NNC=C=NC21)))	C(CCC1C(=CN=C1Cl)C=CC=C)	COc1ccc2c3c1O[C@H]1[C@@H](O)C=C[C@H]4[C@@H](C2)N(C)CC[C@]314	1	0	1	6	1	4	193.235	195.693	299.37	20	27	43	7	14	21	0.5372	3.6797	1.5011	1	5	4	7	11	18	5	1	1	0	0	3	0	0	0	1	0	0	0	1	0	0	1	1	1	0	4	0	0
C(CS(=O)S(=O)(=O))=C=NN=C=O	C(C1=C(C(=O)NC2=C(C(=O)NC21)))	O=C1NC(=O)C(c2ccccc2)(c2ccccc2)N1	1	2	2	6	2	2	208.22	164.164	252.273	16	20	31	4	8	12	-1.2618	-0.5552	1.7696	4	1	2	4	8	15	2	2	2	4	2	2	0	0	0	2	0	0	0	0	0	0	1	1	0	1	2	0	0
C(OCl)1=N(C=2C(=CSN=C(C2)C(F)(F)(F))NS1)	C(C1=C(N=C(N)C=C1CC))	CCCC[C@@H](CC)COC(=O)/C=C\c1ccc(OC)cc1	1	1	0	5	2	3	301.702	136.198	290.403	20	22	47	3	12	26	3.7083	1.53462	4.468	1	4	12	7	8	18	3	2	0	1	0	3	3	0	0	2	0	0	1	0	0	0	0	0	1	1	1	1	0
C(C=1S(C(Cl)=NN=C=NC1S(=O)(=O)))	C(C=NNC(=O)C(=O)C=CC=C)	O=[N+]([O-])OCC(CO[N+](=O)[O-])O[N+](=O)[O-]	1	1	0	6	3	9	237.693	166.18	227.085	17	22	20	4	10	5	1.2173	0.4196	-1.0201	2	5	8	5	8	3	3	2	3	2	2	9	0	0	0	2	0	0	1	0	0	0	0	0	0	0	0	0	0
C(C=S(=O)(=O))1(=N(SN=CSC1C(=C)))	C(C(=O)OCC1=C(C=CC=C1))	N=C(O)c1cnccn1	0	0	2	6	2	4	234.327	150.177	123.115	19	21	14	6	10	5	1.0016	1.7497	0.35997	2	3	1	6	9	5	2	0	3	2	2	1	0	0	0	3	0	0	0	0	0	0	0	0	0	1	1	1	0
C(F)=1S(C2(N=C=NN=CSN2CSN1))	C(COC(N1N(=NN=CC=C1Cl)))	O=c1[nH]c2cc(Cl)ccc2o1	0	0	1	8	5	2	249.321	188.618	169.567	18	21	15	4	9	4	2.029	1.7292	1.7745	0	4	0	5	6	7	5	4	1	0	1	2	1	0	0	3	0	0	0	1	1	0	0	1	0	0	1	1	1
C(Cl)=1C(=C=C=NNC1C(F)(F)(F))NO	C(C)CN1C(=CC=CC=C1CCC)	CS(=O)(=O)c1ccc(C(=O)Nc2ccc(Cl)c(-c3ccccn3)c2)c(Cl)c1	3	0	1	4	1	4	225.557	177.291	421.305	17	32	41	3	19	14	1.2048	3.4659	4.7112	2	6	5	6	12	19	3	1	2	1	0	3	3	0	0	0	0	1	1	0	2	0	0	0	0	0	3	1	1
C(F)1=N(CC(F)=NC=C1N=C)	C(CN1C(=C(Cl)C=C1C2=C(CCN2)))	Cc1nnc(C(C)C)n1C1C[C@@H]2CC[C@H](C1)N2CC[C@H](NC(=O)C1CCC(F)(F)CC1)c1ccccc1	0	1	1	3	2	5	157.123	196.681	513.677	16	26	78	5	13	41	1.278	2.4956	5.95092	1	3	11	6	10	29	3	2	5	0	0	1	2	0	2	0	0	0	0	1	0	0	2	2	0	0	3	1	0
C(F)=C1(N=C=NC(C(F)(F)(F))C=N1)	C(C(=C1N(C(=O)NC1=CN=C)))	OCCN(CCO)CCO	0	2	3	3	2	4	193.103	151.169	149.19	16	20	25	3	9	15	1.944	-1.058	-1.7347	0	2	9	6	7	6	3	3	1	0	1	3	4	0	0	0	0	0	0	0	0	0	1	0	0	0	0	1	0
C(CF)=C=C=NCC1=N(NNS1)	C(C(=O)C1=C(C(=O)CC1=C))	CN/C(=C\[N+](=O)[O-])NCCSCc1ccc(CN(C)C)o1	2	0	2	5	2	7	186.215	136.15	314.411	19	18	43	7	8	22	0.4064	1.0308	1.459	3	2	13	6	8	13	4	0	4	0	2	3	1	0	0	1	0	1	0	0	0	1	1	1	0	0	0	0	0
C(F)1C(=NSCN2C(=NC=C21))	C(OCC(=O)N=CN=CN=NN=N)	CC1(C)C(C=C/C=C\C=C/C=C2/N(CCCCS(=O)(=O)O)c3ccc4ccccc4c3C2(C)C)=[N+](CCCCS(=O)(=O)O)c2ccc3ccccc3c21	0	1	2	4	3	7	171.2	184.159	754.007	17	21	102	6	8	49	1.5838	0.61417	9.0555	0	4	20	6	5	43	3	6	2	0	2	6	1	0	0	1	0	2	0	0	0	1	0	2	0	0	4	1	0
C(ON=S(=O))1=N(SC=2S(NCN=CC2(N1)))	C(C(=CN=CN=CN=C(NC(=O))))	CCC(C)(C)C(=O)O[C@H]1C[C@@H](C)C=C2C=C[C@H](C)[C@H](CC[C@@H]3C[C@@H](O)CC(=O)O3)[C@H]21	2	1	1	9	2	5	263.329	166.184	418.574	20	22	68	5	10	38	0.3708	0.3509	4.5856	1	2	12	5	7	25	5	4	0	2	1	5	0	0	0	3	0	0	0	0	0	0	0	0	1	0	3	1	0
C(OCl)NSNONN=C=C=C=S	C(C(=O)NC=CC=CC=CC(=O))	CN1C(=O)CN=C(c2ccccc2)c2cc(Cl)ccc21	3	1	0	8	2	2	240.697	165.192	284.746	18	23	33	5	11	13	0.1875	0.9475	3.1538	7	5	2	4	9	16	4	1	2	2	2	1	0	0	0	2	0	0	1	0	1	0	0	0	0	0	2	0	0
C(OCl)1N(=N(N=CC=N(C1=S(=O)(=O))))	C(CO)=CC1=C(C=C(Cl)C=C1)	COc1ccc2c(c1)c(CC(=O)O)c(C)n2C(=O)c1ccc(Cl)cc1	0	1	1	6	1	5	222.613	168.623	357.793	16	20	41	3	9	16	0.0143	2.3455	3.92732	1	3	6	4	9	19	4	0	1	3	1	4	0	0	0	1	0	0	1	1	1	0	0	1	0	1	2	0	0
C(C1(=N(CC=NN=N(C1C=O))))	C(C(=O)C=C1C(=CC(=O)NC1))	O=C(O)CCCN1CCC(O[C@@H](c2ccc(Cl)cc2)c2ccccn2)CC1	0	1	1	5	2	5	152.157	151.165	388.895	19	20	52	8	9	25	0.4664	0.1878	4.1702	2	2	8	6	8	21	4	1	2	1	2	3	0	0	0	0	0	0	0	0	1	0	0	0	0	1	3	0	0
C(C1(=CSC=C(OC1=NN(=O))))	C(C)C1=C(N2C(=CN=CN=C2)CC1)	CC[C@@H](C)n1ncn(-c2ccc(N3CCN(c4ccc(OC[C@H]5CO[C@](Cn6cncn6)(c6ccc(Cl)cc6Cl)O5)cc4)CC3)cc2)c1=O	0	0	0	4	3	12	170.193	175.235	705.647	17	26	87	6	13	38	2.2047	2.2877	5.5773	2	2	13	6	10	35	2	3	8	2	0	4	0	0	0	1	0	0	0	0	2	0	0	3	0	1	4	1	1
C(C1=N(C2(=C(C=S)S(N=NSN2(CS1)))))	C(C(=O)O)=CC=C(C)C(=O)	CC(=O)Oc1ccccc1C(=O)Nc1ncc([N+](=O)[O-])s1	0	1	1	8	3	7	262.41	140.138	307.287	20	18	30	6	8	9	2.6275	0.7724	2.2289	2	4	5	6	7	12	4	0	3	0	3	5	0	0	0	4	0	1	0	0	0	0	0	1	1	0	1	1	0
C(ON=S(=O)(=O))=C1C(NSN=NC1=O)	C(COC)=C(C(F)(F)(F))C=C1C(=CN=C1)	Nc1cc(N2CCCCC2)nc(N)[n+]1[O-]	1	0	2	8	2	5	236.234	217.19	209.253	18	25	30	4	10	15	0.0098	2.646	-0.1303	2	4	3	4	10	9	4	1	5	4	1	1	0	3	0	2	0	0	0	0	0	0	1	0	0	0	2	1	0
C(F)OC1N(=C=N(C=NN1C=S(=O)))	C(CO)C=CC=CC1=C(C=CC=C1)	C[C@H](O)C(=O)Nc1c(I)c(C(=O)NC(CO)CO)c(I)c(C(=O)NC(CO)CO)c1I	0	1	8	5	1	8	204.186	174.243	777.088	18	27	53	5	14	22	-0.3809	2.6384	-1.0143	2	5	16	5	12	17	4	0	3	2	1	8	1	0	0	1	0	0	0	0	0	0	0	0	0	1	1	1	0
C(C)1(=NNSC=2S(N=NSN=NC2C1))	C(C=COC1=C(C=NC1=CC=C))	CCN1C(=O)N[C@@H](c2ccccc2)C1=O	1	0	1	9	2	2	246.346	161.204	204.229	20	23	27	6	11	12	1.0427	2.5748	1.2994	1	4	3	5	10	11	6	1	2	0	1	2	0	0	0	3	0	0	0	0	0	0	1	1	0	0	1	1	0
C(C=1N(=C=C=CCS(C1C(F)(F)(F))))	C(C(=O)C(=CN=CN=CN=CN))	CNCC(=O)OCc1cccnc1N(C)C(=O)O[C@H](C)[n+]1cnn(C[C@](O)(c2cc(F)ccc2F)[C@@H](C)c2nc(-c3ccc(C#N)cc3)cs2)c1	0	1	2	2	2	12	205.204	166.184	717.779	19	22	86	6	10	35	2.908	0.1327	4.58458	1	3	18	8	7	35	1	4	8	0	1	5	3	0	2	1	0	1	0	0	0	0	0	2	0	0	3	0	0
C(F)=1C(CSN=C=C1)N=NN	C(C)C1=C(N2C(=CC=C2C=C1))	CCS(=O)(=O)CCn1c([N+](=O)[O-])cnc1C	1	0	0	4	1	6	172.188	145.205	247.276	16	22	29	5	11	13	1.0209	2.5017	0.53442	2	2	7	5	10	8	4	1	3	0	0	4	1	0	0	1	0	1	0	0	0	0	1	1	0	1	0	1	0
C(C1=N(C=2N(=NC=CC=C(C2NS1))))	C(C=NN=CC=CC=C(C)C(=O))	CN(C)c1cc(NC(=O)CNC(C)(C)C)c(O)c2c1C[C@H]1C[C@H]3[C@H](N(C)C)C(O)=C(C(N)=O)C(=O)[C@@]3(O)C(O)=C1C2=O	1	0	7	4	3	11	192.247	164.208	585.658	21	24	81	8	12	39	1.4188	1.7643	0.5132	1	6	14	8	9	29	4	2	5	0	1	8	0	0	0	1	0	0	0	0	0	0	0	0	1	0	4	0	0
C(CN=CCO)1=C(=N(N(=NSC1)))	C(C(=O)SC=O)N=C(OCC(=O))	CCC(=O)O[C@]1(C(=O)SCF)[C@H](C)C[C@H]2[C@@H]3C[C@H](F)C4=CC(=O)C=C[C@]4(C)[C@@]3(F)[C@@H](O)C[C@@]21C	1	0	1	6	6	6	184.224	189.192	500.579	20	19	65	8	7	31	0.6746	-0.3198	4.43	4	4	9	6	6	25	4	1	0	1	4	5	0	0	3	1	1	1	0	0	0	0	0	1	0	0	3	1	0
C(F)1=C(=NC(=O)(C2C(=NCCSN21)))	C(C=C1C(=NN=NN=C1)C=C)	C[C@H](CCC(=O)O)[C@H]1CC[C@H]2[C@@H]3CC[C@@H]4C[C@H](O)CC[C@]4(C)[C@H]3C[C@H](O)[C@@]21C	0	0	3	4	4	4	199.21	148.169	392.58	19	19	68	6	8	40	0.4104	1.9263	4.4779	0	2	9	7	7	24	3	4	0	1	0	4	1	0	0	1	0	0	0	0	0	0	0	1	1	0	3	1	1
C(F)1C(CC=2S(N=NN=C(=CC2N1)))	C(C=NC1=C(C(=O)C=CC=C1))	COc1c(N2C[C@@H]3CCCN[C@@H]3C2)c(F)cc2c(=O)c(C(=O)O)cn(C3CC3)c12	1	0	2	5	2	7	198.226	147.177	401.438	20	20	53	7	9	24	2.1319	1.769	2.3705	0	2	5	7	9	21	4	1	3	0	1	4	1	0	1	1	0	0	0	0	0	0	0	1	1	0	3	0	1
C(F)1(C(=NC(F)(F)(F))(C=C=C=NC1))	C(C1=C(N(=CN=C1F))C(F)(F)(F))C	C=CC1=C(C(=O)O)N2C(=O)[C@@H](NC(=O)/C(=N\OCC(=O)O)c3csc(N)n3)[C@H]2SC1	0	0	4	2	2	12	192.115	194.131	453.458	17	19	45	4	6	15	1.6799	2.1969	-0.5448	0	2	9	7	7	16	2	2	5	0	0	7	4	4	0	0	0	2	0	0	0	0	0	1	0	1	1	1	0
C(OC(=O)C1=C(=CN=CNS1))	C(C=CC=CC(=O)C=CC=C(Cl))	CN(C)CCOC(c1ccccc1)c1ccccc1	1	0	0	5	1	2	170.193	182.65	255.361	17	23	40	6	11	21	0.4356	2.9965	3.3542	2	5	8	6	10	17	2	0	1	2	1	1	0	0	0	1	0	0	0	1	0	0	0	0	0	0	2	1	0
C(C=S(=O)(=O))1S(C=C=C=NC1F)	C(C1=C(N=C(Cl)C(=O)C1=C))	Cc1c(C)c2c(c(C)c1O)CC[C@@](C)(CCC[C@H](C)CCC[C@H](C)CCCC(C)C)O2	0	0	1	4	2	2	205.235	155.584	430.717	16	16	81	4	6	50	0.4172	1.6664	8.84026	1	1	21	6	7	29	1	1	0	2	1	2	1	0	0	2	0	0	0	1	0	0	0	0	0	1	2	1	0
C(C)1S(N2N(=C=C=NN=C2CC1))	C(C=COC(=O)N1C(=NN=NC1))	Cc1nnc(SCC2=C(C(=O)O)N3C(=O)[C@@H](NC(=O)Cn4cnnn4)[C@H]3SC2)s1	0	0	2	5	5	13	180.236	168.156	454.519	20	20	43	8	8	14	1.2566	1.3252	-0.63608	1	2	8	7	6	14	4	4	8	0	2	4	0	0	0	1	0	3	0	0	0	0	0	2	1	1	1	1	0
C(S(=O)(=O)S(=O))=1C(N=NCN=C1)=S	C(C1=C(C=CC=C1CCN2C(=CCN2)))	CC(C)C[C@H](NC(=O)CNC(=O)c1cc(Cl)ccc1Cl)B(O)O	1	1	4	6	2	4	237.287	188.274	361.034	16	30	42	3	16	19	-0.4342	1.87142	1.2661	2	4	11	4	12	14	3	2	2	3	0	4	0	0	0	3	0	0	0	0	2	0	1	0	0	1	1	1	0
C(C=N)=1(SN=C=C2C(CN=CSN2C1))	C(C)=CN=C(N1C(=NN=NN1))	CC(=O)N1CCN(c2ccc(OC[C@H]3CO[C@](Cn4ccnc4)(c4ccc(Cl)cc4Cl)O3)cc2)CC1	1	1	0	6	5	7	224.314	152.161	531.44	22	19	64	8	8	28	2.07497	0.679	4.2058	1	2	8	8	5	26	4	6	4	0	0	4	0	0	0	2	0	0	0	0	2	0	0	2	0	1	3	2	0
C(C1C(=N(C(=C1OS(=O)(=O)S(=O)(=O))Cl)))	C(C(=O)O)=CC=C(C(=O)N)	CC(=O)O[C@]1(C(C)=O)CC[C@H]2[C@@H]3C=C(C)C4=CC(=O)CC[C@]4(C)[C@H]3CC[C@@]21C	1	2	0	6	3	4	259.692	141.126	384.516	20	17	60	6	7	32	-0.0124	-0.3313	4.5753	4	3	7	5	6	24	1	1	0	5	3	4	0	0	0	2	0	0	1	0	0	1	0	1	0	0	3	0	0
C(S)=1S(CN=NC(=O)C1C=N)	C(C)OC1=C(N(=CC1=CC(=O)))	C#C[C@]1(O)CC[C@@H]2[C@@H]3CCC4=CC(=NO)CC[C@@H]4[C@H]3CC[C@]21CC	2	0	2	5	3	3	187.249	151.165	327.468	16	20	53	5	9	29	1.46047	1.074	4.1437	2	4	4	5	8	21	3	1	1	1	2	2	0	0	0	2	0	0	0	0	0	0	1	1	0	0	3	1	0
C(C1C(=C(S(=O)Cl)(C=N1))S(=O)(=O)S(=O)(=O))	C(C)=C1C(=C(N)C=C(O)1)	COc1ccc2c(c1)[C@]13CCCC[C@@H]1[C@H](C2)N(C)CC3	1	2	0	6	2	2	291.759	123.155	271.404	21	18	45	6	9	25	-0.4854	1.2308	3.3834	4	3	3	5	7	18	1	1	1	5	1	1	0	0	0	3	0	0	1	0	0	1	1	0	0	0	4	0	0
C(F)N1S(NC2N(=NN=C2SC1))	C(C=CC=NC1=C(C=CC1=NC))	C[C@]12CC[C@H]3[C@@H](CCC4=CC(=O)CC[C@@]43C)[C@@H]1CC[C@@H]2O	1	0	1	7	2	2	207.259	160.22	288.431	18	24	49	6	12	28	1.1779	2.1578	3.8792	1	4	3	4	10	19	5	2	0	0	0	2	1	0	0	2	0	0	0	0	0	1	1	1	0	0	3	1	0
C(OCl)=1S(N=C2(C=CNN=NSC2C1))	C(CN1C(=CN=C1)C=C(CO))	FS(F)(F)(F)(F)F	1	1	0	7	3	0	248.72	152.197	146.055	19	23	7	5	12	0	2.6019	0.9085	3.1694	1	5	0	6	8	0	4	2	0	1	1	0	0	0	6	2	0	1	1	0	0	0	1	0	1	0	0	0	0
C(OS(=O)C(F)(F)(F))1=C(=C=CN=C(F)S1)	C(C1=C(N2C(=NN=C2CC1=C)))	Cc1ccc(C(=O)c2cc(O)c(O)c([N+](=O)[O-])c2)cc1	0	0	2	4	3	5	259.205	147.181	273.244	16	20	31	1	9	11	2.3679	1.2512	2.54542	2	1	6	6	8	14	1	3	1	2	0	5	4	0	0	2	0	0	0	0	0	0	1	0	0	1	2	1	0
C(C=C=NCl)1=N(S(N2(SC=NSC2N1)))	C(C1C(=C(C(=O)C1=CC=C)))	CC(C)[N+]1(C)[C@H]2CC[C@@H]1C[C@H](OC(=O)[C@H](CO)c1ccccc1)C2	1	0	1	8	1	3	265.776	134.178	332.464	18	20	54	4	10	30	1.8549	1.8738	2.8541	1	2	9	5	9	20	5	0	1	0	1	3	0	0	0	3	0	0	1	0	0	0	1	1	2	0	2	0	0
C(COCN=C1(N=CC=C1Cl))N	C(C)NC=C1C(=NN=CN=C1)	Nc1cc(Cl)c(N=C2NCCN2)c(Cl)c1	1	1	3	3	4	2	187.63	150.185	245.113	22	21	25	10	10	10	0.5248	0.5783	1.7559	5	3	2	7	7	9	3	4	4	1	0	0	0	0	0	0	0	0	1	0	2	1	0	1	0	0	1	0	1
C(N=CCN=NS)(N=S(=O)(=O))=S	C(C=COCC(=O)OC(=O)C(=O))	N#C/C(=C1/SC[C@H](c2ccc(Cl)cc2Cl)S1)n1ccnc1	1	0	0	6	5	5	224.292	172.136	354.287	16	20	30	4	8	9	0.7018	-0.1947	5.06088	3	5	2	3	7	14	4	0	3	2	5	0	0	0	0	3	0	2	0	0	2	0	0	2	0	0	1	0	0
C(C=S(=O))1(NC(C=O)C=C=NC1)	C(CO)OC1=C(C(=NN=C1)C)	Cc1c(OCC(F)(F)F)ccnc1C[S@](=O)c1nc2ccccc2[nH]1	1	1	1	4	4	4	184.22	154.169	369.368	20	21	39	8	10	14	-1.2332	0.15612	3.51522	2	5	6	7	7	16	2	2	3	2	2	2	0	0	3	1	0	1	0	0	0	0	0	1	0	1	2	1	0
C(C=S(=O))1C(=NN=N1)S(=O)(=O)(S(=O)(=O))	C(COC1=C(C(=O)C=CC=N1))	O=C(O)[C@H](O)[C@@H](O)CO	1	0	4	8	3	5	257.274	151.165	136.103	17	20	17	3	9	8	-1.9093	0.8405	-2.2149	2	3	6	3	8	4	3	1	0	5	2	5	0	0	0	3	0	0	0	0	0	1	0	0	0	0	0	0	1
C(C=NN=S(=O)(=O))1=N(SCN=C1SC)	C(C(=C1C(=CC=CC1)C(=O)))	CC(=O)[C@H]1CC[C@H]2[C@@H]3CCC4=CC(=O)CC[C@]4(C)[C@H]3CC[C@]12C	0	0	0	7	1	2	250.33	134.178	314.469	20	20	53	6	10	30	0.8567	2.0179	4.7235	3	2	4	5	9	21	4	0	0	2	1	2	0	0	0	3	0	0	0	0	0	0	0	1	1	1	3	0	0
C(CCC1(=N(CC2=N(N=NN=C2C1))))	C(C(C(=O)C=C1C(=CC=C1)))	CC(=O)N1CCN(c2ccc(OC[C@@H]3CO[C@@](Cn4ccnc4)(c4ccc(Cl)cc4Cl)O3)cc2)CC1	0	0	0	5	1	7	177.211	134.178	531.44	24	20	64	11	10	28	0.5638	2.0179	4.2058	3	3	8	8	9	26	5	0	4	0	1	4	0	0	0	0	0	0	0	0	2	0	1	2	2	0	3	0	0
C(F)=1N(=NC=2(NNCS(N=NC2N1)))	C(C=NN(C1=C(N2C(=CN=C2N)CC1)))	Cc1noc(NS(=O)(=O)c2ccc(N)cc2)c1C	2	2	2	8	5	5	201.19	191.238	267.31	17	27	31	4	13	13	0.6302	0.8052	1.67444	0	4	6	4	9	11	7	5	3	0	0	3	1	0	0	1	0	1	0	0	0	0	1	1	1	1	1	0	0
C(COC=C)1=N(CN(=NSC1=N))	C(CO)=NC1=C(C(=O)C=CS1)	OC[C@H]1O[C@](O)(CO)[C@@H](O)[C@@H]1O[C@@H]1O[C@H](CO)[C@H](O)[C@H](O)[C@H]1O	1	1	8	6	4	11	184.224	169.205	342.297	20	18	45	8	7	22	1.63627	0.8029	-5.3956	3	3	13	6	7	12	4	1	0	1	2	11	0	0	0	1	1	0	0	0	0	0	0	1	0	1	1	1	0
C(F)=NN(OC)SNC=1N(=C=CSN1)	C(C(=O)C1=C(N2C(=CC=C2)CC1))	C[C@]12CC[C@@H]3c4ccc(O)cc4C[C@@H](CCCCCCCCC[S@](=O)CCCC(F)(F)C(F)(F)F)[C@@H]3[C@@H]1CC[C@@H]2O	1	0	2	8	2	3	235.269	161.204	606.782	20	23	88	6	11	47	1.1166	1.8642	8.6826	5	2	17	5	10	32	5	1	0	1	1	3	1	0	5	2	0	1	0	0	0	0	1	1	1	1	3	0	0
C(C)1=C(=NN2N(N=NS(C=C2N1)))	C(C(O)=NOC1=C(C=C(C1=C)))	CC(C)c1c(C(=O)Nc2ccccc2)c(-c2ccccc2)c(-c2ccc(F)cc2)n1CC[C@@H](O)C[C@@H](O)CC(=O)O	2	1	4	6	3	6	182.212	151.165	558.65	18	20	76	6	9	35	0.5542	1.9043	6.3136	1	3	16	5	8	33	6	1	2	0	2	5	0	0	1	1	0	0	0	0	0	0	1	1	1	0	3	1	0
C(F)=1C(=NSC=CC1C=NS(=O)S(=O)(=O))	C(C=O)N1C(=NN(C1=CC=C))	COc1cc(C(=O)NCc2ccc(OCCN(C)C)cc2)cc(OC)c1OC	1	1	1	5	4	6	268.316	151.169	388.464	20	20	56	5	9	28	0.7172	0.0612	2.5828	3	3	15	6	7	21	2	3	2	3	1	5	1	0	0	3	0	0	0	0	0	0	1	0	0	0	2	1	0
C(CSC(NNNN(=C=S))=S(=O)(=O))=O	C(CO)=CC=C1C(=CC=C1)	O=C[C@H](F)[C@@H](O)[C@H](O)[C@H](O)CO	3	1	4	8	1	5	254.318	134.178	182.147	20	20	23	6	10	11	-1.4984	1.5873	-2.4016	5	3	9	4	9	6	4	0	0	3	1	5	0	0	1	3	0	0	0	0	0	0	1	0	0	0	0	0	0
C(C=O)1(=CC2=C(=NNNN2C(N1)))	C(C1=C(C(=C(C=C1OCCOC))))	COc1ccc(CNc2nc(N3CCC[C@H]3CO)ncc2/C(O)=N/Cc2ncccn2)cc1Cl	3	0	3	6	2	10	165.156	166.22	483.96	19	26	60	7	14	26	-1.5767	2.02022	3.0066	1	6	11	6	10	23	5	0	7	1	2	3	0	0	0	0	0	0	0	0	1	0	0	1	2	1	3	0	0
C(OC=1(CN=C2C(=NN=C2SC1)))	C(C=C1C(=CN=CN1C(=O)O))	OCc1cc([C@@H](O)CNCCCCCCOCCCCc2ccccc2)ccc1O	0	1	4	5	3	5	181.22	152.153	415.574	19	19	67	7	8	37	1.0599	1.4258	4.1074	2	1	19	7	7	25	3	2	1	1	2	4	0	0	0	1	0	0	0	0	0	1	0	0	0	1	2	1	0
C(Cl)C=1C(C=C=NC=NSC1S(=O))	C(C=NC=C(Cl)C=CC=C(C(=O)))	CCC[C@@H](C)C1(CC)C(=O)NC(=O)NC1=O	1	0	2	4	2	3	234.733	183.638	226.276	20	22	34	7	10	18	1.6882	2.4686	1.185	2	5	7	7	9	11	2	1	2	1	1	3	0	0	0	2	0	0	1	1	0	0	0	0	0	0	1	0	0
C(C=CCCl)=1(N(=CSC=CSN1))	C(CC(C(C(=O)N1C(=NN=N1))))	COc1cc(N[C@@H](C)CCCN)c2ncccc2c1	0	0	2	4	5	4	218.734	154.173	259.353	19	21	40	7	10	21	2.976	0.5035	2.7827	2	4	9	7	6	15	2	4	3	0	1	1	0	0	0	2	0	0	1	0	0	0	1	0	0	0	2	0	0
C(=CC=S(=O)(=O))=C=COC(F)(F)(F)	C(COC1C(=C(O)C=CC=C1O))	Cc1ccc(/C(=C\CN2CCCC2)c2cccc(/C=C\C(=O)O)n2)cc1	0	2	1	3	3	4	212.148	168.192	348.446	16	24	50	3	12	24	1.028	1.8451	4.01532	2	5	7	6	9	22	0	0	2	3	3	2	3	0	0	1	0	0	0	0	0	0	0	1	0	0	2	0	1
C(C=1O(CC=NC=C1))=CSS(=O)	C(C1=C(C(=O)C(=O)NC1=C))	N[C@@H](CO)C(=O)O	1	1	3	4	2	4	201.272	137.138	105.093	19	17	14	7	7	7	1.1911	0.1453	-1.6094	3	1	4	7	7	3	1	1	1	2	2	3	0	0	0	2	0	0	0	0	0	0	0	0	0	1	0	1	0
C(OC1O(C2(N=N(N=C2(Cl)))NCN1))	C(C1=C(C(=O)C2=C(NC=C2S1)))	O=C(O)[C@H]1N=C(c2ccccc2)c2cc(Cl)ccc2NC1=O	2	1	2	7	2	4	205.605	165.217	314.728	21	18	33	8	7	11	-0.2448	1.89802	2.5827	2	1	2	5	8	16	5	1	2	2	1	3	0	0	0	0	1	0	1	0	1	1	1	0	1	1	2	0	0
C(O)=1N(=NN=N(N2C(=CSNN2)C1))	C(CC1=C(CN2C(=NN=NN=C2)C1))	C=C1[C@@H](n2cnc3c(=O)[nH]c(N)nc32)C[C@H](O)[C@H]1CO	3	0	4	7	5	7	199.199	177.211	277.284	18	24	35	5	11	15	1.7827	1.7511	-0.8278	1	2	5	4	8	12	7	5	5	1	0	3	0	0	0	1	0	0	0	0	0	0	0	2	1	1	1	0	1
C(CCCl)1C(=C(S(S(=O)(=O)Cl))N=C1)	C(C=CC=C(C(=O)O)NC(=O))	CCc1c(C)[nH]c2c1C(=O)[C@@H](CN1CCOCC1)CC2	0	2	1	4	3	3	260.167	155.153	276.38	20	20	44	7	9	24	2.3741	0.277	1.96282	4	4	5	6	7	16	1	1	2	2	3	2	0	0	0	2	0	0	2	0	0	1	0	1	0	0	2	0	0
C(OCl)=1C(N=N(SC=C=N(SNN1)))	C(C=CSC1=C(C=CC=CC1=C))	FCOC(C(F)(F)F)C(F)(F)F	1	0	0	8	1	1	237.697	176.284	200.053	17	24	15	4	12	3	1.9205	3.8193	2.4232	0	3	2	4	11	4	5	0	0	1	0	1	0	0	7	2	1	0	1	0	0	0	0	0	0	0	0	0	1
C(C(NN=S(=O))=C=S(=O))C=S(=O)	C(C=CC1=C(C(=O)C(=O)N1))	COc1cc([C@@H]2c3cc4c(cc3[C@@H](O[C@@H]3O[C@@H]5CO[C@@H](c6cccs6)O[C@H]5[C@H](O)[C@H]3O)[C@H]3COC(=O)[C@H]23)OCO4)cc(OC)c1O	1	1	3	4	2	14	224.288	137.138	656.662	16	17	78	4	7	32	-1.2091	0.1453	2.7529	4	2	11	4	7	32	2	1	0	3	2	13	0	0	0	3	0	1	0	0	0	0	1	3	0	0	5	0	0
C(F)1=N(N2C(=CC3=C(=NSN3C2))CS1)	C(CN1C(=C(O)C=C(Cl)C=C1))	CN[C@@H](C)[C@@H](O)c1ccccc1	0	1	2	6	2	2	228.277	171.627	165.236	19	21	27	5	10	15	1.5631	2.3577	1.3279	0	3	6	7	8	10	4	1	1	0	1	1	1	0	0	2	0	0	0	1	0	1	0	0	2	0	1	0	1
C(SS(=O))C1N(=NN=C=C=C1NCl)	C(C(=C1C(=NN=C1Cl)C=N))	CN1[C@H]2CC[C@@H]1C[C@H](OC(=O)[C@@H](CO)c1ccccc1)C2	2	1	1	6	3	4	236.709	155.588	289.375	18	16	44	5	6	23	0.7814	1.58917	1.9309	4	2	6	5	6	17	4	3	1	1	0	3	0	0	0	2	0	0	1	1	0	0	1	1	0	0	2	1	0
C(OS(=O)(=O)C(F)(F)(F))=N(C1(NN=C=C=C(F)1))	C(CSC(=O)O)=CC=C(OC(=O))	CCCN/C(O)=N/S(=O)(=O)c1ccc(Cl)cc1	1	1	2	6	5	3	273.167	188.204	276.745	20	20	30	3	8	13	0.4034	1.6405	1.9423	2	4	5	6	7	10	3	0	2	3	4	3	4	0	0	1	1	1	0	0	1	0	0	0	1	0	1	0	0
C(C1=C(=CN=NN1(S(=O)(=O)S(=O))))=N	C(O)N1N(N=C(N2C(=CC=C21)))	CN1CCCN=C1/C=C/c1cccs1	2	2	0	6	5	3	220.235	152.157	206.314	17	19	28	4	8	14	-0.49463	-0.4461	2.4953	3	2	3	4	6	11	4	4	2	3	1	0	0	0	0	2	0	1	0	0	0	0	1	1	1	1	1	0	0
C(ON=O)1=N(SC=2S(N=CCNC2N1))	C(C=CC=CC=CC=CC=C(C(=O)))	CC(=O)O[C@H]1C(=O)[C@]2(C)[C@@H](O)C[C@H]3OC[C@@]3(OC(C)=O)[C@H]2[C@H](OC(=O)c2ccccc2)[C@]2(O)C[C@H](OC(=O)[C@H](O)[C@@H](NC(=O)c3ccccc3)c3ccccc3)C(C)=C1C2(C)C	2	0	4	9	1	14	231.262	174.243	853.918	19	27	113	5	14	51	0.7406	2.9862	3.7357	1	6	19	5	12	47	5	0	1	2	1	14	0	0	0	2	0	0	0	0	0	0	0	0	1	0	5	1	0
C(C1N(=CN=N1))(NOS(=O)S(=O))S(=O)	C(C1=C(C2=C(C(=O)NC2=CC1)))	Cc1c(O)cccc1C(=O)N[C@@H](CSc1ccccc1)[C@H](O)CN1C[C@H]2CCCC[C@H]2C[C@H]1C(=O)NC(C)(C)C	3	1	4	8	1	6	258.306	147.177	567.796	20	20	85	6	9	45	-1.8768	1.2765	4.74762	6	1	12	3	9	32	4	1	3	4	1	4	0	0	0	3	0	1	0	0	0	1	1	0	0	1	4	0	0
C(C=1S(NC2(=C=NSC=NSC2(Cl)C1)))	C(C=CC=C1C(=NN=C1F)C=C)	C[N+](C)(C)CCOC(N)=O	1	0	1	6	2	2	263.8	164.183	147.198	20	21	25	6	9	15	2.9686	2.4125	-0.2121	1	3	6	7	9	6	3	2	2	0	0	2	0	1	0	3	0	0	1	0	0	0	1	0	1	0	0	0	0
C(F)1(=N(C=2S(NC=C=C(C2NCl)SN1)))	C(CC1=C(C(=O)C=C1SC(=O)))	C[C@H](O)COC[C@@H]1O[C@H](O[C@@H]2[C@H](COC[C@H](C)O)O[C@@H](OC[C@H](C)O)[C@H](OC[C@H](C)O)[C@@H]2OC[C@H](C)O)[C@@H](OC[C@H](C)O)[C@H](OC[C@H](C)O)[C@H]1OC[C@H](C)O	3	0	8	6	3	19	250.711	168.217	806.937	18	19	125	4	8	70	1.7237	1.7128	-2.1564	1	3	44	6	8	36	4	0	0	0	2	19	1	0	0	2	1	0	1	0	0	0	1	0	0	0	2	2	0
C(F)=C1C(SC=CC=C1OCl)=S(=O)(=O)	C(C=N)NC(=O)N=C(C(=O))	O=C(O)C[C@@H]1CC[C@H](NC(=O)Cc2cccs2)B(O)O1	0	2	3	4	3	6	254.691	141.13	297.141	18	17	36	4	7	16	2.1636	-0.38473	0.4488	1	3	6	7	5	12	0	3	1	3	2	5	1	0	0	2	0	1	1	0	0	0	0	1	0	0	1	1	0
C(O(C))1=N(SNN=C=C1N=S(=O)(=O))	C(OC(=O)O)=CC=CC=C(N=C)	CCCNC[C@H](O)COc1ccccc1C(=O)CCc1ccccc1	1	1	2	8	4	4	220.235	167.164	341.451	17	21	52	4	9	27	-0.271	1.9652	3.2414	2	4	13	4	8	21	4	1	1	3	3	3	0	0	0	2	0	0	0	0	0	0	0	0	0	0	2	1	0
C(OS(=O))1N(=NC=NN=C1O(C(F)(F)(F)))	C(CC(N1C(=CC=C1C(=O)C)))	Cn1c(=O)c2c(ncn2C[C@H](O)CO)n(C)c1=O	1	0	2	7	2	8	244.154	151.209	254.246	18	24	32	3	13	14	0.5334	2.1007	-2.2131	2	5	7	4	9	10	4	1	4	3	1	4	3	0	0	1	0	0	0	0	0	0	1	1	0	0	1	1	0
C(CS(=O)(=O))1=N(S(C=C=C=C1))	C(C1=C(C(=C)C(=O)CC1=N))	CCC(=O)[C@@]1(C)[C@H](C)C[C@H]2[C@@H]3CCC4=CC(=O)C=C[C@]4(C)[C@H]3[C@@H](O)C[C@@]21C	1	1	1	4	2	3	187.245	135.166	370.533	16	19	61	5	9	34	0.5245	1.48147	4.4965	2	1	8	6	8	24	1	1	0	2	1	3	0	0	0	2	0	0	0	0	0	0	0	1	0	1	3	1	0
C(C=N(C=C=N))(=S(=O)(=O))S(=O)C(F)(F)(F)	C(COS(=O)(=O)(S(=O)(=O)))1=C(C=CC=C1S)	Cc1ccc(NC(=O)C2(c3ccc4c(c3)OC(F)(F)O4)CC2)nc1-c1cccc(C(=O)O)c1	1	2	2	5	6	6	260.218	268.337	452.413	18	23	51	3	8	18	0.09687	0.3481	4.74702	2	5	6	5	7	24	2	0	2	3	5	5	3	0	2	2	3	0	0	0	0	0	0	1	0	1	3	0	0
C(O(C(F)(F)(F)))SC1=N(C(S)=NN=N1)	C(CN1C(=NN=C1OCC(F)(F)(F))C=C(N))	CCCCOc1ccc(C(=O)CCN2CCCCC2)cc1	1	1	0	7	5	3	244.223	236.197	289.419	17	27	48	3	11	27	1.1413	1.1685	3.9242	4	6	9	4	8	18	4	4	1	1	1	2	3	3	0	2	0	0	0	0	0	0	1	0	1	0	2	0	0
C(S(=O)S(=O)Cl)1C(=NN=C(NC(F)(F)(F))N=N1)	C(CC1=C(C(=O)NC1=NC(=O)))	CC(C)(C#N)c1cc(Cn2cncn2)cc(C(C)(C)C#N)c1	1	1	0	7	2	5	309.682	152.153	293.374	20	19	41	3	8	19	0.7957	0.0075	2.92876	2	2	8	4	7	17	5	2	5	2	2	0	3	0	0	2	0	0	1	0	0	0	1	1	0	0	1	1	0
C(O(C=C=S))N(C=C=S(=O))S(C(F)(F)(F))	C(C1C(=NN=N1)C(C(=O)N))	CN1C(=O)OC(C)(C)C1=O	0	1	0	5	4	3	275.298	140.146	143.142	19	18	19	4	8	9	1.6706	0.0721	0.3736	5	3	3	6	5	6	1	4	1	2	1	3	3	0	0	3	0	0	0	0	0	0	1	1	0	0	0	0	0
C(CF)=1N(SC=2N(=NN=N(SC2SNN1)))	C(C)C=C1C(=CN=C1OCO)	C[C@H](COc1ccccc1)N(CCCl)Cc1ccccc1	2	1	0	8	3	2	265.324	153.181	303.833	19	22	43	4	11	22	0.94538	1.215	4.1949	1	4	9	4	8	18	7	1	1	0	2	1	1	0	0	3	0	0	0	0	1	0	1	0	0	0	2	1	0
C(F)1=C(=C2(SNN=N(N=NC2CC1)))	C(CCOCCN1C(=CN=C1C(=O)))	NC(=O)c1ncn([C@@H]2O[C@H](CO)[C@@H](O)[C@H]2O)n1	1	0	4	6	4	8	199.214	182.223	244.207	19	27	29	6	14	12	2.4708	1.1222	-3.0115	0	7	6	6	9	8	5	2	4	0	2	5	1	0	0	1	0	0	0	0	0	0	1	2	1	0	0	0	0
C(OC(F)(F)(F))1N(=CN(=C=CC1=S))	C(CN1C(=CC=C(O)C=C1CC))	CN(C)CCO[C@H](c1ccc(Cl)cc1)c1ccccn1	0	1	0	4	2	3	208.164	165.236	290.794	16	27	39	3	15	19	1.4866	2.5714	3.4026	1	5	8	6	10	16	2	1	2	1	1	1	3	0	0	1	0	0	0	0	1	0	0	0	0	0	2	1	1
C(C=S(=O))=1(N=CCC=CN1)	C(C1C(=CC=CC=C1)C=C2C(CCN2))	Cc1ccc(-c2nc3ccc(C)cn3c2CC(=O)N(C)C)cc1	0	1	0	3	1	3	154.194	187.286	307.397	16	31	44	6	17	21	0.3883	2.9422	3.24884	1	2	7	6	13	19	2	1	3	1	0	1	0	0	0	1	0	0	0	0	0	0	1	1	0	0	2	1	1
C(S(=O))=1N(SN=C=C=C1)SS(=O)(=O)S(=O)	C(CCCl)C=C1C(=CC=C1Cl)O	C=C1CC[C@H](O)C/C1=C/C=C1\CCC[C@@]2(C)[C@H]1CC[C@@H]2[C@H](C)CCCC(C)(C)O	2	1	2	8	1	2	302.405	205.084	400.647	17	22	73	2	10	44	-0.5299	3.51	6.7339	4	4	12	4	9	27	2	0	0	4	1	2	0	0	0	5	0	0	0	2	0	0	1	1	0	0	2	1	0
C(CCF)1=C(S(C=NC1=C=O))	C(C(=O)C(F)(F)(F))C=NC=CC=CC=C	CN1CC[C@]23c4c5ccc(O)c4O[C@H]2C(=O)CC[C@@]3(O)[C@H]1C5	0	0	2	3	2	5	171.196	217.19	301.342	17	25	41	6	10	19	1.7205	2.8346	0.7452	2	5	3	7	10	17	1	1	1	1	1	4	1	3	0	1	0	0	0	0	0	0	0	1	1	0	4	0	0
C(O)=1S(NNN2(SN=C=C=NSC2C1))	C(CC(=O)C1=N(N(=NNC1=C)))	CNC(=O)c1ccccc1Sc1ccc2c(/C=C\c3ccccn3)n[nH]c2c1	3	1	2	9	5	4	247.33	152.157	386.48	19	19	46	5	8	18	0.8055	0.8056	4.6391	1	3	6	5	6	22	5	4	4	1	1	1	0	0	0	3	0	1	0	0	0	0	0	1	0	1	3	1	0
C(F)1=C(=CN=CN(=C1NNS(=O)))	C(CN1C(=NN=NN=N1)C(N))	CCCS(=O)(=O)Nc1ccc(F)c(C(=O)c2c[nH]c3ncc(-c4ccc(Cl)cc4)cc23)c1F	3	1	2	4	7	4	188.187	155.165	489.931	17	20	51	5	9	18	-0.6527	0.3285	5.5442	2	4	8	5	4	23	4	7	3	1	0	3	1	0	2	1	0	1	0	0	1	0	0	1	0	0	3	1	1
C(C=O)1=N(C(ONCl)=NCN=C1)	C(C1=C(C=CC=C1OC2=C(CSCC2)))	CCC(=O)O[C@]1(C(=O)CCl)[C@@H](C)C[C@H]2[C@@H]3C[C@H](F)C4=CC(=O)C=C[C@]4(C)[C@@]3(F)[C@@H](O)C[C@@]21C	1	0	1	6	2	5	188.574	206.31	484.967	17	28	64	5	14	31	-0.3008	3.39462	4.0511	2	3	9	5	12	25	4	0	0	2	1	5	0	0	2	0	1	0	1	0	1	0	0	1	0	2	3	1	0
C(O)=1S(C=NN=N(S(N=C(Cl)SC1)))	C(C(N1C(=CN=C(F)1)Cl)C)	O=C(O)[C@@H]1N=C(c2ccccc2)c2cc(Cl)ccc2NC1=O	1	0	2	8	2	4	254.749	162.595	314.728	16	18	33	3	8	11	2.0589	2.2565	2.5827	1	3	2	4	6	16	4	2	2	1	0	3	0	1	0	3	0	0	1	1	1	0	1	0	0	0	2	0	0
C(O)1(NCC=2N(=C(=C=CSC2N1)))	C(C(C=C1C(=CC=C1)C(C)))	CCC(=O)C(C[C@H](C)N(C)C)(c1ccccc1)c1ccccc1	3	0	0	5	0	2	181.22	134.222	309.453	19	24	50	7	14	27	-0.2905	3.229	4.292	1	4	11	7	10	21	3	0	1	1	0	1	0	0	0	1	0	0	0	0	0	0	1	0	1	0	2	1	0
C(ON=CS)C(=C=O)ON=NNN	C(C)C=CC1C(=C(Cl)C=CC=C1)	CCOC(=O)C1=C(COCCN)NC(C)=C(C(=O)OC)[C@@H]1c1ccccc1Cl	3	0	2	8	0	7	205.199	180.678	408.882	20	25	53	7	13	25	-0.6463	3.8175	2.2663	7	3	12	4	11	20	5	0	2	3	0	5	0	0	0	1	0	0	0	1	1	0	0	0	0	0	2	0	1
C(F)1S(N=N(SC2=C(=C=CNCN2N1)))	C(CN1C(=NN=CN=C1C)C(=O))	O=C(O)c1cn(C2CC2)c2cc(N3CCNCC3)c(F)cc2c1=O	2	0	2	7	5	6	231.281	166.184	331.347	20	22	42	6	10	18	1.4781	0.281	1.5833	0	4	3	6	7	17	5	4	3	0	1	3	1	0	1	2	0	0	0	0	0	0	0	0	0	0	3	1	1
C(CS(=O)(=O))1=C(S(C=C=C1SN=S(=O)))	C(CN1C(=C2C(=NN=C2)C(C1)))	CCCCC[C@](C)(O)/C=C/[C@H]1[C@@H](O)C[C@H](O)[C@@H]1C/C=C\CCCC(=O)O	1	0	4	6	3	5	267.378	149.197	368.514	19	22	62	5	11	36	1.2698	1.0363	3.433	4	2	17	6	8	21	1	3	0	3	0	5	0	0	0	4	0	0	0	0	0	0	1	1	1	1	0	0	0
C(OS(=O)(=O))C=1S(NN=C=N(S(N=C1)))	C(C)C=CC=CC=C1N(=CC=C1)	CO[C@]12CC[C@@]3(C[C@@H]1[C@](C)(O)C(C)(C)C)[C@H]1Cc4ccc(O)c5c4[C@@]3(CCN1CC1CC1)[C@H]2O5	2	0	2	9	1	5	252.302	159.232	467.65	18	25	75	4	13	41	-0.0135	3.0333	4.4138	3	4	8	4	11	29	4	1	1	3	0	4	0	0	0	3	0	0	0	0	0	0	1	1	0	0	6	0	0
C(S(C=1S(N=NN(=C=CNC1))))	C(C(=O)O)=C(C=C1O(C=CN1))	Cc1ccc([C@@H]2O[C@H](CO)[C@@H](O)[C@H](O)[C@H]2O)cc1Cc1ccc(-c2ccc(F)cc2)s1	1	2	4	6	4	6	186.265	153.137	444.524	17	18	56	6	7	25	1.9503	0.5596	2.96832	2	2	10	5	7	24	4	1	0	0	3	5	0	0	1	2	0	1	0	0	0	0	1	1	0	0	3	0	0
C(OC(F)(F)(F))C1=C(SN2N(=NN=C2C1))	C(C(=O)(C1=C(C=C(OC1=C))))	Cc1onc(-c2ccccc2)c1C(=O)N[C@@H]1C(=O)N2[C@@H](C(=O)O)C(C)(C)S[C@H]12	0	0	2	6	2	7	238.194	136.15	401.444	20	18	47	5	8	19	1.1458	1.5594	1.89532	2	2	7	6	8	19	4	0	3	1	2	5	3	0	0	1	0	1	0	0	0	1	0	2	1	1	1	0	0
C(OCl)C=1C(=C=N(C=CNC1))	C(C1C(=CC=C1C2=C(C(OC2))))	Cl[C@H]1[C@H](Cl)[C@@H](Cl)[C@@H](Cl)[C@H](Cl)[C@H]1Cl	1	0	0	3	1	0	170.599	148.205	290.832	18	23	18	7	12	6	1.341	2.0753	3.6444	2	2	0	7	10	6	2	0	0	1	1	0	0	0	0	0	0	0	1	0	6	0	2	0	0	0	1	0	0
C(O)=C=NNONN=CC=S(=O)	C(C(=O)N=CN=CN=C1C(=NNCC1))	CC1=C(/C=C/C(C)=C\C=C\C(C)=C/C(=O)O)C(C)(C)CCC1	3	1	1	7	3	2	190.184	193.21	300.442	18	25	50	6	11	28	-1.3304	0.0096	5.6026	6	1	10	4	8	20	4	5	0	3	1	2	0	0	0	1	0	0	0	0	0	0	0	0	0	1	1	0	0
C(OC=O)C=C1S(N=CCN=C1)	C(C(C)NC1=C(C=CC=C1)C)	CN1CCN(CC/C=C2/c3ccccc3Sc3ccc(S(=O)(=O)N(C)C)cc32)CC1	0	1	0	5	1	5	184.22	149.237	443.638	20	26	59	8	15	29	0.8467	2.81532	3.4707	2	5	8	7	10	23	2	1	3	2	0	2	0	0	0	1	0	2	0	0	0	0	0	0	0	1	4	1	0
C(C(F)N=NCl)=1S(N=CC=CN1)	C(CN1C(=NN=NC1=CC(=O)))	CCCN[C@@H](C)C(=O)Nc1ccccc1C	0	0	2	5	5	2	206.633	152.157	220.316	16	19	36	4	8	20	2.5328	0.7577	2.32162	2	3	8	5	6	13	4	4	2	0	1	1	1	0	0	1	0	0	1	0	0	0	0	0	0	1	1	1	0
C(N(NN=S(=O))OCl)=1N(C=NC=CC1)	C(C1=C(C(=O)NC1=CC(=O)))	NC(=O)c1ccccc1O	2	1	2	6	2	2	235.656	137.138	137.138	20	17	17	6	7	7	0.1766	0.1453	0.4911	4	2	2	5	7	7	5	1	1	2	2	2	0	0	0	1	0	0	1	0	0	0	1	0	0	0	1	1	0
C(C=S(=O)(=O))SN1N(=CN=C1ONCl)	C(CN(CC1=C(C2=C(N=CC=C2)CC1)))	CN[C@H]1[C@H](O)[C@H](O[C@@H]2[C@H](N)C[C@H](N)[C@@H](O[C@H]3O[C@@H]([C@@H](C)NC)CC[C@H]3N)[C@H]2O)OC[C@@]1(C)O	1	1	8	8	2	12	256.696	188.274	477.603	19	30	76	5	16	43	-0.5071	2.0207	-3.3275	5	4	17	4	12	21	4	2	5	3	0	7	0	0	0	2	0	0	1	0	0	1	0	0	0	2	3	0	0
C(F)1=C(S(CC(=S(=O))C1=C=C))	C(C1=C(N=CN(C1=CC=CC=C)))	CN1CC[C@]23CCCC[C@H]2[C@H]1Cc1ccc(O)cc13	0	1	1	2	2	2	188.248	160.22	257.377	16	24	42	5	12	23	1.6408	2.1478	3.0804	0	3	2	7	10	17	0	2	1	1	0	1	1	0	0	2	0	0	0	0	0	0	0	0	1	1	4	0	0
C(CSN=S(=O))1=N(N(=CCN=N1))	C(C=C(O)C=CC=CC=CC(=O))	C[C@H](CCc1ccccc1)NC[C@H](O)c1ccc(O)c(C(N)=O)c1	0	1	4	7	2	4	203.252	164.204	328.412	17	24	48	5	12	24	0.8813	2.3157	2.1354	3	6	11	4	10	19	5	0	2	1	2	3	0	0	0	2	0	0	0	0	0	0	0	0	0	0	2	1	0
C(C1N(=N(N=C1C(F)(F)(F))))(NS(=O)S(=O))	C(CO)NN1C(=C(C(=C1C=C)))	C[C@@H]1C[C@H]2[C@H]3[C@H]([C@@H](O)C[C@]2(C)[C@@]1(O)C(=O)CO)[C@@]1(C)C=CC(=O)C=C1C[C@H]3Cl	2	2	3	5	3	5	262.238	152.197	408.922	20	23	57	5	12	29	-0.1473	0.6669	2.0209	4	5	8	4	8	22	4	2	0	2	1	5	3	0	0	2	0	0	0	0	1	1	1	1	0	0	3	0	0
C(OCl)=1C(=NCN=N(C1C=S(=O)))	C(C1=C(NC(=O)C=C1OC(=C)))	C#C[C@]1(O)CC[C@H]2[C@@H]3CCc4cc(O)ccc4[C@H]3CC[C@@]21C	0	1	2	5	2	2	205.626	151.165	296.41	16	20	46	4	9	24	0.8777	1.20562	3.6126	2	3	3	5	8	20	3	1	0	2	2	2	0	0	0	1	0	0	1	0	0	0	0	1	0	1	3	1	0
C(ON=O)1N(=CC(S(=O))=C1CS(=O))	C(C=NC=NC=NC1=C(C(=O)NC1))	CN/C(=C\[N+](=O)[O-])NCCSCc1csc(CN(C)C)n1	2	1	2	6	2	8	222.247	178.195	331.467	19	23	42	6	10	21	-0.7604	0.1474	1.3225	5	2	13	5	8	12	2	4	5	4	1	2	0	0	0	2	0	2	0	0	0	1	1	1	0	0	0	0	0
C(S(=O)(=O)Cl)1=N(C=2N(=NN=NS(C2NC1)))	C(C(=O)O)=NC1=C(C(=O)NC1)	COc1ccc(C[C@@H](C)NC[C@H](O)c2ccc(O)c(NC=O)c2)cc1	1	2	4	9	4	5	266.695	154.125	344.411	18	17	49	3	6	24	1.1645	-0.8445	2.2233	0	2	12	4	6	19	6	2	2	2	3	4	0	0	0	2	0	0	1	0	0	0	1	0	1	0	2	1	0
C(F)=1S(CC2S(C=N(N=C=NN2C1)))	C(CSCC1C(=CN=C1Cl)C=C)	CC(=O)N[C@@H](CS)C(=O)O	0	0	3	6	2	4	216.266	201.722	163.198	18	24	19	5	12	9	1.9087	3.0765	-0.4945	0	5	5	6	9	5	4	1	1	0	0	3	1	0	0	2	1	1	0	1	0	0	1	0	1	0	0	0	0
C(SCl)C=1C(CC=NN=NC1)=C	C(CCC(=O)C(=O)O)=NN=C	CCCCCCOC(=O)/N=C(\N)c1ccc(NCc2nc3cc(C(=O)N(CCC(=O)OCC)c4ccccn4)ccc3n2C)cc1	0	1	2	4	5	9	201.682	156.141	627.746	20	19	87	8	8	41	3.1552	0.1067	5.6026	2	5	18	7	6	34	3	2	7	0	3	5	0	0	0	1	0	0	1	0	0	0	0	1	0	0	3	0	0
C(CN=NC(F)(F)(F))=1N(=N(S(N(C=C1))))	C(C(=CC=CC=C(Cl)C=O)O)	O=C1CCCC(=O)C1C(=O)c1ccc(C(F)(F)F)cc1[N+](=O)[O-]	1	1	0	6	2	5	223.183	172.611	329.23	18	20	33	4	9	10	2.5735	2.326	2.7346	2	5	3	5	8	14	5	0	1	0	2	5	3	0	3	1	0	0	0	1	0	0	0	0	0	0	2	1	0
C(ON=O)1=C(=C(=NN(O)CSN1))	C(C1=N(N=C2C(=NNN2C1=C)))	CC(C)(C)C(=O)OCOP(=O)(COCCn1cnc2c(N)ncnc21)OCOC(=O)C(C)(C)C	2	1	1	8	5	13	188.168	149.157	501.477	16	18	66	4	7	32	0.1657	0.0941	2.7025	3	1	12	4	6	20	4	5	5	3	0	8	0	0	0	1	0	0	0	0	0	0	1	1	0	1	1	0	0
C(CC=S(=O))N1C(=N(C(C(F)(F)(F))(=C1)))	C(OC(C(F)(F)(F))=CC=CN=CN=NN=C)	COc1ccccc1OC[C@H](O)CN1CCN(CC(=O)Nc2c(C)cccc2C)CC1	0	0	2	3	3	6	224.207	234.181	427.545	21	25	64	7	9	33	1.3072	2.6888	2.30804	3	5	13	7	8	24	2	4	3	1	1	4	3	3	0	1	0	0	0	0	0	1	0	0	0	0	3	0	0
C(F)=1N(NN=NC2S(N=NN=CSC21))	C(C(C1=C(C=C(Cl)C=C1Cl)))	CC(C)N(CC[C@@](C(N)=O)(c1ccccc1)c1ccccn1)C(C)C	2	0	1	9	0	3	233.257	175.058	339.483	18	18	54	4	8	29	1.7166	3.5558	3.3619	0	2	12	4	8	21	7	0	3	0	0	1	1	0	0	2	0	0	0	2	0	0	0	0	0	1	2	1	0
C(OCl)=C=NC1S(N(C(F)(F)(F))N=C=NC1)	C(CN1C(=C2C(=CN=CN=C2CC1)))	O=C(OOC(=O)c1ccccc1)c1ccccc1	0	0	0	6	3	4	272.639	175.235	242.23	20	26	28	4	13	10	2.2388	1.5925	2.6154	2	2	2	6	10	14	4	3	0	1	0	4	3	0	0	1	0	0	1	0	0	0	0	0	0	1	2	1	1
C(C=NC(F)(F)(F))1C(=CC=C1OCl)S(=O)(=O)S(=O)(=O)	C(C1=C(NCC1=NN=NN=NN=C))	Cc1nc(Nc2ncc(C(=O)Nc3c(C)cccc3Cl)s2)cc(N2CCN(CCO)CC2)n1	1	1	3	6	3	9	339.7	179.187	488.017	24	22	59	5	9	26	1.0862	1.2844	3.31354	4	4	10	7	6	22	1	7	7	5	0	2	3	0	0	2	0	1	1	0	1	1	1	1	0	0	3	0	0
C(C=S(=O)(=O))N(=NN=NC=NOCl)	C(CSCC1=C(C=CC=C1N(OCl)))	Oc1cc(Cl)ccc1Oc1ccc(Cl)cc1Cl	0	1	1	5	3	2	225.617	217.721	289.545	17	25	24	4	12	7	0.6008	3.437	5.1447	4	6	3	3	9	12	5	1	0	3	1	2	0	0	0	1	1	0	1	1	3	0	0	0	0	1	2	0	0
C(C=C=S)=1(C(C(F)(F)(F))(S(=O))CC=C1)	C(C1=C(C2C(=NN=NC=C2)CC1))	CN(C)/N=N/c1[nH]cnc1C(N)=O	1	0	2	2	3	4	238.255	161.208	182.187	19	23	23	5	11	10	1.8728	2.6782	0.0689	2	1	5	8	9	6	0	3	6	1	0	1	3	0	0	2	0	0	0	0	0	1	0	1	0	1	0	0	1
C(O(N1N(=NN=C=C1C=NS(=O))))	C(C)CC1=N(N=CN=C1)	Cc1ccccc1N1C(=O)c2cc(S(N)(=O)=O)c(Cl)cc2N[C@H]1C	1	0	2	6	3	4	187.184	123.159	365.842	17	18	40	5	9	16	-0.3697	0.8241	2.71412	4	3	5	4	6	16	5	3	3	2	0	3	0	0	0	1	0	1	0	0	1	0	0	0	1	1	3	0	0
C(C1=C(NCS(N2C(=CN=C21))))	C(C1=C(C=CC=C1N(=O))(C(F)(F)(F)))	COc1ccccc1OC[C@@H](O)CN1CCN(CC(=O)Nc2c(C)cccc2C)CC1	1	0	2	4	2	6	167.237	189.136	427.545	20	19	64	9	6	33	1.3009	3.41172	2.30804	1	2	13	7	8	24	3	1	3	0	1	4	0	3	0	1	0	0	0	0	0	1	0	0	0	1	3	1	0
C(F)=1N(=NNC2=C(=NNSCSC21))	C(C=C1N(S(CN2C(=CC=C21))))	CN(C)C/C=C/C(=O)Nc1cc2c(Nc3ccc(F)c(Cl)c3)ncnc2cc1O[C@H]1CCOC1	2	1	2	7	3	7	217.254	166.249	485.947	17	21	59	4	10	25	1.5061	2.0578	4.3899	0	1	10	5	8	24	5	2	5	0	0	3	1	0	1	2	1	0	0	0	1	0	1	1	1	1	3	0	0
C(F)=1C(N(=NN=CN=NC1N))	C(C=CC=CN=CN=CNN=NN=N)	C[C@@H]1C[C@H]2[C@@H]3CCC4=CC(=O)C=C[C@]4(C)[C@@]3(F)[C@@H](O)C[C@]2(C)[C@@]1(O)C(=O)CO	1	2	3	6	3	5	156.124	193.214	392.467	16	25	57	5	11	29	0.945	2.03557	1.8957	1	5	8	4	7	22	6	7	0	0	0	5	1	0	1	0	0	0	0	0	0	0	0	1	0	0	3	0	0
C(C=1N(=NNC=2N(NS(N=CC2N1))))	C(CN1C(=CC=C1(C))C=C)	CN1CCC[C@H](n2nc(Cc3ccc(Cl)cc3)c3ccccc3c2=O)CC1	3	0	0	6	1	4	197.227	135.21	381.907	20	23	51	7	13	24	1.7663	2.45942	4.2975	1	4	4	5	9	22	7	1	3	0	0	1	0	0	0	1	0	0	0	0	1	0	1	0	0	0	3	2	0
C(C(C=C1C(NN=CS1)=S)=O)	C(C(=O)C1=C(C(=O)(C(=CC1))))	CN(C)CCC=C1c2ccccc2CCc2ccccc21	1	0	0	4	2	1	186.261	136.15	277.411	17	18	44	6	8	23	1.0664	1.0308	4.1686	2	2	5	6	8	20	2	0	1	1	2	0	0	0	0	2	0	0	0	0	0	0	0	0	1	1	2	0	0
C(C1=C(=NSNC=2N(N=NNSC21)))	C(CN1C(=C2C(=C3N(=NN=C3CC2))SC1))	CNCC[C@@H](Oc1ccccc1C)c1ccccc1	3	0	1	6	5	2	214.279	220.301	255.361	19	27	40	6	12	21	1.3804	2.7237	3.72462	1	2	8	5	10	17	6	4	1	0	0	1	0	0	0	2	1	0	0	0	0	0	1	0	0	2	2	2	0
C(CC1=N(SC2(SC=C=C=NN2S1)))	C(CN1C(=NN=C1N=C2O(C=CC2)))	CCCN(CCc1cccs1)[C@H]1CCc2c(O)cccc2C1	0	0	1	6	5	3	229.355	178.195	315.482	20	23	47	7	10	25	2.6908	1.262	4.2657	2	3	8	7	8	19	3	4	1	0	1	1	0	0	0	3	0	1	0	0	0	0	2	1	1	0	2	1	0
C(ONN1O(N=NN=CS1))=C=C	C(C(=O)OC(=O)N1C(=CC=C1))	CN1CCN([C@@H](c2ccccc2)c2ccc(Cl)cc2)CC1	1	0	0	8	4	2	187.184	153.137	300.833	17	18	42	5	7	21	0.2257	1.0193	3.6768	3	1	4	4	7	18	5	1	2	2	3	0	0	0	0	1	0	0	0	0	1	0	1	0	0	0	3	1	0
C(CNC1=C(=C=C(O)(N=NC1)))	C(C(=O)N=NC=CC=CC=NNC)	CCCC(CCC)C(=O)O	2	1	1	4	4	2	151.169	180.211	144.214	20	25	26	9	12	16	1.099	1.2602	2.2874	4	6	7	7	8	8	3	4	0	1	1	2	0	0	0	0	0	0	0	0	0	0	0	0	0	0	0	1	0
C(CCC(F)(F)(F))1(=NN=CN(=N1))	C(C)C(C(N)=O)N1C(=CC=C1)	COc1cccc([C@@]2(O)CCCC[C@@H]2CN(C)C)c1	0	1	1	4	2	3	178.117	152.197	263.381	17	23	44	5	12	25	0.7615	0.9245	2.6346	2	4	8	5	8	16	4	2	1	0	1	2	3	0	0	0	0	0	0	0	0	0	1	0	1	0	2	0	0
C(S(=O)C(F)(F)(F))=C1C(N=C=CS1)=S(=O)(=O)	C(CN(C1C(=CN=C1C(F)(F)(F))C=C))	C[C@H](CCC(=O)O)[C@H]1CC[C@H]2[C@H]3[C@H](CC[C@@]21C)[C@@]1(C)CC[C@@H](O)C[C@H]1C[C@H]3O	0	1	3	4	2	4	289.281	204.195	392.58	18	25	68	2	11	40	1.0355	2.0513	4.4779	1	4	9	6	9	24	1	2	0	3	0	4	3	3	0	3	0	0	0	0	0	0	1	1	1	0	3	0	0
C(C=S(=O))(=C=S)ON=COCS(=O)(=O)(Cl)	C(C1=C(C=CC=C1C2=C(CCCN2)))	C=CCN1C[C@H](C(=O)N(CCCN(C)C)C(=O)NCC)C[C@@H]2c3cccc4[nH]cc(c34)C[C@H]21	0	1	2	7	1	4	289.743	173.259	451.615	19	28	70	4	15	37	-0.0133	2.71932	3.1939	5	2	11	5	12	26	1	1	5	5	0	2	0	0	0	3	0	0	1	0	0	0	0	1	0	2	3	0	0
C(NCl)1=C(=NC=C(C(F)(F)(F))N=C1)	C(CC1=C(N=C(O)C=C1OC(C)))	CC(C)=CCN1CC[C@@]2(C)c3cc(O)ccc3C[C@@H]1[C@@H]2C	1	1	1	3	3	2	209.558	167.208	285.431	16	25	48	3	13	27	1.7715	1.7483	3.8826	1	6	7	6	9	19	3	1	1	0	2	1	3	0	0	0	0	0	1	0	0	0	0	0	0	1	3	1	0
C(CF)1C(=C2N(=C=C=N(NN2SN1)))	C(C=O)C1=C(N=CN=C1)C2C(CNCC2)	C=C[C@]1(C)C[C@@H](OC(=O)CSC2C[C@@H]3CC[C@H](C2)N3C)[C@]2(C)[C@H](C)CC[C@]3(CCC(=O)[C@H]32)[C@@H](C)[C@@H]1O	2	1	1	6	4	6	199.214	205.261	517.776	19	30	83	6	15	47	-0.0369	0.685	5.2513	1	3	11	6	11	30	5	3	1	0	1	4	1	0	0	1	0	1	0	0	0	0	0	2	1	2	2	1	0
C(SCCl)OC=C1N(=CC=N1)	C(CC1=C(CN2C(=CC=CC=C2)N1))	C[C@]1(O)CC[C@H]2[C@@H]3CCC4=CC(=O)CC[C@]4(C)[C@@]3(F)[C@@H](O)C[C@@]21C	0	1	2	4	2	3	190.655	174.247	336.447	18	27	53	7	14	29	1.8441	2.1104	3.3322	4	2	5	6	11	20	2	2	0	1	0	3	0	0	1	1	0	0	1	0	0	1	0	1	0	1	3	0	1
C(C=S)C1N(=NC(S(=O)(=O)C(F)(F)(F))=N1)	C(C(CN1N(=NN=N1))C=CC)	CCCCCCCCCC(=O)O[C@H]1CC[C@H]2[C@@H]3CCC4=CC(=O)CC[C@@H]4[C@H]3CC[C@]12C	0	0	0	6	5	3	259.234	153.189	428.657	19	22	75	4	11	44	1.4587	0.2803	7.1807	2	5	11	5	6	28	3	5	0	2	0	3	3	0	0	2	0	0	0	0	0	1	1	1	0	0	3	0	0
C(O)=1C(=N(C=2(NC=NSNC2NC1)))	C(CN1C(=CN=C1C=CC=C(C)))	O=C(O)CN(CCN(CC(=O)O)CC(=O)O)CC(=O)O	4	0	4	5	2	10	197.223	162.236	292.244	20	26	36	7	14	16	1.4509	2.4923	-2.0712	1	5	11	6	10	10	5	2	2	1	0	8	0	0	0	1	0	0	0	0	0	0	1	0	0	0	0	2	0
C(CCF)1=C(C=C=NN=N1)S(=O)(=O)	C(CC1=C(SCC2=C(C=CC=C21)))	NS(=O)(=O)c1cc2c(cc1Cl)NCNS2(=O)=O	1	0	3	5	1	5	203.198	176.284	297.745	19	24	25	6	12	8	0.7757	3.6843	-0.3513	3	2	2	6	11	7	3	0	3	2	0	4	1	0	0	1	1	2	0	0	1	0	0	0	0	2	2	1	0
C(OC=O)=1C(=C=NN2C(N=CSN2)SN1)	C(CO)C=CC=C1C(=NN=C1Cl)	CC(C)c1cccc(C(C)C)c1O	1	1	1	9	3	1	243.273	184.626	178.275	20	21	31	5	9	18	0.1409	1.4881	3.639	0	4	7	6	8	12	5	2	0	2	1	1	0	0	0	2	0	0	0	1	0	0	1	0	1	0	1	0	0
C(C=S(=O))(=C1N(=CN=CS(N1)))	C(C1=N(S(C=C1N=NN=NNC)))	Clc1ccc([C@H](Cn2ccnc2)OCc2csc3c(Cl)cccc23)c(Cl)c1	1	1	0	5	4	4	187.249	184.228	437.779	16	20	42	5	8	15	0.151	2.03682	7.0161	1	5	6	5	5	20	3	6	2	1	0	1	0	0	0	2	1	1	0	0	3	0	1	2	0	0	2	1	0
C(NO(C=S(=O)))=1S(CN=C=NN1)	C(C)C(=C1C(=CN=C1)C=C)	NC[C@H](O)c1ccc(O)c(O)c1	1	0	4	7	1	4	204.236	133.194	169.18	16	21	23	4	11	11	-0.3705	2.4771	0.0899	0	3	6	4	9	8	4	1	1	2	0	3	0	0	0	2	0	0	0	0	0	0	1	0	0	0	1	1	0
C(S(=O)(=O)(Cl))1=N(N=CSNC1=C=C)	C(C)OC1=C(C2=C(C=CC=C2Cl)CC1)	CN(C)c1ccc(C(=C2C=CC(=[N+](C)C)C=C2)c2ccc(N(C)C)cc2)cc1	1	0	0	6	1	2	237.693	208.688	372.536	17	27	58	4	13	30	0.817	3.6636	4.4596	0	3	10	5	12	25	3	0	3	2	1	0	0	0	0	2	0	0	1	1	0	0	0	0	0	2	3	1	0
C(C(=S)CN=O)=CNSN=O	C(CO)=CC=CC=CC=C(C(=O))	CCCN[C@H](C)C(=O)Nc1ccccc1C	1	1	2	7	2	2	191.237	164.204	220.316	16	24	36	5	12	20	1.5556	1.4024	2.32162	6	6	8	4	10	13	3	0	2	2	2	1	0	0	0	2	0	0	0	0	0	0	0	0	0	0	1	0	0
C(CF)=C=C1S(NC=NN=N1)	C(C1=C(NC(=O)C=C(C1=O)))	COC(=O)C[C@](O)(CCCC(C)(C)O)C(=O)O[C@@H]1C(OC)=C[C@]23CCCN2CCc2cc4c(cc2[C@@H]13)OCO4	1	1	2	5	2	10	172.188	137.138	545.629	16	17	78	5	7	39	1.5993	0.04352	2.5807	1	1	15	5	7	29	4	1	1	0	2	9	1	0	0	1	0	0	0	0	0	0	0	3	0	0	1	1	1
C(S(=O)(=O)Cl)=C=C=C1(CN(=NC=N1))	C(CSCC1=C(C=CC=C1F))	C=CCc1ccc(O)c(OC)c1	0	0	1	5	1	2	217.637	170.252	164.204	17	22	24	4	11	12	1.2007	3.0788	2.1293	1	4	5	6	9	10	3	0	0	2	0	2	0	1	0	1	1	0	1	0	0	0	0	0	1	1	1	0	0
C(O(C(F)(F)(F)))1=C(N=C=CC2(N=NNC21))	C(C1=C(N=CN=C1OC(N)))	O=C1CCc2cc(OCCCCc3nnnn3C3CCCCC3)ccc2N1	1	1	1	5	4	6	218.138	139.158	369.469	20	19	54	5	9	27	1.3113	0.08002	3.4647	1	4	7	7	6	20	4	3	5	1	1	2	3	0	0	0	0	0	0	0	0	1	0	1	0	1	3	1	0
C(SC)=1S(C=NN=C=NS(NC1))	C(CO)C1=C(C2=C(C=CC=C2C(N1)))	CC[C@]1(C)CC(=O)NC1=O	1	2	1	7	2	2	218.332	175.231	141.17	18	26	21	6	13	11	2.1651	1.5131	0.4492	2	3	3	5	11	7	4	1	1	0	1	2	0	0	0	3	0	0	0	0	0	0	0	1	0	2	0	0	0
C(ON=S(=O)(=O))=1(SN=NSC=N(SC1))	C(CCO)=C(C1=C(N=CC=C1))	CC(=O)C[C@@H](c1ccccc1)c1c(O)c2ccccc2oc1=O	0	1	1	10	2	4	270.342	149.193	308.333	16	22	39	2	11	16	2.2183	1.4772	3.6096	2	4	6	3	9	19	4	1	0	3	1	4	0	0	0	4	0	0	0	0	0	0	0	0	0	1	3	0	0
C(C=S(=O))=NC=NO(N(N=S(=O))C(F)(F)(F))	C(C)(CN1C(=NN=C1)C(=O))	CCCCCCCCCCC[C@@H](C[C@@H]1OC(=O)[C@H]1CCCCCC)OC(=O)[C@H](CC(C)C)NC=O	0	0	1	5	4	5	276.221	139.158	495.745	19	19	88	3	9	53	0.0807	0.5006	6.8819	4	4	26	4	6	29	4	3	1	3	1	5	3	0	0	2	0	0	0	0	0	0	1	0	0	0	0	0	0
C(C1=N(N=NNC2=C(SC=N(N21))))	C(CSC(=O)N1C(=CN=C(C=C1)))	Oc1ccc([C@H]2CNCCc3c2cc(O)c(O)c3Cl)cc1	1	0	4	6	3	4	182.212	182.248	305.761	18	22	37	6	10	16	0.31752	2.2308	2.7344	1	2	4	5	8	16	6	2	1	0	1	3	0	0	0	1	1	0	0	0	1	0	0	0	1	0	2	1	1
C(CCCl)1N(=C=C(=CC=N1))	C(C=C1C(=CC=C1)C=C(NC))	O=C1CN(/N=C\c2ccc(-c3ccc([N+](=O)[O-])cc3)o2)C(O)=N1	0	1	1	2	1	7	154.6	147.221	314.257	17	24	33	7	13	10	1.4068	2.162	1.9449	2	4	4	7	10	14	2	1	4	0	0	5	0	0	0	0	0	0	1	0	0	0	1	2	0	0	1	1	0
C(F)=1C(=NC2N(NN=N(N=C2C1)))	C(C=C1O(C=CC(=O)C1=O))	COc1ccccc1OCCNC[C@H](O)COc1cccc2[nH]c3ccccc3c12	2	0	3	6	3	5	168.135	138.122	406.482	17	16	56	5	6	26	0.0813	0.5723	3.738	0	1	12	5	7	24	6	0	2	0	3	4	1	0	0	0	0	0	0	0	0	0	0	1	1	1	3	1	0
C(NOCl)1C(=C=NC1=CN=S(=O))	C(CC1=C(C(=O)N=C1C(=O)))	COC(=O)/N=c1\[nH]c2ccc(C(=O)c3ccccc3)cc2[nH]1	1	0	2	5	2	3	205.626	137.138	295.298	16	17	35	4	7	13	0.5075	0.5029	2.3941	3	3	3	5	7	16	3	1	3	2	2	3	0	0	0	1	0	0	1	0	0	1	1	1	0	0	2	0	0
C(C(C=CCl)=O)(NON=S(=O))=S(=O)(=O)	C(C=CC=CC=CC(=O)NC(=O))	CCN(CC)CCS(=O)(=O)[C@@H]1CCN2C(=O)c3coc(n3)CC(=O)C[C@H](O)/C=C(C)\C=C/CNC(=O)/C=C\[C@@H](C)[C@@H](C(C)C)OC(=O)[C@@H]12	1	1	2	6	2	11	258.664	165.192	690.86	17	23	98	3	11	50	-0.8502	0.9475	2.2693	4	4	14	4	9	34	2	1	4	5	2	9	0	0	0	2	0	1	1	0	0	0	0	2	0	0	0	0	0
C(C=NCl)(=O)C=NC(=S(=O)(=O))C(F)(F)(F)	C(C(=O)C=C(N)C=CC=CC=C)	C[C@H]1C[C@H]2[C@@H]3C[C@H](F)C4=CC(=O)C=C[C@]4(C)[C@@]3(F)[C@@H](O)C[C@]2(C)[C@@]1(O)C(=O)CCl	0	1	2	4	2	4	262.596	163.22	428.903	17	25	56	2	13	27	0.4222	1.7164	3.0902	2	6	7	5	10	22	2	1	0	3	1	4	3	0	2	1	0	0	1	0	1	0	0	1	0	0	3	0	0
C(S)N1S(C2N(=C=CC2=C=C1))	C(C)C=CC=C(C1=C(C=CC=C1))	C[C@H](O)[C@@H](O)[C@@H]1CNc2nc(N)[nH]c(=O)c2N1	1	0	6	4	0	7	182.273	158.244	241.251	17	26	32	6	14	15	1.4421	3.666	-1.7002	2	4	6	7	12	9	2	0	5	0	0	3	0	0	0	2	0	0	0	0	0	1	0	0	1	1	2	0	0
C(C=1C(=CN=N(N=NC1C(F)(F)(F))))	C(CO)N1C(=CC=CC=C1OC)	O=C(O)CCCC[C@@H]1SC[C@@H]2N=C(O)N[C@H]12	0	1	3	4	3	6	190.128	167.208	244.316	18	25	32	5	13	16	3.1694	0.852	1.0012	1	5	5	6	9	10	4	1	2	0	2	3	3	0	0	0	0	1	0	0	0	0	0	2	0	0	0	0	1
C(F)=C=N(C1(=N(CN=NCSC1)))	C(OS(=O)(=O)Cl)NC=C1C(=CN=CN=C1)	CCC(=O)N(c1ccccc1)C1CCN(CCc2ccccc2)CC1	0	1	0	5	6	2	186.215	249.679	336.479	19	23	53	7	8	28	1.6518	0.544	4.1367	0	4	7	6	7	22	4	3	2	0	3	1	1	0	0	1	1	0	0	1	0	0	0	0	0	0	3	0	1
C(C1C(=NC=C1Cl)S)NS(=O)C(F)(F)(F)	C(CC(=O)N1N(=CC=CC=C1))	Cc1c(O)c(=O)ccn1C	2	0	1	3	2	3	278.708	150.181	139.154	21	21	19	6	10	9	1.7978	1.2943	0.39932	3	2	3	6	8	7	2	2	1	1	1	2	3	0	0	2	0	0	1	0	0	1	0	0	0	0	1	0	1
C(NC1N(=C=CCC=C1F))=C	C(C=C(OC1=C(N=C(N1C(=O)))))	CC(=O)O[C@H]1C[C@@H]2CC[C@@H]3[C@H](CC[C@@]4(C)[C@H]3C[C@H]([N+]3(C)CCCCC3)[C@@H]4OC(C)=O)[C@@]2(C)C[C@@H]1N1CCCCC1	1	0	0	2	4	5	152.172	152.153	557.84	20	19	97	9	8	57	1.5286	0.8338	5.9659	2	3	9	8	7	34	2	2	2	0	2	4	1	0	0	0	0	0	0	0	0	0	1	1	0	0	5	1	0
C(C=NC=S)1N(=C=C=NN1S(=O))	C(C1C(=CC=C1C2=N(NC(C(F)(F)(F))C2)))	CNCCCC1c2ccccc2C=Cc2ccccc21	1	1	1	4	2	1	200.248	216.206	263.384	16	26	41	4	11	21	-0.673	2.3989	4.3019	2	2	5	5	10	19	4	2	1	1	0	0	0	3	0	2	0	0	0	0	0	0	2	0	1	0	2	0	0
C(C=1N(=C=NC(F)=CSC1S(=O)))	C(C(N1C(=C2C(=CC=CC=C2C(C1)))))	C=C(c1ccc(C(=O)O)cc1)c1cc2c(cc1C)C(C)(C)CCC2(C)C	1	0	1	4	1	2	204.251	173.259	348.486	17	28	54	5	15	28	1.8098	2.6483	6.10372	2	2	8	6	12	24	2	1	0	1	0	2	1	0	0	2	0	0	0	0	0	0	0	0	0	1	3	0	1
C(CC=C=S)=1(S(N=CNSC1))	C(CN1C(=CC=CC1=CN=NN=C))	CCOC(=O)[C@H](CCc1ccccc1)N[C@@H](C)C(=O)N1CCC[C@H]1C(=O)O	1	0	2	4	3	6	202.329	176.223	376.453	17	25	55	6	12	28	2.3544	2.301	1.6046	2	4	11	6	9	20	2	4	2	0	0	5	0	0	0	3	0	0	0	0	0	0	0	1	0	1	1	1	0
C(F)=1S(C2(N=NSN=C=C2S)CSC1)	C(CO)=CC=CC=CC=CN=C(Cl)	CCCC(=O)OCOC(=O)C1=C(C)NC(C)=C(C(=O)OC)[C@@H]1c1cccc(Cl)c1Cl	1	1	1	7	2	7	265.385	197.665	456.322	18	25	53	4	12	23	3.4435	2.4281	4.2452	1	6	11	6	10	21	3	1	1	0	1	6	1	0	0	4	0	0	0	1	2	0	0	0	1	0	2	1	0
C(ON=S(=O)(=O))1(=NS(N=CC=NN1))	C(C(=S)N(C1=C(C=CC1=C)))	Fc1ccc([C@@H]2CCNC[C@H]2COc2ccc3c(c2)OCO3)cc1	1	1	1	8	1	4	221.223	151.234	329.371	16	19	44	3	9	20	-0.2579	1.9332	3.3265	2	2	4	3	8	19	5	1	1	3	0	3	0	0	1	2	1	0	0	0	0	0	1	1	0	0	3	0	0
C(CN1N(SN2N(=CN=C2SN1)))	C(CCCC1C(=NN=C1)C=CC=C)	O=C(CCCc1ccccc1)OCC(COC(=O)CCCc1ccccc1)OC(=O)CCCc1ccccc1	2	0	0	8	2	6	204.284	176.263	530.661	20	29	77	8	16	38	0.0412	2.9754	6.0533	2	6	17	4	11	33	6	2	0	0	0	6	0	0	0	2	0	0	0	0	0	1	1	0	0	0	3	1	0
C(CCN=O)=1N(=NN=NSC1(N))	C(C=CC=CN=C(C)C(=O)C=C)	Clc1ccc2c(c1)C(N1CCNCC1)=Nc1ccccc1O2	1	0	1	8	2	4	186.2	163.22	313.788	18	25	38	6	13	16	1.7519	2.2922	3.4292	4	6	0	4	10	17	6	1	3	1	1	1	0	0	0	1	0	0	0	0	1	0	0	0	0	0	3	1	0
C(F)=CN=NSCC=C=NC(F)(F)(F)	C(C1=C(CN(C2=N(N=CN=C21))))	C/C=C/C1=C(C(=O)O)N2C(=O)[C@@H](NC(=O)[C@H](N)c3ccc(O)cc3)[C@H]2SC1	0	1	4	4	4	7	227.186	148.169	389.433	19	19	46	5	8	19	3.2732	0.7004	0.7067	4	1	8	6	7	18	3	4	3	0	0	5	4	0	0	1	0	1	0	0	0	0	0	0	0	2	2	0	0
C(C(CN=NS(=O))=O)=1C(N=CC1)	C(CC1(CCN2C(=CN=CN=C2)C1))	CCCCN(CCCC)C[C@@H](O)c1cc(Cl)cc2c1-c1ccc(Cl)cc1/C2=C/c1ccc(Cl)cc1	1	0	1	4	3	2	185.208	177.251	528.951	19	28	67	7	15	32	-0.1212	2.02	9.1517	4	2	13	6	10	30	3	3	1	2	0	1	0	0	0	1	0	0	0	0	3	1	0	1	0	1	3	0	1
C(OC=C=S)1C(=N(N(C=S(=O))S1))	C(C=O)SC1=C(C(=O)C(=O)N1)	COc1ccccc1Oc1c(NS(=O)(=O)c2ccc(C(C)(C)C)cc2)nc(-c2ncccn2)nc1OCCO	0	1	2	5	4	10	220.3	171.177	551.625	16	16	68	4	5	29	0.3637	-0.5412	4.2039	2	3	12	5	6	27	2	1	5	2	3	6	0	0	0	3	1	1	0	0	0	1	1	0	0	0	4	0	0
C(COS(=O)(=O)Cl)1=C(=C=CN=NS1)	C(CO)=CN=NC=CC=CC(=O)	COc1c(C)c2c(c(O)c1C/C=C(\C)CCC(=O)OCCN1CCOCC1)C(=O)OC2	0	1	1	6	4	8	238.677	166.18	433.501	16	22	62	3	10	31	1.7522	1.2134	2.52402	3	6	13	5	8	23	2	2	1	3	2	7	0	0	0	2	0	0	1	0	0	0	0	1	0	0	2	1	0
C(ON1N(N2N(=N(C=C2NN1))))	C(C(=O)O)C1=C(C(=O)C=CC1)	CO[C@H]1O[C@@H]2O[C@@]3(C)CC[C@H]4[C@H](C)CC[C@@H]([C@H]1C)[C@]42OO3	3	1	0	5	3	5	157.137	152.149	298.379	18	19	47	7	8	26	-1.3021	0.9165	2.8408	2	2	5	3	8	16	7	0	0	1	3	5	0	0	0	0	0	0	0	0	0	1	0	0	1	1	3	0	0
C(C=C=N)=1S(C(=S(=O))SC1(C(F)(F)(F)))	C(C1=C(C(=CC=C1OC2=C(CCC2))))	CC1=C(CC(=O)O)c2cc(F)ccc2/C1=C\c1ccc([S@@](C)=O)cc1	1	0	1	4	1	3	257.283	174.243	356.418	16	27	42	2	14	17	2.83506	3.44162	4.3655	1	3	6	6	12	20	1	0	0	1	1	3	3	0	1	3	0	1	0	0	0	1	1	1	0	1	2	0	0
C(OC(Cl)1N(=NN=N(C=C1S(=O))))	C(CO)C(=O)NC1=C(N=CN=C1)	O=C(O)[C@H](O)[C@@H](O)[C@H](O)[C@H](O)CO	1	2	6	6	4	7	208.63	167.168	196.155	17	21	25	5	9	12	1.1451	-0.2025	-3.4931	3	4	10	4	7	6	4	3	0	2	2	7	0	0	0	1	0	0	1	0	0	0	0	0	0	1	0	1	0
C(C1=N(S(C=2(SNC=C=NC2N1))))	C(C=C(CCN1C(=NN=C1S(=O))))	CCN(CC)CCOC(=O)C1(C2CCCCC2)CCCCC1	2	1	0	6	4	3	198.276	185.252	309.494	18	23	57	6	11	35	1.2176	0.5485	4.4022	1	5	9	6	7	19	4	3	1	0	1	2	0	0	0	2	1	0	0	0	0	0	1	0	1	0	2	1	0
C(C=S(=O))N=C1S(NC=NNC1=O)	C(CN1C(=NN=N1)C=CC=C(C))	C=C1/C(=C\C=C2/CCC[C@@]3(C)[C@H]2CC[C@@H]3[C@H](C)/C=C/[C@@H](O)C2CC2)C[C@@H](O)C[C@@H]1O	2	0	3	6	4	3	218.263	164.212	412.614	19	24	70	6	12	40	-1.289	1.2823	5.0906	2	5	10	5	8	27	4	4	0	2	0	3	0	0	0	2	0	0	0	0	0	0	1	1	0	0	2	1	0
C(C1=C(SCN=NC1=C=S(=O))Cl)	C(OC(F)(F)(F))(=CC=CC=CC=C(C(=O)))	CC(C)c1nc(CN(C)C(=O)N[C@@H](CCN2CCOCC2)C(=O)N[C@H](CC[C@H](Cc2ccccc2)NC(=O)OCc2cncs2)Cc2ccccc2)cs1	0	0	3	4	2	10	220.706	218.174	776.042	17	24	107	5	9	53	2.1112	2.904	6.0007	1	5	22	6	10	40	2	0	7	1	2	5	0	3	0	2	0	2	1	0	0	0	0	2	0	0	3	1	0
C(SNS)=1S(C=NC2N(=NN=C2C1))	C(CN1C(=C(F)C=C1)C=C(C))	CC(C)c1c(C(=O)Nc2ccccc2)c(-c2ccccc2)c(-c2ccc(F)cc2)n1CC[C@H](O)C[C@H](O)CC(=O)O	2	0	4	8	1	6	231.331	153.2	558.65	18	23	76	5	12	35	1.8334	2.6802	6.3136	3	4	16	5	9	33	5	1	2	0	0	5	0	1	1	3	0	0	0	0	0	1	1	1	0	0	3	1	0
C(C=COC(F)(F)(F))1C(=N(N=NN=C1))	C(CN1C(=C(C)C=CC=C1N(C)))	O=C1CCc2ccc(OCCCCN3CCN(c4cccc(Cl)c4Cl)CC3)cc2N1	0	1	1	5	2	4	206.127	164.252	448.394	19	28	57	5	16	27	2.0901	1.8427	4.8593	2	5	7	6	10	23	4	2	3	1	0	2	3	0	0	0	0	0	0	0	2	0	0	0	0	0	4	1	1
C(CSCl)1=C(=NC2N(=NNN=C2N1))	C(C(=O)N1C(=CC=C1N(N2N(NNN2))))	COc1cc(/C(O)=N/S(=O)(=O)c2ccccc2C)ccc1Cc1cn(C)c2ccc(NC(=O)OC3CCCC3)cc12	2	5	2	7	4	7	216.657	197.202	575.687	18	25	74	5	11	33	0.6402	0.2617	6.27072	2	3	11	5	6	31	6	7	3	0	1	6	0	0	0	1	0	1	1	0	0	0	2	2	2	0	3	0	0
C(C(=N)C=S(=O))=1(SCS(N=CC1))	C(C=CC=CC=C(OC(=O)C=C))	Nc1ccn([C@@H]2O[C@H](CO)[C@@H](O)C2(F)F)c(=O)n1	1	0	3	5	2	7	218.328	164.204	263.2	18	24	29	6	12	11	1.32857	2.3616	-1.2886	2	5	5	6	10	9	2	0	3	1	2	4	0	0	2	3	0	0	0	0	0	0	0	1	0	0	1	1	0
C(F)1=C(=NC=2(NCN=C(=NC2N1)))	C(C=N)N=C1C(=NN(CC(=O)1))	CCCCNc1cc(C(=O)O)cc(S(N)(=O)=O)c1Oc1ccccc1	2	2	3	5	5	6	165.131	152.157	364.423	16	19	45	4	8	20	-0.0686	-0.76493	3.0365	0	2	10	6	6	17	5	4	2	0	1	5	1	0	0	0	0	1	0	0	0	0	0	0	1	1	2	1	0
C(F)=C1N(=C=C=C(CC(F)(F)(F))SC1)	C(C)OC1=C(C=CC=C1)C(F)	CSc1ccc2c(c1)N(CC[C@H]1CCCCN1C)c1ccccc1S2	0	0	0	2	1	4	223.194	154.184	370.587	19	22	51	5	11	26	3.2052	2.5548	5.8856	1	4	6	8	9	21	1	0	2	0	1	0	4	1	0	1	0	2	0	0	0	0	0	0	0	1	4	1	0
C(S)1=N(N=CN=C(S(=O)1)OC=S(=O)(=O))	C(C=CC=C(Cl)C=CC=CC=C(Cl))	O=[P@]1(NCCCl)OCCCN1CCCl	1	0	1	8	0	2	253.286	215.123	261.089	17	25	29	3	12	15	-1.0108	4.5501	1.884	0	5	5	4	11	7	3	0	2	4	0	2	0	0	0	3	0	0	0	2	2	0	0	0	0	0	1	1	0
C(CC=S)=1N(N=C(C(F)(F)(F))N=NC1)	C(C(=O)SC1=C(C=C(N)N=C1))	C[C@H]1O[C@@H](O[C@H]2[C@@H](O)C[C@H](O[C@H]3[C@@H](O)C[C@H](O[C@H]4CC[C@]5(C)[C@H]6C[C@@H](O)[C@]7(C)[C@@H](C8=CC(=O)OC8)CC[C@]7(O)[C@@H]6CC[C@@H]5C4)O[C@@H]3C)O[C@@H]2C)C[C@H](O)[C@@H]1O	1	1	6	5	4	14	222.195	168.221	780.949	19	19	119	5	8	64	2.1488	1.3024	2.2181	2	3	18	6	7	41	4	2	0	0	1	14	3	0	0	1	1	0	0	0	0	0	0	2	0	1	6	1	0
C(OC(N=O)=N(N(NC=C=O)))	C(CN1C(=CC=C1CCC(=O)N))	COC(=O)N[C@H](C(=O)N1CCC[C@H]1C(=O)Nc1ccc([C@@H]2CC[C@@H](c3ccc(NC(=O)[C@@H]4CCCN4C(=O)[C@@H](NC(=O)OC)C(C)C)cc3)N2c2ccc(C(C)(C)C)cc2)cc1)C(C)C	2	1	4	6	2	9	158.117	166.224	894.127	17	26	132	6	14	67	-0.8903	0.9259	7.6871	4	5	19	4	9	50	4	2	7	3	1	8	0	0	0	0	0	0	0	0	0	0	1	3	0	0	3	0	0
C(CCl)1S(C=C=NN=C1OC=O)	C(C=CSC(=C1N(=NN=C(F)1)))	C[C@@H]1C[C@H]2[C@@H]3C[C@H](F)C4=CC(=O)C=C[C@]4(C)[C@@]3(Cl)[C@@H](O)C[C@]2(C)[C@H]1C(=O)CO	0	0	2	5	4	4	204.638	171.2	410.913	17	17	56	5	6	28	1.0105	2.8434	2.9981	1	3	7	6	6	22	2	3	0	2	0	4	0	1	1	1	1	0	1	0	1	0	1	1	0	0	3	1	0
C(OCOC=S)1=C(=NCN=CC1)	C(C1=C(N=CN=C1)C(=O)O)	COc1ccc2nc([S@@](=O)Cc3ncc(C)c(OC)c3C)[nH]c2c1	0	1	1	5	4	5	184.22	138.126	345.424	20	16	43	8	6	19	0.9199	0.48322	2.89974	3	2	9	7	6	17	2	2	3	2	2	3	0	0	0	1	0	1	0	0	0	0	0	1	0	1	2	1	0
C(C(F)(C1C(=N(C=C1S(=O)(C(F)(F)(F))))))	C(C=C(O)C(=O)C=CC=CN=C)	O[C@@H](c1cc(C(F)(F)F)nc2c(C(F)(F)F)cccc12)[C@H]1CCCCN1	0	1	2	2	3	3	229.198	165.192	378.316	21	23	42	7	11	16	2.1549	1.7878	4.4479	3	6	3	7	9	17	1	1	2	1	2	1	4	0	6	1	0	0	0	0	0	1	0	0	0	0	3	0	0
C(CNON1C(=NN=C1)S(=O)S(=O)(=O)Cl)F	C(C)C1=C(C2=C(C=CC=C2)CC1)	Cc1cccc(N(C)C(=S)Oc2ccc3ccccc3c2)c1	1	0	0	8	0	2	292.701	158.244	307.418	22	26	39	6	14	17	-1.228	3.4262	4.94832	6	2	4	4	12	19	4	0	1	4	0	1	1	0	0	2	0	1	1	0	0	1	0	0	0	2	3	0	0
C(N1C(=CN=N1)C2N(=CSN2))	C(CC(NC(=O)N1C(=CC=C1)))	CN(C)C(=O)N[C@@H]1CC[C@H](CCN2CCN(c3cccc(Cl)c3Cl)CC2)CC1	1	1	1	6	2	3	169.213	152.197	427.42	18	23	60	7	12	32	0.0934	1.4558	4.3355	2	3	7	5	8	21	5	2	4	0	1	1	0	0	0	1	0	0	0	0	2	2	1	0	0	0	3	0	0
C(C=1N(N=NN=NN1)Cl)=2N(SCNSN2)	C(C1=C(CN2C(=CC=C2)C=C1))	CCOC(=O)O[C@]1(C(=O)COC(=O)CC)CC[C@H]2[C@@H]3CCC4=CC(=O)C=C[C@]4(C)[C@H]3[C@@H](O)C[C@@]21C	2	0	1	11	1	8	265.715	145.205	488.577	19	22	71	4	11	36	1.2639	2.4612	3.6993	1	1	11	3	10	27	9	1	0	0	0	8	0	0	0	2	0	0	1	0	0	0	1	1	0	0	3	2	1
C(C=S(=O))=1S(C=C=C2C(=C=NCN2Cl)SN1)	C(CCN1C(=CC=CC=C1NC=N))	O=C(O)CCCO	0	2	2	6	2	3	289.794	177.251	104.105	20	28	15	4	15	8	1.7721	1.81997	-0.1565	1	4	4	8	10	4	3	3	0	1	0	3	0	0	0	3	0	0	1	0	0	0	0	0	1	0	0	0	1
C(CC(F)(F)(F))=1(S(C=C=C=NS(NSC1)))	C(C)=CC=CN=CN=CN=CN=C	CCCN[C@H](C)C(=O)Nc1c(C)csc1C(=O)OC	1	0	2	5	1	5	270.326	176.223	284.381	20	25	39	5	12	20	3.6665	1.8617	2.16972	1	3	10	7	9	13	2	4	2	0	0	3	3	0	0	3	0	1	0	0	0	0	0	1	0	0	0	0	0
C(CF)(=S)(C=C=C1C(=NNNSN1))	C(C1=N(CC2=C(C(=O)C=C2)C1))	CCN(CC)[C@@H](C)C(=O)c1ccccc1	3	0	0	6	2	2	218.282	147.177	205.301	20	20	34	7	9	19	0.6112	1.2865	2.5996	2	1	8	6	9	13	4	1	1	0	1	1	1	0	0	2	0	0	0	0	0	0	1	0	0	1	1	1	0
C(S)SC1=C(=NN=NN=C1S(=O)(=O)Cl)	C(O)C=C1C(=CC=CC=C1NC)	COc1ccccc1OC[C@@H](O)CO	1	2	2	8	2	4	270.748	163.22	198.218	17	25	28	3	13	14	1.4234	1.1344	0.4272	3	4	8	4	10	10	4	1	0	2	1	4	0	0	0	3	0	0	1	0	0	0	0	0	0	0	1	1	1
C(C=N(S(=O)))=1(S(C=N(C=CSC1)))	C(C1=C(CCN2C(=CN=C21)))	CNC(=O)c1cnn(-c2nc(N)c3ncn([C@@H]4O[C@H](CO)[C@@H](O)[C@H]4O)c3n2)c1	1	0	5	4	2	12	218.328	134.182	390.36	18	20	46	6	10	18	1.6082	1.6901	-2.4347	2	1	9	6	8	15	2	2	8	1	0	5	0	0	0	3	0	0	0	0	0	0	1	3	0	1	1	0	0
C(Cl)1=N(N=CN(=C=C1OS(=O)(=O)S(=O)(=O)))	C(C1=C(C(=O)N2C(=NN=C2)C1))	O=[N+]([O-])O[C@H]1CO[C@H]2[C@@H]1OC[C@H]2O[N+](=O)[O-]	1	0	0	8	4	8	271.663	149.153	236.136	17	18	24	2	7	8	-0.993	0.4207	-1.0622	3	1	4	4	7	6	3	3	2	5	1	8	0	0	0	2	0	0	1	0	0	0	1	2	0	1	0	1	0
C(N1S(CN=NC=N1))=CC=O	C(C)NC1=C(C=CC=C1S(=O)(Cl))	CC[C@H](C)C1(CC)C(=O)NC(=O)NC1=O	0	1	2	6	2	3	170.197	203.694	212.249	17	22	31	6	10	16	1.0158	2.3798	0.7949	2	4	6	5	8	10	4	1	2	1	1	3	0	0	0	1	1	0	0	1	0	0	0	0	0	1	1	1	0
C(N)N=NN1C(N=C=N1)=S(=O)(=O)	C(C(=O)C1=C(C(=O)C=C(C1)))	C=CCN1CC[C@]23c4c5ccc(O)c4O[C@H]2[C@@H](OCCOCCOCCOCCOCCOCCOCCOC)CC[C@@]3(O)[C@H]1C5	1	0	2	6	2	12	188.172	136.15	651.794	16	18	99	4	8	53	-1.3592	1.0308	1.8635	3	2	27	3	8	34	6	0	1	2	2	11	0	0	0	1	0	0	0	0	0	1	0	1	0	1	4	0	0
C(F)=1N(S(N(=NC=C2N(=NCSC2SN1))))	C(CN1C(=CC=C1)N(C(=O)))	Cc1cccc([C@H](C)c2cnc[nH]2)c1C	1	1	1	9	2	1	264.336	138.17	200.285	20	20	31	5	10	16	2.9027	1.0763	3.17834	0	3	5	5	7	13	6	2	2	0	1	0	1	0	0	3	0	0	0	0	0	0	1	1	1	0	1	0	0
C(CNO)1=C(S(N=C=CC1=O))	C(C)CC(=O)N1C(=CC=C1)	C[C@H](C(=O)O)c1cccc(Oc2ccccc2)c1	2	0	1	5	2	3	170.193	137.182	242.274	17	21	32	6	11	14	0.3059	1.9284	3.667	3	3	5	6	8	15	2	1	0	2	1	3	0	0	0	1	0	0	0	0	0	0	1	0	0	0	2	1	0
C(C=1O(C=C=C2C(=N(S(NSC21)))))	C(C=NC=CC=CC=CC=CC(=O))	Cc1cc2nc3c(=O)[nH]c(=O)nc-3n(C[C@H](O)[C@H](O)[C@H](O)CO)c2cc1C	1	0	5	4	2	9	198.272	175.231	376.369	18	26	47	6	13	20	0.7085	2.4583	-1.72356	1	6	11	7	11	17	2	1	4	1	1	6	0	0	0	2	0	0	0	0	0	0	0	0	1	0	3	1	0
C(F)N1(N=C=CSN=C1CC=S)	C(CO)=CN=C(O)C=CC(=O)	COc1c2occc2cc2ccc(=O)oc12	0	2	0	5	4	4	203.267	155.153	216.192	18	20	24	6	9	8	1.7639	0.204	2.5478	3	5	2	6	7	12	3	1	0	0	3	4	1	0	0	2	0	0	0	0	0	0	0	1	0	0	2	1	0
C(C(S(=O)(=O))=S)1=C(=C2N(=N(SNC2SC1)))	C(CN(C1=N(C=C(C=C1)C=C)))	CCN(CC)CCNC(=O)c1c(C)[nH]c(/C=C2\C(=O)Nc3ccc(F)cc32)c1C	2	1	3	8	2	3	279.393	148.209	398.482	20	23	56	5	12	27	1.0259	2.1564	3.33494	1	4	11	6	9	22	3	2	4	2	0	2	0	0	1	4	0	0	0	0	0	0	0	2	2	1	1	0	0
C(CN=NC=O)=N(C1=N(N=NCSC1))	C(C1=C(C(=O)CC1=CC=C(Cl)))	CC(C)(O/N=C(\C(=O)N[C@@H]1C(=O)N2C(C(=O)O)=C(C[n+]3ccccc3)CS[C@H]12)c1csc(N)n1)C(=O)O	0	0	4	7	1	12	212.238	168.623	547.595	22	20	60	8	9	23	1.1358	2.5844	0.0355	2	2	12	6	9	22	6	0	6	1	1	7	0	0	0	1	0	2	0	1	0	0	1	1	0	0	2	1	0
C(CS(=O)(=O))1=C(=CC=N(N=C1F))	C(C=CC=C1C(=CC=C1CCCC))	N[C@@H](CS)C(=O)O	1	0	3	4	0	4	188.183	174.287	121.161	17	31	14	5	18	7	0.0467	4.1753	-0.6719	2	6	4	6	13	3	2	0	1	2	0	2	1	0	0	1	0	1	0	0	0	0	1	0	0	0	0	1	0
C(OC(F)(F)(F))1N(=C=NCN(=NN1C=O))	C(C1=C(C=CC=N1)CCOC(N))	C=C1CC[C@H](O)C/C1=C/C=C1\CCC[C@@]2(C)[C@H]1CC[C@@H]2[C@H](C)CCCC(C)C	0	1	1	6	3	1	223.114	166.224	384.648	19	26	72	4	14	44	0.777	0.86532	7.619	1	6	11	5	9	27	5	2	0	2	1	1	3	0	0	0	0	0	0	0	0	0	0	1	0	1	2	0	0
C(SC=S(=O)(=O))1(=NCC=CCC1=S)	C(C=C1N(=C(C)C=C1NC(N)))	CC(C)C(=O)Nc1ccc([N+](=O)[O-])c(C(F)(F)F)c1	0	2	1	5	3	3	233.339	151.213	276.214	20	24	30	7	13	11	1.0867	0.7544	3.2081	0	5	5	7	8	11	1	3	2	2	0	3	0	0	3	3	0	0	0	0	0	0	1	0	0	0	1	1	0
C(OC(F)(F)(F))1=C(=NC2=C(=CNS(N2N1)))	C(C(=S)N(CC(=O)N=CC(=O)))	CN1CCN(C2=Nc3ccccc3Oc3ccc(Cl)cc32)CC1	2	1	0	6	3	4	236.178	172.209	327.815	18	19	41	3	8	18	0.9745	-0.2804	3.7714	1	4	1	6	6	18	4	2	3	1	2	1	3	0	0	1	1	0	0	0	1	0	0	0	2	0	3	0	0
C(CN=CF)1C(=NC=N1)SC(F)(F)(F)	C(C)C(=O)C=CN=C(OC(=O))	CN1CCN([C@H](c2ccccc2)c2ccc(Cl)cc2)CC1	0	0	0	4	4	2	227.186	155.153	300.833	19	20	42	5	9	21	2.0462	0.6805	3.6768	2	4	4	6	7	18	3	1	2	0	3	0	4	0	0	1	0	0	0	0	1	1	0	0	0	0	3	0	0
C(F)=1S(N(=CNN=N(NN(=NC1))))	C(C=O)N=CNC1=C(C=NC(=N1))	C=C[C@]1(C)C[C@@H](OC(=O)CS[C@H]2C[C@@H]3CC[C@H](C2)N3C)[C@]2(C)[C@H](C)CC[C@]3(CCC(=O)[C@H]32)[C@@H](C)[C@@H]1O	2	1	1	6	4	6	189.179	164.168	517.776	16	20	83	4	8	47	-0.2328	0.1157	5.2513	0	3	11	3	7	30	7	4	1	0	1	4	1	0	0	1	0	1	0	0	0	0	0	2	0	1	2	0	0
C(CCl)=1S(C=2N(=C=NS(CNC2NN1)))	C(C=NC=COC1=N(N=C(Cl)C1))	NNC(=O)c1ccncc1	2	0	2	7	4	3	247.736	185.614	137.142	20	20	17	6	8	7	1.3845	1.9194	-0.3149	1	3	2	6	7	6	5	3	3	0	1	1	0	0	0	2	0	0	1	1	0	0	1	0	1	0	1	0	0
C(C=C=S(=O)(=O))=1S(N=C2N(N=CNC2F)NN1)	C(CS)C(=O)N1C(=CC=C1F)	CC(O)(P(=O)(O)O)P(=O)(O)O	2	1	5	8	3	7	276.278	173.212	206.027	22	19	19	5	8	8	-0.5518	1.5873	-0.9922	1	3	8	6	7	2	6	1	0	2	1	7	1	1	0	2	1	0	0	0	0	0	1	0	1	0	0	1	0
C(C(=N)C(F)(F)(F))=C=NC(CO)=O	C(COC1C(=C(C(F)(F)(F))C=CC=C1O))	Cc1[nH]c2ccccc2c1CCNCc1ccc(/C=C/C(=O)NO)cc1	2	1	4	3	2	3	194.112	220.19	349.434	18	26	49	5	11	23	0.31327	2.8919	3.32722	3	4	9	6	10	21	2	0	3	2	2	2	3	3	0	0	0	0	0	0	0	0	0	1	0	0	2	0	1
C(NS(=O)(=O)Cl)1S(N=N(C=C=NC1=N))	C(C=O)=CC=CC=CC=C(O)C	N[C@@H](Cc1ccccc1)C(=O)O	2	1	2	6	2	3	253.696	164.204	165.192	18	24	23	4	12	11	0.66037	2.3157	0.641	2	6	4	4	10	9	5	0	1	2	2	2	0	0	0	2	0	0	1	0	0	0	0	0	0	0	1	0	0
C(CS(=O)S(=O)(=O)Cl)=C=NC1=N(NN=N1)	C(CN1C(=C(Cl)C=CC=C1)C)	CC(C)NC[C@@H](O)COc1ccc(CCOCC2CC2)cc1	1	0	2	7	1	4	269.695	169.655	307.434	19	23	51	4	12	29	-0.7106	2.8621	2.3934	4	3	14	4	9	18	5	1	1	3	0	3	0	0	0	2	0	0	1	1	0	1	0	0	0	0	1	0	1
C(C=C=S(=O)(=O))1(=C=CC=NN=N1)	C(C(=O)O)C1=C(C(=O)C=C1)	CCc1cc2c(cc1CC)CC(NC[C@H](O)c1ccc(O)c3[nH]c(=O)ccc13)C2	0	1	4	5	3	4	181.176	138.122	392.499	15	16	57	3	6	28	0.3134	0.5264	3.1489	1	2	10	6	7	24	3	0	2	2	3	3	0	0	0	1	0	0	0	0	0	0	1	1	0	0	3	1	0
C(CC(F)(F)(F))C1=C(=C=NN(=NSN1))	C(C)(C1=C(C(=O)N=CN=C1))	C=CC[N+]1([C@H]2C[C@H]3[C@@H]4CC[C@H]5C[C@H](O)[C@@H](N6CCOCC6)C[C@]5(C)[C@H]4CC[C@]3(C)[C@H]2OC(C)=O)CCCC1	1	0	1	5	3	5	222.195	136.154	529.786	19	18	91	5	8	53	2.5712	0.3992	4.4075	2	2	9	6	7	32	4	2	2	0	1	4	3	0	0	1	0	0	0	0	0	0	0	2	0	0	4	0	1
C(CC(F)(F)(F))=1(SC=NN=C=N(C1))	C(C=C(C)C)C1=C(N=CN=C1)	C[C@]12C[C@H](O)[C@@]3(F)[C@@H](CCC4=CC(=O)C=C[C@@]43C)[C@@H]1C[C@@H](O)[C@]2(O)C(=O)CO	0	0	4	4	2	6	207.18	148.209	394.439	17	23	55	4	12	27	2.6442	1.9853	0.6205	1	4	8	6	9	21	3	2	0	0	0	6	3	0	1	1	0	0	0	0	0	0	0	1	0	1	3	0	0
C(NON=C=S(=O)(=O))=1C(C=N(S(C1)))	C(C)C=CC=CC=NC=CC=CN=C	COc1ccc(CN(C(=O)[C@@H](N)Cc2c(C)cc(C(N)=O)cc2C)[C@@H](C)c2nc(-c3ccccc3)c[nH]2)cc1C(=O)O	1	0	4	7	2	7	219.247	188.274	569.662	18	30	77	5	16	35	0.1711	3.3076	4.15904	3	7	16	5	12	32	3	2	5	3	0	5	0	0	0	2	0	0	0	0	0	0	0	1	1	0	3	0	0
C(N=S(=O))=1N(=NSNN=N(C1C(F)(F)(F)))	C(C(=O)NC1=C(C=CC=C1C))	O[C@@](CCN1CCCCC1)(c1ccccc1)C1CCCCC1	1	1	1	7	1	2	258.21	149.193	301.474	16	22	53	1	11	31	0.8275	1.95342	4.3305	1	3	6	3	9	20	6	1	1	1	1	1	3	0	0	2	0	0	0	0	0	0	0	0	0	1	3	0	0
C(S)=1N(=C(F)(NSN=C=CNN1))	C(OC)C(=O)C1=C(C=CC=N1)	C#C[C@]1(O)CC[C@@H]2[C@@H]3CCC4=CC(=O)CC[C@@H]4[C@H]3CC[C@]21CC	3	0	1	7	3	2	205.243	151.165	312.453	16	20	51	4	9	28	0.4521	0.9107	3.8826	0	4	3	4	8	21	5	1	0	0	2	2	1	0	0	2	0	0	0	0	0	0	0	1	0	1	3	0	0
C(OCCl)OCC=1C(=C=NN=C1)	C(C1=C(C=C(Cl)C=C1)C=C)	NCCCC[C@H](N)C(=O)O	0	0	3	4	0	4	186.598	152.624	146.19	19	19	24	7	9	14	0.924	3.29142	-0.4727	5	2	7	7	9	6	2	0	2	2	0	2	0	0	0	0	0	0	1	1	0	0	0	0	1	1	0	0	0
C(S(=O)C(F)(F)(F))1(=CS(C2N(=CN(=C2(C1)))))	C(C1=C(N2C(=NN=C(Cl)C=C2C(C1))))	C=CC[C@@H]1/C=C(\C)C[C@H](C)C[C@H](OC)[C@H]2O[C@@](O)(C(=O)C(=O)N3CCCC[C@H]3C(=O)O[C@H](/C(C)=C/[C@@H]3CC[C@@H](O)[C@H](OC)C3)[C@H](C)[C@@H](O)CC1=O)[C@H](C)C[C@@H]2OC	0	0	3	4	3	12	254.258	195.653	804.031	20	23	126	5	10	69	2.0422	2.4641	4.639	1	1	18	7	9	44	2	3	1	1	0	12	3	0	0	2	0	0	0	1	0	1	0	0	1	1	3	0	1
C(S(=O)(S(=O)(=O)C(F)(F)(F)))1(=C=NN=NC=N1)	C(C=CC=CN=C(Cl)C=CC(=O))	O=C(O)[C@@H]1C[C@H](O)CN1	0	0	3	7	2	4	274.205	183.638	131.131	17	22	18	1	10	9	0.5049	2.4686	-1.2062	2	5	2	4	9	5	4	1	1	3	1	3	3	0	0	2	0	0	0	1	0	0	0	1	0	0	0	1	0
C(C=1(C=CSN=C2N(=C=NNNC2C1)))	C(C(=C1C(=C(O)C=CC=C1)))	C[C@H](CS)C(=O)N1CCC[C@H]1C(=O)O	2	1	2	6	1	4	207.262	134.178	217.29	23	20	29	9	10	15	1.072	2.5006	0.6279	1	2	5	8	9	9	5	0	1	0	1	3	0	0	0	1	0	1	0	0	0	0	0	1	0	0	0	1	1
C(C=NS(=O)(=O)(Cl))(=N(C=1O(N=CSNN1)))	C(C=CC=CC=CN=CC=CC=C(N))	O=[N+]([O-])c1cc([N+](=O)[O-])c(O)c([N+](=O)[O-])c1	1	1	1	7	2	7	269.695	188.274	229.104	19	30	19	4	16	3	0.8403	2.7318	1.1168	3	7	4	4	12	6	5	2	3	3	0	7	0	0	0	2	0	0	1	0	0	0	0	0	0	0	1	1	0
C(OCl)=1C(CN=CN=N(NN=NC1))	C(C=CC=CC=CN=CC=CC=C(N))	Cc1cccc(C)c1NC(=O)[C@H]1CCCCN1C	1	1	1	7	2	2	202.605	188.274	246.354	20	30	40	7	16	22	1.7542	2.7318	2.72624	1	7	5	5	12	15	6	2	2	1	0	1	0	0	0	0	0	0	1	0	0	0	0	0	0	0	2	0	0
C(ON=NS(=O))1(=CSC(=NN=C1))	C(CO)OC(=C1C(=CC=C1))	c1ccc2c(CC3=NCCN3)cccc2c1	1	1	1	6	2	2	204.236	138.166	210.28	16	20	30	4	10	14	0.8328	1.0052	2.384	3	4	2	4	8	14	4	0	2	2	2	0	0	0	0	2	0	0	0	0	0	0	1	1	0	0	2	1	0
C(C)=1(C=C=NS(N=C=NSNC1))	C(C=CC(=O)NC1=C(C=CC=C1))	COc1c(OCCCN2CCOCC2)ccc2c1N=C(/N=C(\O)c1cnc(N)nc1)N1CCN=C21	1	1	2	6	1	12	198.276	161.204	480.529	18	23	63	6	11	28	2.0196	2.2012	1.2366	1	3	9	6	10	23	4	1	8	0	1	4	0	0	0	2	0	0	0	0	0	0	0	1	0	1	4	0	0
C(SC)=1C(=N(N=CNN(=NSC1)))	C(CO)=CN=C1C(=NN=N1)C	CCCCC(=O)OCC(=O)[C@]1(O)Cc2c(O)c3c(c(O)c2[C@@H](O[C@H]2C[C@H](NC(=O)C(F)(F)F)[C@@H](O)[C@@H](C)O2)C1)C(=O)c1c(OC)cccc1C3=O	1	1	5	7	4	13	201.28	152.157	723.65	19	19	87	7	8	36	1.8235	0.7326	2.4622	2	4	17	5	6	34	5	4	1	0	1	13	0	0	3	2	0	0	0	0	0	0	1	0	0	0	5	0	0
C(CC=S)=1N(N(O)S(C=C=NC1))	C(C1=N(SNC1=CC=CN=CN=C))	N[C@@H](C(=O)N[C@@H]1C(=O)N2C(C(=O)O)=C(Cl)CS[C@H]12)c1ccccc1	2	1	3	6	4	6	201.276	194.263	367.814	19	23	38	7	10	14	1.2586	1.7402	0.6213	3	3	5	6	8	15	3	4	3	1	0	4	0	0	0	2	1	1	0	0	1	0	1	0	0	0	2	0	0
C(C=1S(N=C=C=C=C1))CC	C(C1=C(C=CC=C1)C2=C(NCCN2))	N[C@H]1C[C@@H]1c1ccccc1	0	2	1	2	2	1	149.218	174.247	133.194	17	27	21	7	14	11	2.4672	1.48622	1.5012	3	2	2	8	11	9	1	2	1	0	0	0	0	0	0	1	0	0	0	0	0	0	0	0	0	2	1	1	0
C(Cl)=CC=1(N=CS(C2=C(=CNSCN2C1)))	C(CN)CC1=N(SN2N(=CN=C2N1))	CN(C)CCCN1c2ccccc2CCc2ccccc21	1	2	0	5	7	2	257.771	198.255	280.415	23	23	45	8	10	24	2.8203	0.2523	3.875	1	4	6	9	6	19	3	6	2	0	0	0	0	0	0	2	1	0	1	0	0	0	1	0	0	1	2	2	0
C(CNN1(NSC2(N=NN=C2O1)))	C(C1=C(N=C(Cl)C=C1CC2=C(CCN2)))	CC1(C)O[C@@H]2C[C@H]3[C@@H]4C[C@H](F)C5=CC(=O)C=C[C@]5(C)[C@@]4(F)[C@@H](O)C[C@]3(C)[C@]2(C(=O)CO)O1	2	1	2	8	2	6	188.216	208.692	452.494	20	27	62	8	13	30	0.0163	2.46312	2.3668	3	3	8	4	11	24	6	2	0	1	0	6	0	0	2	1	0	0	0	1	0	1	1	2	1	1	3	0	0
C(OCC=NCl)=1C(SC(=C=O)N1)	C(C)C=CC=CC=CC=CN=CN=C	CC(C)c1nc(N(C)S(C)(=O)=O)nc(-c2ccc(F)cc2)c1/C=C/[C@@H](O)C[C@@H](O)CC(=O)O	0	0	3	5	1	8	204.638	188.274	481.546	17	30	61	5	16	28	1.0459	3.3076	2.4017	2	6	16	6	12	22	2	2	3	2	0	6	0	0	1	1	0	1	1	0	0	1	0	0	0	0	2	0	0
C(O)=1N(S(N=C=C=C=CSNNSNC1))	C(C=CC1=C(C2=C(C=CC2=CC1)))	CN(C)[C@@H]1C(O)=C(C(N)=O)C(=O)[C@@]2(O)C(O)=C3C(=O)c4c(O)cccc4[C@@](C)(O)[C@H]3C[C@@H]12	5	0	6	9	0	9	261.357	156.228	444.44	22	24	56	7	12	24	0.8985	3.3152	-0.2144	1	2	10	6	12	22	5	0	2	1	0	8	0	0	0	3	0	0	0	0	0	0	1	0	0	1	4	0	0
C(C=C1N(N=C=CC(Cl)C1=S(=O)(=O)))	C(C=C1C(=C2S(C3C(=CN=C3CN2C(C1)))))	CC(C)(C(=O)O)c1ccc([C@@H](O)CCCN2CCC(C(O)(c3ccccc3)c3ccccc3)CC2)cc1	1	0	3	4	3	5	218.665	218.325	501.667	20	29	76	7	14	39	0.2932	2.5635	5.5105	1	1	14	7	12	32	2	2	1	2	0	4	0	0	0	1	1	0	1	0	0	0	1	0	0	2	4	1	0
C(CCl)=CN1N(=C(Cl)SN=C=C1)	C(C1=C(C=CC=C1C(F)(F)(F))C=C)	CC/C(=C(\c1ccccc1)c1ccc(OCCN(C)C)cc1)c1ccccc1	0	0	0	4	0	2	222.1	186.176	371.524	17	22	57	5	9	29	2.3959	3.65682	5.9961	2	2	11	6	10	26	3	0	1	0	0	1	0	3	0	1	0	0	2	0	0	0	0	0	0	1	3	1	0
C(C=1N(=NSN2N(=C=NN(OC21))))	C(CN1C(=NN=N1)C(=O)NC)	COc1ccc(C[C@@H]2c3cc(OC)c(OC)cc3CC[N+]2(C)CCC(=O)OCCCCCOC(=O)CC[N+]2(C)CCc3cc(OC)c(OC)cc3[C@H]2Cc2ccc(OC)c(OC)c2)cc1OC	1	1	0	8	5	12	184.184	155.161	929.161	16	20	139	4	9	72	1.0451	-0.9474	8.0655	1	4	34	4	5	53	6	5	2	1	1	12	0	0	0	1	0	0	0	0	0	0	1	0	1	0	6	1	0
C(=S(=O))=C1C(=NC=NN1S(=O)(=O)C(F)(F)(F))S	C(C1=N(NNS1))2C(=CC=C2)	CN1CCC[C@@H]1c1cccnc1	1	2	0	6	4	2	305.284	153.21	162.236	19	17	26	2	7	14	-0.0788	0.7981	1.8483	1	1	2	5	6	10	3	3	2	3	0	0	3	0	0	3	1	0	0	0	0	0	2	1	1	0	1	0	0
C(C=S)1=N(SN=C2S(N=CCNC21))	C(CN(C1=C(C(C)=CC=C1O)))	C[C@@H](C(=O)O)c1ccc(-c2ccccc2)c(F)c1	1	2	1	7	2	2	230.343	151.209	244.265	19	24	31	6	13	13	1.0932	2.13242	3.6808	1	5	4	6	9	15	4	1	0	0	1	2	0	0	1	3	0	0	0	0	0	0	0	0	1	1	2	1	0
C(C=C=S(=O)(=O))N1S(NC=C=NS1)	C(C1C(=NNC(=O)C1=CN=C))	CC(C)[N@+]1(C)[C@H]2CC[C@@H]1C[C@H](OC(=O)[C@@H](CO)c1ccccc1)C2	1	1	1	7	3	3	235.315	151.169	332.464	18	20	54	5	9	30	0.0378	0.3226	2.8541	2	2	9	5	7	20	3	3	1	2	1	3	0	0	0	3	0	0	0	0	0	0	0	1	0	1	2	1	0
C(F)=CSC=C(NCl)C=1N(=NSN1)	C(C=COCC1=C(N2C(=NN=C2)CCC1))	OB(O)O	1	0	3	6	4	3	238.7	205.261	61.833	17	30	7	4	15	3	2.1488	2.0055	-2.0518	4	4	3	5	11	0	4	3	0	0	1	3	1	0	0	2	0	0	1	0	0	1	1	0	0	0	0	0	1
C(C(=O)C(F)(F)(F))=1S(NSN=C=N(SNSC1))	C(CN1C(=C(Cl)C=C1SC2=C(CNC2)))	Cc1[nH]c2ccccc2c1CCNCc1ccc(/C=C\C(=O)NO)cc1	2	1	4	9	3	3	320.368	228.748	349.434	20	27	49	3	13	23	2.7487	2.7406	3.32722	1	4	9	5	10	21	4	2	3	1	0	2	3	0	0	4	1	0	0	1	0	0	2	1	0	0	2	0	0
C(CF)C1(CCSC2N(=N(N=C21)))	C(C(=O)C=O)C=CC=CN=CN	CCC(=O)O[C@H](O[P@](=O)(CCCCc1ccccc1)CC(=O)N1C[C@H](C2CCCCC2)C[C@H]1C(=O)O)C(C)C	0	1	1	4	3	7	187.243	166.18	563.672	22	22	85	10	10	46	2.247	0.2014	6.1213	2	5	17	7	8	30	3	2	1	0	2	7	1	0	0	1	0	0	0	0	0	1	0	1	1	0	2	0	0
C(O(Cl))=1C(=N(CN=NN(=CSC1)))	C(C=C(Cl)C=CC=CC=NC(=O))	CCOC(=O)c1ncn2c1CN(C)C(=O)c1cc(F)ccc1-2	0	0	0	6	1	5	204.642	183.638	303.293	17	22	36	5	10	14	2.1688	2.4686	1.7737	1	4	4	5	9	15	4	1	3	1	1	3	0	0	1	1	0	0	1	1	0	0	0	1	0	0	1	0	0
C(F)C1=C(=NCN=N(C1=S(=O)(=O)))	C(C=CC1=N(C(=CN=C1)C=C))	COc1cc2nc(N3CCN(C(=O)[C@@H]4CCCO4)CC3)nc(N)c2cc1OC	0	0	1	4	2	8	189.171	146.193	387.44	16	21	53	4	10	25	-0.0157	2.1527	1.0568	1	3	7	5	9	19	3	2	5	2	0	4	1	0	0	1	0	0	0	0	0	0	0	1	0	1	3	1	0
C(F)=1N(NN=C=NC1S(=O)(=O)Cl)C=C	C(C1=C(C(=CC=C1)C2=C(CNCC2)))	COc1cc2nccc(Oc3ccc(NC(=O)C4(C(=O)Nc5ccc(F)cc5)CC4)cc3)c2cc1OC	1	1	2	6	1	6	238.631	173.259	501.514	18	28	61	4	15	24	0.7037	2.37172	5.5408	2	2	10	5	12	28	4	1	3	2	0	5	1	0	1	1	0	0	1	0	0	0	0	0	0	2	4	1	0
C(C)1(N2C(N=C=NN=NC2=S)SNS1)	C(C=CC=C1C(=CC=C(NC1=N)))	CCOCCn1c(N2CCCN(C)CC2)nc2ccccc21	1	2	0	7	1	5	246.346	160.22	302.422	20	24	48	6	12	26	1.6572	2.13927	2.2147	1	2	7	5	10	17	6	2	4	0	0	1	0	0	0	3	0	0	0	0	0	0	0	1	1	0	1	0	1
C(CC(=C=O)C=S(=O)(=O))ON=S(=O)(=O)	C(CO)=CC=CC=CC=CC=CC=C	CCCCCCCCCc1ccc(OCCOCCOCCOCCOCCOCCOCCOCCOCCO)cc1	0	1	1	7	1	10	239.23	188.27	616.833	19	30	103	5	16	60	-1.1899	2.9457	4.4836	5	7	37	5	13	33	1	0	0	6	1	10	0	0	0	2	0	0	0	0	0	0	0	0	0	0	1	0	0
C(OCl)1=C(=C=CNC2=C(NSN21))	C(C1C(=NN=C1C(=O)C(Cl)))	S=c1[nH]cnc2nc[nH]c12	2	0	2	5	3	3	201.638	158.588	152.182	16	17	14	4	7	4	1.1364	0.8708	1.01549	1	3	0	6	6	5	3	2	4	1	1	0	0	0	0	1	0	1	1	1	0	1	1	1	0	0	1	1	0
C(NC1=C(CC=C=N1)Cl)=S(=O)(=O)	C(C=O)OC1C(=CC=C1Cl)SC	CC(C)c1cccc(C(C)C)c1NC(=O)CN(CC(=O)O)CC(=O)O	1	0	3	3	3	6	204.638	204.678	350.415	17	21	51	5	9	26	0.2523	1.9537	2.3431	1	5	13	6	8	18	2	0	2	2	2	5	0	0	0	1	1	0	1	1	0	0	1	0	1	0	1	0	0
C(CC=S(=O)(=O))=1N(=CNSN=N(S(N1)))	C(CN1C(=CN=C1)NC(=O)C)	Nc1nc2c(ncn2COC(CO)CO)c(=O)[nH]1	1	1	4	9	3	8	251.318	153.185	255.234	19	22	31	5	11	13	0.6664	0.8614	-1.9709	2	4	8	4	7	9	5	3	5	2	1	4	0	0	0	3	0	0	0	0	0	0	1	1	0	0	1	0	0
C(C(N=S(=O)(=O))F)=C1N(=C=C=CSN1)	C(CCCl)C=CN=C1C(=CC=C1)	COc1ccc(CCN(C)CCC[C@](C#N)(c2ccc(OC)c(OC)c2)C(C)C)cc1OC	1	0	0	6	1	6	233.249	181.666	454.611	18	24	71	4	12	38	0.776	3.0861	5.09308	2	4	20	6	10	27	3	1	2	2	0	4	1	0	0	2	0	0	0	1	0	0	1	0	0	0	2	1	0
C(S(=O)(=O)Cl)1=N(SN2(NN=C=C=NC2N1))	C(CN1C(=CC=CC=C1Cl)C=C)	C[C@@H](CCc1ccc(O)cc1)NCCc1ccc(O)c(O)c1	2	0	4	9	1	4	266.695	181.666	301.386	18	24	45	3	12	23	-1.0082	3.0282	2.9568	0	3	11	4	10	18	6	1	1	2	0	3	0	0	0	2	0	0	1	1	0	0	0	0	1	0	2	1	1
C(OCC(F)(F)(F))C1=N(N=C=C=N(S(N1)))	C(C(=O)NC(=O)CO)=CC=C	CC1(C)[C@H]2CC[C@@]1(CS(=O)(=O)O)C(=O)/C2=C/c1ccc(/C=C2/C(=O)[C@@]3(CS(=O)(=O)O)CC[C@H]2C3(C)C)cc1	1	2	2	6	3	8	238.194	155.153	562.706	20	20	72	5	9	34	0.9408	-0.6363	4.2396	3	4	12	6	7	28	4	1	0	1	3	8	3	0	0	1	0	2	0	0	0	0	0	4	0	0	1	0	0
C(S)=1(SN=C=NC=2N(=NNCSC2SNNSC1))	C(C=C1C(=CC=CC=C1C(=N)))	COc1ccc2c(O[C@@H]3C[C@H]4C(=O)N[C@]5(C(=O)NS(=O)(=O)C6CC6)C[C@H]5C=CCCCCN(C)C(=O)[C@@H]4C3)cc(-c3nc(C(C)C)cs3)nc2c1C	4	1	2	12	1	10	337.506	145.205	749.956	25	22	99	7	11	47	2.7291	2.63467	5.25412	1	2	13	6	10	38	7	1	5	0	0	7	0	0	0	5	0	2	0	0	0	0	0	2	0	0	2	1	1
C(F)1=C(=CC=NSC1=COS(=O)(S(=O)))	C(O)=CC=CC=C(N)C=CC(=O)	CC(=O)O[C@]1(C(C)=O)CC[C@H]2[C@@H]3CCC4=CC(=O)CCC4=C3[C@@H](c3ccc(N(C)C)cc3)C[C@@]21C	1	2	0	5	3	5	253.301	165.192	475.629	18	23	72	4	11	37	1.1095	1.212	5.543	3	6	9	6	9	30	1	1	1	3	2	4	1	0	0	3	0	0	0	0	0	0	0	1	0	0	4	1	0
C(C(Cl)=CC(F)(F)(F))=N(C=COC=O)	C(C(C(=O)NC(=O)O)=NN=N)	Nc1ncnc2[nH]cnc12	0	3	2	3	5	4	227.569	158.117	135.13	19	17	15	5	6	5	2.3864	0.18747	-0.0649	3	3	1	7	4	5	1	4	5	2	3	0	3	0	0	0	0	0	1	0	0	0	0	1	0	0	1	0	0
C(F)=1C(CN=C2C(SC=C=NC21))	C(C1=C(C2=C(C=CC=C2)CS1))	CC[C@H]1CCC[C@H](O[C@H]2CC[C@H](N(C)C)[C@@H](C)O2)[C@@H](C)C(=O)C2=C[C@H]3[C@@H]4C[C@H](O[C@@H]5O[C@@H](C)[C@H](OC)[C@@H](OC)[C@H]5OC)C[C@H]4C(C)=C[C@H]3[C@@H]2CC(=O)O1	0	0	0	3	1	11	182.223	162.257	745.995	19	21	120	7	10	67	1.9424	3.2942	5.8775	0	1	19	8	10	42	2	0	1	0	0	10	1	0	0	1	1	0	0	0	0	0	0	2	1	2	3	1	0
C(O(CC=NN=S(=O)))1=N(S(N=NCN1))	C(C(O)C(=O)O)=CC=CC(=O)	O=C1Nc2ccc(Cl)cc2C(c2ccccc2)=N[C@H]1O	1	2	2	8	4	3	234.266	156.137	286.718	20	19	31	6	8	11	0.3175	-0.2568	2.4479	3	5	2	4	7	15	6	0	2	2	4	2	0	0	0	2	0	0	0	0	1	0	0	0	0	0	2	1	0
C(F)=1C(=NCNN=N(SN=C=CN1))	C(COC1=C(C=CC=C1)C=CC)	Cc1ccc(/C(=C/CN2CCCC2)c2cccc(/C=C\C(=O)O)n2)cc1	1	0	1	7	1	4	200.202	162.232	348.446	18	26	50	5	14	24	1.0997	3.1184	4.01532	0	5	7	5	11	22	6	0	2	0	1	2	1	0	0	1	0	0	0	0	0	0	0	1	0	1	2	0	0
C(F)1=C(=CC2(=N(S(C(=NC(F)(F)(F))SNC2(S1)))))	C(COC1=N(S(C=C2C(=CN=C21))))	CN1[C@H]2C[C@H](OC(=O)[C@H](CO)c3ccccc3)C[C@@H]1[C@H]1O[C@@H]21	1	0	1	6	4	5	301.315	180.232	303.358	20	20	43	3	8	21	3.2417	2.0416	0.9181	0	3	6	7	8	17	3	2	1	0	1	4	4	0	0	3	1	0	0	0	0	0	1	1	1	1	2	1	0
C(C=NC=NS(=O))=1S(N=N(C1O))	C(C1=C(C(=O)C=CC1=C(O)))	Cc1ccccc1C(=O)Nc1ccc(C(=O)N2CCC[C@@H](O)c3cc(Cl)ccc32)c(C)c1	2	1	2	5	2	3	204.236	136.15	448.95	16	18	57	4	8	25	-0.4488	1.5135	5.68314	3	2	6	4	8	26	4	0	2	2	2	3	0	0	0	2	0	0	0	0	1	1	0	0	0	1	3	0	0
C(C=C=O)=CC=CS(=O)(=O)(C(F)(F)(F))	C(C1=N(C(=C2O(C=C(C=C2C1)))))	CCC[C@@H]1C[C@@H](C(=O)N[C@H]([C@H](C)Cl)[C@H]2O[C@H](SC)[C@H](O)[C@@H](O)[C@H]2O)N(C)C1	0	0	4	3	2	7	226.175	147.177	424.991	19	20	60	5	9	33	1.3787	2.1627	0.3895	3	1	14	7	9	18	0	1	2	3	1	5	3	0	0	1	0	1	0	0	1	0	0	1	0	2	1	0	0
C(CONN=CF)=C=CO(C=O)	C(C1=C(N2C(=NN=NC2=C(C1))))	CCc1nn(CCCN2CCN(c3cccc(Cl)c3)CC2)c(=O)n1CCOc1ccccc1	1	0	0	5	4	7	174.131	148.169	470.017	19	19	65	7	8	32	0.2622	1.8464	3.5519	5	1	11	6	7	25	2	4	5	3	0	2	1	0	0	0	0	0	0	0	1	0	0	1	0	2	3	0	0
C(CC=C1(N=C=NS1))=CC(F)(F)(F)	C(C=CC=CC=C(F)C=CC(=O))	NC[C@H]1O[C@H](O[C@@H]2[C@@H](N)C[C@@H](N)[C@H](O[C@H]3O[C@H](CO)[C@@H](O)[C@H](N)[C@H]3O)[C@H]2O)[C@H](N)C[C@@H]1O	0	0	10	3	1	14	206.192	166.195	467.52	18	23	69	5	11	37	3.1721	2.7272	-6.2958	2	5	16	7	10	18	2	0	5	0	1	9	3	1	0	1	0	0	0	0	0	1	0	0	0	0	3	0	0
C(C(F)(=C=S(=O)))=1N(=NNSNSC1)	C(C(N)=O)N1C(=C(OC(F)(F)(F))C=C1)	CCCCC(=O)N(Cc1ccc(-c2ccccc2-c2nn[nH]n2)cc1)[C@H](C(=O)O)C(C)C	2	1	2	7	3	6	238.294	208.139	435.528	16	21	61	3	7	29	1.0667	0.872	4.1617	1	3	13	4	7	24	4	2	5	1	2	3	1	3	0	3	0	0	0	0	0	0	1	1	0	0	2	0	0
C(C=S(=O))N=C=CON1S(N=CN1)	C(C=CC=CC1=C(C=CC=C1))	O=c1[nH]cc(F)c(=O)[nH]1	1	0	2	7	0	2	218.263	144.217	130.078	19	23	12	6	12	3	-0.4717	3.2759	-0.7977	4	3	0	5	11	4	4	0	2	2	0	2	0	0	1	2	0	0	0	0	0	1	0	0	0	1	1	0	0
C(C=1N(C(C(F)(F)(F))(=CN=C=C1)))	C(C1=N(S(C(=O)CC1=CC=C)))	C[C@@H](O)CN1CCN(CC(=O)O)CCN(CC(=O)O)CCN(CC(=O)O)CC1	1	0	4	2	3	11	174.125	167.233	404.464	17	20	60	5	9	32	1.7219	2.1382	-2.1574	1	2	10	7	8	17	2	1	4	0	1	7	3	0	0	0	1	0	0	0	0	0	0	0	0	1	0	1	0
C(NCl)=1C(=NC=2N(=N(SNC2C1)))	C(O)CC(=O)N=CN=CC(=O)	O=C(O)CC(O)(CC(=O)O)C(=O)O	2	1	4	6	3	7	201.642	156.141	192.123	16	19	21	4	8	8	2.7197	-0.8066	-1.2485	1	4	6	5	6	6	5	2	0	0	3	7	0	0	0	1	0	0	1	0	0	0	0	0	2	0	0	0	0
C(C=NC(F)(F)(F))1C(=NN=N1)CCl	C(C)=C1C(=C(OC1=C(C(=O))))	CC(C)NC[C@H](O)c1ccc(NS(C)(=O)=O)cc1	0	0	3	4	2	4	212.562	136.15	272.37	17	18	38	4	8	20	2.0062	0.0594	1.0895	2	2	10	5	8	12	4	0	2	0	2	3	3	0	0	0	0	1	1	0	0	1	1	0	0	0	1	0	0
C(C=S)1N(=C(F)C=C=C(C(F)(F)(F))N1)	C(CC(=O)NN1C(=NN=C1)N)	C[C@H](c1cc2ccccc2s1)N(O)C(N)=O	1	2	2	3	5	3	224.182	155.161	236.296	18	20	28	4	9	12	1.8847	-0.6596	2.7322	1	4	4	7	5	11	2	5	2	0	1	2	4	0	0	1	0	1	0	0	0	0	1	1	0	0	1	1	0
C(OCl)=1(N=NC(Cl)2C(=C=CCSC2(SN1)))	C(C1C(=C(F)C=CC1=CC(=O)))	OC[C@H]1O[C@@H](c2ccc(Cl)c(Cc3ccc(O[C@H]4CCOC4)cc3)c2)[C@H](O)[C@@H](O)[C@@H]1O	0	0	4	6	1	7	282.177	152.168	450.915	20	20	58	5	9	27	3.3461	2.171	1.6134	0	2	10	7	9	23	3	0	0	1	1	7	0	1	0	2	0	0	2	0	1	0	0	1	0	1	3	2	0
C(COC=1S(N(=NNN=NN=CN1)))	C(C=CC1=C(C(=O)C(=S)N1))	CCC1=C[C@@H]2CN(C1)Cc1c([nH]c3ccccc13)[C@@](C(=O)OC)(c1cc3c(cc1OC)N(C)[C@H]1[C@](O)(C(=O)OC)[C@H](OC(C)=O)[C@]4(CC)C=CCN5CC[C@]31[C@@H]54)C2	1	1	2	9	2	11	201.215	153.206	778.947	20	17	111	7	7	54	1.308	0.9461	4.7536	2	2	15	4	7	45	7	1	4	1	1	8	0	0	0	1	1	0	0	0	0	0	1	3	0	0	5	0	0
C(C1=C(S(N=NC=2C(=NS(NNC21)))))	C(C(=CC(=O)N1C(=NN=N1)))	C[C@@H](CN1c2ccccc2Sc2ccccc21)N(C)C	2	0	0	5	5	3	213.291	138.13	284.428	20	16	40	7	6	20	3.03	-0.1106	4.2394	1	2	6	6	5	17	5	4	2	0	1	0	0	0	0	2	0	1	0	0	0	0	1	0	0	0	3	2	0
C(O)=CONC=1(N=NC=CSC1)	C(C1=C(C=NC=N1)C(=O)O)	C[C@](O)(CS(=O)(=O)c1ccc(F)cc1)C(=O)Nc1ccc(C#N)c(C(F)(F)F)c1	2	1	2	6	4	5	185.208	138.126	430.379	19	16	43	7	6	14	2.0059	0.48322	2.87958	4	2	7	6	6	18	3	2	2	2	2	4	0	0	4	1	0	1	0	0	0	0	0	0	0	1	2	1	0
C(CNC=S(=O)(=O))=1S(C(C(F)(F)(F))=C=C=CSC1)	C(CNC(O)COC1=C(N=CN=C1))	Clc1ccc(CC[C@H](Cn2ccnc2)Sc2c(Cl)cccc2Cl)cc1	1	2	0	4	5	3	313.347	183.211	411.785	24	26	42	6	13	17	2.2501	-0.2167	6.637	2	7	7	9	8	19	1	3	2	2	2	0	3	0	0	3	0	1	0	0	3	0	0	1	0	1	2	0	0
C(C1=C(=CNS(C=2N(C=NNC21))))	C(CO)C1=C(CC2=C(C=CC=C2N1))	COCCCC/C(=N\OCCN)c1ccc(C(F)(F)F)cc1	3	2	1	5	2	4	180.236	175.231	318.339	20	26	43	8	13	21	0.6019	1.9209	3.2015	1	3	11	7	11	15	4	1	2	0	1	2	0	0	3	1	0	0	0	0	0	0	0	0	1	2	1	1	0
C(C)1S(N=C=C=NN1NN=S(=O)(=O))	C(C(C1=C(C=CC=C1)C2=C(CCN2)))	N#Cc1ccccc1-c1cc(-c2ccccn2)cn(-c2ccccc2)c1=O	1	1	0	7	1	4	219.251	173.259	349.393	18	28	42	5	15	15	-0.4109	2.5832	4.43818	3	3	3	4	12	23	5	1	3	2	0	1	0	0	0	2	0	0	0	0	0	0	1	0	0	1	4	1	0
C(F)(NCl)C=1S(N=C=N(C=CN1))	C(C(=NO)SC1=C(C=CC=C1))	C[C@H](CCC(=O)O)[C@@H]1CC[C@H]2[C@@H]3CC[C@H]4C[C@@H](O)CC[C@]4(C)[C@H]3C[C@@H](O)[C@]12C	1	1	3	5	3	4	206.633	167.233	392.58	16	20	68	4	9	40	1.7308	2.5863	4.4779	2	3	9	5	8	24	4	1	0	0	1	4	1	0	0	1	1	0	1	0	0	0	0	1	0	1	3	0	0
C(F)1(N=NCC2=C(=CSN=NC21))	C(COC1=C(NC(=C2C(=NN=C21))))	Nc1nc(Cl)nc2c1ncn2[C@@H]1O[C@H](CO)[C@@H](O)[C@@H]1F	0	1	3	5	3	8	184.199	163.18	303.681	17	21	31	5	9	11	2.2694	1.3082	-0.3494	0	3	5	6	8	10	4	3	5	0	1	3	1	0	1	1	0	0	0	0	1	0	1	2	1	1	1	1	0
C(C=C=S(=O)(=O))(N=C(SC=O)S(N))	C(C(=O)OCC1=C(C=CC=C1))	COc1cc2nc(N(C)CCCNC(=O)[C@@H]3CCCO3)nc(N)c2cc1OC	1	0	2	7	2	8	238.315	150.177	389.456	19	21	55	6	10	27	-0.2909	1.7497	1.3507	3	3	12	5	9	19	2	0	5	3	2	4	0	0	0	3	0	0	0	0	0	0	0	1	0	1	2	0	0
C(F)1S(N=N(C2=N(N=C=CN2C1)))	C(C1C(=CC=C1)C=C(C)O)	COc1ccccc1OC[C@H](O)COC(N)=O	0	1	2	6	1	5	185.187	136.194	241.243	16	22	32	4	12	15	1.166	2.5805	0.5302	0	4	8	5	9	11	5	0	1	0	1	5	1	0	0	1	0	0	0	0	0	0	1	0	1	0	1	1	0
C(CONN=O)=1C(=CN=NS(N1))	C(C1=C(C2=C(N=C(N2C=C1))))	C[N+](C)(C)CCO	1	0	1	7	2	1	187.184	132.166	104.173	17	18	21	5	8	14	1.1727	1.64272	-0.3151	4	1	6	4	8	5	5	2	1	2	0	1	0	0	0	1	0	0	0	0	0	0	1	0	0	1	0	1	0
C(NOC(Cl)N=S(=O)(=O))1=N(N=NC=NS1)	C(C(=O)NN1C(=NN=C(C1=O)))	CC#CC[C@H](C)[C@H](O)/C=C/[C@@H]1[C@@H](O)C[C@@H]2C/C(=C/CCCC(=O)OCC(=O)c3ccccc3)C[C@H]21	1	1	2	10	5	5	270.683	154.129	478.629	18	17	73	3	6	38	0.506	-1.2717	4.8828	3	2	14	3	5	30	6	4	0	3	2	5	0	0	0	2	0	0	1	0	0	0	0	2	0	1	1	1	0
C(C=NC1C(C=C=NC=C1)(=S(=O)))	C(C1=C(N=C(Cl)C=C1)CC(N))	C[C@@H]1[C@H](c2ccccc2)OCCN1C	0	1	0	3	2	2	180.232	170.643	191.274	20	22	31	8	11	17	0.5843	1.54462	2.0782	2	4	3	8	8	12	2	2	1	1	0	1	0	0	0	1	0	0	0	1	0	0	0	0	0	1	2	1	0
C(C1=C(=C=NN=CN1OC=O))	C(C(O)N(C)(C1=C(C=CC=C1)))	COC(=O)N[C@H](C(=O)N[C@@H](Cc1ccccc1)[C@@H](O)CN(Cc1ccc(-c2ccccn2)cc1)NC(=O)[C@@H](NC(=O)OC)C(C)(C)C)C(C)(C)C	0	1	5	5	2	9	151.125	151.209	704.869	16	24	103	5	13	52	0.0619	1.4611	4.2116	2	5	17	6	9	38	3	1	6	2	1	7	0	0	0	0	0	0	0	0	0	0	0	0	0	1	3	1	0
C(OC=C=S)1=N(C2N(=NN=CSC2NSN1))	C(C(=O)O)=CC=CC=CC=C(N)	Cc1cn[nH]c1	2	2	1	10	3	1	274.356	165.192	82.106	22	23	12	6	11	6	1.0218	1.212	0.71812	1	5	1	6	9	4	6	1	2	1	2	0	0	0	0	3	0	0	0	0	0	0	0	1	0	0	0	2	0
C(CS(=O)S(=O)Cl)OC=1C(=NN=C=NN1)	C(C(=N)N=C1C(=NN=NN1))	C[C@@](O)(CS(=O)(=O)c1ccc(F)cc1)C(=O)Nc1ccc(C#N)c(C(F)(F)F)c1	0	2	2	7	4	5	268.707	138.134	430.379	20	16	43	5	6	14	0.056	-0.90243	2.87958	4	1	7	5	4	18	4	6	2	3	0	4	0	0	4	2	0	1	1	0	0	0	0	0	0	1	2	1	0
C(C1N(=C=C=C(SC(F)(F)(F))C(=C1)))	C(C1=C(NC(=O)(C1=CC=C)))	C[C@@H]1CCN(C(=O)CC#N)C[C@@H]1N(C)c1ncnc2[nH]ccc12	0	1	1	2	1	5	205.204	135.166	312.377	19	19	43	6	9	20	2.9064	1.1324	1.54478	2	2	5	8	8	16	1	1	6	0	1	1	3	0	0	1	0	0	0	0	0	0	1	1	0	0	2	1	0
C(C=NSNS(=O)(=O)C(F)(F)(F))1C(=C=NN=C=N1)	C(OCC(F)(F)(F))C=CC=C(N1C(=CC=C1))	COC[C@H]1C[C@@H](c2ncc(-c3ccc4c(c3)COc3cc5c(ccc6[nH]c([C@@H]7CC[C@H](C)N7C(=O)[C@@H](NC(=O)OC)C(C)C)nc65)cc3-4)[nH]2)N(C(=O)[C@H](NC(=O)OC)c2ccccc2)C1	1	0	4	7	2	10	299.259	231.217	883.019	22	28	119	4	12	54	0.7566	3.0939	7.7315	4	5	17	6	11	49	5	1	8	2	1	8	3	3	0	2	0	0	0	0	0	0	1	4	0	0	5	1	0
C(CNS(=O)S(=O))1=N(NN=C=C=N1)	C(CN1C(=NN=C(C(=C1OC))))	CN[C@@H]1CCc2[nH]c3ccc(C(N)=O)cc3c2C1	3	0	3	6	4	2	219.251	153.185	243.31	18	22	35	5	11	17	-2.1727	0.8238	1.3435	4	4	3	4	7	14	5	3	3	2	1	1	0	0	0	2	0	0	0	0	0	0	0	1	0	0	2	1	1
C(C=1S(C=N(CN=NSN=CC1)))	C(C1C(=C(C)C=C1C2=C(CNC2)))	COc1ccc2cc(CCC(C)=O)ccc2c1	0	1	0	6	1	2	200.292	161.248	228.291	20	27	33	8	15	16	2.709	2.0384	3.37	1	3	6	6	11	15	4	1	0	0	0	2	0	0	0	2	0	0	0	0	0	0	2	0	0	0	2	0	0
C(F)=1(NN2N(=CC=CNC2=C(Cl)C1))	C(C1=C(C=CC=C1)(C2=C(NCCC2)))	COc1cc([C@@H]2c3cc4c(cc3[C@@H](O[C@@H]3O[C@@H]5CO[C@H](c6cccs6)O[C@H]5[C@H](O)[C@H]3O)[C@H]3COC(=O)[C@H]23)OCO4)cc(OC)c1O	2	1	3	2	1	14	200.604	173.259	656.662	19	28	78	6	15	32	1.8832	2.71932	2.7529	0	2	11	7	12	32	4	1	0	0	0	13	1	0	0	0	0	1	1	0	0	0	0	3	1	2	5	1	0
C(C=N)C1(CN(=C=C=NS(N1)))	C(C=C1C(=NNN1C=NC(=O)))	C=C[C@@H](N)CCC(=O)O	2	1	2	5	3	3	168.225	152.157	129.159	19	19	20	8	8	11	0.45667	-0.1191	0.3645	2	1	5	6	6	6	4	4	1	0	1	2	0	0	0	1	0	0	0	0	0	0	1	0	0	0	0	0	0
C(OS(=O)(=O)C(F)(F)(F))(=S(=O))C=1(CN=N(C=C1))	C(CCCCOC1=C(N(=CC=C1)))	CC#CC[C@H](C)[C@@H](O)/C=C/[C@@H]1[C@@H](O)C[C@@H]2C/C(=C/CCCC(=O)OCC(=O)c3ccccc3)C[C@H]21	0	0	2	6	2	5	288.228	165.236	478.629	20	27	73	3	15	38	0.7003	2.6506	4.8828	2	6	14	6	10	30	2	1	0	4	1	5	3	0	0	2	0	0	0	0	0	0	0	2	1	1	1	0	0
C(O)1(=NC(N=NN=S(=O)(=O))C=C1)	C(C1=C(C(=O)CN2C(=NN=C21)))	COc1cc(O)c(C(=O)c2ccccc2)cc1S(=O)(=O)O	1	0	2	5	4	6	188.168	149.153	308.311	16	18	33	4	7	12	0.2687	0.2641	1.8785	2	1	7	4	7	14	4	3	0	3	1	6	0	0	0	1	0	1	0	0	0	1	1	0	0	1	2	0	0
C(ON(=S(=O)(=O)))=CC=1(NCSN=NSN1)	C(C(C(=O)NC1=C(C=CC=C1)))	CCCCCCCC(=O)N[C@H](CN1CCCC1)[C@H](O)c1ccc2c(c1)OCCO2	1	1	2	10	1	5	267.317	149.193	404.551	20	22	65	5	11	36	1.1172	2.0351	3.4323	3	3	13	4	9	23	5	1	2	3	1	4	0	0	0	3	0	0	0	0	0	0	0	1	0	1	2	0	0
C(F)=1S(CS(N=CN=C2C(=NSCC21)))	C(C=NSC1=C(C(=O)C=C(Cl)C1))	CCCC[C@H](CC)COC(=O)c1ccc(N(C)C)cc1	0	0	0	6	3	3	247.345	201.678	277.408	20	20	47	6	8	27	2.7219	2.7047	4.1258	0	3	12	7	8	17	3	1	1	0	1	2	1	0	0	3	1	0	0	1	0	0	0	0	1	1	1	0	0
C(C=1S(N=C=N(NSN=CC1O)))	C(C1=N(S(N2C(=CC=CC2=C1))))	OCCN1CCN(CCCN2c3ccccc3Sc3ccc(C(F)(F)F)cc32)CC1	2	0	1	7	3	5	202.264	164.233	437.531	18	19	56	6	8	26	1.7502	2.2935	4.3081	2	1	7	5	8	22	4	2	3	1	0	1	0	0	3	2	1	1	0	0	0	0	0	0	0	2	4	0	0
C(F)OC1=C(=CC=2C(S(C=NC2N1)))	C(C=CC=CC(=O)N1C(=NN=C1))	Clc1ccc([C@@H](Cn2ccnc2)OCc2ccsc2Cl)c(Cl)c1	1	0	0	4	4	4	198.222	163.18	387.719	20	21	36	7	9	13	1.5164	1.0506	5.8629	2	3	6	8	8	16	2	3	2	1	1	1	1	0	0	1	0	1	0	0	3	0	1	2	2	0	1	0	0
C(CC)=1C(=C=C=C(C(F)(F)(F))N1)	C(C=NC=CC=CC=C(C(=O)N))	CN(C)CCc1c[nH]c2ccc(C[C@H]3COC(=O)N3)cc12	0	1	2	1	2	3	173.137	164.208	287.363	18	24	42	6	12	21	2.6074	1.1885	1.9229	2	5	7	8	9	16	1	2	3	0	1	2	3	0	0	0	0	0	0	0	0	0	0	2	1	0	1	0	0
C(C=O)=1N(=C=C=NC(C1C(F)(F)(F)))	C(C=CC(Cl)=C(OC(=O)N=C))	CCOC(=O)[C@H](CCc1ccccc1)N[C@@H](C)C(=O)N1[C@H](C(=O)O)C[C@@H]2CCC[C@@H]21	0	0	2	3	2	6	188.108	173.599	416.518	16	19	62	3	8	32	0.9109	2.4799	2.3832	1	3	11	7	7	23	2	1	2	1	2	5	3	0	0	0	0	0	0	1	0	0	0	2	0	0	1	1	0
C(OC(F)(F)(F))(C(F)(F)(F))1N(=C(S(=O)Cl)C=N1)	C(C1=C(C2=N(N=CN=C2C=C1)))	CN(C)[C@@H]1C(O)=C(C(N)=O)C(=O)[C@@]2(O)C(O)=C3C(=O)c4c(O)ccc(Cl)c4[C@@H](O)[C@H]3C[C@@H]12	0	0	6	4	3	9	302.583	145.165	464.858	18	18	53	1	7	21	2.1243	1.33322	0.2649	1	1	9	5	8	21	2	3	2	2	0	8	6	0	0	1	0	0	1	0	1	1	0	0	0	2	4	0	0
C(F)1N(=C=C=C=C=C1S(=O)S(=O)(=O)S(=O)(=O))	C(C(=O)SC=O)C1=C(C=C(Cl)C1)	Cc1ccn(-c2cc(Cl)ccc2[C@@H](Oc2cc(-c3ccc(C[C@H](N)C(=O)O)cc3)nc(N)n2)C(F)(F)F)n1	1	0	3	6	3	9	283.283	202.662	546.937	18	19	60	2	7	22	-1.0806	2.2793	4.51012	3	2	11	6	8	25	1	0	6	5	2	3	1	0	3	3	1	0	0	1	1	0	1	1	0	0	3	1	0
C(F)1S(C2=N(SN=C=C=NN2(C(Cl)S1)))	C(C(=O)CCN1C(=NN=N1)N)	OB1OCc2cc(F)ccc21	0	1	1	7	6	2	268.751	155.161	151.933	16	20	17	2	9	6	2.2873	-0.7656	0.0434	0	5	1	5	5	7	4	5	0	0	1	2	1	0	1	3	0	0	1	0	0	0	1	1	1	0	1	0	0
C(F)=1S(N=CN=CC1S(C=S(=O)(=O)))	C(C(=C1C(C(=O)C=C1C=C)))	CO[C@H]1C[C@@H]2CC[C@@H](C)[C@@](O)(O2)C(=O)C(=O)N2CCCC[C@H]2C(=O)O[C@H]([C@@H](C)C[C@@H]2CC[C@@H](O)[C@H](OC)C2)CC(=O)[C@H](C)/C=C(\C)[C@@H](O)[C@@H](OC)C(=O)[C@H](C)C[C@H](C)/C=C/C=C/C=C/1C	0	0	3	6	1	13	238.29	134.178	914.187	16	20	144	3	10	79	1.2579	2.0179	6.1806	1	2	19	5	9	51	2	0	1	2	1	13	1	0	0	3	0	0	0	0	0	0	1	0	0	0	3	1	0
C(OC=S(=O))1=N(N=C=CNN1C(F)(F)(F))	C(C(=O)N1C(=C2C(=CC=C2)CCC1))	C=Cc1c(C)c2cc3nc(cc4[nH]c(cc5nc(cc1[nH]2)C(C)=C5CCC(=O)O)c(CCC(=O)OC)c4C)[C@@]1(C)C3=CC=C(C(=O)OC)[C@H]1C(=O)OC	1	0	3	6	1	10	240.166	175.231	718.807	18	26	95	3	13	42	-0.2299	2.0088	6.71924	0	1	16	5	11	41	4	1	4	2	1	8	3	0	0	1	0	0	0	0	0	0	1	4	0	0	1	1	1
C(C1=N(C(N=S(=O))S(N=C=NN1)))	C(C(=O)CC1=N(N2C(=CN=C2C(C1))))	Nc1c(CC(=O)O)cccc1C(=O)c1ccc(Br)cc1	1	0	2	7	4	4	203.252	177.207	334.169	17	24	32	5	11	12	0.4253	1.0125	2.8894	2	3	5	4	9	15	5	3	1	1	1	3	0	0	0	2	0	0	0	0	0	0	1	0	0	1	2	0	0
C(C=CN=S(=O))=NC=NN=S(=O)	C(C=C1C(=CN=CN1C(=O)N))	C/C(O)=N\c1ccc(O)cc1	0	1	2	4	2	3	204.236	151.169	151.165	16	20	20	4	9	9	0.3074	0.8265	2.0001	3	1	3	4	7	8	4	3	1	2	1	2	0	0	0	2	0	0	0	0	0	0	0	0	0	1	1	0	0
C(OCl)=1N(=CC2C(C=NN=C2N1))	C(C(=O)O)=CC=NC(NC(=O))	CO/N=C(\C(=O)N[C@@H]1C(=O)N2C(C(=O)O)=C(C[N+]3(C)CCCC3)CS[C@H]12)c1csc(N)n1	0	2	3	5	4	10	184.586	156.141	481.58	17	19	57	5	8	25	1.0014	-0.5985	0.0548	0	4	10	6	6	19	4	2	6	1	3	5	0	0	0	0	0	2	1	0	0	0	0	2	2	0	1	0	0
C(C1N(=NN=CN=C1(Cl)))2C(NSNS2)	C(OC1=C(N=CSC1=CC(=O)))	C[C@H](O)COC[C@@H]1O[C@@H](OC[C@H](C)O)[C@H](OC[C@H](C)O)[C@H](OC[C@H](C)O)[C@@H]1O[C@H]1O[C@@H](COC[C@@H](C)O)[C@H](OC[C@H](C)O)[C@@H](OC[C@H](C)O)[C@@H]1OC[C@H](C)O	2	0	8	8	4	19	250.74	169.205	806.937	21	18	125	7	7	70	1.1742	1.3321	-2.1564	1	3	44	5	7	36	6	1	0	0	2	19	0	0	0	2	1	0	1	0	0	0	0	0	1	1	2	1	0
C(F)=1C(C=N(C(OS(=O))=C=NSC1))	C(C1=C(N2C(=NN=NC2=CC1)))	CN(C)CC[C@H](c1ccccc1)c1ccccn1	1	0	0	5	4	2	220.25	148.169	240.35	18	19	38	5	8	20	1.308	1.8464	3.1652	2	1	7	6	7	16	2	4	2	2	0	0	1	0	0	2	0	0	0	0	0	0	0	0	0	2	2	0	0
C(C=1(CSN=CN=C1))N=NN	C(C=CN=C(OC(=C1C(=NN=NC1))))	CCOc1cc([C@@H](CS(C)(=O)=O)N2C(=O)c3cccc(NC(C)=O)c3C2=O)ccc1OC	1	0	1	5	5	7	169.213	178.195	460.508	18	23	56	7	10	24	0.5985	1.9004	2.4342	3	3	12	5	8	22	5	4	2	0	1	7	0	0	0	1	0	1	0	0	0	0	0	1	0	1	2	1	0
C(N(=S(=O)))=1C(=CSN=NS(NC1))	C(CN1C(=CN=C1)C(=O)CC)	CCN(CC)CC#CCOC(=O)[C@](O)(c1ccccc1)C1CCCCC1	1	0	1	7	3	4	220.304	152.197	357.494	16	23	57	4	12	31	2.0049	1.4957	3.3429	1	5	10	4	8	22	4	2	1	1	1	3	0	0	0	3	0	0	0	0	0	0	1	0	0	0	2	0	0
C(C=S(=O)(=O))1C(=CSC(=S(=O))N=C1)	C(C)NC=NC1=C(C=CC=C1)	Cc1nnc(C(=O)NC(C)(C)c2nc(/C(O)=N/Cc3ccc(F)cc3)c(O)c(=O)n2C)o1	0	1	3	4	1	10	235.311	148.209	444.423	18	23	53	5	12	21	-0.0844	1.9559	1.48632	1	3	11	6	9	20	1	2	6	3	0	5	0	0	1	3	0	0	0	0	0	0	0	1	0	1	2	1	0
C(C)=1C(=NN=N(SC1))N=C	C(C=CC1=C(C(=O)CC(=O)1))	NC(=O)OCC(COC(N)=O)c1ccccc1	0	0	2	5	2	4	154.198	136.15	238.243	16	18	31	6	8	14	2.0183	1.0308	0.9608	1	2	5	5	8	11	4	0	2	0	2	4	0	0	0	1	0	0	0	0	0	0	1	0	0	0	1	1	0
C(OC(F)(F)(F))=NCN1S(N=C=NC1=C)	C(CO)CC(O)C1=C(C=CC=C1)	C[C@]12C[C@H](O)[C@H]3[C@@H](CCC4=CC(=O)CC[C@@]43C)[C@@H]1CC[C@]2(O)C(=O)CO	0	2	3	6	2	5	238.194	166.22	362.466	20	26	56	5	14	30	2.0325	1.4925	1.7816	2	6	7	6	10	21	4	0	0	1	2	5	3	0	0	1	0	0	0	0	0	0	0	1	1	1	3	0	0
C(CN=C1C(N=C2(S(N=C=C2N1))))	C(C=O)C=CN=CN=NC(C(=O))	Nc1ccn(C[C@@H](CO)OCP(=O)(O)O)c(=O)n1	1	0	4	4	4	9	180.236	167.168	279.189	20	21	32	8	9	14	0.6219	0.7685	-1.6618	2	5	10	7	7	8	4	3	3	0	2	6	0	0	0	1	0	0	0	0	0	1	0	0	1	0	1	0	0
C(S)=1C(C(=O)C(S(=O)(=O))=NN=C1)	C(C(=CC=NN=NN(C(=O)O)))	CO/N=C(\C(=O)N[C@@H]1C(=O)N2C(C(=O)O)=C(COC(C)=O)CS[C@H]12)c1csc(N)n1	2	2	3	6	4	12	204.232	156.145	455.474	16	19	47	4	8	17	-0.6325	1.1831	-0.6225	1	4	10	5	5	16	2	4	5	3	2	7	0	0	0	2	0	2	0	0	0	0	0	1	0	0	1	1	0
C(F)=1N(=C=NC2=N(N=C(Cl)SCSC21))	C(CNC1=C(C=C(O)C=C1OC))	Fc1ccccc1C1=NCC(=S)N(CC(F)(F)F)c2ccc(Cl)cc21	0	2	0	6	3	2	248.695	167.208	386.801	16	25	36	2	13	11	2.6583	1.8326	5.0262	0	6	2	6	9	17	4	1	2	0	2	0	1	0	4	2	0	1	1	0	1	0	0	0	1	1	2	0	0
C(F)N1S(CC=2S(N=C=C=NC2C1))	C(CN1C(=CC=C(F)1)SC=S)	CN[C@H]1CC[C@@H](c2ccc(Cl)c(Cl)c2)c2ccccc21	0	0	1	5	3	1	215.278	189.28	306.236	19	19	37	6	8	17	1.6462	2.6964	5.1796	1	3	3	7	7	17	3	1	1	0	0	0	1	1	0	2	2	0	0	0	2	0	1	0	1	0	3	1	0
C(F)1=N(SN=CC=C1NCC=N)	C(C(=O)N1C(=NN=C1CCCC))	COc1cc2c(cc1OC)[C@H]1CC(=O)[C@H](CC(C)C)CN1CC2	2	0	0	5	4	4	186.215	167.212	317.429	19	25	50	7	13	27	1.12507	1.2808	3.2381	3	5	8	6	8	19	4	3	1	0	1	3	1	0	0	1	0	0	0	0	0	0	1	0	0	0	3	1	0
C(F)=N(C1=C(N=NNN=C1C))	C(CO)=C(C1=C(C(=O)C(=O)C1))	Nc1ccc(S(=O)(=O)Nc2ncccn2)cc1	1	1	2	5	3	5	155.136	152.149	250.283	17	19	27	6	8	10	1.1719	0.0032	0.8596	2	3	4	5	8	10	5	0	4	0	3	2	1	0	0	0	0	1	0	0	0	0	1	0	0	0	2	1	0
C(F)N=CN1(N=CN=C1S(=O)(C(F)(F)(F)))	C(C=CN=CC(=O)C=CC=CC=N)	CN1CC(=O)N2[C@H](Cc3c([nH]c4ccccc34)[C@H]2c2ccc3c(c2)OCO3)C1=O	0	1	1	5	3	4	244.173	176.219	389.411	19	25	48	4	12	19	0.7089	1.92187	2.2113	2	6	2	5	10	22	4	2	3	1	1	4	4	0	0	1	0	0	0	0	0	1	0	2	0	0	4	0	0
C(N=S(=O))=1C(=CSN=N(S(NSC1)))	C(C1=C(C(=O)N2C(=NN=C2)C1))	C[C@H]1CNCCc2ccc(Cl)cc21	1	0	1	7	4	1	252.371	149.153	195.693	17	18	27	4	7	14	2.2661	0.4207	2.5892	1	1	1	4	7	11	4	3	1	1	1	0	0	0	0	4	0	0	0	0	1	0	1	0	0	1	1	0	0
C(C1N(=CC=C1Cl))=2(CNSN2)	C(CS)N(C(=O)C=NN=NN=N)	Nc1nc(F)nc2c1ncn2[C@@H]1O[C@H](CO)[C@@H](O)[C@@H]1O	1	3	4	4	4	9	187.655	188.216	285.235	17	20	32	6	8	12	1.1695	0.41637	-1.8409	1	6	6	6	4	10	3	6	5	0	1	4	0	0	1	1	1	0	1	0	0	2	0	2	0	0	1	0	0
C(C=C1O(N=NSN=N1))N=C	C(C1=C(C(C(C)C)=CC=C1))	N[C@@H](CCC(=O)O)C(=O)O	0	0	3	7	0	5	171.185	134.222	147.13	16	24	19	5	14	9	1.9412	3.11842	-0.7369	2	4	5	4	10	5	5	0	1	1	0	4	0	0	0	1	0	0	0	0	0	0	0	0	0	1	0	1	0
C(F)=CONSN(C=O)N=C=S(=O)	C(CN1C(=CC=C1C2=C(NC(C2))))	CC[C@@H](C(N)=O)N1CCCC1=O	1	1	1	6	2	2	225.226	162.236	170.212	17	26	26	4	14	14	0.0032	1.8422	-0.1273	5	3	4	4	10	8	3	2	2	3	0	2	1	0	0	2	0	0	0	0	0	0	2	1	0	0	0	0	0
C(OC(=C=S)CC=S(=O)(=O))=S(=O)(=O)	C(C(=N)N=C1N(=NN=C1N(C(F)(F)(F))))	C[C@H](C[N+](C)(C)C)OC(N)=O	0	2	1	6	4	2	240.283	206.131	161.225	17	19	28	4	5	17	-0.8043	1.27077	0.1764	3	1	7	5	5	7	0	6	2	5	0	2	0	3	0	3	0	0	0	0	0	0	1	0	0	0	0	0	0
C(OC(F)(F)(F))1=C(N=NC=N1)SS(=O)(=O)Cl	C(C=NC=CC=C(C=CC=CC=C))	CCN[C@H]1CN(CCCOC)S(=O)(=O)c2sc(S(N)(=O)=O)cc21	0	0	2	7	1	7	295.651	173.259	383.517	17	28	44	1	15	21	1.3459	3.4454	0.0869	3	6	10	4	12	12	3	1	3	3	0	5	3	0	0	2	0	3	1	0	0	0	0	1	1	0	1	0	0
C(ON=O)1=C(S(C=C2S(N=CN2N1)))	C(C)CCN1C(=NN=C(Cl)1)S	CC(=O)OC[C@H]1O[C@@H](n2ccc(=O)[nH]c2=O)[C@H](OC(C)=O)[C@@H]1OC(C)=O	1	1	1	7	4	10	216.247	191.687	370.314	17	21	44	4	10	18	1.97	2.0203	-1.1395	2	5	8	5	6	15	4	3	2	2	0	9	0	0	0	2	1	0	0	1	0	1	1	1	0	0	1	1	0
C(ON=CC(F)(F)(F))(=O)C1=N(N=CSC1)	C(C1=C(C=CC=C1S(=O)(C(F)(F)(F))))	C[C@@H](O[C@H]1OCCN(Cc2n[nH]c(=O)[nH]2)[C@H]1c1ccc(F)cc1)c1cc(C(F)(F)F)cc(C(F)(F)F)c1	0	0	2	6	1	5	239.178	208.204	534.432	19	20	58	4	7	21	1.2088	2.62242	4.9521	2	2	7	6	8	23	3	0	4	2	1	3	3	3	7	1	1	0	0	0	0	0	0	1	1	1	3	0	0
C(O)C=1N(=NN=C=NC1N2N(SCS2))	C(C(=O)O)C1C(=NN=NN=N1)	CCCc1nc(C)c2c(=O)[nH]c(-c3cc(S(=O)(=O)N4CCN(CC)CC4)ccc3OCC)nn12	2	1	1	9	7	8	230.278	155.117	488.614	20	16	66	6	5	32	0.7766	0.6485	2.07042	3	2	12	5	4	23	6	5	6	1	2	4	0	0	0	2	0	1	0	0	0	1	0	1	0	0	3	1	1
C(C(=S)OCl)C=1C(C=C=CC1)	C(CN1C(=NN=CN=C1OC)C(C))	CCC(=O)O[C@@H](O[P@@](=O)(CCCCc1ccccc1)CC(=O)N1C[C@H](C2CCCCC2)C[C@H]1C(=O)O)C(C)C	0	0	1	2	5	7	186.663	182.227	563.672	18	27	85	7	14	46	2.9157	1.0761	6.1213	2	5	17	8	8	30	0	4	1	1	1	7	0	0	0	1	0	0	1	0	0	0	0	1	1	0	2	0	1
C(NC1N(=NC=NN=C1S(=O)(=O)Cl))N	C(CO)=NC1=C(C(=O)C=CC1)	N=C(N)Nc1nc(CSCCC(=N)NS(N)(=O)=O)cs1	2	1	6	8	3	7	238.66	151.165	337.456	21	20	35	7	9	15	-0.8055	0.4624	-0.15786	3	3	8	4	8	8	6	1	7	2	2	2	0	0	0	1	0	3	1	0	0	0	0	1	0	1	0	1	0
C(C)=1N(=C2C(=C(=NN2))SNN1)	C(C1C(=NN=C1)C=C(C(C)))	CCCCOc1ccc(OCCCN2CCOCC2)cc1	2	0	0	6	2	4	167.197	136.198	293.407	16	22	48	5	12	27	0.0415	2.0291	2.9666	1	4	10	5	8	17	5	2	1	0	0	3	0	0	0	1	0	0	0	0	0	1	1	0	0	0	2	1	0
C(C=1C(=CNN=CN1)N=S(=O))S	C(C1C(=NN=C(C(=O)C1=C)))	COCCc1ccc(OC[C@@H](O)CNC(C)C)cc1	2	0	2	6	3	4	202.264	136.154	267.369	18	18	44	6	8	25	0.1417	0.818	1.6132	3	1	13	5	7	15	4	2	1	1	1	3	0	0	0	2	0	0	0	0	0	0	0	0	0	0	1	1	1
C(CS(=O))C(OCl)=C=C=C=S(=O)	C(O)=C(O)C(=O)C=CC=C(N)	C#C[C@]1(O)CC[C@@H]2[C@@H]3CCC4=CC(=NO)CC[C@@H]4[C@@H]3CC[C@@]21CC	1	3	2	3	4	3	224.69	155.153	327.468	17	20	53	5	9	29	0.3004	0.5415	4.1437	4	6	4	6	7	21	0	1	1	3	3	2	0	0	0	2	0	0	1	0	0	0	0	1	0	0	3	0	0
C(F)=1S(C=C2(S(N=CN=NC2C1)))	C(CO)=CN(C)CN1C(=CC=C1)	CC(C)c1c(C(=O)Nc2ccccc2)c(-c2ccccc2)c(-c2ccc(F)cc2)n1CC[C@@H](O)C[C@H](O)CC(=O)O	0	1	4	5	3	6	201.251	166.224	558.65	16	26	76	4	14	35	2.8964	0.8834	6.3136	0	6	16	6	9	33	3	2	2	0	1	5	1	0	1	2	0	0	0	0	0	0	1	1	1	0	3	1	0
C(CF)1C(C=C2N(=C=CC2=C1))	C(CCN(CC1=C(C=CC=C1)))	O=C(O)[C@H](S)[C@@H](S)C(=O)O	0	1	4	1	1	6	149.168	149.237	182.222	19	26	16	8	15	6	2.0256	2.1862	-0.2476	1	5	5	9	10	4	1	1	0	0	0	4	1	0	0	0	0	2	0	0	0	1	0	0	1	1	0	0	0
C(CC(F))1=C(=NSC2(=C=CNSN21))	C(C(=O)SC=NC=C(C(=O)O))	O=C(O)c1ccccc1O	1	1	2	5	5	3	215.278	173.193	138.122	19	18	16	6	7	6	1.9838	0.8927	1.0904	2	3	2	7	6	7	3	1	0	0	3	3	1	0	0	2	1	0	0	0	0	0	0	0	2	0	1	0	0
C(OS(=O)(=O)(S(=O)C(F)(F)(F)))=1C(=NC=CN=C1)	C(C)NC1=C(C(=O)C=NN=C1)	NC(=O)C[S@](=O)C(c1ccccc1)c1ccccc1	0	1	1	6	4	2	288.228	151.169	273.357	20	20	34	3	9	15	0.6255	0.2686	2.01	3	3	5	6	7	15	2	3	1	4	1	2	3	0	0	2	0	1	0	0	0	0	0	0	0	0	2	1	1
C(C=S(=O))=1(C=CCN(=C=C(C(F)(F)(F))C1))	C(C)=CC=CC=CC=CC=CN=C	CCC1=C(C)CN(C(=O)NCCc2ccc(S(=O)(=O)NC(=O)N[C@@H]3CC[C@H](C)CC3)cc2)C1=O	0	0	3	2	1	5	233.214	173.259	490.626	21	28	68	6	15	34	1.6562	3.4454	3.074	1	6	10	9	12	24	1	1	4	1	0	5	3	0	0	1	0	1	0	0	0	0	0	1	0	0	2	0	0
C(F)=1N(=N(CCN=C=N(N=CNC1)))	C(C1=N(NCC1=C2C(=CN=C2)))	C[C@@H]1[C@@H](C)OC(=O)C[C@@H](O)C[C@@H](O)C[C@@H](O)CC[C@@H](O)[C@@H](O)CC(=O)C[C@@H](O)[C@@H](C(=O)O)[C@@H](O)C[C@@H](O[C@@H]2O[C@H](C)[C@@H](O)[C@H](N)[C@@H]2O)/C=C/C=C/C=C/C=C/CC/C=C/C=C/[C@@H](C)[C@H]1O	1	1	12	6	3	18	182.162	147.181	926.107	20	20	140	7	9	75	0.9274	0.8602	0.7783	0	1	18	6	8	47	6	3	1	0	0	17	1	0	0	0	0	0	0	0	0	0	2	0	0	0	1	0	0
C(C=O)(=C=S)C(OC(F)(F)(F))=NS(=O)(=O)S(=O)	C(C)C1=C(NC(=O)C1=CN=N)	N[C@@H](Cc1ccc(O)cc1)C(=O)O	1	2	3	6	3	4	309.268	151.169	181.191	19	20	24	2	9	11	-0.1647	1.32497	0.3466	4	3	5	5	7	9	1	3	1	5	1	3	3	0	0	3	0	0	0	0	0	0	1	0	0	0	1	0	0
C(S(=O)(=O)Cl)1N(=C2S(C=NN=C=C2SN1))	C(C(=N)N=CN=CN=CN=C(F))	CCCc1c2oc(C(=O)O)cc(=O)c2cc2c(=O)cc(C(=O)O)n(CC)c12	1	1	2	8	1	8	282.759	169.163	371.345	18	20	44	3	8	17	0.7322	1.06627	2.4767	1	1	7	5	6	19	4	5	1	2	0	7	0	1	0	3	0	0	1	0	0	0	0	0	1	0	3	1	0
C(C=C=S)N1N(=N(SC=CN1))	C(C1=N(SCC1=CC=NC(=O)))	CCN(CC)CCS(=O)(=O)[C@@H]1CCN2C(=O)c3coc(n3)CC(=O)C[C@H](O)/C=C(C)\C=C/CNC(=O)/C=C\[C@@H](C)[C@@H](C(C)C)OC(=O)[C@H]12	1	0	2	5	3	11	186.265	168.221	690.86	17	19	98	6	8	50	0.9469	1.2627	2.2693	2	2	14	5	7	34	4	2	4	0	1	9	0	0	0	2	1	1	0	0	0	0	1	2	0	0	0	1	0
C(OC=S(=O))1C(=C=NC=C(S(=O)(=O)1))	C(C(=O)O)=CC=CC=CC=CC	O=S(O)(O)=S	0	1	2	5	2	4	219.243	164.204	114.147	18	24	7	5	12	2	-0.5727	2.3157	-0.3213	1	5	2	6	10	0	1	0	0	4	2	3	0	0	0	2	0	2	0	0	0	0	0	0	0	0	0	1	0
C(CN1N(C=C=N1)C=S(=O)(=O))N=N	C(C=O)C1=C(C(=O)C(=O)CN1)	O=C(NC[C@@H](O)CO)c1c(I)c(C(=O)NC[C@@H](O)CO)c(I)c(N(CCO)C(=O)CO)c1I	1	1	8	6	4	9	201.211	153.137	807.114	20	18	57	7	7	24	-0.71283	-0.7993	-2.016	3	2	18	5	7	18	5	1	3	2	3	9	0	0	0	1	0	0	0	0	0	1	0	0	0	1	1	0	0
C(C=S(=O)(=O))1N(=NSN=C=C1(S(=O)C(F)(F)(F)))	C(C)C1=C(C=C(C)C=C1)	O[C@@H](CNC[C@H](O)[C@@H]1CCc2cc(F)ccc2O1)[C@@H]1CCc2cc(F)ccc2O1	0	0	3	7	0	5	305.284	120.195	405.441	19	21	54	2	12	25	0.8874	2.55742	2.3636	2	3	8	5	9	22	3	0	1	3	0	4	3	0	2	3	0	0	0	0	0	0	0	0	0	1	4	1	0
C(C(Cl)CC(F)(F)(F))=1N(N=C=C=CSN1)	C(C=O)OC1=C(C=CC=C1)C	O=C(O)CCNC(=O)c1ccc(/N=N/c2ccc(O)c(C(=O)O)c2)cc1	1	0	4	4	2	8	255.652	150.177	357.322	20	21	41	5	10	15	2.4496	1.57272	2.7103	2	4	8	7	9	17	3	0	3	0	2	6	3	0	0	1	0	0	1	0	0	0	0	0	0	1	2	0	0
C(C(F)C)1(=CC=CN=C1(C(F)(F)(F)))	C(C=NOC1=C(NC(=O)C1=C))	O=C(NC[C@H]1CN(c2ccc(N3CCOCC3=O)cc2)C(=O)O1)c1ccc(Cl)s1	0	1	1	1	3	6	193.143	152.153	435.889	20	19	47	7	8	18	3.1309	0.5361	2.5199	2	3	5	8	7	19	1	2	3	0	2	5	4	0	0	0	0	1	0	0	1	0	1	2	1	0	2	0	0
C(F)=1(SC=2S(CN=N(N=CC2CC1)))	C(C1=C(N2N(=C(Cl)C=C2CC1)))	O=C(NC[C@H](O)CO)c1c(I)c(C(=O)NC[C@@H](O)CO)c(I)c(N(CCO)C(=O)CO)c1I	0	0	8	5	2	9	215.278	168.627	807.114	19	20	57	6	9	24	3.2881	2.3435	-2.016	0	1	18	7	8	18	3	2	3	0	0	9	1	0	0	2	0	0	0	1	0	0	1	0	1	1	1	0	0
C(C1=C(=C(C(F)(F)(F))N=NN=C1S))	C(C(O)=NC=C1C(=NN(C1=C)))	COC(=O)c1cccnc1	1	2	0	4	3	3	207.18	151.169	137.138	17	20	17	4	9	7	2.6869	-0.4656	0.8682	1	2	2	6	7	7	3	3	1	0	1	2	3	0	0	1	0	0	0	0	0	0	1	0	0	0	1	1	0
C(CC1=C(=NC=NS(C1=NC)))	C(C(C1=C(C=C2C(=CN=C2)C1)))	O[C@H](c1cc(C(F)(F)F)nc2c(C(F)(F)F)cccc12)[C@@H]1CCCCN1	0	0	2	4	1	3	167.237	145.205	378.316	20	22	42	9	11	16	1.7109	2.6212	4.4479	3	2	3	7	10	17	3	1	2	0	0	1	0	0	6	1	0	0	0	0	0	0	1	0	0	1	3	1	0
C(C)=C=C1N(=C=CC1ONCl)	C(CN)C=C1C(=NN=N1)C2=C(CNC2)	Nc1nc(NC2CC2)c2ncn([C@H]3C=C[C@@H](CO)C3)c2n1	1	2	3	3	5	7	170.599	191.238	286.339	18	27	39	7	13	18	1.3284	0.5705	1.0923	3	4	6	7	9	14	2	5	6	1	0	1	0	0	0	0	0	0	1	0	0	1	2	2	0	0	1	0	0
C(F)1=C(N=C=C2C(=C(Cl)SNNN21))	C(C(=N)N=C(F)F)C=CC=C	O=C(OCCO)c1ccccc1O	2	1	2	5	1	4	218.644	158.151	182.175	17	19	23	4	8	10	1.3752	2.39097	0.5413	0	3	5	6	7	9	4	2	0	0	0	4	1	2	0	1	0	0	1	0	0	0	0	0	1	0	1	1	0
C(C=1S(N(=C=NNN=CSC1C(F)(F)(F))))	C(C1=N(N=CN=C(C1=CC=C)))	CN[C@]1(C)[C@H]2CC[C@@H](C2)C1(C)C	1	0	1	6	3	1	254.262	147.181	167.296	20	20	33	5	9	21	2.797	1.5874	2.4206	1	2	5	6	8	11	4	3	1	0	0	0	3	0	0	2	0	0	0	0	0	0	0	2	0	0	0	0	1
C(C=S(=O)(=O))=1S(CN=N(C=N(C1)))	C(CN1C(=CN=C1)C2=N(SCCN2))	Nc1ncn([C@H]2C[C@H](O)[C@@H](CO)O2)c(=O)n1	0	1	3	6	5	8	203.248	196.279	228.208	17	25	28	5	12	12	0.6939	0.901	-2.1388	1	3	5	5	8	8	3	4	4	2	0	4	0	0	0	2	1	0	0	0	0	0	1	1	0	1	1	0	0
C(C(=S)F)=1C(=C(S(=O)(=O)C(F)(F)(F))N=NN1)	C(C)=C(C)C1=C(C(=N)N=C1)	C[C@]1(O)CC[C@H]2[C@@H]3CCC4=CC(=O)CC[C@]4(C)[C@H]3CC[C@@]21C	0	1	1	6	1	2	275.208	134.182	302.458	17	20	52	1	10	30	0.8101	1.94067	4.2693	2	3	4	5	8	20	3	2	0	2	0	2	4	0	0	2	0	0	0	0	0	0	1	1	1	0	3	0	0
C(C=CN=O)(=NNS(N=O))(S(=O))	C(C1=C(C2=C(C=CC=CC2=CC1)))	CCN(CC)CCNC(=O)c1ccc(N)cc1	2	0	2	8	0	3	208.224	156.228	235.331	16	24	38	4	12	21	0.4445	3.3152	1.3404	5	1	9	3	12	13	4	0	3	3	0	1	0	0	0	2	0	0	0	0	0	0	0	0	0	1	1	0	1
C(C)1=C(N=C2C(C=C=NNN2S1))	C(C=COC(=O)O)=CC=CC=C	CO[C@H]1C[C@H]2OC[C@@]2(OC(C)=O)[C@H]2[C@H](OC(=O)c3ccccc3)[C@]3(O)C[C@H](OC(=O)[C@H](O)[C@@H](NC(=O)OC(C)(C)C)c4ccccc4)C(C)=C([C@@H](OC)C(=O)[C@]12C)C3(C)C	1	1	3	5	3	14	180.236	166.176	835.944	20	22	117	8	10	57	1.2592	2.4931	4.5678	1	4	19	7	9	45	4	0	1	0	3	14	0	0	0	1	0	0	0	0	0	0	0	0	1	0	4	1	0
C(C(C(F)(F)(F))(=C=O))=1N(=NC=CNC1)	C(C)(C1=C(C=CC=C1S(=O)(C(F)(F)(F))))	CC(C)NC[C@H](O)COc1cccc2ccccc12	1	0	2	4	1	3	203.123	222.231	259.349	18	23	40	4	9	21	1.6747	2.8764	2.5775	1	3	9	7	9	16	3	0	1	1	1	2	3	3	0	0	1	0	0	0	0	0	0	0	0	1	2	1	0
C(C1=N(C=C=CC(=O)(SN1)))	C(CO)=C(Cl)C=CC=C(C(=O))	OC[C@H](S)CS	1	1	3	4	2	3	154.194	172.611	124.23	16	20	14	6	9	8	0.8516	1.4127	0.2069	1	5	5	6	8	3	2	0	0	1	2	1	0	0	0	1	0	2	0	1	0	0	0	0	0	0	0	0	0
C(F)=1(S(NC=2N(=C(N(=N))SNSC2SN1)))	C(C(=O)C=COC(=O)NC(=O))	CCOC(=O)O[C@@]1(C(=O)COC(=O)CC)CC[C@H]2[C@@H]3CCC4=CC(=O)C=C[C@]4(C)[C@H]3[C@@H](O)C[C@@]21C	3	1	1	8	4	8	282.376	157.125	488.577	18	18	71	3	7	36	3.58237	-0.0283	3.6993	1	3	11	4	6	27	6	1	0	0	4	8	1	0	0	4	0	0	0	0	0	0	0	1	0	0	3	2	0
C(F)SC=1N(=NN=N(NNN=NNC1))	C(C1=N(N=C(O)(C1=CC=C)))	Oc1cccc2cccnc12	3	1	1	7	3	2	219.209	136.154	145.161	20	18	18	6	8	7	-0.6912	1.4448	1.9404	2	2	1	3	7	9	9	2	1	0	1	1	1	0	0	1	0	0	0	0	0	0	1	0	0	0	2	0	0
C(C1C(=CS(N=NC1=O))C=O)	C(CS)C(Cl)=C1C(=C(C=C1))	CC(C)NC[C@@H](O)c1cc(O)cc(O)c1	0	1	4	4	1	4	170.193	172.68	211.261	17	19	32	6	9	17	1.3459	2.9252	1.1292	2	3	9	6	8	11	2	0	1	2	0	3	0	0	0	1	1	0	0	1	0	0	1	0	0	0	1	1	0
C(OCC1=N(NN=CC=N1))(=S)	C(CO)C1=C(C(=NN=C1C2=C(CCC2)))	CCOc1nc2cccc(C(=O)OCc3oc(=O)oc3C)c2n1Cc1ccc(-c2ccccc2-c2noc(=O)[nH]2)cc1	1	1	1	6	3	11	170.197	190.246	568.542	17	28	66	6	14	24	-0.0665	1.5787	4.70522	2	4	11	5	11	30	4	2	4	1	1	8	0	0	0	1	0	0	0	0	0	0	1	3	0	1	3	1	0
C(CC=S(=O)(=O))=1S(NC=C(Cl)C=NN1)	C(C1=C(NC(=O)N2C(=NN=C21)))	Cc1cccc(CN2CCN([C@H](c3ccccc3)c3ccc(Cl)cc3)CC2)c1	1	1	0	5	4	2	251.72	150.141	390.958	20	17	55	6	6	27	0.8678	-0.27398	5.55562	2	1	6	6	6	25	3	4	2	2	1	0	0	0	0	2	0	0	1	0	1	0	1	0	0	1	4	0	0
C(CN(=S(=O)))=1N(N=N(SN=CC1))	C(C1=N(N2C(=CN=C2Cl)CC1))	COC(=O)C1=C(C)NC(C)=C(C(=O)OCC(C)C)[C@H]1c1ccccc1[N+](=O)[O-]	1	0	1	6	3	7	203.252	169.615	388.42	17	19	52	5	8	24	0.2822	1.7067	3.2018	2	1	11	4	7	20	5	3	2	1	0	6	0	0	0	2	0	0	0	1	0	0	1	0	0	1	2	0	0
C(ON=NNCl)1N(=NN=C=C1N)	C(O)(O)=CC=CC=C(OC(=O))	CC1(C)O[C@@H]2C[C@H]3[C@@H]4CCC5=CC(=O)C=C[C@]5(C)[C@H]4[C@@H](O)C[C@]3(C)[C@]2(C(=O)CO)O1	2	2	2	7	4	6	189.566	156.137	416.514	16	19	62	4	8	32	0.2478	1.1867	2.3267	4	5	8	3	7	24	7	0	0	1	4	6	0	0	0	0	0	0	1	0	0	0	0	2	1	0	3	0	0
C(C=N)C1=C(N=C=NN1)S(=O)C(F)(F)(F)	C(C1=C(N2C(=CC=CN=C2)CC1))	Clc1ccc(CS[C@@H](Cn2ccnc2)c2ccc(Cl)cc2Cl)cc1	2	0	0	5	2	3	238.194	160.22	397.758	20	24	39	5	12	15	1.15577	2.4255	6.518	3	1	6	6	10	18	4	2	2	1	0	0	3	0	0	1	0	1	0	0	3	0	0	1	1	1	2	0	1
C(CNNS(=O)S(=O)Cl)1=C(=N(N=NN=C1))	C(CSC1=C(SCC2=C(C=CC=C21)))	C=C1C[C@@H]2CC[C@@]34C[C@H]5O[C@H]6[C@@H](O3)[C@H]3O[C@@H](CC[C@@H]3O[C@H]6[C@H]5O4)CC(=O)C[C@H]3[C@H](C[C@H]4O[C@@H](CC[C@@H]1O2)C[C@@H](C)C4=C)O[C@H](C[C@H](O)CN)[C@@H]3OC	2	0	2	7	2	12	268.711	208.351	729.908	20	25	111	5	12	59	-0.4755	3.9849	3.438	5	3	8	4	11	40	6	0	1	2	0	11	0	0	0	2	2	0	1	0	0	0	0	4	0	2	3	1	0
C(ONSNOCl)1C(=C=C=CN=N1)	C(CC1C(=CC=C(Cl)C=C1C(C)))	COc1ccc(OC)c([C@H](O)CNC(=O)CN)c1	2	0	3	7	0	5	220.641	182.694	254.286	18	27	36	5	15	18	1.3616	4.0415	-0.1879	5	4	10	5	11	12	4	0	2	2	0	4	0	0	0	1	0	0	1	1	0	0	0	0	0	0	1	1	1
C(ON=S(=O)(=O))(N=CS(=O)Cl)=C=S(=O)(=O)	C(CN1C(=C(C)C=C(Cl)1))	CCCOc1ccc(C(=O)OCCN(CC)CC)cc1N	0	0	1	8	1	5	292.703	143.617	294.395	16	19	47	1	10	26	-0.9669	2.46982	2.5562	3	3	13	3	7	16	2	1	2	6	0	3	0	0	0	3	0	0	1	1	0	0	1	0	0	0	1	0	0
C(CS)1(=N(C2=N(N=NC=NN2SC1)))	C(C1=C(C2=C(CC(=N2)C=C1)))	CCOC(=O)C1(c2ccccc2)CCN(CCC(C#N)(c2ccccc2)c2ccccc2)CC1	1	0	0	8	1	4	214.279	131.178	452.598	19	19	66	6	9	32	1.0011	2.2311	5.48328	2	1	9	5	9	30	6	1	2	0	0	2	0	0	0	2	0	0	0	0	0	0	1	0	1	0	4	1	1
C(ON1N(=NN=C=NS1))2=N(NSNNS2)	C(C(=O)NCNC(=O)O)=CN=N	CCCCCCCC/C=C\CCCCCCCC(=O)O	3	4	1	13	5	2	265.309	172.144	282.468	18	20	54	3	8	34	0.4327	-0.12763	6.1085	1	4	16	2	5	18	9	4	0	1	3	2	0	0	0	3	0	0	0	0	0	0	0	0	0	0	0	2	0
C(C1(=C=CN=CC(C(F)(F)(F))=C1SCl))	C(C=CC=CC=CC=C(F)C(=O))	NCCCC[C@H](N[C@@H](CCc1ccccc1)C(=O)O)C(=O)N1CCC[C@H]1C(=O)O	0	0	4	2	1	7	239.649	166.195	405.495	19	23	60	5	11	31	3.8331	2.7272	1.2352	2	5	13	8	10	21	1	0	3	0	1	5	3	1	0	1	0	0	1	0	0	0	0	1	0	0	1	1	0
C(CON)=C=C=NC=S(=O)	C(CSC(NC(=O)CN1C(=CC=C1)))	Nc1nc2c(c(=O)[nH]1)N(C=O)[C@H](CNc1ccc(C(=O)N[C@@H](CCC(=O)O)C(=O)O)cc1)CN2	1	1	7	3	3	11	158.182	198.291	473.446	16	27	57	6	14	23	-0.7696	1.3149	-0.7311	3	6	10	5	9	20	2	2	7	2	1	7	0	0	0	1	1	0	0	0	0	0	1	0	0	0	3	0	0
C(C(Cl)=C=C=O)=NNOS(=O)(S(=O)S(=O)(=O))	C(CO)C1=C(C=CC=C1)C=C	CC(C)OC(=O)CCC/C=C\C[C@H]1[C@@H](O)C[C@@H](O)[C@@H]1CC[C@@H](O)CCc1ccccc1	2	1	3	8	1	5	306.73	148.205	432.601	19	23	71	3	12	40	-1.5434	1.8644	4.1864	6	4	18	4	10	26	2	0	0	6	1	5	0	0	0	3	0	0	1	0	0	0	0	1	0	1	1	0	0
C(F)1C(=NCN=C1C=S)N=N	C(C=CC=C1C(=CN=C1N=C))	N#C/C(=C1/SC[C@@H](c2ccc(Cl)cc2Cl)S1)n1ccnc1	1	0	0	5	2	5	172.188	146.193	354.287	16	21	30	5	10	9	1.16577	2.1153	5.06088	1	2	2	5	9	14	4	2	3	0	0	0	1	0	0	1	0	2	0	0	2	0	1	2	1	0	1	0	0
C(N=O)1N(N=NNSC1=S(=O))C=S(=O)	C(C(N)=CC=C1C(=CC=C1))	COc1cc2c(c(OC)c1OC)-c1ccc(OC)c(=O)cc1[C@@H](NC(C)=O)CC2	1	1	1	8	1	6	253.29	133.194	399.443	17	21	54	3	11	25	-0.7699	1.9013	2.8716	1	3	10	3	9	22	5	1	1	3	0	6	0	0	0	3	0	0	0	0	0	0	1	0	0	0	1	1	0
C(CS(=O)(=O)Cl)1(C(NCl)=N(N=C1N))	C(CSCCN(C(=O)N1C(=CC=C1)))	CCO/N=C(\C(=O)N[C@@H]1C(=O)N2C(C(=O)O)=C(Sc3nc(-c4cc[n+](C)cc4)cs3)CS[C@H]12)c1nsc(NP(=O)(O)O)n1	2	1	5	6	3	16	245.091	198.291	685.708	19	27	65	6	14	22	-0.4011	1.7989	1.2197	2	5	15	4	9	22	4	2	8	2	1	8	0	0	0	1	1	4	2	0	0	1	1	2	0	0	2	0	0
C(F)=CC=1N(=CN=NN2S(NNN2C1))	C(C1=C(C=CC=C1)C2=C(CNC2))	Nc1ccc(S(=O)(=O)c2ccc(N)cc2)cc1	2	1	2	6	1	4	215.217	159.232	248.307	20	25	29	6	13	12	0.5683	1.98162	1.6838	1	2	4	5	11	12	7	1	2	0	0	2	1	0	0	1	0	1	0	0	0	1	1	0	0	1	2	0	0
C(C1N(=CNN(=NC1=NN=NS(=O))))	C(C=C(O)CO)=C1C(=NN=CS1)	CC(C)C(=O)Oc1ccc(CO)cc1[C@H](CCN(C(C)C)C(C)C)c1ccccc1	2	2	1	5	5	4	201.215	184.22	411.586	20	20	67	7	8	37	-0.0004	1.0654	5.3811	3	4	17	4	7	26	7	2	1	1	2	3	0	0	0	1	1	0	0	0	0	0	0	0	0	1	2	1	0
C(OC=C=O)=1N(=CNNCN1)	C(C=CC=C(Cl)C=O)=NC1=C(CCN1)	C=CC[C@@]1([C@H](C)C#CCC)C(=O)NC(=O)N(C)C1=O	2	1	1	6	3	3	154.129	210.664	262.309	17	25	37	6	11	18	-1.2021	1.7697	1.3066	1	4	6	5	10	14	4	2	2	2	1	3	0	0	0	0	0	0	0	1	0	0	1	0	0	0	1	1	0
C(OCl)1C(=NC=C=NC1CN=N)	C(CS)C(=O)N1C(=CC=C1C)	Cc1cc(C(=O)NNCc2ccccc2)no1	1	1	2	5	3	4	186.602	169.249	231.255	19	22	30	7	11	13	1.19277	1.75662	1.41762	3	4	5	6	8	12	4	1	3	1	1	2	0	0	0	0	1	0	1	0	0	0	1	1	0	0	1	1	0
C(C1=C(S(C=C=N1))S(=O)(=O)C(F)(F)(F))=C	C(C=NC1=C(C(=O)NC(=O)1))	CCOc1ccc(C[C@@H](CN(CCN(CC(=O)O)CC(=O)O)CC(=O)O)N(CC(=O)O)CC(=O)O)cc1	0	1	5	4	3	14	255.242	138.126	527.527	19	16	70	4	6	33	2.2063	-0.3826	-0.6746	2	2	21	7	6	23	1	2	3	2	2	11	3	0	0	2	0	0	0	0	0	0	1	0	1	0	1	0	0
C(OC(F)(F)(F))O(N1C(=NN=N1)SN(C))	C(C1=C(C=CC=C1)C(=O)N)	CN1C[C@@H]2c3ccccc3Oc3ccc(Cl)cc3[C@H]2C1	1	1	0	8	1	2	245.186	135.166	285.774	21	19	36	6	9	16	-0.1779	1.09392	4.2585	6	2	1	4	8	17	5	1	1	2	1	1	3	0	0	1	0	0	0	0	1	1	0	1	0	1	2	0	0
C(C=NCl)(N=C=S(=O)(=O))=CSNSC=N	C(CCOC1=C(C=CC=C1C(=O)))	CN1CCN2c3ncccc3Cc3ccccc3[C@H]2C1	2	0	0	8	2	3	284.775	164.204	265.36	20	24	39	5	12	19	1.32987	2.2879	2.4789	5	5	1	5	10	17	4	0	3	2	2	0	0	0	0	3	0	0	1	0	0	0	0	0	0	1	3	0	0
C(NO(C=S(=O)(=O)))=C1C(C=N(C=N1))	C(C(=O)C1=C(C=CC=C(C1)))	CN(C)C(=O)Oc1cccc([N+](C)(C)C)c1	1	0	0	6	1	2	201.207	134.178	223.296	20	20	35	7	10	19	-0.5094	2.0179	1.9437	2	2	7	6	9	12	3	0	2	3	1	2	0	0	0	1	0	0	0	0	0	0	0	0	1	0	1	0	1
C(O(Cl))=NN=NNOC1=C(N=NN1)	C(C(OC1=C(C(N)=CC=C1)))	Cc1ccccc1-c1cc(N2CCN(C)CC2)ncc1N(C)C(=O)C(C)(C)c1cc(C(F)(F)F)cc(C(F)(F)F)c1	2	1	0	6	2	4	205.565	137.182	578.601	17	21	73	4	11	32	0.169	1.6675	6.78702	4	4	10	3	8	30	7	1	4	2	1	1	0	0	6	0	0	0	1	0	0	1	0	0	0	1	4	0	0
C(CF)=1(C=C=NS(N=C2(NSCC21)))	C(CN1C(C(=O)N2C(=NN=C2)C1))	N[C@@H](C(=O)O)[C@@H](O)c1ccc(O)c(O)c1	1	0	5	5	5	6	215.278	166.184	213.189	19	22	26	6	10	11	1.7051	-0.2462	-0.4569	1	2	7	7	7	9	3	4	1	0	1	5	1	0	0	2	0	0	0	0	0	1	1	0	0	1	1	0	0
C(N=S(=O))=COC(C1N(=CN=C1))	C(CN1C(=CC=C1SC(=O)NC))	CCCc1nc(C(C)(C)O)c(C(=O)O)n1Cc1ccc(-c2ccccc2-c2nnn[nH]2)cc1	0	1	3	5	3	8	185.208	184.264	446.511	19	24	59	7	12	26	0.3521	1.9395	3.6566	4	4	12	6	8	24	3	2	6	2	1	3	0	0	0	1	1	0	0	0	0	1	1	2	0	0	2	0	0
C(CN=S(=O)(=O))=1S(N=CN=NS(C1))	C(C1=C(C=C(F)(C1=CC=C)))	C/C=C/C(=O)N(CC)c1ccccc1C	0	0	0	8	0	1	236.303	136.169	203.285	17	19	32	4	9	17	0.6817	2.9121	2.92402	2	2	6	4	9	13	4	0	1	2	0	1	0	1	0	3	0	0	0	0	0	0	1	0	0	0	1	0	0
C(C=C=S(=O)(=O))1S(NC=NN=N1)	C(C1C(=CC=C(C)C=C1)CC)	C[C@H](CCc1ccccc1)NC[C@@H](O)c1ccc(O)c(C(N)=O)c1	1	0	4	7	0	4	204.236	148.249	328.412	16	27	48	4	16	24	-0.2042	3.475	2.1354	1	4	11	4	11	19	4	0	2	2	0	3	0	0	0	2	0	0	0	0	0	0	0	0	0	0	2	1	1
C(CC(F)(F)(F))1=N(N2C(=C=NC2N=C1))	C(C(=O)O)C=C1C(=NN=CN1)	CC(C)OC(=O)C(C)(C)Oc1ccc(C(=O)c2ccc(Cl)cc2)cc1	0	2	0	4	5	4	202.139	153.141	360.837	19	18	46	5	7	21	1.1618	-0.0377	4.68	1	2	10	7	6	20	4	3	0	0	2	4	3	0	0	0	0	0	0	0	1	1	0	0	1	1	2	0	0
C(NNCl)=1N(S(N=C=C(=CNC1)))	C(CS)C(=O)N1C(=NN=CN=C1)	O=P(O)(O)OP(=O)(O)O	4	1	4	6	5	7	203.658	184.224	177.973	18	20	13	6	8	4	0.1278	0.1484	-0.8116	2	3	6	5	6	0	5	4	0	0	1	7	0	0	0	1	1	0	1	0	0	0	0	0	0	0	0	0	1
C(C=1C(SC=NC=2N(N=C=NNSC2F)SC1))	C(C(=O)C1=C(C(N)=NN=C1))	Cn1nnc(-c2ccc(-c3ccc(N4C[C@H](COP(=O)(O)O)OC4=O)cc3F)cn2)n1	1	1	2	8	4	11	289.386	137.142	450.323	25	17	47	8	7	16	2.9669	0.2614	1.5127	1	3	9	8	6	17	5	3	6	0	1	6	1	0	1	3	0	0	0	0	0	0	0	2	0	1	2	0	0
C(OS(=O)(=O))=1C(NSN=C=C1)=NS(=O)	C(C1=C(C2=C(NCC2)C=C1))	CCCCN/C(O)=N/S(=O)(=O)c1ccc(C)cc1	3	1	2	6	1	3	253.286	133.194	270.354	17	21	36	3	11	18	-1.3367	1.96302	1.98742	3	1	7	4	9	12	3	1	2	4	0	3	0	0	0	3	0	1	0	0	0	0	1	0	0	1	1	1	0
C(OS(=O)Cl)=1C(S(C=C=NS(N=C1)))	C(C)C(=O)CC1C(=CC=CC=C1)	N=C(N)N	0	0	3	6	1	1	254.745	162.232	59.072	16	26	9	3	14	5	1.8675	2.654	-1.16143	2	4	0	5	11	1	2	0	3	2	1	0	0	0	0	3	0	0	1	0	0	0	0	0	0	0	0	0	1
C(CNC1=C(=C(NCl)N=N(C=N1)))	C(C=O)=C(Cl)C=CC=CC=CC	CC/C=C\C/C=C\C/C=C\C/C=C\C/C=C\CCCC(=O)OCC	2	0	0	5	1	2	185.618	182.65	330.512	20	23	58	8	11	34	1.1151	2.9965	6.4712	4	5	16	6	10	22	5	0	0	0	1	2	0	0	0	0	0	0	1	1	0	0	0	0	0	0	0	1	0
C(C1C(=NC=2N(=C=NSN=CC2N1)))	C(C)C(=O)C1=C(C=NC=C1)	CC(C)(C)NC(=O)[C@@H]1C[C@H]2CCCC[C@H]2CN1C[C@@H](O)[C@H](Cc1ccccc1)NC(=O)[C@H](CC(N)=O)NC(=O)c1ccc2ccccc2n1	1	0	5	6	2	7	193.235	135.166	670.855	20	19	99	7	9	50	1.0395	1.6743	3.0924	1	3	13	7	8	38	5	1	6	0	1	5	0	0	0	1	0	0	0	0	0	0	0	0	1	1	5	0	0
C(OS(=O)Cl)=NCN(OC=C(=C=S(=O)))	C(CNC=NC=C1C(=CC=C1)C)	N[C@@H](Cc1c[nH]c2ccccc12)C(=O)O	1	1	3	6	1	3	256.692	162.236	204.229	19	26	27	5	14	12	-0.3896	2.0242	1.1223	5	4	4	5	10	11	2	2	2	4	0	2	0	0	0	2	0	0	1	0	0	0	1	1	0	0	1	0	0
C(C=1C(N(=NSC=C1))C(F)(F)(F))=O	C(C(=O)O)C=CC=CC=CC(=O)	Cc1ncc([N+](=O)[O-])n1C[C@@H](C)O	0	1	1	4	3	5	208.164	166.176	185.183	16	22	24	3	10	11	2.2692	1.3286	0.48052	1	5	6	6	9	7	2	0	3	1	3	3	3	0	0	1	0	0	0	0	0	0	0	1	0	0	0	1	0
C(O)C1C(=NC=C1S(=O)S(=O)(=O)(S(=O)))Cl	C(C=CN=C(C(=O)C=C(O)O))	O=C(O)CCCc1ccccc1	2	2	1	6	4	2	291.759	155.153	164.204	21	20	24	6	9	12	-0.974	1.1173	2.0939	5	6	4	5	7	10	1	1	0	5	3	2	0	0	0	3	0	0	1	0	0	1	0	0	0	0	1	0	0
C(C=1O(N=NN2C(=NN(=CSN2N1))))	C(C1=C(C(=C2N(=CC=C2O1))))	CN[C@@H](C)[C@H](O)c1ccccc1	0	0	2	9	2	2	199.199	133.15	165.236	18	17	27	5	7	15	-0.33668	2.08782	1.3279	1	1	6	4	8	10	7	1	1	1	1	1	0	0	0	1	0	0	0	0	0	0	1	0	0	1	1	2	0
C(SN(=S(=O)))=1S(N=CCC=NC1)	C(CN1C(=CC2=C(N(=NN=C2C1))))	NS(=O)(=O)c1cc([C@@]2(O)NC(=O)c3ccccc32)ccc1Cl	0	0	3	6	4	4	219.316	162.196	338.772	17	22	33	5	10	11	2.0236	0.6778	0.9242	2	2	4	5	8	14	3	4	2	1	0	4	0	0	0	3	0	1	0	0	1	0	0	1	0	2	2	0	0
C(C1C(N=C=N(N=C1F))=C)	C(C1C(=C2C(=CC=C2CC1C)))	C[C@@H](CN(C)C)CN1c2ccccc2CCc2ccccc21	0	0	0	3	0	2	139.133	146.233	294.442	16	25	48	6	14	26	1.6067	3.0849	4.121	1	2	7	6	11	20	3	0	2	0	0	0	1	0	0	0	0	0	0	0	0	0	1	0	0	1	2	1	0
C(C=O)1(=C=N(S(N2C(N=NCSN21))))	C(C=C1C(=C2C(=CC=NC2=CC1)))	CCOC(=O)[C@H](CCc1ccccc1)N[C@@H](C)C(=O)N1Cc2cc(OC)c(OC)cc2C[C@H]1C(=O)O	0	0	2	8	1	8	215.263	157.216	498.576	18	23	70	5	11	34	0.8637	0.9926	2.5843	1	1	15	5	11	27	5	1	2	1	0	7	0	0	0	2	0	0	0	0	0	0	0	0	1	2	3	1	0
C(C(Cl)Cl)=1N(=C=N(NCN=NC1))	C(CO)CN1N(=CC=C1)	FC(F)O[C@@H](Cl)C(F)(F)F	1	1	0	5	3	1	206.036	126.159	184.491	17	19	12	5	10	2	1.7333	0.2655	2.3528	1	4	2	5	6	3	5	2	0	0	1	1	0	0	5	0	0	0	2	0	1	0	1	0	0	0	0	0	0
C(C1=C(=NN(=NC2(=NNC=NSC21))))	C(C=C1O(NC(=O)C1=CC=C))	COC(=O)/C=C\C(=O)OC	1	1	0	7	2	4	194.223	151.165	144.126	19	20	18	6	9	8	0.945	-0.2652	-0.1114	1	2	4	6	8	6	6	1	0	0	2	4	0	0	0	1	0	0	0	0	0	0	1	0	0	0	0	2	0
C(F)=1N(=N(N=CC2C(N=CN2C1)))	C(C=C(O)C1=C(C(=O)C=C1))	CCCCCCCCCCCCOS(=O)(=O)O	0	1	1	5	2	4	167.147	136.15	266.403	18	18	43	6	8	26	0.9189	1.5135	3.7267	0	3	14	6	8	12	5	0	0	0	2	4	1	0	0	0	0	1	0	0	0	1	1	0	0	0	0	0	0
C(C(=S(=O))CS)=1C(=NN=NSN1)	C(CS)C(=O)C(N1C(=NN=N1))	CC1(C)[C@@H](C(=O)OCc2cccc(Oc3ccccc3)c2)[C@@H]1C=C(Cl)Cl	1	1	0	7	6	3	220.304	172.213	391.294	16	19	46	4	8	20	0.7574	-0.4379	6.1133	3	5	8	4	5	21	4	4	0	1	1	3	0	0	0	3	1	0	0	0	2	0	1	0	0	0	2	1	0
C(CF)C(F)1(N=C2N(=NC=C2NN1))	C(C1=C(C=CC=C1C=C(C)O))	FC(F)O[C@H](Cl)C(F)(F)F	2	1	0	5	1	1	187.153	148.205	184.491	20	23	12	7	12	2	0.7828	2.91382	2.3528	2	4	2	6	10	3	5	0	0	0	1	1	2	0	5	0	0	0	0	0	1	1	0	0	1	1	0	0	0
C(O(N=NCl))=1C(=C2S(N=NNNSN2SN1))	C(C=C1O(N2C(=C(Cl)C=C2)CC1))	CCOc1ccccc1OCCN[C@H](C)Cc1ccc(OC)c(S(N)(=O)=O)c1	2	0	2	10	2	6	298.766	183.638	408.52	19	22	56	3	10	28	2.0894	2.4201	2.3409	2	1	15	3	9	20	8	1	2	1	1	5	0	0	0	3	0	1	1	1	0	0	1	0	1	1	2	0	0
C(O)=1C(SN=C=C2C(N=NSNN2N1))	C(C)C1=C(C2=C(N(=CC=C2CC1)))	O=C1c2cccc3c2[C@@H](CCC3)CN1[C@@H]1CN2CCC1CC2	2	0	0	9	1	2	230.278	159.232	296.414	20	25	46	6	13	24	0.9089	2.8212	2.6565	0	2	1	5	11	19	6	1	2	1	0	1	0	0	0	2	0	0	0	0	0	0	0	0	0	2	6	1	0
C(S(=O)(=O)C(F)(F)(F))C=C=C=C=S(=O)(=O)	C(CN1C(=CN=C1OC)C=C(N))	CCOC(=O)Nc1ccc(NCc2ccc(F)cc2)cc1N	0	1	3	4	4	4	260.214	167.212	303.337	18	25	40	3	13	18	0.0676	0.841	3.5884	2	6	7	6	8	16	0	3	3	4	1	2	3	0	1	2	0	0	0	0	0	0	1	0	0	0	2	0	0
C(OCF)=1C(CC=N(N=C=N(N1)))	C(CO)=CC=CC=CC=CC=CN=C	NC(N)=O	0	1	2	5	2	1	170.147	189.258	60.056	19	29	8	7	15	4	1.197	2.4178	-0.9762	1	7	0	6	12	1	4	1	2	1	1	1	1	0	0	0	0	0	0	0	0	0	0	0	0	0	0	0	0
C(C)C1C(SN=C=C=C1O)=S	C(C(=O)NC(=O)C(=O)C=C)	CCC(=O)O[C@H](O[P@@](=O)(CCCCc1ccccc1)CC(=O)N1C[C@H](C2CCCCC2)C[C@H]1C(=O)O)C(C)C	1	1	1	4	3	7	185.273	141.126	563.672	18	17	85	7	7	46	2.2685	-0.5958	6.1213	3	3	17	7	6	30	1	1	1	1	3	7	0	0	0	2	0	0	0	0	0	0	0	1	0	0	2	1	0
C(F)(=C1C(=C(=NNN(=NSC1))))	C(C)C1=N(CCN2C(=CN=C21))	CC1(C)CCC(CN2CCN(c3ccc(C(=O)NS(=O)(=O)c4ccc(NCC5CCOCC5)c([N+](=O)[O-])c4)c(Oc4cnc5[nH]ccc5c4)c3)CC2)=C(c2ccc(Cl)cc2)C1	1	0	3	5	3	11	172.188	149.197	868.457	16	22	111	5	11	50	1.5993	1.0958	8.6599	0	2	15	5	8	45	4	3	7	0	0	7	1	0	0	1	0	1	0	0	1	0	1	1	0	1	7	0	0
C(C1(=N(N2N(=CN=C2C(C(F)(F)(F))N1))))	C(C1=C(C(=O)C=CC=C1)C)	N#Cc1ccc(C(c2ccc(C#N)cc2)n2cncn2)cc1	1	0	0	5	1	5	205.143	134.178	285.31	20	20	33	6	10	11	0.6662	1.66364	2.65916	1	2	3	6	9	17	5	0	5	0	1	0	3	0	0	0	0	0	0	0	0	1	0	1	1	0	2	0	1
C(OC(F)(F)(F))=1S(N=C=C(=N(S(NC1))))	C(OC)=CC=CC=CC=CC=CC=C	Cc1ccccc1[C@@H](OCCN(C)C)c1ccccc1	1	0	0	6	1	2	241.219	188.27	269.388	16	30	43	2	16	23	2.0319	3.5573	3.66262	1	7	9	5	13	18	3	0	1	1	1	1	3	0	0	2	0	0	0	0	0	0	0	0	0	0	2	0	0
C(C=NO)1N(CSN=C=C1(N=S(=O)))	C(C1C(=C2C(=NN=NC2=CC1)))	NC(=O)N1c2ccccc2CC(=O)c2ccccc21	2	0	1	7	3	2	218.263	147.181	252.273	19	20	31	6	9	12	-0.0259	-0.5276	2.6422	3	1	0	5	8	15	4	3	2	2	0	2	0	0	0	2	0	0	0	0	0	0	0	0	0	2	2	1	0
C(C(=S(=O)(=O))S(=O)S(=O)(=O)S(=O)Cl)1N(=CN=N1)	C(C=CC=CC=CC=CC=C(C(=O)))	NC(=O)N[C@@H](CCC(=O)O)C(=O)O	0	0	4	9	1	5	339.785	174.243	190.155	19	27	23	2	14	10	-1.2884	2.9862	-1.0273	3	6	5	3	12	6	3	0	2	6	1	5	0	0	0	4	0	0	1	0	0	1	0	0	0	0	0	0	0
C(NCl)1(=CC=2N(=NN=N(CC2N(S1))))	C(C=CC=C1N(=CC=CC1=CC))	C#C[C@]1(OC(C)=O)CC[C@H]2[C@@H]3CCC4=C/C(=N/O)CC[C@@H]4[C@H]3CC[C@@]21CC	2	0	1	7	1	4	216.657	159.232	369.505	18	25	58	5	13	31	1.8672	1.2386	4.7145	1	3	5	5	11	23	6	1	1	0	0	3	0	0	0	1	0	0	1	0	0	0	0	1	1	1	3	1	0
C(C)=C=C1S(N=C2(SNSN=C2C1))	C(C=CC=CC=CC=C(NC(=O)))	CC1=C(/C=C/C(C)=C/C=C/C(C)=C\C(=O)O)C(C)(C)CCC1	1	1	1	6	1	2	229.355	163.22	300.442	20	25	50	7	13	28	2.7513	1.9346	5.6026	1	5	10	7	10	20	3	1	0	0	1	2	0	0	0	3	0	0	0	0	0	0	0	0	2	0	1	0	0
C(NS)=1C(C2=N(C=C=N(SC2(F)NN1)))	C(CO)C=CC=CC=C(C=O)C=O	C#C[C@]1(O)CC[C@H]2[C@@H]3CCC4=CC(=O)CC[C@@H]4[C@H]3CC[C@@]21CC	3	1	1	7	3	2	231.281	180.203	312.453	20	25	51	6	12	28	0.6371	0.8054	3.8826	1	7	3	6	10	21	5	0	0	0	3	2	1	0	0	2	0	0	0	0	0	0	0	1	1	0	3	1	0
C(N1C(=NN(=NN=C1C(F)(F)(F)))CC)	C(C(=O)N1C(=CC=C1)CCC)	CC(=O)[C@@]1(O)CC[C@H]2[C@@H]3C[C@H](C)C4=CC(=O)C=C[C@]4(C)[C@@]3(F)[C@@H](O)C[C@@]21C	0	0	2	5	2	4	207.159	151.209	376.468	22	24	56	8	13	29	1.9833	2.1007	2.9233	3	4	7	6	9	22	5	1	0	0	1	4	3	0	1	0	0	0	0	0	0	0	1	1	0	0	3	1	0
C(C=S(=O))1S(NC(F)=C(=C=NN1))	C(C(=O)O)=CC=C(Cl)C=C(C)	C[C@H](CCc1ccc(O)cc1)NCCc1ccc(O)c(O)c1	2	1	4	5	2	4	205.239	172.611	301.386	16	20	45	4	9	23	-0.2806	2.326	2.9568	1	4	11	5	8	18	3	0	1	1	2	3	1	0	0	2	0	0	0	1	0	0	0	0	0	0	2	0	0
C(OC1N(=CN=N1))OC(Cl)C(F)(F)(F)	C(C=NC1=C(C(=O)N(C1=C)))	O=C(O)CN(CCN(CC(=O)O)CC(=O)O)CCN(CC(=O)O)[C@H](COCc1ccccc1)C(=O)O	0	1	5	5	2	14	231.561	136.154	513.5	19	18	67	5	8	31	1.882	0.6045	-1.0992	4	2	20	5	7	22	3	2	3	2	1	11	3	0	0	0	0	0	1	0	0	1	1	0	0	0	1	0	0
C(F)=NN1(NN=NN=NN1N=C)	C(C(=O)C(F)(F)(F))C=C1C(=CN=C1)	C=CCC1([C@H](C)CCC)C(=O)NC(=O)NC1=O	1	0	2	8	2	3	173.115	189.136	238.287	16	19	35	4	6	18	-1.4533	2.0324	1.3511	2	2	7	2	8	12	9	1	2	0	1	3	1	3	0	0	0	0	0	0	0	0	1	0	0	0	1	1	0
C(C)1=C(SN=C=NS1)(NC=S(=O))	C(C(NCC1=C(C=CC=C1F)C))	CCC[C@@]1(CCc2ccccc2)CC(=O)C([C@H](CC)c2cccc(NS(=O)(=O)c3ccc(C(F)(F)F)cn3)c2)=C(O)O1	1	1	2	5	1	6	219.316	167.227	602.675	17	26	75	5	14	33	1.2216	2.24362	7.3255	2	5	14	5	10	31	3	1	2	1	0	5	0	1	3	3	0	1	0	0	0	0	0	0	0	1	4	1	0
C(NONS(=O)(=O)Cl)1=C(=C(=C=C(NN1)))	C(C1=C(C2=C(C=CC2=CC1)))	CCN(CC)CCNC(=O)c1cc(Cl)c(N)cc1OC	4	0	2	6	0	4	236.64	130.19	299.802	19	20	42	5	10	22	-1.1322	2.759	2.0024	4	1	11	5	10	14	4	0	3	3	0	2	0	0	0	1	0	0	1	0	1	0	1	0	0	1	1	1	0
C(ONCl)1(=C=CC=2S(NSN=NC2C1))	C(C=CC=CC=C(C(=O)O)C=C)	C#C[C@]1(O)CC[C@H]2[C@@H]3CCC4=CC(=O)CC[C@@H]4[C@H]3CC[C@@]21C	2	1	1	6	2	2	248.72	164.204	298.426	19	24	48	5	12	26	1.7792	2.3157	3.4925	2	5	2	6	10	20	4	0	0	1	2	2	0	0	0	2	0	0	1	0	0	0	0	1	1	0	3	1	0
C(C=S(=O))(N=O)N=C1N(=NSC1)	C(CSC1=C(N=CN=C1F)C=C)	CN1C=CC=C/C1=C\N=O	0	0	0	6	3	3	204.236	184.239	136.154	16	21	18	4	9	8	0.6066	2.3707	1.6095	3	4	2	4	8	7	4	2	2	2	0	1	0	1	0	2	1	0	0	0	0	1	0	0	0	1	1	0	0
C(O(S(=O)S(=O)(=O)))1=N(N=CN=C(=C1))	C(C(=NOC1=C(CC(=O)C1=C)))	C=C1/C(=C\C=C2/CCC[C@@]3(C)[C@H]2CC[C@@H]3[C@H](C)/C=C\[C@H](C)C(C)C)C[C@@H](O)C[C@@H]1O	1	0	2	7	3	2	221.219	151.165	412.658	16	20	74	3	9	44	-1.2256	1.4216	6.6118	2	3	12	4	8	28	3	1	0	4	2	2	0	0	0	2	0	0	0	0	0	0	1	1	0	0	2	1	0
C(F)=1C(=C2(SN(=NN=CSN2SC1)))	C(C=O)N1C(=NN=CN1)C=N	Nc1ccc2cc3ccc(N)cc3nc2c1	0	2	2	7	6	3	234.306	153.145	209.252	16	18	27	3	7	11	3.308	-1.00313	2.5524	0	3	2	5	5	13	4	5	3	0	1	0	1	0	0	3	0	0	0	0	0	0	0	0	1	1	3	0	0
C(CCl)=1C(N=N(C=C=CN=CNC1))	C(C)(F)=C1C(=CC=C1)CC	COc1cc2nc(N3CCN(C(=O)[C@@H]4COc5ccccc5O4)CC3)nc(N)c2cc1OC	1	0	1	4	0	9	196.641	138.185	451.483	22	21	58	9	11	25	1.8191	3.1361	1.7178	1	3	7	8	9	23	4	0	5	0	0	5	0	1	0	0	0	0	1	0	0	0	1	0	0	0	5	0	0
C(NN=O)1=C(SC=CCC1=O)	C(CO)=CC=CC(=O)C=CC=C	COC(=O)[C@H](c1ccccc1)[C@H]1CCCCN1	1	1	1	4	2	3	170.193	164.204	233.311	17	24	36	6	12	19	1.3185	1.4024	2.0853	2	6	4	6	10	14	2	0	1	2	2	2	0	0	0	1	0	0	0	0	0	0	0	0	0	0	2	1	0
C(F)1=N(N=C=C2N(CN=CSN21))	C(C1=C(C=CC=C1)NC2=C(CNCC2))	O[C@](CCN1CCCCC1)(c1ccccc1)C1CCCCC1	1	2	1	6	2	2	185.187	188.274	301.474	16	30	53	4	16	31	0.2908	2.28412	4.3305	0	3	6	5	12	20	5	2	1	0	0	1	1	0	0	1	0	0	0	0	0	0	0	0	1	2	3	1	0
C(NS(=O)(=O)C(F)(F)(F))N1(C=NN=N1)	C(C=O)N1C(=CC=C1NC(=O))	COc1cc(CNC(=O)CCCC/C=C/C(C)C)ccc1O	1	1	2	6	3	3	231.159	152.153	305.418	18	19	49	4	8	27	-0.9302	0.2553	3.7896	3	3	13	3	7	18	5	2	1	2	2	3	3	0	0	1	0	0	0	0	0	1	1	0	0	0	1	0	0
C(F)=1N(N2C(=C=NCSC2=NN1))	C(C=CC=C(CN1C(=CC=C1)))	CNc1ccc(-c2nc3ccc(O)cc3s2)cc1F	1	0	2	6	1	4	185.187	147.221	274.32	16	24	30	4	13	11	0.2908	2.6204	3.8497	0	4	4	5	10	14	5	1	2	0	0	1	1	0	1	1	0	1	0	0	0	0	1	1	1	0	2	1	0
C(C=NOS(=O)(=O)C(F)(F)(F))=1N(=CC(=C1))	C(C=CC=CN=C(N))=NC(=O)	CCN(Cc1ccncc1)C(=O)[C@@H](CO)c1ccccc1	0	1	1	5	2	3	240.162	151.169	284.359	18	20	41	3	9	20	0.9618	0.2705	2.2062	3	3	8	6	7	17	2	3	2	3	1	2	3	0	0	1	0	0	0	0	0	1	0	0	0	0	2	0	0
C(C=1C(N=C=C1))(SC=S(=O)(=O))	C(C(=O)NC(=O)O)C=CN=C	O=C1Nc2ccc(Cl)cc2[C@@](C#CC2CC2)(C(F)(F)F)O1	0	2	1	4	4	2	187.245	156.141	315.678	16	19	30	5	8	9	0.1232	0.385	4.0731	2	3	0	6	6	14	1	2	1	2	3	2	0	0	3	2	0	0	0	0	1	1	0	0	0	0	2	0	0
C(ON(SS(=O))S(=O)(=O)C(F)(F)(F))=1(SN=C=C=C1)	C(C=CSCCC1=C(C=CC=C1N))	O[Si](O)(O)O	1	1	4	7	2	4	338.335	193.315	96.114	19	28	9	1	15	4	1.0612	3.0781	-2.6088	5	6	4	5	11	0	2	1	0	4	0	4	3	0	0	4	1	0	0	0	0	0	0	0	1	1	0	0	0
C(N1O(C2(=C=NSC=CN2N=C1)))	C(C1=C(C(=N)N=C2C(=CCN21)))	OCCN1CCN(CCCN2c3ccccc3Sc3ccc(Cl)cc32)CC1	0	1	1	6	3	5	182.208	147.181	403.979	18	20	53	6	9	26	0.7528	0.69779	3.9427	1	1	7	6	8	21	4	3	3	1	0	1	0	0	0	1	0	1	0	0	1	0	1	0	1	1	4	1	0
C(O)C=NNSC=C=C=S(=O)	C(CC(=O)O)=C1C(=NNC1=C)	CC(C)Cc1ccc([C@H](C)C(=O)O)cc1	2	2	1	5	3	2	190.249	152.153	206.285	17	19	33	6	8	18	-0.5148	-0.9248	3.0732	5	2	7	5	7	13	2	2	0	2	2	2	0	0	0	2	0	0	0	0	0	0	1	0	0	0	1	0	0
C(CC=1O(C(NCl)=C=C(=C1)))	C(C)=C(C(=O)O)C=CC=C(Cl)	CCCCCCC(C)(C)c1cc(O)c2c(c1)OC(C)(C)[C@@H]1CCC(=O)C[C@@H]21	1	1	1	2	2	3	155.584	172.611	372.549	16	20	63	6	9	36	1.8044	2.326	6.264	3	4	12	7	8	24	1	0	0	1	2	3	0	0	0	0	0	0	1	1	0	0	0	0	1	0	3	0	0
C(CC(F)(F)(F))1(=NC=C=NC=N1)	C(C=C1O(C=C(Cl)C=C1N=C))	CN(C)c1ccc2nc3ccc(=[N+](C)C)cc-3sc2c1	0	0	0	3	2	3	175.113	169.611	284.408	16	19	38	4	8	18	1.5626	2.5851	2.4989	1	2	5	6	8	16	3	1	3	0	1	0	3	0	0	0	0	1	0	1	0	0	0	0	0	1	3	1	0
C(CC(F)(F)(F))=1C(=NN(=NS(N=C=NC1)))	C(CN)C(C1=C(C=CC=C1C(F)))	CC(C)n1c(/C=C/[C@@H](O)C[C@@H](O)CC(=O)O)c(-c2ccc(F)cc2)c2ccccc21	0	1	3	6	1	5	235.194	167.227	411.473	19	26	56	4	14	26	3.0114	2.0474	4.6281	1	5	12	6	10	24	5	1	1	0	0	4	3	1	1	1	0	0	0	0	0	0	0	1	0	1	2	0	0
C(OC=S(=O)(=O))SC=1N(=C=N(S(N1)))	C(C1=C(C(C)=C(OC)C=C1))	Nc1ccc(C(=O)NCC(=O)O)cc1	0	0	3	8	1	4	237.287	136.194	194.19	16	22	24	3	12	10	0.4392	2.31204	0.0832	2	4	4	4	9	9	3	0	2	3	1	3	0	0	0	3	0	0	0	0	0	0	0	0	1	1	1	0	0
C(C(NS)=S)(=C=C=S)CS(=O)(=O)Cl	C(CN1C(=C(OC(F)(F)(F))C=CC=C1C))	CS(=O)(=O)OCCCCOS(C)(=O)=O	2	0	0	5	2	6	273.813	219.206	246.306	17	27	28	4	12	14	0.9969	3.1597	-0.281	4	4	9	5	10	6	1	1	0	2	1	6	0	3	0	4	0	2	1	0	0	0	0	0	0	0	0	0	1
C(C=O)1N(SCC=C=N1)N=S(=O)(=O)	C(C1=C(C=CC=C1OC(C)(C)))	CCNC(=O)CCC/C=C\C[C@H]1[C@@H](O)C[C@@H](O)[C@@H]1/C=C/[C@@H](O)CCc1ccccc1	0	0	4	6	1	4	219.247	150.221	415.574	18	25	67	5	14	37	-0.3212	2.78222	3.1469	2	5	16	5	10	25	3	0	1	3	1	4	0	0	0	2	0	0	0	0	0	0	0	1	0	1	1	1	0
C(ON=S(=O)(=O))1=C(C=NN=CS1)S(=O)	C(CN1C(=NN=C1)C2=C(NCCC2))	CNc1ccc(/C=C/c2ccc(OCCOCCOCCF)cc2)cc1	1	1	1	8	4	4	253.286	178.239	359.441	17	27	52	3	14	26	-0.144	1.0223	4.2802	3	3	13	4	9	21	3	4	1	4	0	3	0	0	1	3	0	0	0	0	0	0	1	0	0	1	2	1	0
C(C1=C(=NN(NC(F)(F)(F))N(=C=C1)))	C(C1=C(C=CC=C1)C2=C(CNCCN2))	O=C1CC2(CCCC2)CC(=O)N1CCCCN1CCN(c2ncccn2)CC1	1	2	0	4	2	6	190.128	188.274	385.512	18	30	59	5	16	31	0.9983	1.52872	2.0882	2	2	6	6	12	21	4	2	5	0	0	2	3	0	0	0	0	0	0	0	0	0	0	1	0	1	3	1	1
C(CNCl)=1N(=CSC=C=NC1O)	C(C=O)C1=C(N=C(C)(C1=O))	CCC(=O)O[C@]1(C(=O)CCl)[C@@H](C)C[C@H]2[C@@H]3CCC4=CC(=O)C=C[C@]4(C)[C@@]3(F)[C@@H](O)C[C@@]21C	2	0	1	5	3	5	203.654	137.138	466.977	18	17	64	6	7	32	1.4154	0.5029	4.1031	3	3	9	6	7	25	3	1	0	1	2	5	0	0	1	1	0	0	1	0	1	0	1	1	0	0	3	0	0
C(CN(=S(=O)(=O)))(=NC=C=O)SC(F)(F)(F)	C(C1=C(C=C(N=C(Cl)C1=N)))	O[C@@H](CNC[C@@H](O)[C@@H]1CCc2cc(F)ccc2O1)[C@H]1CCc2cc(F)ccc2O1	0	1	3	6	2	5	260.218	154.6	405.441	18	17	54	3	7	25	1.0459	1.52289	2.3636	3	1	8	5	7	22	2	2	1	3	0	4	3	0	2	2	0	0	0	1	0	0	0	0	0	0	4	0	1
C(C1=C(NN=NNS1)Cl)=C=S(=O)(=O)	C(CC1=C(C=NC1=CC=CC=C))	Cc1cc(C)cc(OC[C@H]2CNC(=O)O2)c1	2	0	1	5	1	3	238.681	159.232	221.256	16	25	31	3	13	15	0.2655	3.0333	1.79064	1	4	5	4	11	12	4	1	1	2	0	3	0	0	0	2	0	0	1	0	0	0	1	1	0	0	1	1	0
C(NNS(=O)(=O)Cl)1(C=CN=CC=N1)F	C(C1=C(N2C(=CC=CC=C2C(F)(F)(F))CC1))	CC(=O)S[C@@H]1CC2=CC(=O)CC[C@]2(C)[C@H]2CC[C@@]3(C)[C@@H](CC[C@@]34CCC(=O)O4)[C@@H]21	2	0	0	5	1	5	240.647	227.229	416.583	20	28	61	6	12	32	-0.1436	3.8859	4.8523	3	1	4	5	12	24	4	1	0	2	0	4	1	3	0	1	0	1	1	0	0	0	0	2	0	1	3	1	1
C(OC=1S(C=2(N=NN=CC2CC1)))	C(C1=C(N=C(O)C2=C(C(=O)NC21)))	O=C1CN(/N=C/c2ccc(-c3ccc([N+](=O)[O-])cc3)o2)C(=O)N1	0	2	1	5	3	6	181.22	164.164	314.257	19	20	33	7	8	10	1.0076	0.2851	1.7405	2	1	4	7	8	14	3	2	4	1	2	5	0	0	0	1	0	0	0	0	0	0	1	2	2	1	1	0	0
C(C(=O)Cl)=NN=CCN=CC=1N(NNC1)	C(C=CC=NOC1=N(S(C=CS1)))	CC(C)[C@H](N)C(=O)O	3	0	2	7	5	3	228.643	200.288	117.148	24	20	19	9	8	11	-0.667	2.7871	0.0543	5	3	5	7	7	5	6	2	1	1	1	2	0	0	0	0	2	0	1	0	0	1	0	0	0	1	0	0	0
C(OCl)1=C(=N(N=C=NN1N2N(SNS2)))	C(CSC1C(=C2C(=CN=C2C(C1))))	N[C@@H](CC(=O)N1CCn2c(nnc2C(F)(F)F)C1)Cc1cc(F)c(F)cc1F	2	0	1	8	2	5	251.684	179.288	407.318	16	25	43	2	13	15	1.0287	2.7966	2.0165	2	3	5	3	10	16	7	1	5	1	0	1	0	0	6	2	1	0	1	0	0	1	1	1	0	1	2	1	0
C(N=S(=O))=1S(C=2C(=CC=N(SC2Cl))SNSN1)	C(CC)C=CC=CC=C1C(=CC=C1)	O=C(NC[C@@H]1CCCCN1)c1cc(OCC(F)(F)F)ccc1OCC(F)(F)F	1	0	2	8	0	4	342.905	172.271	414.346	20	29	48	3	16	20	4.0858	3.9513	3.4407	1	5	7	6	13	17	4	0	2	1	0	3	0	0	6	5	0	0	1	0	0	0	1	0	0	0	2	1	0
C(C=S(=O))=1S(CN=NC=NC1(Cl))	C(O)C(=O)C1=C(C=CC(=O)1)	CO/N=C1\CN(c2nc3c(cc2F)c(=O)c(C(=O)O)cn3C2CC2)C[C@H]1CN	0	1	2	5	3	9	221.694	138.122	389.387	16	16	48	4	6	20	1.5943	-0.3869	0.966	1	3	7	5	7	18	3	0	5	1	3	4	0	0	1	2	0	0	1	0	0	0	1	1	0	0	2	0	0
C(S(=O)S(=O)(=O)(Cl))=NN(=C=C=CS(=O)(=O)Cl)	C(CN1C(=CN=C1Cl)C=O)N(C)	CC1=C(/C=C/C(C)=C\C=C/C(C)=C\C(=O)O)C(C)(C)CCC1	0	1	1	7	4	2	325.176	187.63	300.442	18	22	50	2	10	28	0.0691	0.5684	5.6026	3	5	10	4	7	20	2	3	0	5	1	2	0	0	0	3	0	0	2	1	0	0	1	0	0	0	1	0	0
C(C=S(=O)(=O))OC1=C(CN=CN=N1)	C(C=CN(CCN1C(=NN=C1OC)))	COc1ccc(C[C@@H]2c3cc(OC)c(OC)cc3CC[N@@+]2(C)CCC(=O)OCCCCCOC(=O)CC[N@@+]2(C)CCc3cc(OC)c(OC)cc3[C@H]2Cc2ccc(OC)c(OC)c2)cc1OC	0	1	0	6	5	12	201.207	182.227	929.161	20	27	139	7	14	72	0.0198	0.4099	8.0655	3	7	34	6	8	53	3	4	2	3	1	12	0	0	0	1	0	0	0	0	0	0	1	0	0	0	6	1	0
C(F)=1N(=NCC(=S(=O)(=O))S(N=CN1))	C(C1=C(C(=O)N2C(=CN=C2C1)))	C[C@@H](NC(C)(C)C)C(=O)c1cccc(Cl)c1	0	0	1	7	3	2	222.226	148.165	239.746	16	19	34	3	8	18	0.4632	1.0257	3.2993	0	1	4	4	8	13	4	2	1	2	1	1	1	0	0	2	0	0	0	0	1	0	1	0	0	1	1	0	0
C(CCl)N1C(=CN=N1)OS(=O)(=O)C(F)(F)(F)	C(CN1C(=NN=C(Cl)C=C1)C)	CC[C@H](Nc1ncnc2[nH]cnc12)c1nc2cccc(F)c2c(=O)n1-c1ccccc1	0	0	2	6	3	7	279.627	171.631	415.432	21	21	49	5	10	18	0.7453	1.8063	3.7543	4	3	6	5	7	22	3	3	7	3	0	1	3	0	1	1	0	0	1	1	0	1	0	1	0	0	4	0	1
C(C(N1S(N=C=C=C=N1))C)	C(C)(C)CC(=O)N1C(=CC=C1)	COC(=O)C1=C(C)NC(C)=C(C(=O)OC(C)C)[C@@H]1c1cccc2nonc12	0	0	1	4	2	8	153.21	151.209	371.393	17	24	48	7	13	21	1.2393	2.1744	2.5822	3	4	9	6	9	19	3	1	3	0	1	5	0	0	0	1	0	0	0	0	0	0	1	1	0	0	2	1	0
C(F)=1S(C=C=C=CC1S(=O)(=O)S(=O))	C(CC1=C(C(=CN=C1NC=C)))	C=CC1=C(C(=O)O)N2C(=O)[C@@H](NC(=O)/C(=N\O)c3csc(N)n3)[C@H]2SC1	1	1	4	4	2	10	238.286	148.209	395.422	16	23	39	3	12	13	0.9708	2.1994	-0.1718	2	4	7	6	9	14	0	2	5	3	0	5	1	0	0	3	0	2	0	0	0	0	0	1	0	1	1	1	0
C(OC=CC(F)(F)(F))N1N(=NN=C1SCl)	C(C=NC=C(C1C(=NN=NC1=C)))	NC(=O)[C@@H]1CC[C@@H]2CN1C(=O)N2OS(=O)(=O)O	0	0	2	6	4	6	260.628	162.196	265.247	19	22	28	4	10	11	1.9691	2.1723	-1.5253	4	3	4	5	8	7	4	4	3	1	0	6	3	0	0	1	0	1	1	0	0	1	0	1	0	1	1	0	0
[truncated: 4 more columns]
