# Supplementary material for: DrugSynthMC: An Atom-Based Generation of Drug-like Molecules with Monte Carlo Search
Source: J Chem Inf Model. 2024 Sep 9;64(18):7097–107. doi: 10.1021/acs.jcim.4c01451 (PMC11423341; doi:10.1021/acs.jcim.4c01451)
Supplement: Supplementary file 4 — ci4c01451_si_004.xlsx [file ci4c01451_si_004.xlsx]

## Sheet: Manuscript ID
DrugSynthMC: an atom-based generation of drug-like molecules with Monte Carlo Search
Milo Roucairol1, Alexios Georgiou1, Tristan Cazenave1*, Filippo Prischi2*, Olivier E. Pardo3*.
1 LAMSADE, Université Paris-Dauphine, Pl. du Maréchal de Lattre de Tassigny, 75016 Paris, France
2 Randall Centre for Cell and Molecular Biophysics, School of Basic and Medical Biosciences, King’s College London, London SE1 1UL, United Kingdom.
3 Division of Cancer, Department of Surgery and Cancer, Imperial College, Du Cane Road,
London W12 0NN, United Kingdom
* Corresponding authors:
Tristan Cazenave - tristan.cazenave@lamsade.dauphine.fr
Filippo Prischi - filippo.prischi@kcl.ac.uk
Olivier E. Pardo – o.pardo@imperial.ac.uk

## Sheet: swissadme Full
Canonical SMILES	Formula	MW	#Heavy atoms	#Aromatic heavy atoms	Fraction Csp3	#Rotatable bonds	#H-bond acceptors	#H-bond donors	MR	TPSA	iLOGP	XLOGP3	WLOGP	MLOGP	Silicos-IT Log P	Consensus Log P	ESOL Log S	ESOL Solubility (mg/ml)	ESOL Solubility (mol/l)	ESOL Class	Ali Log S	Ali Solubility (mg/ml)	Ali Solubility (mol/l)	Ali Class	Silicos-IT LogSw	Silicos-IT Solubility (mg/ml)	Silicos-IT Solubility (mol/l)	Silicos-IT class	GI absorption	BBB permeant	Pgp substrate	CYP1A2 inhibitor	CYP2C19 inhibitor	CYP2C9 inhibitor	CYP2D6 inhibitor	CYP3A4 inhibitor	log Kp (cm/s)	Lipinski #violations	Ghose #violations	Veber #violations	Egan #violations	Muegge #violations	Bioavailability Score	PAINS #alerts	Brenk #alerts	Leadlikeness #violations	Synthetic Accessibility
CC=CN=CN=CSC1=CC=CC1	C10H12N2S	192.28	13	0	0.2	4	2	0	61.61	50.02	2.17	2.97	3.15	1.81	3	2.62	-2.64	0.441	0.00229	Soluble	-3.68	0.0398	0.000207	Soluble	-1.33	9.04	0.047	Soluble	High	Yes	No	Yes	No	No	No	No	-5.36	0	0	0	0	1	0.55	0	2	1	3.91
O=C1NC2C(=C1)NC(=O)C=C2C	C8H8N2O2	164.16	12	0	0.25	0	2	2	49.23	58.2	1.02	-1.24	-1.32	-0.46	0.33	-0.33	-0.08	138	0.838	Very soluble	0.51	535	3.26	Highly soluble	-1.35	7.33	0.0447	Soluble	High	No	No	No	No	No	No	No	-8.18	0	1	0	0	1	0.55	0	0	1	3.54
CCSc1ccc(cc1Cl)OC	C9H11ClOS	202.7	12	6	0.33	3	1	0	54.47	34.53	2.74	3.69	3.46	3.3	3.35	3.31	-3.59	0.0517	0.000255	Soluble	-4.11	0.0159	7.84e-05	Moderately soluble	-4.05	0.0181	8.93e-05	Moderately soluble	High	Yes	No	Yes	No	No	Yes	No	-4.92	0	0	0	0	0	0.55	0	0	2	2.07
O=CC=C1C=CC=C1N=CC	C9H9NO	147.17	11	0	0.11	2	2	0	45.73	29.43	1.81	0.45	1.66	0.69	2.2	1.36	-0.9	18.4	0.125	Very soluble	-0.64	34	0.231	Very soluble	-0.99	15.1	0.103	Soluble	High	Yes	No	Yes	No	No	No	No	-6.88	0	1	0	0	1	0.55	0	3	1	3.52
O=C1C=CC=C(C1)C(=O)C	C8H8O2	136.15	10	0	0.25	1	2	0	37.91	34.14	1.39	0.43	1.03	0.46	1.53	0.97	-0.89	17.6	0.129	Very soluble	-0.71	26.3	0.193	Very soluble	-1.02	12.9	0.0946	Soluble	High	Yes	No	No	No	No	No	No	-6.83	0	3	0	0	1	0.55	0	0	1	3.29
CC(=O)c1nncn1COC(F)(F)F	C6H6F3N3O2	209.13	14	5	0.5	4	7	0	37.56	57.01	1.53	0.54	2.08	-0.6	0.72	0.86	-1.48	6.97	0.0333	Very soluble	-1.31	10.3	0.0491	Very soluble	-1.41	8.1	0.0387	Soluble	High	Yes	No	No	No	No	No	No	-7.19	0	1	0	0	0	0.55	0	0	1	2.11
CC1COC2=NC=CC2=C1	C8H9NO	135.16	10	0	0.38	0	2	0	43.49	21.59	1.8	1.23	1.12	1.36	2.02	1.51	-1.45	4.76	0.0352	Very soluble	-1.28	7.08	0.0524	Very soluble	-1	13.5	0.1	Soluble	High	Yes	No	No	No	No	No	No	-6.25	0	2	0	0	1	0.55	0	0	1	4.06
CCSc1ccccc1S(=O)Cl	C8H9ClOS2	220.74	12	6	0.25	3	1	0	55.37	61.58	2.35	2.98	3.93	2.63	2.13	2.8	-3.26	0.122	0.000552	Soluble	-3.94	0.0255	0.000116	Soluble	-3.94	0.0253	0.000115	Soluble	High	Yes	No	Yes	No	No	No	No	-5.53	0	0	0	0	0	0.55	0	0	1	2.69
CC=CC(=O)c1cnc[nH]1	C7H8N2O	136.15	10	5	0.14	2	2	1	37.92	45.75	1.11	0.9	1.17	-0.39	1.65	0.89	-1.49	4.41	0.0324	Very soluble	-1.45	4.88	0.0358	Very soluble	-1.63	3.19	0.0234	Soluble	High	Yes	No	No	No	No	No	No	-6.49	0	3	0	0	1	0.55	0	1	1	2.14
CC1=CC2=CNC(=O)C2=CC1	C9H9NO	147.17	11	0	0.22	0	1	1	46.64	29.1	1.66	0.47	0.9	1.18	1.56	1.15	-1.05	13.2	0.0894	Very soluble	-0.65	32.9	0.224	Very soluble	-1.66	3.23	0.022	Soluble	High	Yes	No	Yes	No	No	No	No	-6.86	0	1	0	0	1	0.55	1	0	1	3.3
CC=CC=CC=CC=CC=CC=C	C13H16	172.27	13	0	0.08	5	0	0	61.76	0	3.48	4.97	3.97	4.15	3.98	4.11	-3.71	0.0337	0.000195	Soluble	-4.71	0.00337	1.96e-05	Moderately soluble	-1.16	12	0.0695	Soluble	Low	Yes	No	No	No	Yes	No	No	-3.82	0	0	0	0	2	0.55	0	1	2	4.65
CCNCc1ccc(c(c1)Cl)O	C9H12ClNO	185.65	12	6	0.33	3	2	2	50.86	32.26	2.37	1.93	2	2.1	2.33	2.15	-2.38	0.776	0.00418	Soluble	-2.23	1.09	0.00587	Soluble	-3.69	0.0381	0.000205	Soluble	High	Yes	No	Yes	No	No	No	No	-6.06	0	0	0	0	1	0.55	0	0	1	1.28
O=Cn1cnccn1C(=O)C	C6H7N3O2	153.14	11	6	0.17	2	3	0	37.37	56.89	1.09	0.39	0.55	-0.03	-0.79	0.24	-1.31	7.56	0.0493	Very soluble	-1.15	10.8	0.0707	Very soluble	0.1	191	1.25	Soluble	High	No	No	No	No	No	No	No	-6.96	0	3	0	0	1	0.55	0	1	1	1.7
C=CC=CC=CC=CC(=CCF)Cl	C11H12ClF	198.66	13	0	0.09	5	1	0	57.47	0	3.08	4.21	4.35	4.1	4.05	3.96	-3.39	0.0802	0.000404	Soluble	-3.92	0.0239	0.00012	Soluble	-1.99	2.03	0.0102	Soluble	Low	No	No	No	No	Yes	No	No	-4.52	0	0	0	0	2	0.55	0	1	2	3.23
SCCC(=O)c1cccnc1	C8H9NOS	167.23	11	6	0.25	3	2	0	47.17	68.76	1.62	0.65	1.58	0.46	2.12	1.29	-1.49	5.39	0.0322	Very soluble	-1.67	3.58	0.0214	Very soluble	-2.89	0.217	0.0013	Soluble	High	Yes	No	No	No	No	No	No	-6.86	0	0	0	0	1	0.55	0	1	1	1.52
CCc1c(C=C)ncnc1Cl	C8H9ClN2	168.62	11	6	0.25	2	2	0	46.91	25.78	2.24	2.77	2.23	1.45	3.02	2.34	-2.9	0.211	0.00125	Soluble	-2.97	0.182	0.00108	Soluble	-3.5	0.0533	0.000316	Soluble	High	Yes	No	Yes	No	No	No	No	-5.36	0	0	0	0	1	0.55	0	0	1	2.03
CC=COc1ccccc1C=C	C11H12O	160.21	12	6	0.09	3	1	0	52.17	9.23	2.83	3.39	3.13	2.87	3.15	3.07	-3.14	0.116	0.000723	Soluble	-3.26	0.0875	0.000546	Soluble	-3.05	0.143	0.000893	Soluble	High	Yes	No	Yes	No	No	No	No	-4.87	0	0	0	0	2	0.55	0	1	1	1.89
SCCCc1cnnnn1	C5H8N4S	156.21	10	6	0.6	3	4	0	40.13	90.36	1.72	-0.3	0.13	0.19	1.2	0.59	-0.87	21.3	0.136	Very soluble	-1.14	11.4	0.0729	Very soluble	-2.22	0.946	0.00605	Soluble	High	No	No	No	No	No	No	No	-7.47	0	2	0	0	1	0.55	0	1	1	2.59
OCC=NC1=CC=CC(=O)C1	C8H9NO2	151.16	11	0	0.25	2	3	1	42.55	49.66	1.45	-0.26	0.46	-0.42	1.37	0.52	-0.48	49.9	0.33	Very soluble	-0.32	71.6	0.474	Very soluble	-0.62	35.9	0.238	Soluble	High	No	No	No	No	No	No	No	-7.41	0	1	0	0	1	0.55	0	1	1	3.33
CC=CC=CC(=O)C(=O)C	C8H10O2	138.16	10	0	0.25	3	2	0	40.02	34.14	2.01	1.06	1.28	0.85	1.56	1.35	-1.17	9.42	0.0682	Very soluble	-1.37	5.92	0.0428	Very soluble	-0.7	27.4	0.198	Soluble	High	Yes	No	No	No	No	No	No	-6.39	0	1	0	0	1	0.55	1	3	1	3.1
O=CCOCOCCn1cccc1	C9H13NO3	183.2	13	5	0.44	7	3	0	47.29	40.46	2	-0.07	0.68	-0.5	0.91	0.6	-0.75	32.3	0.176	Very soluble	-0.33	86	0.47	Very soluble	-1.83	2.7	0.0148	Soluble	High	Yes	No	No	No	No	No	No	-7.47	0	0	0	0	1	0.55	0	2	1	1.95
CCCOC1=CCn2c(C1)cnc2	C10H14N2O	178.23	13	5	0.5	3	2	0	50.99	27.05	2.2	1.39	1.75	0.65	1.51	1.5	-1.91	2.21	0.0124	Very soluble	-1.56	4.89	0.0274	Very soluble	-2.21	1.11	0.00624	Soluble	High	Yes	No	No	No	No	No	No	-6.4	0	0	0	0	1	0.55	0	0	1	3.25
CCOCC1=CCn2c(N1)ncc2	C9H13N3O	179.22	13	5	0.44	3	2	1	53.45	39.08	1.96	0.46	0.66	0.17	0.6	0.77	-1.33	8.43	0.047	Very soluble	-0.85	25.4	0.142	Very soluble	-1.98	1.89	0.0105	Soluble	High	Yes	No	No	No	No	No	No	-7.07	0	0	0	0	1	0.55	0	0	1	3.3
CC=NOC=C1C=CC=CC1=O	C9H9NO2	163.17	12	0	0.11	2	3	0	46.81	38.66	2.05	1.26	1.59	0.62	1.57	1.42	-1.51	5	0.0307	Very soluble	-1.67	3.48	0.0214	Very soluble	-0.74	29.6	0.182	Soluble	High	Yes	No	Yes	No	No	No	No	-6.4	0	0	0	0	1	0.85	0	4	1	3.65
CCN1C=C(C)C=CN=C1NC(F)(F)F	C9H12F3N3	219.21	15	0	0.44	3	4	1	59.13	27.63	2.01	1.69	2.7	1.66	1.56	1.92	-2.07	1.88	0.00859	Soluble	-1.89	2.86	0.013	Very soluble	-2.05	1.97	0.00899	Soluble	High	Yes	No	No	No	No	No	No	-6.44	0	0	0	0	0	0.55	0	1	1	4
C=c1cc2[nH]ncn2cc1C	C8H9N3	147.18	11	9	0.12	0	1	1	44.06	33.09	1.6	0.86	0.66	0.9	1.66	1.14	-1.9	1.85	0.0126	Very soluble	-1.14	10.7	0.0727	Very soluble	-2.48	0.483	0.00328	Soluble	High	Yes	No	Yes	No	No	No	No	-6.59	0	1	0	0	1	0.55	0	0	1	1.87
CC1=CN=CC1=NCC=O	C7H8N2O	136.15	10	0	0.29	2	3	0	44.07	41.79	1.4	-0.26	0.23	-0.75	2.22	0.57	-0.39	55.7	0.409	Very soluble	-0.16	94.4	0.693	Very soluble	-1.3	6.87	0.0505	Soluble	High	No	No	No	No	No	No	No	-7.32	0	2	0	0	1	0.55	0	2	1	3.51
O=C1C=C2C(N1)C(=NSN=C2)C	C7H7N3OS	181.21	12	0	0.29	0	3	1	59.59	79.12	1.04	-0.57	-0.62	-0.39	1.75	0.24	-0.6	45.1	0.249	Very soluble	-0.62	43.3	0.239	Very soluble	-1.35	8.17	0.0451	Soluble	High	No	No	No	No	No	No	No	-7.81	0	2	0	0	1	0.55	0	1	1	3.84
COCCN1CCC2=NC=NC2=C1	C9H13N3O	179.22	13	0	0.56	3	3	0	62.59	37.19	2.22	-0.25	-0.48	-0.05	1.81	0.65	-0.6	45.5	0.254	Very soluble	-0.07	152	0.846	Very soluble	-1.41	6.96	0.0388	Soluble	High	No	No	No	No	No	No	No	-7.57	0	1	0	0	1	0.55	0	0	1	3.67
CC(=NC=NC(=N)C)C=O	C6H9N3O	139.16	10	0	0.33	3	4	1	42.12	65.64	0.5	-0.17	0.67	0.06	1.44	0.5	-0.4	55.7	0.4	Very soluble	-0.75	24.6	0.177	Very soluble	-0.85	19.4	0.14	Soluble	High	No	No	No	No	No	No	No	-7.27	0	2	0	0	1	0.55	0	3	1	2.91
CC=CC=CC=C1C=CC=C1O	C11H12O	160.21	12	0	0.09	2	1	1	52.08	20.23	2.4	2.86	3.06	2.21	2.26	2.56	-2.5	0.503	0.00314	Soluble	-2.94	0.182	0.00114	Soluble	-0.56	44	0.275	Soluble	High	Yes	No	Yes	No	No	No	No	-5.25	0	0	0	0	2	0.55	0	1	1	3.95
CC=CC=CC=Nc1ccccc1	C12H13N	171.24	13	6	0.08	3	1	0	58.74	12.36	2.73	3.03	3.52	3.07	3.68	3.21	-2.95	0.19	0.00111	Soluble	-2.95	0.19	0.00111	Soluble	-3.05	0.152	0.000887	Soluble	High	Yes	No	No	No	No	No	No	-5.19	0	0	0	0	2	0.55	0	2	1	3.07
CC=CC=c1nnnc[nH]1	C6H8N4	136.15	10	6	0.17	1	3	1	37.68	54.46	1.59	1.39	-0.16	0.39	1.25	0.89	-1.94	1.57	0.0115	Very soluble	-2.14	0.993	0.00729	Soluble	-1.4	5.4	0.0396	Soluble	High	No	No	No	No	No	No	No	-6.14	0	3	0	0	1	0.55	0	0	1	2.78
CCCC=NCCn1cc(cn1)Cl	C9H14ClN3	199.68	13	5	0.56	5	2	0	56.22	30.18	2.58	1.23	2.41	1.33	2.6	2.03	-1.81	3.11	0.0156	Very soluble	-1.46	6.9	0.0346	Very soluble	-3.13	0.148	0.000741	Soluble	High	Yes	No	Yes	No	No	No	No	-6.64	0	0	0	0	1	0.55	0	1	1	2.52
CC=C1C=NC=C1C1=CCCCC1	C12H15N	173.25	13	0	0.42	1	1	0	61.16	12.36	2.56	2.04	3.02	2.58	3.75	2.79	-2.13	1.27	0.00736	Soluble	-1.93	2.05	0.0118	Very soluble	-2.38	0.714	0.00412	Soluble	High	Yes	No	Yes	No	No	No	No	-5.91	0	0	0	0	2	0.55	0	0	1	3.93
CC=CC=CC1=CC(=N)N=C1	C9H10N2	146.19	11	0	0.11	2	2	1	52.44	36.21	1.44	1.31	1.73	1.5	2.66	1.73	-1.44	5.31	0.0363	Very soluble	-1.67	3.12	0.0213	Very soluble	-1.13	10.8	0.0736	Soluble	High	Yes	No	Yes	No	No	No	No	-6.26	0	1	0	0	1	0.55	0	2	1	3.87
CCC1=NSn2c(C1)nnc2	C6H8N4S	168.22	11	5	0.5	1	3	0	48.35	68.37	1.52	0.23	0.72	0.39	1.4	0.85	-1.3	8.47	0.0503	Very soluble	-1.23	10	0.0595	Very soluble	-1.52	5.1	0.0303	Soluble	High	No	No	No	No	No	No	No	-7.16	0	1	0	0	1	0.55	0	1	1	3.39
CC=NCCc1ccncc1C	C10H14N2	162.23	12	6	0.4	3	2	0	52.27	25.25	2.19	1.09	2.02	1.08	3.26	1.93	-1.7	3.2	0.0197	Very soluble	-1.21	9.94	0.0613	Very soluble	-3.69	0.033	0.000204	Soluble	High	Yes	No	Yes	No	No	No	No	-6.52	0	0	0	0	1	0.55	0	1	1	1.84
SCCC(=O)c1ccccc1	C9H10OS	166.24	11	6	0.22	3	1	0	49.37	55.87	1.9	1.94	2.19	2.1	2.64	2.15	-2.3	0.836	0.00503	Soluble	-2.74	0.304	0.00183	Soluble	-3.26	0.0918	0.000552	Soluble	High	Yes	No	Yes	No	No	No	No	-5.94	0	0	0	0	1	0.55	0	1	1	1.21
CC=CSC1=Cn2c(CC1)ccc2	C11H13NS	191.29	13	5	0.27	2	0	0	60.02	30.23	2.88	2.48	3.39	2.26	2.43	2.69	-2.74	0.347	0.00182	Soluble	-2.76	0.333	0.00174	Soluble	-2.23	1.12	0.00586	Soluble	High	Yes	No	Yes	Yes	No	No	No	-5.71	0	0	0	0	1	0.55	0	0	1	3.09
O=Cc1cccn1C(=O)C	C7H7NO2	137.14	10	5	0.14	2	2	0	36.31	39.07	1.33	0.34	0.96	0.02	0.79	0.69	-1.14	9.88	0.072	Very soluble	-0.72	25.9	0.189	Very soluble	-1.04	12.6	0.0918	Soluble	High	Yes	No	No	No	No	No	No	-6.9	0	3	0	0	1	0.55	0	1	1	1.23
COC1=CC=CC(=CN1CC)C(F)(F)F	C10H12F3NO	219.2	15	0	0.4	3	4	0	54.73	12.47	2.53	2.82	3.69	2.01	1.7	2.55	-2.78	0.366	0.00167	Soluble	-2.74	0.399	0.00182	Soluble	-1.73	4.07	0.0186	Soluble	High	Yes	No	No	No	No	No	No	-5.63	0	0	0	0	0	0.55	0	0	1	3.62
C=NN=C1C=CC(=O)C=C1C	C8H8N2O	148.16	11	0	0.12	1	3	0	45.08	41.79	1.63	2.18	1.13	0.31	2.16	1.48	-2.07	1.27	0.00859	Soluble	-2.69	0.302	0.00204	Soluble	-1.57	4	0.027	Soluble	High	Yes	No	Yes	No	No	No	No	-5.66	0	2	0	0	1	0.55	1	2	1	3.37
CCSc1cnc(cc1Cl)Cl	C7H7Cl2NS	208.11	11	6	0.29	2	1	0	50.79	38.19	2.41	3.32	3.5	2.6	3.49	3.06	-3.49	0.0668	0.000321	Soluble	-3.8	0.0331	0.000159	Soluble	-4.17	0.0142	6.82e-05	Moderately soluble	High	Yes	No	Yes	No	No	No	No	-5.21	0	1	0	0	0	0.55	0	1	1	2.4
N=CNCCNc1ccccc1	C9H13N3	163.22	12	6	0.22	5	1	3	51.75	47.91	1.29	0.92	1.1	1.37	1.21	1.18	-1.47	5.51	0.0338	Very soluble	-1.51	5.02	0.0308	Very soluble	-3.39	0.066	0.000405	Soluble	High	Yes	No	No	No	No	No	No	-6.64	0	0	0	0	1	0.55	0	2	1	1.59
CC=CC=CC=CC=CC(=O)C=C	C12H14O	174.24	13	0	0.08	5	1	0	57.63	17.07	2.86	3.29	2.99	2.8	3.32	3.05	-2.66	0.379	0.00217	Soluble	-3.32	0.0827	0.000475	Soluble	-1.02	16.7	0.0959	Soluble	High	Yes	No	No	No	No	No	No	-5.03	0	0	0	0	2	0.55	0	2	1	3.79
O=Cc1c(C)ccnc1N	C7H8N2O	136.15	10	6	0.14	1	2	1	38.99	55.98	1.06	0.88	0.79	-0.08	1.22	0.77	-1.62	3.29	0.0242	Very soluble	-1.64	3.12	0.0229	Very soluble	-1.97	1.46	0.0107	Soluble	High	Yes	No	No	No	No	No	No	-6.51	0	3	0	0	1	0.55	0	1	1	1.34
CC=CC=CC=C1C=NC=NN=N1	C9H10N4	174.2	13	0	0.11	2	4	0	67.37	49.44	2.35	2.18	0.96	1.31	3.55	2.07	-2.16	1.2	0.0069	Soluble	-2.85	0.245	0.00141	Soluble	-1.03	16.3	0.0938	Soluble	High	Yes	No	Yes	No	No	No	No	-5.81	0	0	0	0	1	0.55	0	1	1	3.99
CC1=CC2=CC(=O)N=C2NC1	C8H8N2O	148.16	11	0	0.25	0	2	1	49.32	41.46	1.31	-0.34	-0.36	1.2	1.73	0.71	-0.54	42.3	0.285	Very soluble	-0.07	126	0.853	Very soluble	-1.66	3.23	0.0218	Soluble	High	No	No	No	No	No	No	No	-7.45	0	2	0	0	1	0.55	0	0	1	3.48
CCN1C=CC=C(N=C1NC)C	C9H15N3	165.24	12	0	0.44	2	1	1	58.94	27.63	2	0.93	0.55	1.21	0.98	1.13	-1.32	7.94	0.048	Very soluble	-1.1	13.2	0.0801	Very soluble	-1.53	4.87	0.0294	Soluble	High	Yes	No	No	No	No	No	No	-6.65	0	0	0	0	1	0.55	0	0	1	4.08
O=CCc1cccc(c1)N	C8H9NO	135.16	10	6	0.12	2	1	1	40.82	43.09	1.14	0.23	1.02	1.12	1.59	1.02	-1.13	9.91	0.0733	Very soluble	-0.69	27.3	0.202	Very soluble	-2.36	0.591	0.00438	Soluble	High	Yes	No	Yes	No	No	No	No	-6.96	0	2	0	0	1	0.55	0	2	1	1
NC=CC1=NN=CC(=CC)O1	C7H9N3O	151.17	11	0	0.14	1	3	1	50.52	59.97	1.41	0.19	0.02	0.02	1.53	0.63	-0.83	22.3	0.148	Very soluble	-1.01	14.8	0.0982	Very soluble	-0.43	56.3	0.372	Soluble	High	No	No	No	No	No	No	No	-7.09	0	1	0	0	1	0.55	0	0	1	3.58
ClCCCC=CCn1cnnn1	C7H11ClN4	186.64	12	5	0.57	5	3	0	47.44	43.6	1.98	1.39	1.25	1.62	1.27	1.5	-1.85	2.63	0.0141	Very soluble	-1.91	2.3	0.0123	Very soluble	-1.99	1.91	0.0102	Soluble	High	Yes	No	No	No	No	No	No	-6.45	0	0	0	0	1	0.55	0	2	1	2.8
C=Cc1cc(C)ccc1C	C10H12	132.2	10	6	0.2	1	0	0	46.46	0	2.43	4.16	2.84	4.38	3.58	3.48	-3.66	0.029	0.00022	Soluble	-3.87	0.0179	0.000136	Soluble	-3.58	0.0346	0.000262	Soluble	Low	Yes	No	No	No	No	Yes	No	-4.15	1	1	0	0	2	0.55	0	0	2	1.3
OC(=O)NC(=O)CC=CC=N	C6H8N2O3	156.14	11	0	0.17	5	4	3	39.24	90.25	-0.09	-0.1	0.38	-0.77	-0.34	-0.18	-0.42	60	0.385	Very soluble	-1.34	7.09	0.0454	Very soluble	0.17	232	1.49	Soluble	High	No	No	No	No	No	No	No	-7.32	0	3	0	0	1	0.56	0	1	1	2.48
OCCOc1cnccc1Cl	C7H8ClNO2	173.6	11	6	0.29	3	3	1	41.71	42.35	1.75	0.77	1.11	0.21	1.68	1.1	-1.61	4.29	0.0247	Very soluble	-1.24	10	0.0576	Very soluble	-2.61	0.424	0.00244	Soluble	High	Yes	No	No	No	No	No	No	-6.81	0	1	0	0	1	0.55	0	0	1	1.98
O=CCC1=NN=NN=NC1C	C5H7N5O	153.14	11	0	0.6	2	6	0	54.26	78.87	1.38	1.05	-0.75	-0.73	2.97	0.78	-1.32	7.35	0.048	Very soluble	-2.3	0.773	0.00505	Soluble	-1.15	10.8	0.0706	Soluble	High	No	No	No	No	No	No	No	-6.49	0	3	0	0	1	0.55	0	1	1	4.01
CC1=NC(=O)NC1=CC=C	C7H8N2O	136.15	10	0	0.14	1	2	1	47.02	41.46	1.38	0.8	0.48	0.87	1.86	1.08	-1.12	10.3	0.0755	Very soluble	-1.25	7.62	0.056	Very soluble	-1.52	4.15	0.0305	Soluble	High	Yes	No	Yes	No	No	No	No	-6.56	0	2	0	0	1	0.55	0	0	1	3.37
CC=CC(=CC=C)C(=O)O	C8H10O2	138.16	10	0	0.12	3	2	1	40.92	37.3	1.64	2.04	1.76	1.66	1.25	1.67	-1.78	2.27	0.0165	Very soluble	-2.45	0.489	0.00354	Soluble	-0.24	79.9	0.578	Soluble	High	Yes	No	No	No	No	No	No	-5.69	0	1	0	0	1	0.85	0	2	1	3.14
CC1=Cc2c(CC1)cccc2F	C11H11F	162.2	12	6	0.27	0	1	0	48.96	0	2.53	3.02	3.49	3.78	3.8	3.32	-3.12	0.124	0.000762	Soluble	-2.69	0.335	0.00207	Soluble	-3.91	0.0198	0.000122	Soluble	Low	Yes	No	No	No	No	Yes	No	-5.15	0	0	0	0	2	0.55	0	0	1	2.42
CC=CC=CC=CN=CN=O	C8H10N2O	150.18	11	0	0.12	4	3	0	47.57	41.79	2.28	1.82	2.43	1.51	2.27	2.06	-1.65	3.33	0.0222	Very soluble	-2.32	0.723	0.00481	Soluble	-0.56	41.1	0.274	Soluble	High	Yes	No	No	No	No	No	No	-5.92	0	1	0	0	1	0.55	0	3	1	3.84
CCNc1ccccc1C=O	C9H11NO	149.19	11	6	0.22	3	1	1	45.94	29.1	1.8	2.29	1.74	1.44	1.99	1.85	-2.41	0.576	0.00386	Soluble	-2.54	0.432	0.00289	Soluble	-3.17	0.101	0.000676	Soluble	High	Yes	No	Yes	No	No	No	No	-5.58	0	1	0	0	1	0.55	0	1	1	1
Cc1cc(=O)ncn1C=NC	C7H9N3O	151.17	11	6	0.29	1	3	0	43.22	47.25	1.36	-0.18	0.06	0.34	1.17	0.55	-1	15.1	0.0997	Very soluble	-0.36	66.5	0.44	Very soluble	-1.58	3.94	0.0261	Soluble	High	No	No	No	No	No	No	No	-7.35	0	1	0	0	1	0.55	0	2	1	1.94
CNCCC1=CC=CC1=CC	C10H15N	149.23	11	0	0.4	3	1	1	49.45	12.03	2.61	1.59	2.04	2.1	2.08	2.08	-1.57	4.03	0.027	Very soluble	-1.45	5.25	0.0352	Very soluble	-2.2	0.948	0.00635	Soluble	High	Yes	No	No	No	No	No	No	-6.08	0	1	0	0	2	0.55	0	0	1	3.31
OCC(=O)Cc1ccccc1	C9H10O2	150.17	11	6	0.22	3	2	1	42.38	37.3	1.5	0.79	0.79	1.17	1.88	1.23	-1.47	5.04	0.0335	Very soluble	-1.15	10.5	0.0701	Very soluble	-2.56	0.413	0.00275	Soluble	High	Yes	No	Yes	No	No	No	No	-6.66	0	1	0	0	1	0.55	0	0	1	1
CCN1C=CC=CC=C1NC1=CCCCC1	C14H20N2	216.32	16	0	0.43	3	0	1	72.9	15.27	2.97	4.03	2.9	2.6	1.67	2.83	-3.52	0.065	0.000301	Soluble	-4.05	0.0191	8.83e-05	Moderately soluble	-1.97	2.33	0.0108	Soluble	High	Yes	No	Yes	No	Yes	No	No	-4.76	0	0	0	0	0	0.55	0	0	2	3.85
CC1CCSc2c1cccc2	C10H12S	164.27	11	6	0.4	0	0	0	50.63	25.3	2.33	3.15	3.29	3.44	3.4	3.12	-3.25	0.0931	0.000567	Soluble	-3.35	0.0732	0.000445	Soluble	-3.48	0.0538	0.000327	Soluble	High	Yes	No	Yes	No	No	No	No	-5.07	0	0	0	0	2	0.55	0	0	1	2.96
CC=CC=CC=CC=CN=CC=C	C12H15N	173.25	13	0	0.08	5	1	0	61.11	12.36	3.11	3.25	3.45	2.8	3.78	3.28	-2.63	0.405	0.00234	Soluble	-3.18	0.114	0.000656	Soluble	-1.16	11.9	0.0689	Soluble	High	Yes	No	No	No	No	No	No	-5.05	0	0	0	0	2	0.55	0	2	1	4.3
CC=NN=C1C2NCC=CC2=NN=N1	C8H10N6	190.21	14	0	0.38	1	6	1	68.47	73.83	2	0.41	-0.78	0.25	2.43	0.86	-1.21	11.7	0.0614	Very soluble	-1.53	5.65	0.0297	Very soluble	-1.54	5.5	0.0289	Soluble	High	No	No	No	No	No	No	No	-7.17	0	1	0	0	1	0.55	0	1	1	4.3
CC=C1N=NN=C1CC1=CCNC1	C9H12N4	176.22	13	0	0.44	2	4	1	65.44	49.11	2.18	0.58	0.11	0.67	3.21	1.35	-1.17	12	0.0682	Very soluble	-1.18	11.5	0.0654	Very soluble	-2.29	0.9	0.00511	Soluble	High	No	No	Yes	No	No	No	No	-6.96	0	0	0	0	1	0.55	0	1	1	3.37
ClC=CC=CC=CCC(=O)O	C8H9ClO2	172.61	11	0	0.12	4	2	1	45.72	37.3	1.97	2.1	2.33	1.98	1.83	2.04	-1.97	1.85	0.0107	Very soluble	-2.51	0.529	0.00306	Soluble	-0.54	49.8	0.288	Soluble	High	Yes	No	No	No	No	No	No	-5.86	0	0	0	0	1	0.85	0	1	1	3.23
C=CC=CC=C1SC=NC=C1C	C10H11NS	177.27	12	0	0.1	2	1	0	60.78	37.66	2.61	2.58	2.91	1.92	3.44	2.69	-2.43	0.655	0.00369	Soluble	-3.02	0.17	0.000956	Soluble	-1.62	4.29	0.0242	Soluble	High	Yes	No	Yes	No	No	No	No	-5.55	0	0	0	0	1	0.55	0	1	1	3.91
CCNc1ccccc1C=CCl	C10H12ClN	181.66	12	6	0.2	3	0	1	55.44	12.03	2.58	3.33	3.03	2.96	2.98	2.98	-3.24	0.105	0.00058	Soluble	-3.26	0.1	0.00055	Soluble	-3.95	0.0206	0.000113	Soluble	High	Yes	No	Yes	No	No	Yes	No	-5.04	0	0	0	0	2	0.55	0	0	1	1.8
CCOc1ccccc1N=CF	C9H10FNO	167.18	12	6	0.22	3	3	0	47	21.59	2.09	2.43	3.13	1.86	2.91	2.49	-2.58	0.44	0.00263	Soluble	-2.53	0.498	0.00298	Soluble	-3.29	0.0848	0.000507	Soluble	High	Yes	No	Yes	No	No	No	No	-5.59	0	0	0	0	1	0.55	0	1	1	2.18
O=CCOC(=O)c1ccc[nH]1	C7H7NO3	153.14	11	5	0.14	4	3	1	37.08	59.16	1.06	0.43	0.37	-0.57	1.26	0.51	-1.13	11.3	0.0737	Very soluble	-1.24	8.82	0.0576	Very soluble	-1.63	3.56	0.0232	Soluble	High	No	No	No	No	No	No	No	-6.93	0	3	0	0	1	0.55	0	1	1	1.65
CC=NOC(=O)NC(=O)C=C	C6H8N2O3	156.14	11	0	0.17	5	4	1	38.84	67.76	0.53	0.29	0.43	0.04	0.16	0.29	-0.66	34.1	0.218	Very soluble	-1.28	8.29	0.0531	Very soluble	-0.48	51.5	0.33	Soluble	High	No	No	No	No	No	No	No	-7.05	0	3	0	0	1	0.55	0	4	1	2.75
CC=CNC1=CNC(=O)C1=O	C7H8N2O2	152.15	11	0	0.14	2	2	2	42.62	58.2	1.03	0.21	-0.73	-1.2	0.29	-0.08	-0.78	25	0.165	Very soluble	-0.99	15.5	0.102	Very soluble	-1.08	12.6	0.083	Soluble	High	No	No	Yes	No	No	No	No	-7.08	0	3	0	0	1	0.55	1	1	1	3.07
C=NC=NC=CC=C1CSC=C1C	C10H12N2S	192.28	13	0	0.2	3	2	0	61.61	50.02	2	2.72	2.81	1.81	3.6	2.59	-2.55	0.545	0.00283	Soluble	-3.42	0.0724	0.000377	Soluble	-1.9	2.4	0.0125	Soluble	High	Yes	No	Yes	No	No	No	No	-5.54	0	0	0	0	1	0.55	0	2	1	3.73
O=c1[nH]c(=O)[nH]c(c1)C(=O)C	C6H6N2O3	154.12	11	6	0.17	1	3	2	37.88	82.79	0.79	-1.25	-0.73	-0.92	1.49	-0.13	-0.35	69.5	0.451	Very soluble	0.01	157	1.02	Highly soluble	-1.79	2.52	0.0163	Soluble	High	No	No	No	No	No	No	No	-8.13	0	4	0	0	1	0.55	0	0	1	1.78
N1CCC(C=C1)Cn1cnnn1	C7H11N5	165.2	12	5	0.57	2	3	1	47.24	55.63	1.46	0.24	-0.58	0.45	-0.33	0.25	-1.19	10.6	0.0643	Very soluble	-0.97	17.8	0.108	Very soluble	-0.8	26.1	0.158	Soluble	High	No	No	No	No	No	No	No	-7.14	0	1	0	0	1	0.55	0	0	1	3.36
CC1=CC2=CC(=O)NC2=NC1	C8H8N2O	148.16	11	0	0.25	0	2	1	49.32	41.46	1.37	-0.34	-0.36	0.8	1.73	0.64	-0.54	42.3	0.285	Very soluble	-0.07	126	0.853	Very soluble	-1.66	3.23	0.0218	Soluble	High	No	No	No	No	No	No	No	-7.45	0	2	0	0	1	0.55	0	0	1	3.43
OCCC=NN=C1C=CC=C1	C8H10N2O	150.18	11	0	0.25	3	3	1	46.04	44.95	1.91	0.31	0.92	0.39	1.63	1.03	-0.77	25.6	0.17	Very soluble	-0.82	22.9	0.152	Very soluble	-0.67	31.8	0.212	Soluble	High	Yes	No	Yes	No	No	No	No	-7	0	1	0	0	1	0.55	0	1	1	3.79
Cc1nnccc1C=C1CCNO1	C9H11N3O	177.2	13	6	0.33	1	4	1	52.39	47.04	1.83	0.45	0.56	0.67	1.75	1.05	-1.5	5.63	0.0318	Very soluble	-1.01	17.5	0.0986	Very soluble	-2.69	0.363	0.00205	Soluble	High	Yes	No	No	No	No	No	No	-7.06	0	0	0	0	1	0.55	0	0	1	2.86
OC(=O)C=CC=CN1C=NNN1	C6H8N4O2	168.15	12	0	0	3	4	3	56.92	76.96	0.9	1.21	-2.11	0.46	-0.97	-0.1	-1.45	6.01	0.0357	Very soluble	-2.42	0.635	0.00378	Soluble	1.05	1870	11.1	Soluble	High	No	No	No	No	No	No	No	-6.47	0	1	0	0	1	0.56	0	2	1	3.36
CCNC1=Cn2c(CC1)nnc2	C8H12N4	164.21	12	5	0.5	2	2	1	46.48	42.74	1.66	0.36	0.52	-0.01	0.36	0.58	-1.26	9	0.0548	Very soluble	-0.82	24.7	0.151	Very soluble	-1.73	3.04	0.0185	Soluble	High	Yes	No	No	No	No	No	No	-7.05	0	0	0	0	1	0.55	0	0	1	2.99
OCC(=O)OC(=O)C=CC=C	C7H8O4	156.14	11	0	0.14	5	4	1	37.46	63.6	1.16	0.48	-0.21	0.41	0.43	0.46	-0.78	25.9	0.166	Very soluble	-1.38	6.44	0.0412	Very soluble	0.13	211	1.35	Soluble	High	No	No	No	No	No	No	No	-6.91	0	3	0	0	1	0.55	0	4	1	2.75
CCSCNC(=O)n1cnnn1	C5H9N5OS	187.22	12	5	0.6	5	4	1	44.48	98	1.16	0.39	-0.06	0.4	-0.68	0.24	-1.22	11.2	0.0596	Very soluble	-2.01	1.81	0.00968	Soluble	-0.97	19.8	0.106	Soluble	High	No	No	No	No	No	No	No	-7.17	0	0	0	0	1	0.55	0	2	1	2.79
O=C1NC2C(=C1)C(=O)NC=C2C	C8H8N2O2	164.16	12	0	0.25	0	2	2	49.23	58.2	1.03	-1.24	-1.32	-0.46	0.33	-0.33	-0.08	138	0.838	Very soluble	0.51	535	3.26	Highly soluble	-1.35	7.33	0.0447	Soluble	High	No	No	No	No	No	No	No	-8.18	0	1	0	0	1	0.55	0	0	1	3.57
OCC(C=CC=C1C=NN=C1)O	C8H10N2O2	166.18	12	0	0.25	3	4	2	53.85	65.18	0.95	-0.92	-0.87	-0.46	1.53	0.05	-0.09	134	0.808	Very soluble	0.03	180	1.08	Highly soluble	0.25	293	1.76	Soluble	High	No	No	No	No	No	No	No	-7.97	0	1	0	0	1	0.55	0	0	1	3.98
O=C(C(F)(F)F)CC=c1ccnn[nH]1	C7H6F3N3O	205.14	14	6	0.29	3	6	1	40.75	58.64	1.4	2.14	1.65	0.43	2.07	1.54	-2.58	0.541	0.00264	Soluble	-3	0.204	0.000992	Soluble	-2.57	0.547	0.00267	Soluble	High	Yes	No	No	No	No	No	No	-6.03	0	0	0	0	0	0.55	0	0	1	2.55
C=NC=CC=CC=CCC(=O)C(F)(F)F	C10H10F3NO	217.19	15	0	0.2	6	5	0	52.84	29.43	2.02	3.9	4.1	1.82	3.64	3.1	-3.25	0.123	0.000566	Soluble	-4.22	0.0132	6.08e-05	Moderately soluble	-1.85	3.09	0.0142	Soluble	High	Yes	No	No	Yes	No	No	No	-4.86	0	0	0	0	0	0.55	0	2	2	3.37
CC=CN=CSC1=CC(=O)C=C1	C9H9NOS	179.24	12	0	0.11	3	2	0	53.32	54.73	1.95	1.83	2.3	0.69	2.31	1.82	-1.91	2.22	0.0124	Very soluble	-2.6	0.451	0.00251	Soluble	-1.12	13.6	0.076	Soluble	High	Yes	No	Yes	No	No	No	No	-6.09	0	0	0	0	1	0.55	0	2	1	3.63
CC(=O)NC1=CC(=O)C=CC1	C8H9NO2	151.16	11	0	0.25	2	2	1	40.71	46.17	1.2	0	0.54	-0.01	0.74	0.49	-0.65	34.2	0.226	Very soluble	-0.52	45.6	0.301	Very soluble	-1.09	12.3	0.0815	Soluble	High	Yes	No	No	No	No	No	No	-7.22	0	1	0	0	1	0.55	0	0	1	3.16
CC=CN=c1cnnc(o1)C	C7H9N3O	151.17	11	6	0.29	1	4	0	39.83	51.28	1.81	0.91	0.81	0.34	1.91	1.16	-1.69	3.1	0.0205	Very soluble	-1.57	4.05	0.0268	Very soluble	-2.18	0.996	0.00659	Soluble	High	Yes	No	No	No	No	No	No	-6.58	0	2	0	0	1	0.55	0	0	1	3.12
CC=CC=CN=CN=CC(=O)N	C8H11N3O	165.19	12	0	0.12	4	3	1	49.9	67.81	0.79	0.75	0.66	0.25	1.36	0.76	-1.07	14	0.0846	Very soluble	-1.75	2.91	0.0176	Very soluble	-0.21	101	0.61	Soluble	High	No	No	No	No	No	No	No	-6.78	0	0	0	0	1	0.55	0	3	1	3.43
C=CC1=CC=CC(=CC1C)C	C11H14	146.23	11	0	0.27	1	0	0	50.98	0	2.62	3.23	3.25	3.37	2.71	3.04	-2.72	0.282	0.00193	Soluble	-2.9	0.183	0.00125	Soluble	-1.83	2.17	0.0149	Soluble	Low	Yes	No	No	No	Yes	No	No	-4.9	0	1	0	0	2	0.55	0	0	1	3.99
FC(CCSCC=C1C=CN=NN=C1)(F)F	C9H10F3N3S	249.26	16	0	0.44	5	6	0	68.62	62.38	2.36	2.87	3.68	1.97	4.1	3	-2.86	0.341	0.00137	Soluble	-3.84	0.0361	0.000145	Soluble	-2.68	0.522	0.00209	Soluble	High	Yes	No	Yes	No	No	No	No	-5.78	0	0	0	0	0	0.55	0	0	1	3.91
C=CCC1C(=NN=C1C(F)(F)F)S(=O)C(F)(F)F	C8H6F6N2OS	292.2	18	0	0.5	5	9	0	60.66	61	1.45	2.71	5.4	1.3	3.35	2.84	-3.03	0.273	0.000936	Soluble	-3.64	0.0663	0.000227	Soluble	-3.18	0.193	0.000659	Soluble	High	Yes	No	No	No	No	No	No	-6.16	0	0	0	0	0	0.55	0	1	0	4.27
SNNc1ccc(cc1C)N	C7H11N3S	169.25	11	6	0.14	2	1	3	51.04	88.88	1.5	1.84	1.16	1.08	0.29	1.17	-2.32	0.81	0.00478	Soluble	-3.33	0.0797	0.000471	Soluble	-2.63	0.394	0.00233	Soluble	High	No	No	No	No	No	No	No	-6.03	0	0	0	0	1	0.55	0	2	1	1.3
Clc1ccc(c(c1)C1=CCNCC1)C	C12H14ClN	207.7	14	6	0.33	1	1	1	65.53	12.03	2.77	2.66	2.64	3.12	3.81	3	-3.05	0.183	0.000882	Soluble	-2.56	0.567	0.00273	Soluble	-4.6	0.00525	2.53e-05	Moderately soluble	High	Yes	No	No	No	No	Yes	No	-5.68	0	0	0	0	1	0.55	0	0	1	2.57
Nc1cccc(c1)COC(F)(F)F	C8H8F3NO	191.15	13	6	0.25	3	4	1	41.9	35.25	1.79	1.7	3.42	1.68	2	2.12	-2.24	1.1	0.00576	Soluble	-2.06	1.68	0.0088	Soluble	-3.07	0.162	0.000845	Soluble	High	Yes	No	Yes	No	No	No	No	-6.26	0	0	0	0	1	0.55	0	1	1	1.33
CC=CC1=NN=NN=CN1CC	C7H11N5	165.2	12	0	0.43	2	4	0	65.52	52.68	1.95	0.32	-0.3	1.22	2.37	1.11	-0.93	19.2	0.116	Very soluble	-0.99	16.9	0.102	Very soluble	-0.97	17.6	0.107	Soluble	High	No	No	Yes	No	No	No	No	-7.08	0	0	0	0	1	0.55	0	0	1	3.85
O=CCC1=CC(=O)C=C1C	C8H8O2	136.15	10	0	0.25	2	2	0	37.91	34.14	1.19	-0.33	1.03	0.46	1.84	0.84	-0.34	61.6	0.453	Very soluble	0.07	162	1.19	Highly soluble	-1.37	5.83	0.0429	Soluble	High	Yes	No	No	No	No	No	No	-7.36	0	3	0	0	1	0.55	0	1	1	3.29
CC1=CC2=CC=CC2=CC1	C10H10	130.19	10	0	0.2	0	0	0	44.06	0	2.3	2.17	2.76	3.08	2.45	2.55	-2.01	1.26	0.00968	Soluble	-1.8	2.05	0.0157	Very soluble	-1.51	4	0.0308	Soluble	Low	Yes	No	No	No	No	No	No	-5.55	0	1	0	0	2	0.55	0	0	1	3.81
CC(=O)C(=O)C1=CNC=NC1	C7H8N2O2	152.15	11	0	0.29	2	3	1	47.3	58.53	0.53	-1.32	-1.1	-0.79	1	-0.34	0.18	230	1.51	Highly soluble	0.59	591	3.89	Highly soluble	-0.87	20.3	0.134	Soluble	High	No	No	No	No	No	No	No	-8.17	0	3	0	0	1	0.55	1	1	1	3.29
O=CNC(=O)C=CC=CC=CC	C9H11NO2	165.19	12	0	0.11	5	2	1	47.55	46.17	0.96	1.44	0.95	1.42	1.27	1.21	-1.44	5.98	0.0362	Very soluble	-2.02	1.6	0.00966	Soluble	-0.48	55	0.333	Soluble	High	Yes	No	No	No	No	No	No	-6.29	0	0	0	0	1	0.55	0	3	1	2.86
CC(=O)N1C=CN=NN=C1	C5H6N4O	138.13	10	0	0.2	1	4	0	49.09	57.39	1.29	-1.02	-0.81	-0.32	0.94	0.02	0.01	142	1.03	Highly soluble	0.3	277	2	Highly soluble	0.2	221	1.6	Soluble	High	No	No	No	No	No	No	No	-7.87	0	3	0	0	1	0.55	0	0	1	3.39
OCCC=CN=C1C=NC=C1	C8H10N2O	150.18	11	0	0.25	3	3	1	49.37	44.95	1.66	-0.23	0.54	-0.42	1.96	0.7	-0.43	56	0.373	Very soluble	-0.26	83.2	0.554	Very soluble	-0.67	31.8	0.212	Soluble	High	Yes	No	No	No	No	No	No	-7.38	0	1	0	0	1	0.55	0	1	1	3.77
CC(=O)N=CN=CN=C1CNC=NS1	C7H9N5OS	211.24	14	0	0.29	3	5	1	66.22	103.84	0.9	-0.13	-0.49	-0.08	2.16	0.47	-0.87	28.5	0.135	Very soluble	-1.6	5.34	0.0253	Very soluble	-1.25	11.9	0.0562	Soluble	High	No	No	No	No	No	No	No	-7.68	0	1	0	0	0	0.55	0	3	1	3.79
CC(=O)N1C=NN=CN=C1	C5H6N4O	138.13	10	0	0.2	1	4	0	52.08	57.39	0.8	-0.7	-1.67	0.08	0.94	-0.11	-0.19	89.3	0.647	Very soluble	-0.03	129	0.933	Very soluble	0.2	221	1.6	Soluble	High	No	No	No	No	No	No	No	-7.64	0	3	0	0	1	0.55	0	0	1	3.52
CC=CNc1ccccc1C1=CNCC1	C13H16N2	200.28	15	6	0.23	3	0	2	69.2	24.06	2.62	2.7	2.39	2.11	2.65	2.49	-2.88	0.264	0.00132	Soluble	-2.86	0.278	0.00139	Soluble	-3.84	0.0287	0.000144	Soluble	High	Yes	No	Yes	Yes	No	Yes	No	-5.6	0	0	0	0	0	0.55	0	0	1	2.63
COC1C=NN=C1C(=C)Cl	C6H7ClN2O	158.59	10	0	0.33	2	3	0	48.27	33.95	1.28	1.2	0.43	0.15	2.34	1.08	-1.45	5.66	0.0357	Very soluble	-1.51	4.91	0.0309	Very soluble	-1.5	4.97	0.0313	Soluble	High	Yes	No	No	No	No	No	No	-6.42	0	2	0	0	1	0.55	0	0	1	3.66
CC1C=NC2=NN=NC2=C1	C6H6N4	134.14	10	0	0.33	0	4	0	51.78	49.44	1.58	0.83	-0.15	0.48	2.77	1.1	-1.19	8.57	0.0639	Very soluble	-1.45	4.75	0.0354	Very soluble	-1.08	11.2	0.0832	Soluble	High	No	No	No	No	No	No	No	-6.53	0	2	0	0	1	0.55	0	0	1	4.03
CCN1CCC2=NN=NC=C(C2=C1)F	C9H11FN4	194.21	14	0	0.44	1	4	0	65.58	40.32	2.39	1.07	1.13	0.82	2.59	1.6	-1.65	4.33	0.0223	Very soluble	-1.51	6.03	0.031	Very soluble	-1.86	2.67	0.0137	Soluble	High	Yes	No	Yes	No	No	No	No	-6.72	0	0	0	0	1	0.55	0	0	1	3.86
CCC(=O)SC1=C=CC=C1	C8H8OS	152.21	10	0	0.25	3	1	0	44	42.37	2.16	1.66	2.27	1.39	1.97	1.89	-1.63	3.56	0.0234	Very soluble	-2.16	1.04	0.00686	Soluble	-1.37	6.54	0.043	Soluble	High	Yes	No	Yes	No	No	No	No	-6.05	0	2	0	0	1	0.55	0	1	1	3.45
OC(=O)CC1=CC(=O)C=CC1	C8H8O3	152.15	11	0	0.25	2	3	1	39.48	54.37	1.07	0.11	0.92	0.39	0.91	0.68	-0.72	29	0.19	Very soluble	-0.81	23.7	0.156	Very soluble	-0.48	50.4	0.331	Soluble	High	Yes	No	No	No	No	No	No	-7.15	0	3	0	0	1	0.85	0	0	1	2.84
O=COC1=CC(=O)C=C1C	C7H6O3	138.12	10	0	0.14	2	3	0	34.58	43.37	1.21	0.2	0.57	0.06	1.05	0.62	-0.69	28.2	0.204	Very soluble	-0.67	29.6	0.214	Very soluble	-0.71	27.2	0.197	Soluble	High	Yes	No	No	No	No	No	No	-7	0	3	0	0	1	0.85	0	1	1	2.87
O=C1NC(=O)C(=C)C(=C1)C	C7H7NO2	137.14	10	0	0.14	0	2	1	39.82	46.17	1.21	0.07	-0.24	0.47	1.18	0.54	-0.73	25.3	0.184	Very soluble	-0.59	35	0.255	Very soluble	-1.59	3.51	0.0256	Soluble	High	No	No	No	No	No	No	No	-7.09	0	3	0	0	1	0.55	0	2	1	2.67
CCCn1cnc2c(c1)cnn2	C8H10N4	162.19	12	9	0.38	2	3	0	46.2	43.6	1.27	0.21	1.24	0.8	1.05	0.91	-1.4	6.44	0.0397	Very soluble	-0.68	33.5	0.207	Very soluble	-2.53	0.482	0.00297	Soluble	High	Yes	No	Yes	No	No	No	No	-7.14	0	0	0	0	1	0.55	0	0	1	1.81
OCOCc1ccccc1C=C	C10H12O2	164.2	12	6	0.2	4	2	1	48.55	29.46	1.41	1.76	1.54	1.88	2.35	1.79	-2.07	1.39	0.00846	Soluble	-2	1.66	0.0101	Very soluble	-2.81	0.255	0.00155	Soluble	High	Yes	No	No	No	No	No	No	-6.05	0	0	0	0	1	0.55	0	1	1	1.89
O=CC=CC=C(C(=O)C)C	C8H10O2	138.16	10	0	0.25	3	2	0	40.02	34.14	1.56	0.67	1.28	0.85	1.56	1.18	-0.92	16.6	0.12	Very soluble	-0.96	15	0.109	Very soluble	-0.7	27.4	0.198	Soluble	High	Yes	No	No	No	No	No	No	-6.67	0	1	0	0	1	0.55	0	3	1	2.79
CC1=NCC(=O)C=C1OC=C	C8H9NO2	151.16	11	0	0.25	2	3	0	45.8	38.66	1.92	0.61	0.69	-0.42	2.13	0.99	-1.03	14.1	0.0934	Very soluble	-1	15.3	0.101	Very soluble	-1.5	4.81	0.0318	Soluble	High	Yes	No	No	No	No	No	No	-6.79	0	1	0	0	1	0.85	0	1	1	3.23
CC1=NC(=O)C2=C(C1)C(=O)NC2	C8H8N2O2	164.16	12	0	0.38	0	3	1	50	58.53	1.12	-1.32	-0.96	-0.05	1.8	0.12	-0.03	155	0.941	Very soluble	0.59	638	3.89	Highly soluble	-2.03	1.53	0.00933	Soluble	High	No	No	No	No	No	No	No	-8.24	0	1	0	0	1	0.55	0	0	1	3.11
CC(=O)COc1ccccc1	C9H10O2	150.17	11	6	0.22	3	2	0	42.75	26.3	1.93	1.04	1.65	1.44	2.03	1.62	-1.63	3.5	0.0233	Very soluble	-1.18	9.86	0.0657	Very soluble	-2.86	0.208	0.00138	Soluble	High	Yes	No	Yes	No	No	No	No	-6.48	0	1	0	0	1	0.55	0	0	1	1.17
NCc1c(C=O)cccc1Cl	C8H8ClNO	169.61	11	6	0.12	2	2	1	44.51	43.09	1.45	0.87	1.46	1.44	2.22	1.49	-1.71	3.3	0.0194	Very soluble	-1.36	7.42	0.0438	Very soluble	-3	0.169	0.000998	Soluble	High	Yes	No	Yes	No	No	No	No	-6.72	0	1	0	0	1	0.55	0	1	1	1.15
CCCNC1C=CC(=C1)Cl	C8H12ClN	157.64	10	0	0.5	3	1	1	45.11	12.03	2.49	2.26	2.05	1.89	1.78	2.09	-2.04	1.43	0.00905	Soluble	-2.15	1.12	0.0071	Soluble	-2.17	1.06	0.00673	Soluble	High	Yes	No	No	No	No	No	No	-5.66	0	1	0	0	2	0.55	0	0	1	3.69
OCCCSC1=Nn2c(NC1)ccn2	C8H12N4OS	212.27	14	5	0.5	4	3	2	63.8	87.74	1.25	0.83	-0.37	0.51	0.74	0.59	-1.68	4.44	0.0209	Very soluble	-2.26	1.18	0.00556	Soluble	-1.8	3.34	0.0157	Soluble	High	No	No	No	No	No	No	No	-7.01	0	0	0	0	0	0.55	0	0	1	3.52
CCC1C=NC=C1C=CN	C8H12N2	136.19	10	0	0.38	2	1	1	47.23	38.38	1.58	0.13	1.07	0.55	1.54	0.97	-0.63	31.6	0.232	Very soluble	-0.49	43.9	0.322	Very soluble	-0.82	20.8	0.153	Soluble	High	Yes	No	No	No	No	No	No	-7.04	0	1	0	0	1	0.55	0	0	1	4.1
ClC=C1C=CC=C1C(=O)C	C8H7ClO	154.59	10	0	0.12	1	1	0	42.03	17.07	1.94	1.66	2.19	1.71	2.21	1.94	-1.78	2.58	0.0167	Very soluble	-1.63	3.61	0.0233	Very soluble	-1.52	4.7	0.0304	Soluble	High	Yes	No	No	No	No	No	No	-6.06	0	2	0	0	2	0.55	0	0	1	3.47
O=CC=CC=C(OC(=O)N)O	C6H7NO4	157.12	11	0	0	4	4	2	36.16	89.62	0.67	-0.36	0.24	-0.77	-0.87	-0.22	-0.32	74.6	0.475	Very soluble	-1.06	13.7	0.0872	Very soluble	1.25	2790	17.7	Soluble	High	No	No	No	No	No	No	No	-7.51	0	3	0	0	1	0.55	0	4	1	3.13
OC(=O)COc1ccccc1	C8H8O3	152.15	11	6	0.12	3	3	1	39.51	46.53	1.3	1.34	1.15	1.05	1.07	1.18	-1.83	2.23	0.0147	Very soluble	-1.92	1.83	0.0121	Very soluble	-1.9	1.92	0.0126	Soluble	High	Yes	No	No	No	No	No	No	-6.28	0	3	0	0	1	0.85	0	0	1	1.35
CCSc1ccc(c(c1)C)C	C10H14S	166.28	11	6	0.4	2	0	0	52.9	25.3	2.64	3.4	3.42	3.83	3.66	3.39	-3.28	0.0863	0.000519	Soluble	-3.61	0.0408	0.000245	Soluble	-4.07	0.0143	8.59e-05	Moderately soluble	High	Yes	No	Yes	No	No	Yes	No	-4.9	0	0	0	0	2	0.55	0	0	1	1.85
C=NC=NC=CC=C(C(=O)C)Cl	C8H9ClN2O	184.62	12	0	0.12	4	3	0	51.99	41.79	1.53	2.9	1.94	1.02	2.73	2.02	-2.55	0.523	0.00283	Soluble	-3.44	0.0673	0.000365	Soluble	-1.55	5.14	0.0279	Soluble	High	Yes	No	No	No	No	No	No	-5.37	0	0	0	0	1	0.55	1	4	1	3.43
Cc1ccc2n(c1)ccc2	C9H9N	131.17	10	9	0.11	0	0	0	42.36	4.41	2.27	2.86	2.25	1.89	1.97	2.25	-3.12	0.0993	0.000757	Soluble	-2.61	0.321	0.00245	Soluble	-2.81	0.204	0.00156	Soluble	High	Yes	No	Yes	No	No	No	No	-5.07	0	2	0	0	2	0.55	0	0	1	1.03
CCC(=O)NC(=O)N=CC=O	C6H8N2O3	156.14	11	0	0.33	5	4	1	38.43	75.6	0.58	-0.24	-0.1	-0.36	0.33	0.04	-0.33	73.6	0.471	Very soluble	-0.89	20.1	0.129	Very soluble	-0.65	35	0.224	Soluble	High	No	No	No	No	No	No	No	-7.42	0	3	0	0	1	0.55	0	2	1	2.22
CC1=CC2=Nn3c(CC2(CC1)C)nnc3	C11H14N4	202.26	15	5	0.55	0	3	0	61.95	43.07	2.18	0.85	1.4	1.9	1.94	1.66	-1.88	2.69	0.0133	Very soluble	-1.34	9.29	0.0459	Very soluble	-2.53	0.598	0.00296	Soluble	High	Yes	No	No	No	No	No	No	-6.93	0	0	0	0	0	0.55	0	0	1	3.95
CC=CC1=CC(=O)NC1=C	C8H9NO	135.16	10	0	0.12	1	1	1	43.95	29.1	1.74	0.83	0.75	0.87	1.68	1.17	-1.13	9.91	0.0733	Very soluble	-1.02	12.8	0.0947	Very soluble	-1.51	4.16	0.0308	Soluble	High	Yes	No	No	No	No	No	No	-6.54	0	2	0	0	1	0.55	0	0	1	3.06
C=CC=CC(=NC=NON=CC)Cl	C8H10ClN3O	199.64	13	0	0.12	5	4	0	56.56	46.31	2.22	2.64	2.33	1.79	2.82	2.36	-2.41	0.775	0.00388	Soluble	-3.26	0.109	0.000545	Soluble	-1.45	7.17	0.0359	Soluble	High	Yes	No	No	No	No	No	No	-5.64	0	0	0	0	1	0.55	0	4	1	4.01
O=S(=O)(C(F)(F)F)OCOCCN1C=CC=CC=C1	C10H12F3NO4S	299.27	19	0	0.4	7	7	0	64.78	64.22	2.38	2.42	3.69	0.49	-0.03	1.79	-2.76	0.522	0.00175	Soluble	-3.41	0.116	0.000388	Soluble	-0.98	31.6	0.106	Soluble	High	Yes	No	Yes	No	No	No	No	-6.41	0	0	0	0	0	0.55	0	3	0	3.69
NC=NC=NC=CC=C(Cl)Cl	C6H7Cl2N3	192.05	11	0	0	3	2	1	49.68	50.74	1.44	1.76	1.83	1.6	1.99	1.72	-1.94	2.2	0.0114	Very soluble	-2.44	0.692	0.00361	Soluble	-1.12	14.5	0.0753	Soluble	High	Yes	No	No	No	No	No	No	-6.22	0	1	0	0	1	0.55	0	3	1	3.5
OCC=CC=C(C=CC=O)Cl	C8H9ClO2	172.61	11	0	0.12	4	2	1	45.31	37.3	1.71	1	1.41	1.17	1.83	1.42	-1.28	9.14	0.0529	Very soluble	-1.37	7.33	0.0424	Very soluble	-0.54	49.8	0.288	Soluble	High	Yes	No	No	No	No	No	No	-6.64	0	0	0	0	1	0.55	0	3	1	3.35
O=CN=C1CSN=C1NC(=O)C	C6H7N3O2S	185.2	12	0	0.33	3	4	1	50.72	96.19	0.23	-0.4	-0.6	-0.76	1.48	-0.01	-0.54	53.6	0.29	Very soluble	-1.16	12.9	0.0698	Very soluble	-1.23	11	0.0596	Soluble	High	No	No	No	No	No	No	No	-7.71	0	2	0	0	1	0.55	0	3	1	3.23
O=C1C=CCC(=C1)C(=O)C	C8H8O2	136.15	10	0	0.25	1	2	0	37.91	34.14	1.31	0.5	1.03	0.46	1.53	0.97	-0.93	15.9	0.117	Very soluble	-0.79	22.2	0.163	Very soluble	-1.02	12.9	0.0946	Soluble	High	Yes	No	No	No	No	No	No	-6.78	0	3	0	0	1	0.55	0	0	1	2.78
O=C1NC(=O)C(=C)C(=C1)C	C7H7NO2	137.14	10	0	0.14	0	2	1	39.82	46.17	1.21	0.07	-0.24	0.47	1.18	0.54	-0.73	25.3	0.184	Very soluble	-0.59	35	0.255	Very soluble	-1.59	3.51	0.0256	Soluble	High	No	No	No	No	No	No	No	-7.09	0	3	0	0	1	0.55	0	2	1	2.67
OC(=O)CC=CC=CC(=O)N	C7H9NO3	155.15	11	0	0.14	4	3	2	39.49	80.39	0.75	-0.3	0.06	0.01	-0.13	0.08	-0.35	69.5	0.448	Very soluble	-0.93	18.3	0.118	Very soluble	0.59	599	3.86	Soluble	High	No	No	No	No	No	No	No	-7.46	0	2	0	0	1	0.56	0	2	1	2.81
CC1=NN2C(CC1)CCC1=CC=CC1=C2	C13H16N2	200.28	15	0	0.46	0	1	0	70.66	15.6	2.47	1.91	2.24	2.74	2.27	2.32	-2.29	1.04	0.00519	Soluble	-1.86	2.76	0.0138	Very soluble	-1.77	3.39	0.0169	Soluble	High	Yes	No	No	No	No	No	No	-6.17	0	0	0	0	0	0.55	0	0	1	4.23
CC=CC=CC=CC=CC=CC=O	C12H14O	174.24	13	0	0.08	5	1	0	57.63	17.07	2.84	3.12	2.99	2.8	3.3	3.01	-2.56	0.484	0.00278	Soluble	-3.15	0.124	0.000712	Soluble	-0.66	38	0.218	Soluble	High	Yes	No	No	No	No	No	No	-5.15	0	0	0	0	2	0.55	0	3	1	3.8
OCC=NCCN1C=CC=CC=C1	C10H14N2O	178.23	13	0	0.3	4	2	1	58.31	35.83	2.11	0.8	0.57	0.2	0.77	0.89	-1.19	11.6	0.0653	Very soluble	-1.13	13.1	0.0735	Very soluble	-0.21	110	0.617	Soluble	High	Yes	No	No	No	No	No	No	-6.82	0	0	0	0	1	0.55	0	1	1	3.61
CC=CSc1cncnc1N=C	C8H9N3S	179.24	12	6	0.12	3	3	0	52.1	63.44	1.92	2.93	2.43	1.25	2.49	2.2	-2.97	0.192	0.00107	Soluble	-3.92	0.0214	0.000119	Soluble	-2.69	0.368	0.00205	Soluble	High	Yes	No	Yes	No	No	No	No	-5.31	0	0	0	0	1	0.55	0	1	1	2.94
CC=C1CC=c2c(=C1)cccc2	C12H12	156.22	12	6	0.17	0	0	0	53.38	0	2.56	2.89	1.6	3.48	3.46	2.8	-3	0.156	0.001	Soluble	-2.55	0.44	0.00282	Soluble	-3.44	0.0566	0.000362	Soluble	Low	No	No	No	No	No	Yes	No	-5.2	0	1	0	0	2	0.55	0	0	1	3.25
CC1=CCn2c(S1(=O)=O)ccc2	C8H9NO2S	183.23	12	5	0.25	0	2	0	45.81	47.45	1.52	0.71	2.26	0.53	0.54	1.11	-1.73	3.4	0.0186	Very soluble	-1.28	9.52	0.0519	Very soluble	-1.68	3.86	0.0211	Soluble	High	Yes	No	Yes	No	No	No	No	-6.91	0	0	0	0	1	0.55	0	0	1	3.29
CCN1C=NN=CN=C1C=O	C6H8N4O	152.15	11	0	0.33	2	4	0	56.89	57.39	0.06	-0.49	-1.63	0.06	1.45	-0.11	-0.34	69.1	0.454	Very soluble	-0.25	86	0.565	Very soluble	-0.43	56.3	0.37	Soluble	High	No	No	No	No	No	No	No	-7.58	0	3	0	0	1	0.55	0	1	1	3.52
O=CNCc1nnnn1CC	C5H9N5O	155.16	11	5	0.6	4	4	1	37.05	72.7	1.07	-0.97	-1.21	-0.28	-0.55	-0.39	-0.26	84.6	0.545	Very soluble	-0.07	132	0.849	Very soluble	-0.85	22.1	0.142	Soluble	High	No	No	No	No	No	No	No	-7.94	0	3	0	0	1	0.55	0	1	1	2.03
CC=C1C(=NN=C1F)C=C1CCCC1	C11H13FN2	192.23	14	0	0.45	1	3	0	63.89	24.72	2.33	2.63	2.83	2.33	4.46	2.92	-2.62	0.458	0.00238	Soluble	-2.8	0.305	0.00159	Soluble	-2.89	0.245	0.00128	Soluble	High	Yes	No	Yes	No	No	No	No	-5.61	0	0	0	0	1	0.55	0	0	1	3.58
O=CCN=CCn1cnnn1	C5H7N5O	153.14	11	5	0.4	4	5	0	37.38	73.03	0.92	-0.99	-1.06	-1.18	0.11	-0.44	-0.24	88.5	0.578	Very soluble	-0.06	134	0.876	Very soluble	-0.5	48.4	0.316	Soluble	High	No	No	No	No	No	No	No	-7.94	0	4	0	0	1	0.55	0	2	1	2.83
C=Nc1c(C)ccsc1=O	C7H7NOS	153.2	10	6	0.14	1	2	0	44.76	57.67	1.58	2.61	1.75	0.31	3.68	1.98	-2.81	0.236	0.00154	Soluble	-3.47	0.0518	0.000338	Soluble	-2.81	0.237	0.00155	Soluble	High	Yes	No	Yes	No	No	No	No	-5.38	0	2	0	0	1	0.55	0	1	1	2.48
Cc1cc2=CC=NOc2n[nH]1	C7H7N3O	149.15	11	6	0.14	0	3	1	44.5	50.27	1.18	1.14	-0.22	0.61	2.02	0.94	-1.89	1.94	0.013	Very soluble	-1.79	2.42	0.0162	Very soluble	-1.9	1.9	0.0127	Soluble	High	No	No	No	No	No	No	No	-6.4	0	2	0	0	1	0.55	0	0	1	3.14
C=NC=CC=CC=CCC(=O)C(F)(F)F	C10H10F3NO	217.19	15	0	0.2	6	5	0	52.84	29.43	2.02	3.9	4.1	1.82	3.64	3.1	-3.25	0.123	0.000566	Soluble	-4.22	0.0132	6.08e-05	Moderately soluble	-1.85	3.09	0.0142	Soluble	High	Yes	No	No	Yes	No	No	No	-4.86	0	0	0	0	0	0.55	0	2	2	3.37
CC1=CC2=CC(=O)NC2=CC1	C9H9NO	147.17	11	0	0.22	0	1	1	46.64	29.1	1.7	0.47	0.9	1.18	1.56	1.16	-1.05	13.2	0.0894	Very soluble	-0.65	32.9	0.224	Very soluble	-1.66	3.23	0.022	Soluble	High	Yes	No	Yes	No	No	No	No	-6.86	0	1	0	0	1	0.55	0	0	1	3.3
CC=CC1=CC(=O)CC1=C	C9H10O	134.18	10	0	0.22	1	1	0	42.04	17.07	2.05	1.2	2.02	1.71	2.59	1.91	-1.36	5.83	0.0435	Very soluble	-1.15	9.39	0.07	Very soluble	-1.74	2.45	0.0183	Soluble	High	Yes	No	No	No	No	No	No	-6.27	0	1	0	0	2	0.55	0	0	1	3.25
CC=CC=C1C=CC=CC=C1	C11H12	144.21	11	0	0.09	1	0	0	50.51	0	2.6	3.64	3.17	3.29	2.42	3.02	-2.96	0.158	0.00109	Soluble	-3.33	0.0677	0.000469	Soluble	-0.91	17.9	0.124	Soluble	Low	Yes	No	Yes	No	No	No	No	-4.6	0	1	0	0	2	0.55	0	0	2	3.53
C=CC(=CC=CSC(=O)O)Cl	C7H7ClO2S	190.65	11	0	0	4	2	1	48.89	62.6	1.92	2.93	3.22	1.66	1.62	2.27	-2.6	0.475	0.00249	Soluble	-3.91	0.0237	0.000124	Soluble	-0.61	46.9	0.246	Soluble	High	Yes	No	No	No	Yes	No	No	-5.38	0	1	0	0	1	0.85	0	2	1	3.34
CC1=CC(=O)CC1=CC=C	C9H10O	134.18	10	0	0.22	1	1	0	42.04	17.07	2	1.2	2.02	1.71	2.59	1.9	-1.36	5.83	0.0435	Very soluble	-1.15	9.39	0.07	Very soluble	-1.74	2.45	0.0183	Soluble	High	Yes	No	No	No	No	No	No	-6.27	0	1	0	0	2	0.55	0	0	1	3.5
CCC1=Cn2c(NC1)ncc2	C8H11N3	149.19	11	5	0.38	1	1	1	48.35	29.85	1.76	0.78	0.88	0.71	0.78	0.98	-1.53	4.44	0.0297	Very soluble	-0.99	15.4	0.103	Very soluble	-1.81	2.28	0.0153	Soluble	High	Yes	No	No	No	No	No	No	-6.66	0	1	0	0	1	0.55	0	0	1	3.05
OC(C(=O)C)Cn1cnnc1	C6H9N3O2	155.15	11	5	0.5	3	4	1	37.07	68.01	0.53	-1.54	-0.77	-1.52	-0.43	-0.75	0.03	166	1.07	Highly soluble	0.62	645	4.16	Highly soluble	-0.24	89.9	0.579	Soluble	High	No	No	No	No	No	No	No	-8.34	0	3	0	0	1	0.55	0	0	1	1.91
O=C1C=NN=NC(C1=N)C	C5H6N4O	138.13	10	0	0.4	0	5	1	46.34	78	0.95	0.41	-0.73	-1.54	2.04	0.23	-0.95	15.3	0.111	Very soluble	-1.61	3.35	0.0243	Very soluble	-0.95	15.5	0.112	Soluble	High	No	No	No	No	No	No	No	-6.85	0	3	0	0	1	0.55	1	1	1	3.91
CSC=Nc1ccccc1C	C9H11NS	165.26	11	6	0.22	2	1	0	53.01	37.66	2.17	2.87	3.02	2.37	3.18	2.72	-2.94	0.188	0.00114	Soluble	-3.32	0.079	0.000478	Soluble	-3.37	0.071	0.00043	Soluble	High	Yes	No	Yes	No	No	No	No	-5.27	0	0	0	0	1	0.55	0	2	1	2.02
CC=NOC1=CC(=O)NC1=C	C7H8N2O2	152.15	11	0	0.14	2	3	1	44.39	50.69	1.71	-0.06	0.16	-0.39	1.09	0.5	-0.61	37	0.243	Very soluble	-0.55	42.5	0.28	Very soluble	-1.27	8.15	0.0536	Soluble	High	No	No	Yes	No	No	No	No	-7.27	0	2	0	0	1	0.85	0	2	1	3.02
CC=CN=CN=C(C=CC=C)O	C9H12N2O	164.2	12	0	0.11	4	3	1	52.9	44.95	2.07	2.1	2.25	1.83	2.22	2.09	-1.92	1.99	0.0121	Very soluble	-2.67	0.348	0.00212	Soluble	-0.5	52.4	0.319	Soluble	High	Yes	No	No	No	No	No	No	-5.81	0	0	0	0	1	0.55	0	3	1	4.02
CCc1c(C=C)ncnc1C	C9H12N2	148.2	11	6	0.33	2	2	0	46.86	25.78	2.18	2.21	1.88	1.18	2.85	2.06	-2.42	0.56	0.00378	Soluble	-2.39	0.609	0.00411	Soluble	-3.26	0.082	0.000553	Soluble	High	Yes	No	Yes	No	No	No	No	-5.63	0	1	0	0	1	0.55	0	0	1	2.01
CC=CC=CC=CN=CC=O	C9H11NO	149.19	11	0	0.11	4	2	0	47.84	29.43	2.13	1.91	1.9	1.08	2.43	1.89	-1.7	2.95	0.0198	Very soluble	-2.15	1.05	0.00706	Soluble	-0.56	41.2	0.276	Soluble	High	Yes	No	No	No	No	No	No	-5.85	0	1	0	0	1	0.55	0	3	1	3.7
CC=NC1=CC(=O)C=C1N=C	C8H8N2O	148.16	11	0	0.12	2	3	0	45.08	41.79	1.36	1.04	1.13	-0.51	2.33	1.07	-1.28	7.74	0.0523	Very soluble	-1.51	4.6	0.031	Very soluble	-1.57	4	0.027	Soluble	High	Yes	No	Yes	No	No	No	No	-6.47	0	2	0	0	1	0.55	0	1	1	3.47
NC(=O)C(=O)CC=NC=C	C6H8N2O2	140.14	10	0	0.17	4	3	1	37.27	72.52	0.93	-0.58	-0.35	-1.16	0.45	-0.14	-0.08	117	0.833	Very soluble	-0.47	47.2	0.337	Very soluble	-0.34	64.6	0.461	Soluble	High	No	No	No	No	No	No	No	-7.57	0	3	0	0	1	0.55	0	2	1	2.43
FC=CC=CC=C1C=CC=C1	C10H9F	148.18	11	0	0	2	1	0	45.75	0	2.53	3.02	3.5	3.14	2.68	2.97	-2.53	0.438	0.00296	Soluble	-2.69	0.306	0.00207	Soluble	-0.8	23.5	0.158	Soluble	Low	Yes	No	Yes	No	No	No	No	-5.06	0	1	0	0	2	0.55	0	1	1	3.74
CC=CC=C1C=CC=C1N=CC	C11H13N	159.23	12	0	0.18	2	1	0	54.67	12.36	2.71	2.21	3.03	2.21	3.06	2.65	-2.09	1.3	0.00818	Soluble	-2.1	1.25	0.00787	Soluble	-1.53	4.74	0.0298	Soluble	High	Yes	No	Yes	No	No	No	No	-5.7	0	1	0	0	2	0.55	0	1	1	3.85
CC1C=NC=NN=C1OC1=CNCCN1	C9H13N5O	207.23	15	0	0.44	2	4	2	76.23	70.37	1.66	0.4	-1.85	0.25	1.36	0.36	-1.24	11.8	0.0569	Very soluble	-1.44	7.45	0.036	Very soluble	-1.52	6.29	0.0303	Soluble	High	No	No	No	No	No	No	No	-7.28	0	1	0	0	0	0.55	0	0	1	4.43
CCCNC(=O)n1cccn1	C7H11N3O	153.18	11	5	0.43	4	2	1	41.3	46.92	2	0.84	0.85	0.74	0.02	0.89	-1.39	6.22	0.0406	Very soluble	-1.41	5.98	0.0391	Very soluble	-1.59	3.93	0.0256	Soluble	High	Yes	No	No	No	No	No	No	-6.64	0	1	0	0	1	0.55	0	0	1	1.91
FCC=CC=CC=CC=CC=CC=C	C13H15F	190.26	14	0	0.08	6	1	0	61.81	0	3.34	4.43	4.34	4.28	4.33	4.14	-3.41	0.0733	0.000385	Soluble	-4.15	0.0135	7.11e-05	Moderately soluble	-1.46	6.57	0.0345	Soluble	Low	No	No	No	No	Yes	No	No	-4.32	1	0	0	0	2	0.55	0	1	2	3.32
CC=CC=CC=C1C=CC=C1	C11H12	144.21	11	0	0.09	2	0	0	50.51	0	2.78	3.5	3.17	3.29	2.76	3.1	-2.81	0.225	0.00156	Soluble	-3.18	0.0946	0.000656	Soluble	-0.91	17.9	0.124	Soluble	Low	Yes	No	Yes	No	No	No	No	-4.69	0	1	0	0	2	0.55	0	1	1	4.2
CC=CN=c1cnnnc2=CCCn12	C9H11N5	189.22	14	7	0.33	1	4	0	51.89	55.96	2.4	1.56	-0.43	0.85	1.15	1.11	-2.3	0.948	0.00501	Soluble	-2.35	0.855	0.00452	Soluble	-1.63	4.44	0.0234	Soluble	High	No	No	No	No	No	No	No	-6.35	0	1	0	0	1	0.55	0	0	1	3.26
CC=CC=CC=CC=CC=CC=O	C12H14O	174.24	13	0	0.08	5	1	0	57.63	17.07	2.84	3.12	2.99	2.8	3.3	3.01	-2.56	0.484	0.00278	Soluble	-3.15	0.124	0.000712	Soluble	-0.66	38	0.218	Soluble	High	Yes	No	No	No	No	No	No	-5.15	0	0	0	0	2	0.55	0	3	1	3.8
O=C1NC(=O)C=C(C1)C(=O)C	C7H7NO3	153.14	11	0	0.29	1	3	1	40.49	63.24	0.67	-1.07	-0.83	-0.39	0.74	-0.18	-0.05	137	0.893	Very soluble	0.23	261	1.7	Highly soluble	-1.17	10.4	0.0679	Soluble	High	No	No	No	No	No	No	No	-7.99	0	3	0	0	1	0.55	0	1	1	2.54
CC1C(=NC=C1O)SC=O	C6H7NO2S	157.19	10	0	0.33	2	3	1	45.13	74.96	1.05	0.57	1.58	-1.02	1.24	0.68	-1.04	14.3	0.0908	Very soluble	-1.72	3.02	0.0192	Very soluble	-0.4	62.4	0.397	Soluble	High	No	No	No	No	No	No	No	-6.85	0	2	0	0	1	0.55	0	2	1	4
SC=CC=c1ccccc1=CC	C11H12S	176.28	12	6	0.09	1	0	0	58.61	38.8	2.7	3.05	1.71	3.59	3.58	2.93	-3.16	0.122	0.000694	Soluble	-3.53	0.0519	0.000294	Soluble	-3.07	0.149	0.000847	Soluble	High	Yes	No	No	No	No	No	No	-5.21	0	0	0	0	2	0.55	0	1	1	2.86
CCCc1nnnn1C(=O)C	C6H10N4O	154.17	11	5	0.67	3	4	0	38.89	60.67	1.87	0.64	0.29	0.91	0.3	0.8	-1.34	7.09	0.046	Very soluble	-1.49	5	0.0324	Very soluble	-1.18	10.1	0.0658	Soluble	High	No	No	No	No	No	No	No	-6.79	0	2	0	0	1	0.55	0	1	1	2.3
N=CN=CC1=NN=NN=CN1CC	C6H9N7	179.18	13	0	0.33	3	6	1	68.46	88.89	1.08	-0.76	-1.2	-0.02	2.14	0.25	-0.27	95.3	0.532	Very soluble	-0.63	42.1	0.235	Very soluble	-0.69	36.7	0.205	Soluble	High	No	No	No	No	No	No	No	-7.93	0	1	0	0	1	0.55	0	2	1	3.72
CCC1=Cc2c(CC1)cccn2	C11H13N	159.23	12	6	0.36	1	1	0	51.6	12.89	2.33	2.32	2.71	2.3	3.2	2.57	-2.59	0.407	0.00255	Soluble	-2.23	0.939	0.0059	Soluble	-3.66	0.0345	0.000217	Soluble	High	Yes	No	No	No	No	Yes	No	-5.62	0	1	0	0	2	0.55	0	0	1	2.57
CC=CC=CC=CC(=O)C=CN=C	C11H13NO	175.23	13	0	0.09	5	2	0	56.98	29.43	2.32	3.46	2.46	1.6	3.13	2.59	-2.78	0.293	0.00167	Soluble	-3.76	0.0305	0.000174	Soluble	-1.02	16.7	0.0951	Soluble	High	Yes	No	No	No	No	No	No	-4.91	0	0	0	0	1	0.55	0	3	1	3.67
CCNC=C1N=NN=C1CN	C6H11N5	153.19	11	0	0.5	3	4	2	52.4	75.13	1.77	0.19	-0.92	-1.07	1.47	0.29	-0.71	29.8	0.194	Very soluble	-1.33	7.23	0.0472	Very soluble	-1.46	5.26	0.0344	Soluble	High	No	No	No	No	No	No	No	-7.1	0	2	0	0	1	0.55	0	0	1	3.61
S=CNC(=O)C=CC=CC=CC	C9H11NOS	181.25	12	0	0.11	5	1	1	54.75	61.19	2.02	2.04	1.75	1.49	2.72	2	-1.92	2.18	0.0121	Very soluble	-2.95	0.202	0.00111	Soluble	-0.69	37.1	0.205	Soluble	High	Yes	No	No	No	No	No	No	-5.96	0	0	0	0	1	0.55	0	3	1	2.91
OC(=O)OCCc1ccccn1	C8H9NO3	167.16	12	6	0.25	4	4	1	42.06	59.42	1.37	0.77	1.32	-0.05	0.91	0.86	-1.47	5.7	0.0341	Very soluble	-1.6	4.22	0.0252	Very soluble	-1.94	1.91	0.0115	Soluble	High	Yes	No	No	No	No	No	No	-6.77	0	0	0	0	1	0.85	0	0	1	1.74
O=COC=CC=CC=CC=CCO	C10H12O3	180.2	13	0	0.1	6	3	1	51.12	46.53	2.33	1.53	1.33	1.32	1.68	1.64	-1.53	5.38	0.0298	Very soluble	-2.12	1.38	0.00766	Soluble	0.24	315	1.75	Soluble	High	Yes	No	No	No	No	No	No	-6.31	0	0	0	0	1	0.55	0	3	1	3.73
Cc1n[nH]sn1c1ccccc1	C8H9N3S	179.24	12	11	0.12	1	1	1	49.57	61.85	1.97	3.63	2.13	1.35	2.56	2.33	-3.85	0.0253	0.000141	Soluble	-4.62	0.00433	2.42e-05	Moderately soluble	-2.63	0.417	0.00233	Soluble	High	Yes	No	Yes	Yes	No	No	No	-4.82	0	0	0	0	1	0.55	0	0	2	2.31
CCc1cncnc1C1=CCCCC1	C12H16N2	188.27	14	6	0.5	2	2	0	59.01	25.78	2.55	2.75	3	2.06	3.39	2.75	-2.92	0.224	0.00119	Soluble	-2.95	0.213	0.00113	Soluble	-3.86	0.0258	0.000137	Soluble	High	Yes	No	Yes	No	No	No	No	-5.5	0	0	0	0	1	0.55	0	0	1	2.91
CCCN1C=NC=NC=C1C1=NNNN1	C8H13N7	207.24	15	0	0.38	3	4	3	83.86	76.41	1.09	1.39	-3.13	1.16	0.32	0.16	-1.8	3.27	0.0158	Very soluble	-2.6	0.523	0.00252	Soluble	-1.37	8.86	0.0428	Soluble	Low	No	No	No	No	No	No	No	-6.58	0	1	0	0	0	0.55	0	0	1	4.1
SCCCC1=CCn2c(C1)ncc2	C10H14N2S	194.3	13	5	0.5	3	1	0	57.83	56.62	2.1	1.26	2.08	1.53	2.13	1.82	-1.93	2.31	0.0119	Very soluble	-2.05	1.74	0.00896	Soluble	-2.6	0.49	0.00252	Soluble	High	Yes	No	No	Yes	No	No	No	-6.59	0	0	0	0	1	0.55	0	2	1	3.19
OCCC1=Cn2c(CN1)cnc2C	C9H13N3O	179.22	13	5	0.44	2	2	2	53.92	50.08	1.6	-0.17	-0.17	-0.5	0.58	0.27	-1	18.1	0.101	Very soluble	-0.43	67.1	0.375	Very soluble	-1.66	3.89	0.0217	Soluble	High	No	No	No	No	No	No	No	-7.51	0	0	0	0	1	0.55	0	0	1	3.08
CC=CN=CN=C(C(=O)C)Cl	C7H9ClN2O	172.61	11	0	0.29	3	3	0	47.65	41.79	1.39	1.73	1.77	0.78	2.33	1.6	-1.8	2.72	0.0158	Very soluble	-2.22	1.03	0.00597	Soluble	-1.49	5.57	0.0323	Soluble	High	Yes	No	No	No	No	No	No	-6.12	0	0	0	0	1	0.55	0	2	1	3.05
ClS(=O)(=O)OCSc1ccnnc1	C5H5ClN2O3S2	240.69	13	6	0.2	4	5	0	48.6	102.83	1.46	0.66	2.11	-0.17	0.51	0.92	-1.83	3.6	0.0149	Very soluble	-2.4	0.968	0.00402	Soluble	-2.46	0.842	0.0035	Soluble	High	No	No	No	No	No	No	No	-7.3	0	1	0	0	0	0.55	0	1	1	2.93
CC=CC=CC=CC=CC=CC=CCl	C13H15Cl	206.71	14	0	0.08	5	0	0	66.56	0	3.66	4.93	4.54	4.41	4.38	4.38	-3.9	0.0262	0.000127	Soluble	-4.67	0.00445	2.15e-05	Moderately soluble	-1.43	7.7	0.0372	Soluble	Low	No	No	No	No	Yes	No	No	-4.06	1	0	0	0	1	0.55	0	1	2	4.19
CC=NOc1cncnc1C	C7H9N3O	151.17	11	6	0.29	2	4	0	41.98	47.37	2	0.55	1.17	-0.12	1.61	1.04	-1.4	6.08	0.0402	Very soluble	-1.12	11.6	0.0764	Very soluble	-2.24	0.864	0.00571	Soluble	High	Yes	No	No	No	No	No	No	-6.83	0	1	0	0	1	0.55	0	2	1	1.98
Cc1ccncc1SCCCS	C9H13NS2	199.34	12	6	0.44	4	1	0	58.47	76.99	2.29	2.37	2.8	2.06	3.15	2.54	-2.67	0.421	0.00211	Soluble	-3.63	0.047	0.000236	Soluble	-3.85	0.028	0.000141	Soluble	High	Yes	No	Yes	No	No	No	No	-5.83	0	0	0	0	1	0.55	0	1	1	2.49
OC(=CN=C1C=CC=C1C)O	C8H9NO2	151.16	11	0	0.12	1	3	2	43.86	52.82	0.96	1.1	1.86	-0.01	0.79	0.94	-1.4	5.96	0.0394	Very soluble	-1.8	2.39	0.0158	Very soluble	0.11	193	1.28	Soluble	High	Yes	No	Yes	No	No	No	No	-6.44	0	1	0	0	1	0.55	0	2	1	3.71
O=CC=C1C(=CNC1=O)CC	C8H9NO2	151.16	11	0	0.25	2	2	1	44.62	46.17	1.23	-0.26	0.15	-0.01	1.39	0.5	-0.48	49.9	0.33	Very soluble	-0.25	84.8	0.561	Very soluble	-1.43	5.58	0.0369	Soluble	High	No	No	No	No	No	No	No	-7.41	0	1	0	0	1	0.55	1	2	1	3
CC=NC1=CC(=O)C=CC1	C8H9NO	135.16	10	0	0.25	1	2	0	41.39	29.43	1.7	0.46	1.49	0.46	1.99	1.22	-0.9	16.9	0.125	Very soluble	-0.65	30.5	0.226	Very soluble	-1.17	9.2	0.0681	Soluble	High	Yes	No	No	No	No	No	No	-6.8	0	2	0	0	1	0.55	0	1	1	3.36
CC=NC=C1OC(=O)C=C1	C7H7NO2	137.14	10	0	0.14	1	3	0	37.67	38.66	1.45	0.14	1.03	0.06	1.57	0.85	-0.71	26.6	0.194	Very soluble	-0.51	42.5	0.31	Very soluble	-0.63	32.1	0.234	Soluble	High	Yes	No	No	No	No	No	No	-7.04	0	3	0	0	1	0.55	0	1	1	3.27
C=CC1=C(C)C(=CC1=O)F	C8H7FO	138.14	10	0	0.12	1	2	0	37.28	17.07	1.87	1.32	2.35	1.55	2.53	1.92	-1.46	4.77	0.0345	Very soluble	-1.28	7.26	0.0525	Very soluble	-1.96	1.51	0.0109	Soluble	High	Yes	No	No	No	No	No	No	-6.21	0	3	0	0	2	0.55	0	0	1	3.23
CC1=CSC2=C(C1)n1cccc1CC2	C12H13NS	203.3	14	5	0.33	0	0	0	62.71	30.23	2.75	2.11	3.64	2.54	2.78	2.77	-2.69	0.411	0.00202	Soluble	-2.38	0.856	0.00421	Soluble	-2.95	0.23	0.00113	Soluble	High	Yes	Yes	Yes	Yes	No	No	No	-6.04	0	0	0	0	0	0.55	0	0	1	3.27
CCN1C=NN=CN=C1CCC1=CCNCC1	C12H19N5	233.31	17	0	0.58	4	4	1	89.66	52.35	2.14	0.09	-0.51	1.94	2.66	1.26	-1.08	19.4	0.0833	Very soluble	-0.74	42.1	0.18	Very soluble	-2.51	0.724	0.0031	Soluble	High	No	No	No	No	No	No	No	-7.66	0	1	0	0	0	0.55	0	1	1	3.89
CCn1c(NC=O)cnc1OC	C7H11N3O2	169.18	12	5	0.43	4	3	1	44.68	56.15	1.62	0.14	0.29	-0.23	0.01	0.37	-1.02	16.1	0.0952	Very soluble	-0.88	22.5	0.133	Very soluble	-1.32	8.02	0.0474	Soluble	High	No	No	No	No	No	No	No	-7.23	0	0	0	0	1	0.55	0	1	1	2.5
CCOC=C1C(=NN=C1C)C	C8H12N2O	152.19	11	0	0.5	2	3	0	53.09	33.95	1.89	0.72	1	0.48	2.83	1.38	-1.11	11.9	0.0785	Very soluble	-1.01	14.8	0.0974	Very soluble	-2.1	1.22	0.008	Soluble	High	Yes	No	No	No	No	No	No	-6.72	0	1	0	0	1	0.55	0	1	1	3.58
O=CC=C1NC(=O)C=C1C	C7H7NO2	137.14	10	0	0.14	1	2	1	39.82	46.17	1.06	-0.7	-0.24	-0.35	1.06	0.17	-0.18	89.9	0.656	Very soluble	0.21	220	1.61	Highly soluble	-1.02	13.2	0.0962	Soluble	High	No	No	No	No	No	No	No	-7.63	0	3	0	0	1	0.55	0	2	1	2.87
CC=COCCn1cccc1F	C9H12FNO	169.2	12	5	0.33	4	2	0	45.49	14.16	2.69	1.86	2.6	1.24	1.89	2.06	-2.11	1.33	0.00785	Soluble	-1.78	2.82	0.0166	Very soluble	-2.08	1.4	0.00828	Soluble	High	Yes	No	Yes	No	No	No	No	-6.01	0	0	0	0	1	0.55	0	1	1	2.3
C=NN=NN=C1C=CC=C1C	C7H8N4	148.17	11	0	0.14	2	4	0	44.93	49.44	2.12	3.5	1.93	0.75	2.39	2.14	-2.83	0.218	0.00147	Soluble	-4.22	0.0089	6.01e-05	Moderately soluble	-1.5	4.72	0.0318	Soluble	High	Yes	No	Yes	No	No	No	No	-4.72	0	2	0	0	1	0.55	1	2	1	3.87
CC=CC=CN=CC(=O)C=CC	C10H13NO	163.22	12	0	0.2	4	2	0	52.65	29.43	2.13	2.08	2.29	1.39	2.71	2.12	-1.9	2.06	0.0126	Very soluble	-2.33	0.768	0.0047	Soluble	-0.96	18.1	0.111	Soluble	High	Yes	No	No	No	No	No	No	-5.82	0	0	0	0	1	0.55	0	3	1	3.71
CC=Cc1cccc(c1)C	C10H12	132.2	10	6	0.2	1	0	0	46.31	0	2.52	3.58	2.92	4.38	3.28	3.34	-3.29	0.0673	0.000509	Soluble	-3.27	0.0716	0.000542	Soluble	-3.23	0.0786	0.000594	Soluble	Low	Yes	No	No	No	No	No	No	-4.56	1	1	0	0	2	0.55	0	0	2	1.71
CC=C1C(=CC=CC1=O)C	C9H10O	134.18	10	0	0.22	0	1	0	42.04	17.07	2	1.81	2.02	1.71	2.15	1.94	-1.81	2.07	0.0154	Very soluble	-1.79	2.19	0.0163	Very soluble	-1.49	4.34	0.0324	Soluble	High	Yes	No	No	No	No	No	No	-5.83	0	1	0	0	2	0.55	0	1	1	3.54
CCNc1ccccc1Cl	C8H10ClN	155.62	10	6	0.25	2	0	1	45.56	12.03	2.27	2.9	2.58	2.72	2.47	2.59	-2.94	0.177	0.00114	Soluble	-2.81	0.239	0.00154	Soluble	-3.84	0.0224	0.000144	Soluble	High	Yes	No	Yes	No	No	No	No	-5.19	0	1	0	0	2	0.55	0	0	1	1.14
CCNCNc1ccccc1	C9H14N2	150.22	11	6	0.33	4	1	2	48.16	24.06	1.94	1.94	1.47	1.93	1.38	1.73	-2.13	1.11	0.00736	Soluble	-2.07	1.28	0.00852	Soluble	-3.68	0.0315	0.00021	Soluble	High	Yes	No	Yes	No	No	No	No	-5.84	0	1	0	0	1	0.55	0	1	1	1.5
O=CCc1cncn1C=CO	C7H8N2O2	152.15	11	5	0.14	3	3	1	40.16	55.12	0.71	-0.67	0.5	-1.24	0.3	-0.08	-0.5	48.2	0.317	Very soluble	-0.01	148	0.969	Very soluble	-0.26	83.4	0.548	Soluble	High	No	No	No	No	No	No	No	-7.7	0	2	0	0	1	0.55	0	2	1	2.05
CCNc1cccnc1S(=O)Cl	C7H9ClN2OS	204.68	12	6	0.29	3	2	1	50.75	61.2	1.56	2.27	2.45	0.12	0.76	1.43	-2.71	0.398	0.00194	Soluble	-3.19	0.132	0.000643	Soluble	-3.51	0.0635	0.00031	Soluble	High	Yes	No	Yes	No	No	No	No	-5.94	0	0	0	0	0	0.55	0	0	1	2.86
NCC=CC=NC(=O)OC=O	C6H8N2O3	156.14	11	0	0.17	5	5	1	39.14	81.75	1.14	-0.7	-0.13	0.04	0.08	0.08	-0.04	143	0.918	Very soluble	-0.54	44.9	0.287	Very soluble	0.27	289	1.85	Soluble	High	No	No	No	No	No	No	No	-7.75	0	3	0	0	1	0.55	0	4	1	3.23
OCC=Cn1cccc1N=C	C8H10N2O	150.18	11	5	0.12	3	2	1	46	37.52	1.84	1.73	1.17	0.62	1.27	1.33	-2	1.5	0.01	Very soluble	-2.13	1.1	0.00734	Soluble	-1.13	11.1	0.0736	Soluble	High	Yes	No	No	No	No	No	No	-5.99	0	1	0	0	1	0.55	0	1	1	2.36
CC=CC=CC=CC=C(C=O)O	C10H12O2	164.2	12	0	0.1	4	2	1	50.06	37.3	2.22	2.33	2.32	1.39	1.91	2.03	-2.06	1.42	0.00867	Soluble	-2.75	0.29	0.00177	Soluble	0.01	168	1.02	Soluble	High	Yes	No	No	No	No	No	No	-5.65	0	0	0	0	1	0.55	0	4	1	3.53
CC=CCn1cc(cc1F)F	C8H9F2N	157.16	11	5	0.25	2	2	0	39.56	4.93	2.53	2.17	3.18	2.29	2.42	2.52	-2.39	0.646	0.00411	Soluble	-1.91	1.95	0.0124	Very soluble	-2.21	0.971	0.00618	Soluble	High	Yes	No	Yes	No	No	No	No	-5.72	0	2	0	0	2	0.55	0	1	1	2.27
CCCNC1=Cc2c(CC1)cccc2	C13H17N	187.28	14	6	0.38	3	0	1	61.41	12.03	2.76	3.6	2.86	2.85	3.27	3.07	-3.39	0.0766	0.000409	Soluble	-3.54	0.0541	0.000289	Soluble	-4.51	0.00583	3.11e-05	Moderately soluble	High	Yes	No	No	No	No	Yes	No	-4.89	0	0	0	0	2	0.55	0	0	2	2.67
C=CC(=O)C=CC=CC(=O)C	C9H10O2	150.17	11	0	0.11	4	2	0	44.35	34.14	1.86	1.11	1.44	1.08	1.99	1.5	-1.21	9.34	0.0622	Very soluble	-1.42	5.71	0.038	Very soluble	-0.77	25.4	0.169	Soluble	High	Yes	No	No	No	No	No	No	-6.43	0	1	0	0	1	0.55	0	2	1	3.29
CC=Cc1ccccc1C=C	C11H12	144.21	11	6	0.09	2	0	0	51.43	0	2.65	3.71	3.14	3.68	3.62	3.36	-3.34	0.0655	0.000454	Soluble	-3.4	0.0573	0.000397	Soluble	-3.3	0.0729	0.000506	Soluble	Low	Yes	No	No	No	No	No	No	-4.55	0	1	0	0	2	0.55	0	0	2	2.02
CC=CSC1=CC(=N)N=C1	C7H8N2S	152.22	10	0	0.14	2	2	1	50.89	61.51	1.83	1.09	1.82	0.94	2.26	1.59	-1.34	6.98	0.0459	Very soluble	-1.97	1.62	0.0106	Very soluble	-1.16	10.6	0.0695	Soluble	High	Yes	No	Yes	No	No	No	No	-6.45	0	2	0	0	1	0.55	0	1	1	3.6
CCC(=O)COc1ccccc1	C10H12O2	164.2	12	6	0.3	4	2	0	47.56	26.3	1.93	1.51	2.04	1.74	2.38	1.92	-1.92	2	0.0122	Very soluble	-1.67	3.51	0.0214	Very soluble	-3.27	0.0874	0.000532	Soluble	High	Yes	No	Yes	No	No	No	No	-6.23	0	0	0	0	1	0.55	0	0	1	1.4
CCCCC1=NN=NN=CN1CC	C8H15N5	181.24	13	0	0.75	4	4	0	70.8	52.68	2.26	1.01	0.32	1.64	2.87	1.62	-1.34	8.36	0.0461	Very soluble	-1.71	3.57	0.0197	Very soluble	-2.1	1.42	0.00785	Soluble	High	No	No	Yes	No	No	No	No	-6.69	0	0	0	0	1	0.55	0	0	1	3.61
CC1=NC=NC=CC1OC=CC	C9H12N2O	164.2	12	0	0.33	2	3	0	57.42	33.95	2.19	1.05	1.16	0.71	2.25	1.47	-1.39	6.73	0.041	Very soluble	-1.35	7.27	0.0443	Very soluble	-1.01	15.9	0.0971	Soluble	High	Yes	No	No	No	No	No	No	-6.56	0	0	0	0	1	0.55	0	1	1	4.19
OCCc1cnc(nc1)CC	C8H12N2O	152.19	11	6	0.5	3	3	1	42.74	46.01	1.82	0.61	0.57	0.08	1.78	0.97	-1.37	6.44	0.0423	Very soluble	-1.15	10.8	0.0707	Very soluble	-2.66	0.331	0.00218	Soluble	High	Yes	No	No	No	No	No	No	-6.8	0	1	0	0	1	0.55	0	0	1	1.76
CCN1CCC2=CC=NC2=C1	C9H12N2	148.2	11	0	0.44	1	1	0	54.02	15.6	1.89	0.26	0.8	0.87	1.82	1.13	-0.86	20.6	0.139	Very soluble	-0.15	105	0.71	Very soluble	-1.24	8.47	0.0571	Soluble	High	No	No	No	No	No	No	No	-7.02	0	1	0	0	1	0.55	0	0	1	3.72
Cc1c[nH]c(=O)cc1N=CN	C7H9N3O	151.17	11	6	0.14	1	2	2	43.95	71.24	0.99	-1.09	0.3	0.2	1.54	0.39	-0.43	56.4	0.373	Very soluble	0.08	183	1.21	Highly soluble	-2.04	1.39	0.0092	Soluble	High	No	No	No	No	No	No	No	-8	0	1	0	0	1	0.55	0	2	1	2.19
Cc1ccccc1CN1C=NNN1	C9H12N4	176.22	13	6	0.22	2	2	2	66.32	39.66	1.46	2.76	-0.91	2.3	1.05	1.33	-2.88	0.232	0.00132	Soluble	-3.25	0.0995	0.000565	Soluble	-2.71	0.342	0.00194	Soluble	High	No	No	No	No	No	No	No	-5.42	0	1	0	0	1	0.55	0	0	1	2.55
Cc1c[nH]cc2n1cnnc2	C7H8N4	148.17	11	10	0.14	0	2	1	41.12	45.98	1.05	0.67	0.93	-0.25	0.81	0.64	-1.85	2.08	0.014	Very soluble	-1.21	9.09	0.0614	Very soluble	-2.13	1.09	0.00738	Soluble	High	Yes	No	No	No	No	No	No	-6.73	0	2	0	0	1	0.55	0	0	1	2.04
CC1C=C(C=C1C=CC)F	C9H11F	138.18	10	0	0.33	1	1	0	41.89	0	2.54	2.58	3.41	3.02	2.62	2.84	-2.26	0.766	0.00554	Soluble	-2.23	0.817	0.00591	Soluble	-1.65	3.07	0.0222	Soluble	Low	Yes	No	No	No	No	No	No	-5.31	0	1	0	0	2	0.55	0	0	1	3.99
CCCc1ncncc1C=CF	C9H11FN2	166.2	12	6	0.33	3	3	0	46.75	25.78	2.26	1.92	2.68	1.34	2.84	2.21	-2.25	0.93	0.0056	Soluble	-2.08	1.37	0.00822	Soluble	-3.21	0.102	0.000617	Soluble	High	Yes	No	Yes	No	No	No	No	-5.95	0	0	0	0	1	0.55	0	0	1	1.94
NCC=NOC1=CC(=O)N=C1	C6H7N3O2	153.14	11	0	0.17	3	5	1	43.06	77.04	1	-1.2	-0.94	-1.16	0.64	-0.33	0.16	224	1.46	Highly soluble	0.08	183	1.19	Highly soluble	-0.31	75.7	0.494	Soluble	High	No	No	No	No	No	No	No	-8.09	0	3	0	0	1	0.55	0	2	1	3.38
C=CC=C1C=CC=NC=C1CC	C11H13N	159.23	12	0	0.18	2	1	0	57.99	12.36	2.38	1.86	2.65	2.21	3.19	2.46	-1.87	2.16	0.0136	Very soluble	-1.74	2.89	0.0182	Very soluble	-1.9	2	0.0126	Soluble	High	Yes	No	Yes	No	No	No	No	-5.95	0	1	0	0	2	0.55	0	0	1	3.97
C=CC=NC=CC=CSC(=O)O	C8H9NO2S	183.23	12	0	0	5	3	1	52.58	74.96	1.82	1.75	2.68	0.7	1.68	1.73	-1.75	3.27	0.0178	Very soluble	-2.94	0.21	0.00114	Soluble	-0.08	151	0.824	Soluble	High	Yes	No	No	No	No	No	No	-6.18	0	0	0	0	1	0.85	0	3	1	3.63
CCCn1cccc1C(=O)OC	C9H13NO2	167.21	12	5	0.44	4	2	0	46.59	31.23	2.33	2.63	1.68	1.02	1.32	1.8	-2.58	0.442	0.00264	Soluble	-2.94	0.194	0.00116	Soluble	-2.05	1.5	0.00895	Soluble	High	Yes	No	Yes	No	No	No	No	-5.45	0	0	0	0	1	0.55	0	0	1	1.66
O=CNC(=O)C=C(C=CC)Cl	C7H8ClNO2	173.6	11	0	0.14	4	2	1	43.2	46.17	0.58	1.22	0.96	1.19	1.06	1	-1.42	6.59	0.0379	Very soluble	-1.79	2.84	0.0163	Very soluble	-1.01	17	0.0982	Soluble	High	Yes	No	No	No	No	No	No	-6.49	0	1	0	0	1	0.55	0	3	1	2.65
CCn1nccc1C(=O)O	C6H8N2O2	140.14	10	5	0.33	2	3	1	35.26	55.12	1.12	0.39	0.6	-0.02	0.01	0.42	-1.19	8.99	0.0642	Very soluble	-1.11	10.8	0.077	Very soluble	-0.55	39.7	0.283	Soluble	High	Yes	No	No	No	No	No	No	-6.88	0	3	0	0	1	0.85	0	0	1	1.41
C=CC1=CN=CN=CC1=CC	C9H10N2	146.19	11	0	0.11	1	2	0	55.86	24.72	1.98	0.97	1.35	1.5	3	1.76	-1.29	7.47	0.0511	Very soluble	-1.08	12.2	0.0838	Very soluble	-1.49	4.74	0.0324	Soluble	High	Yes	No	Yes	No	No	No	No	-6.5	0	1	0	0	1	0.55	0	0	1	3.99
CC1=CC(=O)C2=CC(=O)SC2C1	C9H8O2S	180.22	12	0	0.33	0	2	0	48.19	59.44	1.62	0.77	1.47	0.78	2.1	1.35	-1.44	6.51	0.0361	Very soluble	-1.6	4.54	0.0252	Very soluble	-1.64	4.09	0.0227	Soluble	High	Yes	No	No	No	No	No	No	-6.85	0	0	0	0	1	0.55	0	1	1	3.75
C=CC=C1C=CC=C1C(=O)C	C10H10O	146.19	11	0	0.1	2	1	0	46.37	17.07	2.08	2.02	2.18	1.92	2.4	2.12	-1.89	1.9	0.013	Very soluble	-2.01	1.44	0.00987	Soluble	-1.34	6.67	0.0456	Soluble	High	Yes	No	Yes	No	No	No	No	-5.76	0	1	0	0	2	0.55	0	0	1	3.71
O=COC(=O)C=CC=CCO	C7H8O4	156.14	11	0	0.14	5	4	1	37.85	63.6	1.36	0.13	-0.21	0.41	0.42	0.42	-0.56	43	0.275	Very soluble	-1.02	14.9	0.0951	Very soluble	0.49	479	3.07	Soluble	High	No	No	No	No	No	No	No	-7.16	0	3	0	0	1	0.55	0	5	1	2.85
SCCNc1cncnc1OC	C7H11N3OS	185.25	12	6	0.43	4	3	1	50.57	85.84	1.68	0.78	0.64	-0.17	0.99	0.78	-1.59	4.81	0.0259	Very soluble	-2.16	1.27	0.00687	Soluble	-2.75	0.327	0.00177	Soluble	High	No	No	No	No	No	No	No	-6.88	0	0	0	0	1	0.55	0	1	1	2.04
NCCc1ncncc1CC	C8H13N3	151.21	11	6	0.5	3	3	1	44.29	51.8	1.73	0.36	0.54	0.08	1.54	0.85	-1.21	9.32	0.0617	Very soluble	-1.01	14.7	0.0971	Very soluble	-2.88	0.201	0.00133	Soluble	High	Yes	No	No	No	No	No	No	-6.97	0	1	0	0	1	0.55	0	0	1	1.89
CC=CC=CC=CC(=O)C=O	C9H10O2	150.17	11	0	0.11	4	2	0	44.35	34.14	1.96	1.72	1.44	1.08	1.97	1.63	-1.59	3.85	0.0257	Very soluble	-2.05	1.33	0.00885	Soluble	-0.42	57.6	0.384	Soluble	High	Yes	No	No	No	No	No	No	-5.99	0	1	0	0	1	0.55	0	4	1	3.55
NC(=O)SC=CCn1cccc1	C8H10N2OS	182.24	12	5	0.12	4	1	1	50.53	73.32	1.85	0.78	1.81	0.35	0.39	1.04	-1.51	5.69	0.0312	Very soluble	-1.9	2.29	0.0126	Very soluble	-0.98	19.2	0.105	Soluble	High	Yes	No	No	No	No	No	No	-6.86	0	0	0	0	1	0.55	0	1	1	2.67
C=CC=CC=CC(=CC)C(=O)O	C10H12O2	164.2	12	0	0.1	4	2	1	50.06	37.3	2.12	2.68	2.32	2.2	1.93	2.25	-2.28	0.857	0.00522	Soluble	-3.12	0.126	0.000766	Soluble	-0.35	73.7	0.449	Soluble	High	Yes	No	No	No	No	No	No	-5.4	0	0	0	0	1	0.85	0	2	1	3.32
N=CC=CC=C(C(=O)O)C	C7H9NO2	139.15	10	0	0.14	3	3	2	40.18	61.15	0.98	0.6	1.22	0.45	0.76	0.8	-0.88	18.2	0.131	Very soluble	-1.46	4.85	0.0348	Very soluble	0.11	181	1.3	Soluble	High	Yes	No	No	No	No	No	No	-6.72	0	2	0	0	1	0.85	0	3	1	2.74
O=c1cccc(c(=O)o1)C	C7H6O3	138.12	10	7	0.14	0	3	0	36.21	47.28	1.32	1.04	0.31	0.74	1.92	1.07	-1.87	1.87	0.0135	Very soluble	-1.62	3.29	0.0238	Very soluble	-2.62	0.333	0.00241	Soluble	High	No	No	No	No	No	No	No	-6.4	0	3	0	0	1	0.55	0	0	1	2.73
CCSCCN1C=CC=C(C=C1)Cl	C10H14ClNS	215.74	13	0	0.4	4	0	0	65.85	28.54	2.61	3.2	2.82	2.39	2.1	2.62	-2.93	0.254	0.00118	Soluble	-3.47	0.0729	0.000338	Soluble	-2.03	1.99	0.00925	Soluble	High	Yes	No	No	No	No	No	No	-5.34	0	0	0	0	0	0.55	0	0	1	3.71
C=CC=CCC(=O)N=CN	C7H10N2O	138.17	10	0	0.14	4	2	1	41.41	55.45	1.6	1.15	0.63	1.26	1.02	1.13	-1.16	9.62	0.0696	Very soluble	-1.91	1.7	0.0123	Very soluble	-0.47	46.3	0.335	Soluble	High	Yes	No	No	No	No	No	No	-6.33	0	1	0	0	1	0.55	0	3	1	3.2
O=CCn1cn[nH]n1C=NC=N	C5H8N6O	168.16	12	5	0.2	4	4	2	43	91.82	0.4	1.14	-0.74	-0.84	-0.47	-0.1	-1.65	3.81	0.0226	Very soluble	-2.66	0.366	0.00218	Soluble	0.62	701	4.17	Soluble	High	No	No	No	No	No	No	No	-6.52	0	1	0	0	1	0.55	0	3	1	2.75
CC(=O)NC1=Cn2c(CC1)ccc2	C10H12N2O	176.22	13	5	0.3	2	1	1	51.09	34.03	1.9	0.42	1.26	0.56	0.91	1.01	-1.35	7.88	0.0447	Very soluble	-0.7	35	0.199	Very soluble	-2.03	1.66	0.0094	Soluble	High	Yes	No	Yes	No	No	No	No	-7.08	0	0	0	0	1	0.55	0	0	1	2.74
CC=CC=CC=CC=CC=O	C10H12O	148.2	11	0	0.1	4	1	0	48.49	17.07	2.39	2.48	2.43	2.31	2.6	2.44	-2.06	1.3	0.00876	Soluble	-2.48	0.487	0.00329	Soluble	-0.56	41.3	0.279	Soluble	High	Yes	No	No	No	No	No	No	-5.44	0	1	0	0	2	0.55	0	3	1	3.68
C=CC=Cc1ncncc1C	C9H10N2	146.19	11	6	0.11	2	2	0	46.23	25.78	2.16	2.02	1.88	1.1	2.54	1.94	-2.29	0.749	0.00512	Soluble	-2.19	0.947	0.00648	Soluble	-2.55	0.409	0.0028	Soluble	High	Yes	No	Yes	No	No	No	No	-5.76	0	1	0	0	1	0.55	0	1	1	2.56
Cc1c[nH]c(=O)n1C=CN=C	C7H9N3O	151.17	11	5	0.14	2	2	1	44.9	50.15	1.47	1	0.5	-0.51	1.53	0.8	-1.61	3.7	0.0245	Very soluble	-1.64	3.45	0.0228	Very soluble	-1.23	8.98	0.0594	Soluble	High	Yes	No	No	No	No	No	No	-6.51	0	1	0	0	1	0.55	0	1	1	2.71
CCOC1=CC=C2C(=NN=C2)C1	C9H10N2O	162.19	12	0	0.33	2	3	0	55.31	33.95	1.65	0.88	0.92	0.71	2.55	1.34	-1.27	8.75	0.054	Very soluble	-1.18	10.8	0.0665	Very soluble	-1.69	3.3	0.0204	Soluble	High	Yes	No	Yes	No	No	No	No	-6.66	0	0	0	0	1	0.55	0	0	1	3.66
CCOC(=O)C1N=NN=C1C	C6H9N3O2	155.15	11	0	0.67	3	5	0	48.65	63.38	1.47	0.96	-0.38	-0.26	2.08	0.77	-1.21	9.59	0.0618	Very soluble	-1.88	2.05	0.0132	Very soluble	-1.18	10.2	0.0655	Soluble	High	No	No	No	No	No	No	No	-6.56	0	1	0	0	1	0.55	0	0	1	3.68
CC=Cn1cccc1C=O	C8H9NO	135.16	10	5	0.12	2	1	0	41.01	22	1.98	1.28	1.68	0.42	1.4	1.35	-1.72	2.56	0.0189	Very soluble	-1.34	6.16	0.0456	Very soluble	-1.18	9.01	0.0667	Soluble	High	Yes	No	Yes	No	No	No	No	-6.22	0	2	0	0	1	0.55	0	1	1	1.6
CCCC(=O)Nc1ccncc1	C9H12N2O	164.2	12	6	0.33	4	2	1	48.16	41.99	1.63	1.33	1.63	0.57	1.53	1.34	-1.8	2.59	0.0158	Very soluble	-1.81	2.52	0.0154	Very soluble	-3.21	0.101	0.000612	Soluble	High	Yes	No	No	No	No	No	No	-6.36	0	0	0	0	1	0.55	0	0	1	1.14
CC=CC=Cc1cccn1CC	C11H15N	161.24	12	5	0.27	3	0	0	54.54	4.93	2.8	2.65	2.99	2.26	2.6	2.66	-2.62	0.387	0.0024	Soluble	-2.4	0.635	0.00394	Soluble	-2.13	1.2	0.00741	Soluble	High	Yes	No	Yes	No	No	No	No	-5.4	0	0	0	0	2	0.55	0	1	1	2.79
CCC=CN=CN=CN=NN=NN	C6H11N7	181.2	13	0	0.33	5	6	1	50.27	100.18	1.72	2.09	1.66	0.78	1.9	1.63	-1.95	2.03	0.0112	Very soluble	-3.82	0.0272	0.00015	Soluble	-0.78	29.9	0.165	Soluble	High	No	No	No	No	No	No	No	-5.92	0	0	0	0	1	0.55	1	4	1	3.76
Cc1cc2=NSCc2cc1=C	C9H9NS	163.24	11	6	0.22	0	1	0	52.54	37.66	2.02	1.22	0.65	1.62	4.03	1.91	-2.02	1.54	0.00946	Soluble	-1.61	4.03	0.0247	Very soluble	-3.61	0.0403	0.000247	Soluble	High	Yes	No	Yes	No	No	No	No	-6.43	0	0	0	0	1	0.55	0	1	1	2.89
OCC=NC=NNC1C=NN=C1	C6H9N5O	167.17	12	0	0.33	4	5	2	54.2	81.7	0.22	-0.87	-1.74	-1.16	1.03	-0.5	-0.06	144	0.862	Very soluble	-0.36	72.3	0.432	Very soluble	-0.17	113	0.678	Soluble	High	No	No	No	No	No	No	No	-7.94	0	1	0	0	1	0.55	0	2	1	4.01
CCCc1ncccc1CC	C10H15N	149.23	11	6	0.5	3	1	0	48.59	12.89	2.36	2.84	2.6	2.1	3.26	2.63	-2.76	0.259	0.00174	Soluble	-2.77	0.254	0.0017	Soluble	-3.99	0.0151	0.000101	Soluble	High	Yes	No	Yes	No	No	Yes	No	-5.19	0	1	0	0	2	0.55	0	0	1	1.79
O=CCNC(=O)n1cnnn[nH]1	C4H6N6O2	170.13	12	6	0.25	4	5	2	35.45	105.56	0.33	-0.8	-1.68	-0.92	-1.28	-0.87	-0.5	54.2	0.319	Very soluble	-0.94	19.6	0.115	Very soluble	-0.07	146	0.861	Soluble	High	No	No	No	No	No	No	No	-7.91	0	3	0	0	2	0.55	0	1	1	2.18
CCNCC1C=CC=C1Cl	C8H12ClN	157.64	10	0	0.5	3	1	1	45.11	12.03	2.55	1.95	1.9	1.89	1.78	2.01	-1.85	2.24	0.0142	Very soluble	-1.83	2.35	0.0149	Very soluble	-2.17	1.06	0.00673	Soluble	High	Yes	No	No	No	No	No	No	-5.88	0	1	0	0	2	0.55	0	0	1	3.78
CNN=NC1=CC=CC=CN1CC	C9H14N4	178.23	13	0	0.33	3	2	1	56.31	39.99	2.5	2.95	1.44	1.48	0.55	1.78	-2.61	0.442	0.00248	Soluble	-3.45	0.0629	0.000353	Soluble	-1.02	16.9	0.0946	Soluble	High	Yes	No	Yes	No	No	No	No	-5.29	0	0	0	0	1	0.55	1	1	1	3.93
CC=CC=CC=C(C=CC=O)F	C10H11FO	166.19	12	0	0.1	4	2	0	48.54	17.07	2.35	2.37	3.15	2.46	2.81	2.63	-2.1	1.32	0.00795	Soluble	-2.37	0.711	0.00428	Soluble	-0.85	23.6	0.142	Soluble	High	Yes	No	No	No	No	No	No	-5.63	0	0	0	0	2	0.55	0	3	1	3.07
C=NC=NC=C1SC=CC=C1C	C9H10N2S	178.25	12	0	0.11	2	2	0	56.8	50.02	1.59	3.1	2.76	1.5	2.94	2.38	-2.77	0.305	0.00171	Soluble	-3.82	0.0271	0.000152	Soluble	-1.62	4.28	0.024	Soluble	High	Yes	No	Yes	No	No	No	No	-5.19	0	0	0	0	1	0.55	0	2	1	3.74
CC=NC1=CN2C(=NC=NN=C2)NC1	C8H10N6	190.21	14	0	0.25	1	4	1	74.11	64.71	1.47	-0.8	-1.74	0.25	1.31	0.1	-0.45	67.6	0.355	Very soluble	-0.08	158	0.832	Very soluble	-0.82	28.5	0.15	Soluble	High	No	No	No	No	No	No	No	-8.03	0	1	0	0	1	0.55	0	1	1	3.88
C=C1C=c2[nH]nnc2=CC1C	C8H9N3	147.18	11	5	0.25	0	2	1	43.32	41.57	1.92	2.21	-0.43	1.08	1.81	1.32	-2.48	0.486	0.0033	Soluble	-2.72	0.282	0.00192	Soluble	-2.02	1.39	0.00944	Soluble	High	No	No	No	No	No	No	No	-5.63	0	2	0	0	1	0.55	0	0	1	3.42
ClC=CC=CC=CC=CC(=O)O	C9H9ClO2	184.62	12	0	0	4	2	1	50.05	37.3	2.07	2.66	2.49	2.2	2.07	2.3	-2.4	0.741	0.00401	Soluble	-3.09	0.148	0.000804	Soluble	-0.23	109	0.589	Soluble	High	Yes	No	No	No	No	No	No	-5.54	0	0	0	0	1	0.85	0	2	1	3.3
OCC=c1cnnn[nH]c1=O	C5H6N4O2	154.13	11	7	0.2	1	5	2	35.97	91.76	1	-0.62	-2.39	-0.86	0.38	-0.5	-0.81	23.9	0.155	Very soluble	-0.83	22.5	0.146	Very soluble	-1.09	12.4	0.0804	Soluble	Low	No	No	No	No	No	No	No	-7.68	0	4	0	0	1	0.55	0	0	1	2.54
O=CCNC=CC=CC=CC=CCl	C10H12ClNO	197.66	13	0	0.1	6	1	1	56.09	29.1	2.28	2.58	2.15	1.68	2.48	2.23	-2.29	1	0.00507	Soluble	-2.84	0.286	0.00145	Soluble	-1.26	10.7	0.0543	Soluble	High	Yes	No	No	No	No	No	No	-5.67	0	0	0	0	1	0.55	0	2	1	3.51
CC=NC(=O)n1cn[nH]c1=C	C6H8N4O	152.15	11	5	0.17	2	3	1	41.28	63.04	1.15	0.32	-0.04	0.2	0.79	0.48	-1.19	9.84	0.0647	Very soluble	-1.21	9.44	0.0621	Very soluble	-0.85	21.3	0.14	Soluble	High	No	No	No	No	No	No	No	-7	0	2	0	0	1	0.55	0	1	1	2.64
CC1=Cc2c(OC1)cccc2	C10H10O	146.19	11	6	0.2	0	1	0	45.72	9.23	2.28	2.17	2.37	2.28	2.83	2.38	-2.52	0.444	0.00304	Soluble	-2	1.47	0.0101	Very soluble	-3.08	0.12	0.000824	Soluble	High	Yes	No	Yes	No	No	No	No	-5.65	0	1	0	0	2	0.55	0	0	1	2.6
CCSc1cncnc1C=C	C8H10N2S	166.24	11	6	0.25	3	2	0	48.65	51.08	2.21	1.89	2.12	1.13	2.48	1.97	-2.27	0.899	0.00541	Soluble	-2.59	0.432	0.0026	Soluble	-2.99	0.169	0.00102	Soluble	High	Yes	No	Yes	No	No	No	No	-5.97	0	0	0	0	1	0.55	0	0	1	2.26
O=C1C=CCC(=C1)C(=O)C	C8H8O2	136.15	10	0	0.25	1	2	0	37.91	34.14	1.31	0.5	1.03	0.46	1.53	0.97	-0.93	15.9	0.117	Very soluble	-0.79	22.2	0.163	Very soluble	-1.02	12.9	0.0946	Soluble	High	Yes	No	No	No	No	No	No	-6.78	0	3	0	0	1	0.55	0	0	1	2.78
CC=c1nnncn1C(=O)C	C6H8N4O	152.15	11	6	0.33	1	4	0	38.67	60.67	1.69	0.71	-0.59	-0.03	0.07	0.37	-1.57	4.11	0.027	Very soluble	-1.56	4.17	0.0274	Very soluble	-0.84	22.1	0.146	Soluble	High	No	No	No	No	No	No	No	-6.72	0	4	0	0	1	0.55	0	0	1	2.17
CC=C1C(=NN=C1C)C	C7H10N2	122.17	9	0	0.43	0	2	0	47.2	24.72	1.55	0.97	1.02	1.03	2.96	1.51	-1.21	7.56	0.0619	Very soluble	-1.08	10.2	0.0838	Very soluble	-1.92	1.46	0.012	Soluble	High	Yes	No	No	No	No	No	No	-6.36	0	2	0	0	1	0.55	0	0	1	3.38
O=CN=C1CCC(=O)C=C1C	C8H9NO2	151.16	11	0	0.38	1	3	0	42.46	46.5	1.11	0.14	0.89	0.39	2.08	0.92	-0.8	24	0.159	Very soluble	-0.67	32.1	0.212	Very soluble	-1.54	4.38	0.029	Soluble	High	Yes	No	No	No	No	No	No	-7.12	0	1	0	0	1	0.55	0	2	1	3.16
C=CC=CC=CC=CCSC(=O)O	C10H12O2S	196.27	13	0	0.1	6	2	1	58.04	62.6	2.23	3.31	3.25	2.2	2.25	2.65	-2.75	0.352	0.00179	Soluble	-4.3	0.00982	5.01e-05	Moderately soluble	-0.49	63.7	0.324	Soluble	High	Yes	No	No	No	Yes	No	No	-5.15	0	0	0	0	1	0.85	0	2	1	3.94
CCOC(=O)n1cnnc1C	C6H9N3O2	155.15	11	5	0.5	3	4	0	37.54	57.01	1.51	0.48	0.59	-0.04	0.02	0.51	-1.24	8.87	0.0572	Very soluble	-1.25	8.8	0.0567	Very soluble	-0.89	19.9	0.129	Soluble	High	No	No	No	No	No	No	No	-6.91	0	2	0	0	1	0.55	0	0	1	1.9
CC=CC=CC=CC=NC(=O)O	C9H11NO2	165.19	12	0	0.11	4	3	1	49.8	49.66	1.98	1.97	2.42	1.83	1.75	1.99	-1.84	2.38	0.0144	Very soluble	-2.64	0.38	0.0023	Soluble	0.01	167	1.01	Soluble	High	Yes	No	No	No	No	No	No	-5.91	0	0	0	0	1	0.85	0	2	1	3.86
OCC=CC=C1C=CC=C1	C9H10O	134.18	10	0	0.11	2	1	1	42.53	20.23	2.02	1.6	1.59	1.71	1.6	1.7	-1.55	3.8	0.0283	Very soluble	-1.64	3.1	0.0231	Very soluble	-0.25	75.8	0.565	Soluble	High	Yes	No	No	No	No	No	No	-5.98	0	1	0	0	2	0.55	0	0	1	3.82
CCn1cnnc1NC(=N)N	C5H10N6	154.17	11	5	0.4	3	3	3	41.69	92.61	0.72	-1.25	-0.59	-0.82	-1.25	-0.64	-0.15	110	0.713	Very soluble	-0.2	97.5	0.633	Very soluble	-0.6	38.7	0.251	Soluble	High	No	No	No	No	No	No	No	-8.13	0	2	0	0	1	0.55	0	2	1	2.59
CCn1nnnc1C=C(O)C	C6H10N4O	154.17	11	5	0.5	2	4	1	40.36	63.83	1.77	0.35	0.5	0.1	-0.18	0.51	-1.22	9.27	0.0602	Very soluble	-1.25	8.57	0.0556	Very soluble	-0.34	69.8	0.453	Soluble	High	No	No	No	No	No	No	No	-6.99	0	1	0	0	1	0.55	0	1	1	2.81
O=CCC1=CC(=O)CC1=C	C8H8O2	136.15	10	0	0.25	2	2	0	37.91	34.14	1.22	-0.41	1.03	0.46	2.12	0.88	-0.29	69.2	0.508	Very soluble	0.16	196	1.44	Highly soluble	-1.62	3.29	0.0242	Soluble	High	Yes	No	No	No	No	No	No	-7.42	0	3	0	0	1	0.55	0	1	1	3.27
C=CN=Nc1ccccc1CC	C10H12N2	160.22	12	6	0.2	3	2	0	50.93	24.72	2.7	3.43	3.48	2.47	3.61	3.14	-3.17	0.109	0.000682	Soluble	-3.63	0.0376	0.000235	Soluble	-3.72	0.0305	0.000191	Soluble	High	Yes	No	Yes	No	No	No	No	-4.84	0	0	0	0	1	0.55	1	1	1	2.29
O=CSC=NC=NC=NC(=O)C	C6H7N3O2S	185.2	12	0	0.17	5	5	0	50.39	96.52	0.58	0.67	1.14	-0.04	1.78	0.83	-1.08	15.4	0.0831	Very soluble	-2.27	0.987	0.00533	Soluble	-0.56	51.5	0.278	Soluble	High	No	No	No	No	No	No	No	-6.95	0	1	0	0	1	0.55	0	4	1	3.57
CC=CC1=CN=CC1=CCO	C9H11NO	149.19	11	0	0.22	2	2	1	50.01	32.59	1.9	0.08	1.07	0.78	2.23	1.21	-0.68	30.9	0.207	Very soluble	-0.32	71.6	0.48	Very soluble	-0.87	20	0.134	Soluble	High	Yes	No	No	No	No	No	No	-7.15	0	1	0	0	1	0.55	0	0	1	3.71
NC(=N)CN=NC=C(C=O)O	C5H8N4O2	156.14	11	0	0.2	4	5	3	38.6	111.89	0.48	-0.93	-0.03	-1.96	-0.14	-0.52	0.04	172	1.1	Highly soluble	-0.94	18.1	0.116	Very soluble	0.43	425	2.72	Soluble	High	No	No	No	No	No	No	No	-7.91	0	3	0	0	1	0.55	1	6	1	3.18
C=CC(=CC=CCC(=O)O)F	C8H9FO2	156.15	11	0	0.12	4	3	1	40.97	37.3	1.79	1.71	2.48	1.83	1.63	1.89	-1.62	3.73	0.0239	Very soluble	-2.11	1.22	0.00778	Soluble	-0.55	44	0.282	Soluble	High	Yes	No	No	No	No	No	No	-6.04	0	1	0	0	1	0.85	0	1	1	2.94
N=CC=CC=CCC=NC(=O)C(F)(F)F	C9H9F3N2O	218.18	15	0	0.22	6	6	1	52.1	53.28	1.56	1.49	3.56	1.47	3.14	2.24	-1.74	4.01	0.0184	Very soluble	-2.22	1.33	0.00608	Soluble	-1.49	7	0.0321	Soluble	High	Yes	No	No	No	No	No	No	-6.57	0	0	0	0	0	0.55	0	2	1	3.48
O=C1CC=CC(=C)C(=C1)C	C9H10O	134.18	10	0	0.22	0	1	0	42.04	17.07	1.88	1.35	2.02	1.71	2.28	1.85	-1.52	4.03	0.03	Very soluble	-1.31	6.56	0.0489	Very soluble	-1.74	2.45	0.0183	Soluble	High	Yes	No	No	No	No	No	No	-6.16	0	1	0	0	2	0.55	0	0	1	3.31
Cc1ccc2c(c1)CSC2	C9H10S	150.24	10	6	0.33	0	0	0	46.82	25.3	2.15	2.31	2.44	2.87	3.58	2.67	-2.67	0.321	0.00213	Soluble	-2.48	0.498	0.00331	Soluble	-3.43	0.0562	0.000374	Soluble	High	Yes	No	No	No	No	No	No	-5.58	0	1	0	0	2	0.55	0	0	1	2.07
CC1=CCn2c(N1)cnc2F	C7H8FN3	153.16	11	5	0.29	0	2	1	42.71	29.85	1.63	1.24	1.2	0.4	0.89	1.07	-1.91	1.9	0.0124	Very soluble	-1.46	5.25	0.0343	Very soluble	-1.69	3.11	0.0203	Soluble	High	Yes	No	No	No	No	No	No	-6.35	0	2	0	0	1	0.55	0	0	1	3.15
CCC(=O)C1=CC=CC1=C	C9H10O	134.18	10	0	0.22	2	1	0	42.04	17.07	2.01	1.85	2.02	1.71	2.22	1.96	-1.71	2.64	0.0197	Very soluble	-1.83	1.99	0.0148	Very soluble	-1.65	3.04	0.0226	Soluble	High	Yes	No	No	No	No	No	No	-5.8	0	1	0	0	2	0.55	0	0	1	3.52
CCCN1C=CC=CC=C1C=O	C10H13NO	163.22	12	0	0.3	3	1	0	53.66	20.31	2.06	2.41	1.48	1.08	1.19	1.65	-2.17	1.1	0.00673	Soluble	-2.48	0.542	0.00332	Soluble	-0.83	23.9	0.147	Soluble	High	Yes	No	No	No	No	No	No	-5.58	0	0	0	0	1	0.55	0	1	1	3.38
CCN1CCC2=CN=CC=CC2=C1	C11H14N2	174.24	13	0	0.36	1	1	0	63.16	15.6	2.2	0.59	1.36	1.37	1.9	1.48	-1.23	10.4	0.0594	Very soluble	-0.49	56.2	0.323	Very soluble	-1.35	7.78	0.0447	Soluble	High	Yes	No	No	No	No	No	No	-6.94	0	0	0	0	1	0.55	0	0	1	3.76
CC=C1C=CN=C(C=N1)O	C7H8N2O	136.15	10	0	0.14	0	3	1	48.29	44.95	1.37	0.7	0.68	0.06	1.75	0.91	-1.13	10.2	0.075	Very soluble	-1.22	8.17	0.06	Very soluble	-0.46	47.3	0.348	Soluble	High	Yes	No	No	No	No	No	No	-6.63	0	2	0	0	1	0.55	0	0	1	3.86
CC(Cc1cncnc1)(O)O	C7H10N2O2	154.17	11	6	0.43	2	4	2	38.97	66.24	1.32	-0.56	-0.28	-0.7	0.39	0.03	-0.71	29.7	0.193	Very soluble	-0.36	67.1	0.435	Very soluble	-1.33	7.26	0.0471	Soluble	High	No	No	No	No	No	No	No	-7.64	0	2	0	0	1	0.55	0	1	1	1.57
CC=CC=CC=CC=CC=CC=C	C13H16	172.27	13	0	0.08	5	0	0	61.76	0	3.48	4.97	3.97	4.15	3.98	4.11	-3.71	0.0337	0.000195	Soluble	-4.71	0.00337	1.96e-05	Moderately soluble	-1.16	12	0.0695	Soluble	Low	Yes	No	No	No	Yes	No	No	-3.82	0	0	0	0	2	0.55	0	1	2	4.65
OC(=Cc1ncncc1C)O	C7H8N2O2	152.15	11	6	0.14	1	4	2	40.23	66.24	1.52	0.53	1.09	-0.79	0.51	0.57	-1.45	5.34	0.0351	Very soluble	-1.49	4.9	0.0322	Very soluble	-0.96	16.6	0.109	Soluble	High	Yes	No	No	No	No	No	No	-6.85	0	2	0	0	1	0.55	0	1	1	1.99
CCn1c(Cl)cc(c1N)Cl	C6H8Cl2N2	179.05	10	5	0.33	1	0	1	44.93	30.95	2.04	2.2	2.41	1.81	1.69	2.03	-2.64	0.41	0.00229	Soluble	-2.48	0.587	0.00328	Soluble	-2.45	0.641	0.00358	Soluble	High	Yes	No	No	No	No	No	No	-5.83	0	1	0	0	1	0.55	0	0	1	1.98
SCCC(=O)C(=O)N=CC=C	C7H9NO2S	171.22	11	0	0.29	5	3	0	47.3	85.3	1.71	0.48	0.66	0.45	1.84	1.03	-0.87	22.9	0.134	Very soluble	-1.84	2.47	0.0144	Very soluble	-1.23	10	0.0586	Soluble	High	No	No	No	No	No	No	No	-7	0	0	0	0	1	0.55	0	3	1	2.78
CCNC=NC=NN=NN=NN=CO	C5H10N8O	198.19	14	0	0.4	6	8	2	51.29	118.78	2.07	1.43	0.89	0.05	1.48	1.18	-1.57	5.29	0.0267	Very soluble	-3.53	0.0586	0.000295	Soluble	-0.63	46.8	0.236	Soluble	High	No	No	No	No	No	No	No	-6.49	0	0	0	0	1	0.55	1	3	1	3.48
CC1=CC(=O)n2n(C1)cnnc2	C7H8N4O	164.16	12	6	0.29	0	3	0	41.6	52.71	1.08	0.03	0.24	0.73	-0.62	0.29	-1.25	9.3	0.0567	Very soluble	-0.69	33.6	0.205	Very soluble	-0.39	66.7	0.406	Soluble	High	No	No	No	No	No	No	No	-7.28	0	0	0	0	1	0.55	0	0	1	2.81
CCC(=C1C=CC=CC=C1)C	C11H14	146.23	11	0	0.27	1	0	0	50.98	0	2.57	4.06	3.4	3.37	2.45	3.17	-3.24	0.0845	0.000578	Soluble	-3.76	0.0252	0.000172	Soluble	-1.61	3.6	0.0246	Soluble	Low	Yes	No	No	No	No	No	No	-4.31	0	1	0	0	2	0.55	0	0	2	3.52
CC=CN=CC=CC=NC(=O)O	C8H10N2O2	166.18	12	0	0.12	4	4	1	49.15	62.02	1.6	0.57	1.9	0.66	1.59	1.26	-0.97	18	0.108	Very soluble	-1.45	5.96	0.0359	Very soluble	0	167	1	Soluble	High	Yes	No	No	No	No	No	No	-6.91	0	0	0	0	1	0.85	0	1	1	3.76
CC=CSc1cc(=O)cco1	C8H8O2S	168.21	11	6	0.12	2	2	0	45.84	55.51	2.2	1.57	2.27	0.64	2.36	1.81	-2.14	1.21	0.00718	Soluble	-2.35	0.758	0.00451	Soluble	-2.52	0.513	0.00305	Soluble	High	Yes	No	Yes	No	No	No	No	-6.21	0	1	0	0	1	0.55	0	0	1	2.93
O=COC=CC=CC(=C)O	C7H8O3	140.14	10	0	0	4	3	1	37.59	46.53	1.6	1.34	1.3	0.45	0.61	1.06	-1.29	7.2	0.0514	Very soluble	-1.92	1.69	0.0121	Very soluble	0.41	358	2.55	Soluble	High	Yes	No	No	No	No	No	No	-6.2	0	3	0	0	1	0.55	0	3	1	3.24
OC(=N)C=CSC1=CC=CC1	C8H9NOS	167.23	11	0	0.12	3	2	2	49.79	69.38	1.77	1.86	2.61	1.27	1.32	1.77	-1.85	2.36	0.0141	Very soluble	-2.94	0.193	0.00115	Soluble	-0.26	91.5	0.547	Soluble	High	Yes	No	Yes	No	No	No	No	-6	0	0	0	0	1	0.55	0	2	1	3.52
OCCc1cnc(cc1O)F	C7H8FNO2	157.14	11	6	0.29	2	4	2	37.15	53.35	1.11	0.51	0.88	0.04	1.44	0.8	-1.41	6.15	0.0392	Very soluble	-1.2	9.9	0.063	Very soluble	-1.95	1.76	0.0112	Soluble	High	Yes	No	No	No	No	No	No	-6.9	0	3	0	0	1	0.55	0	1	1	1.9
CCNc1ccccc1SC=CC	C11H15NS	193.31	13	6	0.27	4	0	1	61.42	37.33	3.01	3.51	3.55	3.23	2.93	3.25	-3.33	0.091	0.000471	Soluble	-3.98	0.0204	0.000105	Soluble	-3.83	0.0285	0.000147	Soluble	High	Yes	No	Yes	Yes	Yes	Yes	No	-4.99	0	0	0	0	1	0.55	0	0	2	2.55
CC1C(=CC=C1Cl)SC=S=O	C7H7ClOS2	206.71	11	0	0.29	2	1	0	53.57	74.46	0	2.55	3.21	1.39	1.23	1.68	-2.6	0.524	0.00253	Soluble	-3.76	0.0358	0.000173	Soluble	-1.72	3.95	0.0191	Soluble	High	Yes	No	No	No	No	No	No	-5.75	0	1	0	0	0	0.55	0	1	1	4
CCNc1cc(N)ccc1O	C8H12N2O	152.19	11	6	0.25	2	1	3	46.98	58.28	1.27	1.24	1.22	0.87	0.63	1.05	-1.84	2.22	0.0146	Very soluble	-2.06	1.32	0.00867	Soluble	-2.29	0.781	0.00513	Soluble	High	Yes	No	No	No	No	No	No	-6.35	0	1	0	0	1	0.55	0	3	1	1.43
NN=NN=NN=NCCOC(=O)O	C3H7N7O3	189.13	13	0	0.67	6	9	2	37.06	146.71	1.52	1.14	0.74	-1.49	0.62	0.51	-1.33	8.75	0.0463	Very soluble	-3.82	0.029	0.000153	Soluble	0.26	347	1.83	Soluble	Low	No	No	No	No	No	No	No	-6.64	0	1	1	1	2	0.56	1	2	1	3.42
CC=CC1=CC=CC=CC1=C	C11H12	144.21	11	0	0.09	1	0	0	50.51	0	2.6	3.33	3.17	3.29	2.7	3.02	-2.77	0.247	0.00171	Soluble	-3.01	0.142	0.000985	Soluble	-1.48	4.78	0.0331	Soluble	Low	Yes	No	Yes	No	No	No	No	-4.82	0	1	0	0	2	0.55	0	0	1	3.47
SCCCSCCc1ccnnn1	C8H13N3S2	215.34	13	6	0.62	6	3	0	59.54	102.77	2.24	0.89	1.47	1.29	2.36	1.65	-1.68	4.49	0.0208	Very soluble	-2.63	0.501	0.00233	Soluble	-3.53	0.0633	0.000294	Soluble	High	No	No	No	No	No	No	No	-6.98	0	0	0	0	0	0.55	0	1	1	2.7
O=S(C(F)(F)F)CCn1nnnc1Cl	C4H4ClF3N4OS	248.61	14	5	0.75	4	7	0	42.17	79.88	1.23	0.67	2.72	0.55	0.53	1.14	-1.8	3.91	0.0157	Very soluble	-1.92	2.96	0.0119	Very soluble	-2	2.48	0.00998	Soluble	High	No	No	No	Yes	No	No	No	-7.34	0	1	0	0	1	0.55	0	0	1	2.88
CC(=O)OC(=O)C1=CC(=O)NC1	C7H7NO4	169.13	12	0	0.29	3	4	1	41.58	72.47	0.9	-1	-1.25	-0.4	0.21	-0.31	-0.06	147	0.87	Very soluble	-0.04	156	0.922	Very soluble	-0.7	33.7	0.2	Soluble	High	No	No	No	No	No	No	No	-8.04	0	2	0	0	1	0.55	0	2	1	2.29
ClC(=C(N)C)c1ccccc1	C9H10ClN	167.64	11	6	0.11	1	0	1	48.84	26.02	2.05	2.46	2.57	2.4	2.12	2.32	-2.77	0.287	0.00171	Soluble	-2.65	0.375	0.00224	Soluble	-3.12	0.126	0.000752	Soluble	High	Yes	No	Yes	No	No	No	No	-5.58	0	0	0	0	2	0.55	0	0	1	1.99
ClC=CC=CC=CC=CC(=CC)F	C11H12ClF	198.66	13	0	0.09	4	1	0	57.47	0	3.29	4.18	4.7	4.1	3.88	4.03	-3.44	0.0719	0.000362	Soluble	-3.89	0.0257	0.000129	Soluble	-1.62	4.8	0.0242	Soluble	Low	No	No	No	No	Yes	No	No	-4.54	0	0	0	0	2	0.55	0	1	2	3.31
CCn1cccc1C1=NN(CC1)Cl	C9H12ClN3	197.66	13	5	0.44	2	1	0	61.58	20.53	2.48	1.97	1.31	1.06	1.98	1.76	-2.46	0.687	0.00347	Soluble	-2.03	1.86	0.00941	Soluble	-2.39	0.798	0.00404	Soluble	High	Yes	No	Yes	Yes	No	No	No	-6.11	0	0	0	0	1	0.55	1	1	1	2.79
C=c1cc2s[nH]nc2cc1C	C8H8N2S	164.23	11	9	0.12	0	1	1	48.49	56.92	1.89	1.8	1.62	1.64	3.86	2.16	-2.6	0.415	0.00253	Soluble	-2.61	0.399	0.00243	Soluble	-3.38	0.0685	0.000417	Soluble	High	Yes	No	Yes	No	No	No	No	-6.02	0	1	0	0	1	0.55	0	0	1	2.43
CCNc1nncc(c1)NC	C7H12N4	152.2	11	6	0.43	3	2	2	45.45	49.84	1.54	0.51	0.57	0.24	0.51	0.67	-1.31	7.44	0.0489	Very soluble	-1.13	11.4	0.0746	Very soluble	-2.92	0.184	0.00121	Soluble	High	Yes	No	No	No	No	No	No	-6.87	0	1	0	0	1	0.55	0	0	1	2.36
Cc1ccc2n(c1)cnn2	C7H7N3	133.15	10	9	0.14	0	2	0	37.95	30.19	1.53	1.54	1.04	0.65	0.95	1.14	-2.3	0.665	0.00499	Soluble	-1.78	2.19	0.0165	Very soluble	-2.07	1.14	0.00859	Soluble	High	Yes	No	Yes	No	No	No	No	-6.02	0	3	0	0	1	0.55	0	0	1	1.48
CCC(=O)c1ccccc1C	C10H12O	148.2	11	6	0.3	2	1	0	46.41	17.07	2.11	3.19	2.59	2.4	2.98	2.65	-3.04	0.135	0.000912	Soluble	-3.22	0.0893	0.000603	Soluble	-3.5	0.0463	0.000313	Soluble	High	Yes	No	Yes	No	No	No	No	-4.94	0	1	0	0	2	0.55	0	0	1	1
OCCc1ccc(cn1)Cl	C7H8ClNO	157.6	10	6	0.29	2	2	1	40.18	33.12	1.71	1.09	1.27	0.82	2.14	1.41	-1.82	2.41	0.0153	Very soluble	-1.38	6.6	0.0419	Very soluble	-2.86	0.217	0.00137	Soluble	High	Yes	No	No	No	No	No	No	-6.49	0	2	0	0	1	0.55	0	0	1	1.58
OCCC1=CCc2c(C1)cccc2	C12H14O	174.24	13	6	0.33	2	1	1	54.18	20.23	2.21	2.13	2.09	2.58	3.1	2.42	-2.47	0.588	0.00338	Soluble	-2.19	1.13	0.00651	Soluble	-3.49	0.0566	0.000325	Soluble	High	Yes	No	No	No	No	Yes	No	-5.85	0	0	0	0	2	0.55	0	1	1	2.47
CCN1CNC2=CC=NN=CC2=C1	C9H12N4	176.22	13	0	0.33	1	2	1	67.75	39.99	1.35	0.12	-0.82	0.27	1.14	0.41	-0.94	20.1	0.114	Very soluble	-0.52	53.8	0.305	Very soluble	-1.13	13.2	0.0746	Soluble	High	No	No	Yes	No	No	No	No	-7.29	0	1	0	0	1	0.55	0	0	1	4.01
C=NCCn1c(F)nnc1Cl	C5H6ClFN4	176.58	11	5	0.4	3	4	0	39.55	43.07	1.62	1.89	1.19	0.02	1.82	1.31	-2.26	0.962	0.00545	Soluble	-2.42	0.676	0.00383	Soluble	-2.19	1.14	0.00647	Soluble	High	Yes	No	Yes	No	No	No	No	-6.04	0	2	0	0	1	0.55	0	1	1	2.5
CCN1CCC2=CC=CC=CC2=C1	C12H15N	173.25	13	0	0.33	1	0	0	60.48	3.24	2.46	2.49	2.27	2.58	1.76	2.31	-2.42	0.663	0.00383	Soluble	-2.2	1.09	0.00626	Soluble	-1.35	7.81	0.0451	Soluble	High	Yes	No	No	No	No	No	No	-5.59	0	0	0	0	2	0.55	0	0	1	3.47
OCCOC(=O)N=NN=NN=NN	C3H7N7O3	189.13	13	0	0.67	6	9	2	36.65	146.71	1.69	0.84	0.18	-1.09	0.62	0.45	-1.15	13.5	0.0715	Very soluble	-3.5	0.0593	0.000313	Soluble	0.26	347	1.83	Soluble	Low	No	No	No	No	No	No	No	-6.86	0	1	1	1	2	0.55	1	2	1	3.4
NCCC1C=NC=NN=C1C1CCCN1	C10H17N5	207.28	15	0	0.7	3	5	2	76.41	75.13	1.55	-0.76	-1.35	0.24	1.99	0.33	-0.45	73.8	0.356	Very soluble	-0.34	94.7	0.457	Very soluble	-1.81	3.23	0.0156	Soluble	High	No	No	No	No	No	No	No	-8.1	0	1	0	0	0	0.55	0	0	1	4.4
CC1=CCN2CCC3=NC=C(C1)C3=C2	C12H14N2	186.25	14	0	0.42	0	1	0	65.86	15.6	2.22	0.45	1.5	1.65	2.43	1.65	-1.28	9.81	0.0527	Very soluble	-0.35	84	0.451	Very soluble	-1.94	2.14	0.0115	Soluble	High	Yes	No	Yes	No	No	No	No	-7.12	0	0	0	0	1	0.55	0	1	1	4.29
O=CC=CC=CC(=O)NC=O	C7H7NO3	153.14	11	0	0	5	3	1	38.61	63.24	0.61	-0.32	-0.43	-0.08	0.4	0.04	-0.26	84.6	0.552	Very soluble	-0.55	43.4	0.284	Very soluble	0.06	175	1.15	Soluble	High	No	No	No	No	No	No	No	-7.46	0	4	0	0	1	0.55	0	3	1	2.44
CCN1CNC(=O)n2c1ncc2	C7H10N4O	166.18	12	5	0.43	1	2	1	50.63	50.16	1.3	0.42	-0.52	0.18	-0.58	0.16	-1.38	6.97	0.042	Very soluble	-1.04	15.1	0.0911	Very soluble	-1.02	15.8	0.0951	Soluble	High	No	No	No	No	No	No	No	-7.02	0	1	0	0	1	0.55	0	0	1	2.59
CCCOC1=CC2C(=NN=NN=C2)CC1	C10H14N4O	206.24	15	0	0.6	3	5	0	72.1	58.67	2.46	1.75	0.99	0.96	3.29	1.89	-2.02	1.96	0.00948	Soluble	-2.6	0.519	0.00252	Soluble	-2.23	1.22	0.00593	Soluble	High	Yes	No	No	No	No	No	No	-6.32	0	0	0	0	0	0.55	0	0	1	4.23
CC=CC=CC=CC=CC=CC=O	C12H14O	174.24	13	0	0.08	5	1	0	57.63	17.07	2.84	3.12	2.99	2.8	3.3	3.01	-2.56	0.484	0.00278	Soluble	-3.15	0.124	0.000712	Soluble	-0.66	38	0.218	Soluble	High	Yes	No	No	No	No	No	No	-5.15	0	0	0	0	2	0.55	0	3	1	3.8
OCCCCCc1ccccn1	C10H15NO	165.23	12	6	0.5	5	2	1	49.59	33.12	2.04	1.28	1.79	1.17	2.51	1.76	-1.71	3.22	0.0195	Very soluble	-1.57	4.4	0.0266	Very soluble	-3.46	0.0566	0.000343	Soluble	High	Yes	No	No	No	No	No	No	-6.4	0	0	0	0	1	0.55	0	0	1	1.64
O=CNC(=O)C(=O)C=CC	C6H7NO3	141.12	10	0	0.17	4	3	1	34.27	63.24	0.58	0.04	-0.6	-0.35	0.04	-0.06	-0.48	47.1	0.334	Very soluble	-0.92	16.9	0.12	Very soluble	-0.23	83.3	0.59	Soluble	High	No	No	No	No	No	No	No	-7.13	0	4	0	0	1	0.55	0	3	1	2.15
CC1C(=NN=C1F)NOS(=O)=O	C4H6FN3O3S	195.17	12	0	0.5	3	6	1	46.49	118.92	0	-0.02	0.1	-0.12	0.29	0.05	-0.84	28.2	0.145	Very soluble	-2.03	1.83	0.00938	Soluble	-0.93	22.7	0.116	Soluble	High	No	No	No	No	No	No	No	-7.5	0	1	0	0	2	0.55	0	2	1	4.03
CCCCC=C1C=CC=CC=C1O	C12H16O	176.25	13	0	0.33	3	1	1	57.36	20.23	2.63	3.88	3.67	2.58	2.44	3.04	-3.18	0.117	0.000662	Soluble	-4	0.0175	9.95e-05	Moderately soluble	-1.7	3.56	0.0202	Soluble	High	Yes	No	Yes	No	No	No	No	-4.62	0	0	0	0	2	0.55	0	0	2	3.5
O=CCn1cn[nH]c1=CC=C	C7H9N3O	151.17	11	5	0.14	3	2	1	41.54	50.68	1.07	0.64	-0.34	-0.51	1.04	0.38	-1.32	7.26	0.048	Very soluble	-1.28	7.94	0.0525	Very soluble	-0.87	20.5	0.136	Soluble	High	No	No	No	No	No	No	No	-6.77	0	1	0	0	1	0.55	0	1	1	2.43
CC1=CC(=O)NC1=CC=C	C8H9NO	135.16	10	0	0.12	1	1	1	43.95	29.1	1.79	0.83	0.75	0.87	1.68	1.18	-1.13	9.91	0.0733	Very soluble	-1.02	12.8	0.0947	Very soluble	-1.51	4.16	0.0308	Soluble	High	Yes	No	No	No	No	No	No	-6.54	0	2	0	0	1	0.55	0	0	1	3.17
CCn1cc(cc1CC)Cl	C8H12ClN	157.64	10	5	0.5	2	0	0	45.28	4.93	2.58	2.42	2.72	2.11	2.52	2.47	-2.58	0.415	0.00263	Soluble	-2.17	1.08	0.00682	Soluble	-2.97	0.169	0.00107	Soluble	High	Yes	No	Yes	No	No	No	No	-5.54	0	1	0	0	2	0.55	0	0	1	1.71
CC1=CC2=CN=CC2=NC1	C8H8N2	132.16	10	0	0.25	0	2	0	49.42	24.72	1.76	-0.08	0.59	0.46	2.76	1.1	-0.61	32.5	0.246	Very soluble	0.01	136	1.03	Highly soluble	-1.52	3.98	0.0301	Soluble	High	Yes	No	No	No	No	No	No	-7.16	0	2	0	0	1	0.55	0	0	1	3.64
CCC(CCN1C=CC=CC=C1)O	C11H17NO	179.26	13	0	0.45	4	1	1	59.43	23.47	2.42	2.47	1.67	1.46	0.96	1.8	-2.24	1.02	0.00571	Soluble	-2.61	0.443	0.00247	Soluble	-0.55	50.2	0.28	Soluble	High	Yes	No	No	No	No	No	No	-5.64	0	0	0	0	1	0.55	0	0	1	3.81
CCN1CNC2=CC(=NC2=C1)Cl	C8H10ClN3	183.64	12	0	0.38	1	1	1	60.73	27.63	1.8	1.3	0.1	0.39	1.5	1.02	-1.73	3.41	0.0186	Very soluble	-1.48	6.07	0.0331	Very soluble	-1.87	2.47	0.0134	Soluble	High	No	No	Yes	No	No	No	No	-6.5	0	0	0	0	1	0.55	0	0	1	3.91
CCn1cnnnc1=CC=NC=C	C8H11N5	177.21	13	6	0.25	3	4	0	51.07	55.96	2.15	0.95	-0.03	-0.24	1.15	0.8	-1.68	3.7	0.0209	Very soluble	-1.71	3.44	0.0194	Very soluble	-1.46	6.14	0.0347	Soluble	High	No	No	No	No	No	No	No	-6.71	0	0	0	0	1	0.55	0	1	1	2.94
CC(=O)Nc1cnc[nH]c1=C	C7H9N3O	151.17	11	6	0.14	2	2	2	42.45	57.78	0.91	-0.84	-0.13	-0.61	1.14	0.09	-0.52	45.7	0.302	Very soluble	0.11	193	1.28	Highly soluble	-2.43	0.566	0.00374	Soluble	High	No	No	No	No	No	No	No	-7.82	0	1	0	0	1	0.55	0	0	1	1.89
CC=CC1=CC=CC1N=CCO	C10H13NO	163.22	12	0	0.3	3	2	1	51.49	32.59	2.29	1.13	1.49	1.08	1.98	1.59	-1.37	7.03	0.0431	Very soluble	-1.41	6.38	0.0391	Very soluble	-0.71	31.8	0.195	Soluble	High	Yes	No	No	No	No	No	No	-6.49	0	0	0	0	1	0.55	0	1	1	4.13
COCNC1C=CN=NN=C1C	C7H12N4O	168.2	12	0	0.57	3	5	1	55.58	58.34	1.86	0.42	-0.24	-0.31	1.52	0.65	-0.95	18.9	0.112	Very soluble	-1.21	10.3	0.0614	Very soluble	-1.39	6.93	0.0412	Soluble	High	No	No	No	No	No	No	No	-7.03	0	0	0	0	1	0.55	0	1	1	4.24
CCC(=O)n1cccc1C	C8H11NO	137.18	10	5	0.38	2	1	0	40.7	22	2.05	1.42	1.85	1.32	1.42	1.61	-1.82	2.06	0.015	Very soluble	-1.49	4.47	0.0326	Very soluble	-1.88	1.81	0.0132	Soluble	High	Yes	No	No	No	No	No	No	-6.13	0	1	0	0	1	0.55	0	0	1	1.18
CCn1cnnc1OC(=C)C	C7H11N3O	153.18	11	5	0.43	3	3	0	41.72	39.94	1.72	0.89	1.21	0.33	0.59	0.95	-1.49	4.97	0.0324	Very soluble	-1.31	7.44	0.0486	Very soluble	-1.39	6.28	0.041	Soluble	High	Yes	No	No	No	No	No	No	-6.6	0	1	0	0	1	0.55	0	1	1	2.74
O=CNC=CC=CC=CC=CC	C10H13NO	163.22	12	0	0.1	5	1	1	51.68	29.1	2.23	2.21	1.93	2.2	1.9	2.09	-1.91	1.99	0.0122	Very soluble	-2.46	0.572	0.0035	Soluble	-0.62	39.4	0.242	Soluble	High	Yes	No	No	No	No	No	No	-5.73	0	0	0	0	1	0.55	0	2	1	3.66
O=CCNC1=CNC(=O)C1=C	C7H8N2O2	152.15	11	0	0.14	3	2	2	42.62	58.2	0.91	-0.49	-1.08	-1.2	0.46	-0.28	-0.28	80.5	0.529	Very soluble	-0.26	82.7	0.543	Very soluble	-1.46	5.34	0.0351	Soluble	High	No	No	Yes	No	No	No	No	-7.58	0	3	0	0	1	0.55	1	2	1	2.94
CCn1cccc1C(=O)O	C7H9NO2	139.15	10	5	0.29	2	2	1	37.46	42.23	1.37	0.82	1.21	0.37	0.48	0.85	-1.46	4.85	0.0349	Very soluble	-1.29	7.15	0.0514	Very soluble	-0.92	16.7	0.12	Soluble	High	Yes	No	No	No	No	No	No	-6.57	0	3	0	0	1	0.85	0	0	1	1.22
CC=NC(=O)COC(=O)C=C	C7H9NO3	155.15	11	0	0.29	5	4	0	40.46	55.73	1.57	0.3	0.33	0.41	1.23	0.77	-0.66	33.9	0.218	Very soluble	-1.03	14.4	0.0927	Very soluble	-0.83	22.7	0.146	Soluble	High	No	No	No	No	No	No	No	-7.03	0	1	0	0	1	0.55	0	2	1	2.61
CCNc1cnccc1C1=CNCCN1	C11H16N4	204.27	15	6	0.36	3	1	3	69.37	48.98	1.81	1.16	0.05	-0.09	1.25	0.84	-1.94	2.37	0.0116	Very soluble	-1.78	3.36	0.0165	Very soluble	-3.84	0.0297	0.000145	Soluble	High	No	Yes	Yes	No	No	No	No	-6.72	0	0	0	0	0	0.55	0	0	1	2.9
CSC(=O)c1nnnn1CC	C5H8N4OS	172.21	11	5	0.6	3	4	0	41.67	85.97	1.84	0.59	0.2	-0.01	0.18	0.56	-1.42	6.58	0.0382	Very soluble	-1.97	1.85	0.0107	Very soluble	-0.9	21.7	0.126	Soluble	High	No	No	No	No	No	No	No	-6.93	0	1	0	0	1	0.55	0	1	1	2.25
CC(=O)NCCCc1ccccc1	C11H15NO	177.24	13	6	0.36	5	1	1	53.64	29.1	2.12	1.85	1.76	2.17	2.43	2.06	-2.12	1.36	0.00766	Soluble	-2.08	1.47	0.00828	Soluble	-4	0.0179	0.000101	Soluble	High	Yes	No	Yes	No	No	No	No	-6.07	0	0	0	0	1	0.55	0	0	1	1
CC=CNC1C=NN=C1C	C7H11N3	137.18	10	0	0.43	2	2	1	50	36.75	1.59	0.77	0.18	0.15	1.79	0.9	-1.04	12.4	0.0904	Very soluble	-1.12	10.4	0.0755	Very soluble	-1.21	8.4	0.0612	Soluble	High	No	No	No	No	No	No	No	-6.59	0	1	0	0	1	0.55	0	0	1	3.86
CC(=S)NCNc1ccccc1	C9H12N2S	180.27	12	6	0.22	4	0	2	55.95	56.15	2.03	1.92	1.8	1.84	2.38	2	-2.27	0.961	0.00533	Soluble	-2.72	0.341	0.00189	Soluble	-3.44	0.065	0.000361	Soluble	High	Yes	No	Yes	No	No	No	No	-6.04	0	0	0	0	1	0.55	0	2	1	1.78
CC(=O)Nc1ccccc1C	C9H11NO	149.19	11	6	0.22	2	1	1	45.72	29.1	1.87	0.85	1.76	1.84	1.84	1.63	-1.57	4	0.0268	Very soluble	-1.04	13.5	0.0903	Very soluble	-3.15	0.105	0.000705	Soluble	High	Yes	No	Yes	No	No	No	No	-6.61	0	1	0	0	1	0.55	0	0	1	1
CC(=O)C1C=CC=CC=C1C	C10H12O	148.2	11	0	0.3	1	1	0	46.85	17.07	1.89	1.97	2.26	2.01	1.78	1.98	-1.93	1.73	0.0116	Very soluble	-1.95	1.65	0.0111	Very soluble	-1.11	11.4	0.0771	Soluble	High	Yes	No	No	No	No	No	No	-5.81	0	1	0	0	2	0.55	0	0	1	3.8
COCC=CCN1C=CC=CC=C1	C11H15NO	177.24	13	0	0.27	4	1	0	58.88	12.47	2.52	2	1.71	1.37	1.1	1.74	-1.93	2.06	0.0116	Very soluble	-1.89	2.29	0.0129	Very soluble	-0.5	55.5	0.313	Soluble	High	Yes	No	No	No	No	No	No	-5.96	0	0	0	0	1	0.55	0	1	1	3.66
C=CC=C1C(=CC=CC1=O)C	C10H10O	146.19	11	0	0.1	1	1	0	46.37	17.07	2.11	2.22	2.18	1.92	2.49	2.18	-2.08	1.22	0.00834	Soluble	-2.21	0.894	0.00612	Soluble	-1.56	4.03	0.0275	Soluble	High	Yes	No	Yes	No	No	No	No	-5.62	0	1	0	0	2	0.55	0	1	1	3.57
O=CCC1=CCn2c(N1)ccc2	C9H10N2O	162.19	12	5	0.22	2	1	1	49.97	34.03	1.29	0.49	0.81	0.53	0.96	0.82	-1.33	7.58	0.0467	Very soluble	-0.77	27.3	0.168	Very soluble	-1.76	2.83	0.0175	Soluble	High	Yes	No	No	No	No	No	No	-6.94	0	0	0	0	1	0.55	0	1	1	3.1
O=CC=CC=CC=C([S]=O)F	C7H6FO2S	173.18	11	0	0	4	3	0	41.81	66.23	0	1.83	2.61	0.6	0.76	1.16	-1.8	2.73	0.0158	Very soluble	-2.84	0.25	0.00144	Soluble	-0.39	70.9	0.409	Soluble	High	Yes	No	No	No	No	No	No	-6.06	0	1	0	0	1	0.55	0	3	1	3.01
OCCCCc1ccc(cc1)Cl	C10H13ClO	184.66	12	6	0.4	4	1	1	52	20.23	2.49	2.63	2.66	3.05	3.33	2.83	-2.75	0.33	0.00179	Soluble	-2.71	0.364	0.00197	Soluble	-4.06	0.0162	8.75e-05	Moderately soluble	High	Yes	No	Yes	No	No	Yes	No	-5.56	0	0	0	0	2	0.55	0	0	1	1.22
O=CC=c1cccnc1=CC	C9H9NO	147.17	11	6	0.11	1	2	0	44.35	29.96	1.58	0.28	-0.14	0.61	2.42	0.95	-1.27	7.97	0.0541	Very soluble	-0.47	49.8	0.338	Very soluble	-2.43	0.548	0.00372	Soluble	High	No	No	No	No	No	No	No	-7	0	1	0	0	1	0.55	0	1	1	2.59
O=CC=CC=C1C=CC=C1C	C10H10O	146.19	11	0	0.1	2	1	0	46.37	17.07	2	1.65	2.18	1.92	2.38	2.03	-1.65	3.24	0.0222	Very soluble	-1.62	3.49	0.0239	Very soluble	-0.98	15.1	0.104	Soluble	High	Yes	No	Yes	No	No	No	No	-6.02	0	1	0	0	2	0.55	0	2	1	3.69
CCSc1ccc(cc1)C	C9H12S	152.26	10	6	0.33	2	0	0	47.94	25.3	2.49	3.16	3.11	3.53	3.19	3.1	-3.09	0.125	0.000819	Soluble	-3.36	0.0662	0.000435	Soluble	-3.67	0.0326	0.000214	Soluble	High	Yes	No	Yes	No	No	No	No	-4.99	0	1	0	0	2	0.55	0	0	1	1.53
O=CCC1=CC=CC=CC1C	C10H12O	148.2	11	0	0.3	2	1	0	46.85	17.07	1.77	1.94	2.26	2.01	1.94	1.98	-1.85	2.1	0.0142	Very soluble	-1.92	1.77	0.0119	Very soluble	-1.13	11	0.074	Soluble	High	Yes	No	No	No	No	No	No	-5.83	0	1	0	0	2	0.55	0	1	1	3.77
CCOc1ccccc1S(=O)(=O)[S]=O	C8H9O4S2	233.28	14	6	0.25	4	4	0	53.25	100.91	0	2.1	2.93	0.3	0.02	1.07	-2.66	0.507	0.00218	Soluble	-3.85	0.033	0.000141	Soluble	-2.88	0.31	0.00133	Soluble	High	No	No	No	No	No	No	No	-6.23	0	0	0	0	0	0.55	0	1	1	2.52
OCC=CN=NN=CN=CC1=NNNN1	C6H10N8O	210.2	15	0	0.17	5	7	4	68.92	118.12	0.16	0.95	-2.64	-0.37	0.6	-0.26	-1.41	8.15	0.0388	Very soluble	-3.02	0.202	0.00096	Soluble	-0.55	59.1	0.281	Soluble	Low	No	No	No	No	No	No	No	-6.91	0	1	0	0	0	0.55	1	3	1	3.58
CCCNC(=O)c1ccncc1	C9H12N2O	164.2	12	6	0.33	4	2	1	46.85	41.99	1.83	1.02	1.22	0.57	1.53	1.24	-1.61	4.06	0.0247	Very soluble	-1.49	5.3	0.0323	Very soluble	-3.21	0.101	0.000612	Soluble	High	Yes	No	No	No	No	No	No	-6.58	0	0	0	0	1	0.55	0	0	1	1.09
CCNc1cncnc1Cl	C6H8ClN3	157.6	10	6	0.33	2	2	1	41.15	37.81	2.02	1.51	1.37	0.28	1.5	1.34	-2.08	1.31	0.00831	Soluble	-1.91	1.93	0.0122	Very soluble	-3.1	0.125	0.000796	Soluble	High	Yes	No	Yes	No	No	No	No	-6.19	0	2	0	0	1	0.55	0	0	1	1.82
CC=CC1=CC=CC(=O)C1	C9H10O	134.18	10	0	0.22	1	1	0	42.04	17.07	2.02	1.59	2.02	1.71	2.16	1.9	-1.61	3.31	0.0247	Very soluble	-1.56	3.7	0.0276	Very soluble	-1.16	9.22	0.0687	Soluble	High	Yes	No	No	No	No	No	No	-5.99	0	1	0	0	2	0.55	0	0	1	3.62
CCOCc1ccccc1C=N	C10H13NO	163.22	12	6	0.3	4	2	1	50.66	33.08	2	1.49	2.07	1.47	2.79	1.97	-1.9	2.07	0.0127	Very soluble	-1.79	2.63	0.0161	Very soluble	-3.42	0.0623	0.000382	Soluble	High	Yes	No	Yes	No	No	No	No	-6.24	0	0	0	0	1	0.55	0	1	1	1.81
C=CC=C1C=CC=C1N=CC	C10H11N	145.2	11	0	0.1	2	1	0	49.86	12.36	2.5	1.98	2.64	1.92	2.86	2.38	-1.86	2.02	0.0139	Very soluble	-1.87	1.98	0.0136	Very soluble	-1.49	4.75	0.0327	Soluble	High	Yes	No	Yes	No	No	No	No	-5.78	0	1	0	0	2	0.55	0	1	1	3.76
O=CCOc1ns[nH]c1=CC=C	C7H8N2O2S	184.22	12	5	0.14	4	3	1	46.66	83.22	1.51	1.56	0.3	-0.65	2.77	1.1	-2.01	1.8	0.00979	Soluble	-2.92	0.223	0.00121	Soluble	-1.51	5.68	0.0308	Soluble	High	No	No	Yes	No	No	No	No	-6.32	0	0	0	0	1	0.55	0	1	1	3.31
NCCC1=CN(CC)C=CC=C1	C10H16N2	164.25	12	0	0.4	3	1	1	56.17	29.26	2.13	1.08	1.24	1.17	0.64	1.25	-1.34	7.49	0.0456	Very soluble	-1.29	8.49	0.0517	Very soluble	-0.93	19.2	0.117	Soluble	High	Yes	No	No	No	No	No	No	-6.54	0	0	0	0	1	0.55	0	0	1	3.61
OCc1cncn1C(=O)C	C6H8N2O2	140.14	10	5	0.33	2	3	1	34.85	55.12	0.98	-0.96	-0.12	-0.69	0.01	-0.15	-0.34	63.8	0.455	Very soluble	0.29	272	1.94	Highly soluble	-0.55	39.7	0.283	Soluble	High	No	No	No	No	No	No	No	-7.84	0	3	0	0	1	0.55	0	0	1	1.48
OC=NCC1=NN=CC1=CC	C7H9N3O	151.17	11	0	0.29	2	4	1	52.45	57.31	1.06	0.54	0.2	0.02	2.26	0.82	-0.99	15.6	0.103	Very soluble	-1.32	7.32	0.0484	Very soluble	-0.88	19.9	0.132	Soluble	High	No	No	No	No	No	No	No	-6.84	0	1	0	0	1	0.55	0	2	1	3.51
CC=CC=CC=CC=CC=C(F)F	C11H12F2	182.21	13	0	0.09	4	2	0	52.72	0	3.21	4.07	4.85	3.96	3.66	3.95	-3.27	0.0979	0.000537	Soluble	-3.77	0.0306	0.000168	Soluble	-1.27	9.67	0.0531	Soluble	Low	No	No	No	No	Yes	No	No	-4.52	0	0	0	0	2	0.55	0	1	2	3.57
OCC=CC(=CC=NC=O)Cl	C7H8ClNO2	173.6	11	0	0.14	4	3	1	45.05	49.66	1.79	0.44	0.88	0.78	1.69	1.12	-0.93	20.4	0.118	Very soluble	-1.05	15.4	0.089	Very soluble	-0.54	49.6	0.286	Soluble	High	Yes	No	No	No	No	No	No	-7.05	0	1	0	0	1	0.55	0	3	1	3.55
OCC=CSC1=CC(=O)C=C1	C8H8O2S	168.21	11	0	0.12	3	2	1	45.99	62.6	1.77	0.51	1.25	0.46	1.34	1.07	-1.01	16.6	0.0986	Very soluble	-1.4	6.77	0.0403	Very soluble	-0.46	57.9	0.344	Soluble	High	Yes	No	Yes	No	No	No	No	-6.96	0	1	0	0	1	0.55	0	0	1	3.43
CC=CC=CC(=O)C(=O)O	C7H8O3	140.14	10	0	0.14	3	3	1	36.79	54.37	1.13	1.14	0.77	0.45	0.63	0.82	-1.23	8.27	0.059	Very soluble	-1.88	1.86	0.0133	Very soluble	0.26	254	1.81	Soluble	High	Yes	No	No	No	No	No	No	-6.35	0	3	0	0	1	0.85	0	3	1	2.92
OCOc1cccc(c1SCC)N	C9H13NO2S	199.27	13	6	0.33	4	2	2	55.03	80.78	1.78	1.5	1.72	1.59	1.4	1.6	-2.1	1.59	0.00798	Soluble	-2.8	0.313	0.00157	Soluble	-2.52	0.607	0.00305	Soluble	High	No	No	No	No	No	No	No	-6.45	0	0	0	0	1	0.55	0	2	1	2.35
O=CC=C1NC(=O)C=C1C	C7H7NO2	137.14	10	0	0.14	1	2	1	39.82	46.17	1.06	-0.7	-0.24	-0.35	1.06	0.17	-0.18	89.9	0.656	Very soluble	0.21	220	1.61	Highly soluble	-1.02	13.2	0.0962	Soluble	High	No	No	No	No	No	No	No	-7.63	0	3	0	0	1	0.55	0	2	1	2.87
CC=NC(=O)N1CC(=O)C=C1	C7H8N2O2	152.15	11	0	0.29	2	3	0	44.46	49.74	1.69	-0.48	0.21	0.02	0.55	0.4	-0.35	68.1	0.448	Very soluble	-0.1	122	0.799	Very soluble	-0.16	106	0.695	Soluble	High	No	No	Yes	No	No	No	No	-7.57	0	2	0	0	1	0.55	0	1	1	3.08
C=CCC1=CC=CC=CN1CC	C11H15N	161.24	12	0	0.27	3	0	0	57.79	3.24	2.45	3.29	2.47	2.3	1.85	2.47	-2.71	0.311	0.00193	Soluble	-3.03	0.149	0.000926	Soluble	-1.33	7.54	0.0468	Soluble	High	Yes	No	Yes	No	No	No	No	-4.95	0	0	0	0	2	0.55	0	1	1	3.68
CC1=Cc2ccc(C=N1)o2	C8H7NO	133.15	10	5	0.12	0	2	0	43.47	25.5	1.73	1.4	1.58	0.42	2.6	1.55	-1.92	1.61	0.0121	Very soluble	-1.54	3.84	0.0289	Very soluble	-2.36	0.583	0.00438	Soluble	High	Yes	No	Yes	No	No	No	No	-6.12	0	2	0	0	1	0.55	0	0	1	4.31
CC=Cc1cc(=O)[nH]c(=O)[nH]1	C7H8N2O2	152.15	11	6	0.14	1	2	2	42.58	65.72	1.27	-0.13	-0.01	0.26	2.05	0.69	-1.04	13.9	0.0914	Very soluble	-0.8	24.3	0.16	Very soluble	-1.93	1.8	0.0118	Soluble	High	No	No	No	No	No	No	No	-7.32	0	2	0	0	1	0.55	0	0	1	2.44
CC=Cc1nncnc1O	C6H7N3O	137.14	10	6	0.17	1	4	1	36.75	58.9	1.59	0.22	0.5	-0.06	0.81	0.61	-1.21	8.52	0.0621	Very soluble	-1.02	13.2	0.0963	Very soluble	-1.15	9.66	0.0705	Soluble	High	No	No	No	No	No	No	No	-6.98	0	3	0	0	1	0.55	0	0	1	2.63
CCn1cnnc1C(=O)O	C5H7N3O2	141.13	10	5	0.4	2	4	1	33.05	68.01	0.84	-0.41	0	-0.82	-0.41	-0.16	-0.69	28.5	0.202	Very soluble	-0.55	39.4	0.279	Very soluble	-0.18	93.9	0.665	Soluble	High	No	No	No	No	No	No	No	-7.45	0	3	0	0	1	0.85	0	0	1	1.51
CC1=NC=NC=CC1=CC=CC	C10H12N2	160.22	12	0	0.2	1	2	0	60.67	24.72	2.35	1.6	1.74	1.81	3.17	2.13	-1.78	2.69	0.0168	Very soluble	-1.73	2.98	0.0186	Very soluble	-1.53	4.73	0.0295	Soluble	High	Yes	No	Yes	No	No	No	No	-6.14	0	0	0	0	1	0.55	0	0	1	4.13
CCOCCN1C=NN=CN=C1	C7H12N4O	168.2	12	0	0.57	4	4	0	62.58	49.55	1.69	-0.43	-1.18	0.5	1.46	0.41	-0.35	75.5	0.449	Very soluble	-0.15	120	0.715	Very soluble	-0.82	25.2	0.15	Soluble	High	No	No	No	No	No	No	No	-7.63	0	1	0	0	1	0.55	0	0	1	3.71
CC=CC=C1C=NN=C1C	C8H10N2	134.18	10	0	0.25	1	2	0	51.53	24.72	1.71	1.3	1.19	1.27	3	1.69	-1.42	5.04	0.0376	Very soluble	-1.42	5.11	0.0381	Very soluble	-1.42	5.11	0.0381	Soluble	High	Yes	No	No	No	No	No	No	-6.2	0	1	0	0	1	0.55	0	0	1	3.61
O=CNC(=CC=CC)C(=O)O	C7H9NO3	155.15	11	0	0.14	4	3	2	39.98	66.4	0.87	0.66	0.28	0.41	-0.06	0.43	-0.95	17.3	0.111	Very soluble	-1.63	3.63	0.0234	Very soluble	0.19	243	1.56	Soluble	High	No	No	No	No	No	No	No	-6.78	0	2	0	0	1	0.85	0	3	1	2.76
CCn1ccc2c(c1)ccc2	C10H11N	145.2	11	9	0.2	1	0	0	48.01	4.93	2.28	1.95	2.66	1.92	2.31	2.22	-2.51	0.451	0.0031	Soluble	-1.68	3.05	0.021	Very soluble	-3.23	0.0861	0.000593	Soluble	High	Yes	No	Yes	No	No	No	No	-5.8	0	1	0	0	2	0.55	0	0	1	1.04
Clc1ccc(c(c1)C1=CCCCCC1)C	C14H17Cl	220.74	15	6	0.43	1	0	0	68.43	0	3.23	5.17	5	4.71	5	4.62	-4.7	0.00445	2.02e-05	Moderately soluble	-4.92	0.00268	1.21e-05	Moderately soluble	-5.11	0.00173	7.85e-06	Moderately soluble	Low	No	No	No	No	No	Yes	No	-3.98	1	0	0	0	2	0.55	0	0	2	2.79
CCNCC(=O)N1C=CC=CC=C1	C10H14N2O	178.23	13	0	0.3	4	2	1	56.46	32.34	2.11	1.05	0.64	0.61	0.14	0.91	-1.34	8.1	0.0454	Very soluble	-1.32	8.53	0.0479	Very soluble	-0.67	37.8	0.212	Soluble	High	Yes	No	Yes	No	No	No	No	-6.64	0	0	0	0	1	0.55	0	0	1	3.41
CC=C(Cn1cccc1)C	C9H13N	135.21	10	5	0.33	2	0	0	44.45	4.93	2.42	2.26	2.45	1.75	1.76	2.13	-2.34	0.618	0.00457	Soluble	-2	1.35	0.01	Very soluble	-2.02	1.29	0.00957	Soluble	High	Yes	No	Yes	No	No	No	No	-5.52	0	1	0	0	2	0.55	0	1	1	1.65
C=CC=C1C=CC(=O)C=C1C	C10H10O	146.19	11	0	0.1	1	1	0	46.37	17.07	2.14	1.76	2.18	1.92	2.49	2.1	-1.79	2.38	0.0162	Very soluble	-1.74	2.68	0.0184	Very soluble	-1.56	4.03	0.0275	Soluble	High	Yes	No	Yes	No	No	No	No	-5.94	0	1	0	0	2	0.55	0	0	1	3.39
CC(=O)N=C(C1=CC=CC1)O	C8H9NO2	151.16	11	0	0.25	2	3	1	42.96	49.66	1.8	1.73	1.38	1.2	1.13	1.45	-1.74	2.78	0.0184	Very soluble	-2.39	0.617	0.00408	Soluble	-0.39	62	0.41	Soluble	High	Yes	No	Yes	No	No	No	No	-5.99	0	1	0	0	1	0.55	0	2	1	3.64
OCC=CC=C1C=CC=C1	C9H10O	134.18	10	0	0.11	2	1	1	42.53	20.23	2.02	1.6	1.59	1.71	1.6	1.7	-1.55	3.8	0.0283	Very soluble	-1.64	3.1	0.0231	Very soluble	-0.25	75.8	0.565	Soluble	High	Yes	No	No	No	No	No	No	-5.98	0	1	0	0	2	0.55	0	0	1	3.82
O=CC=CC=CN=C(CO)O	C7H9NO3	155.15	11	0	0.14	4	4	2	41.43	69.89	0.89	-0.34	0.2	-0.4	0.57	0.19	-0.32	73.6	0.475	Very soluble	-0.67	33.5	0.216	Very soluble	0.66	706	4.55	Soluble	High	No	No	No	No	No	No	No	-7.49	0	1	0	0	1	0.55	0	5	1	3.5
OCCC1=Cn2c(CN1)nnc2	C7H10N4O	166.18	12	5	0.43	2	3	2	46.75	62.97	1.1	-1.16	-1.08	-1.17	-0.34	-0.53	-0.32	80.3	0.483	Very soluble	0.33	355	2.14	Highly soluble	-0.9	21.1	0.127	Soluble	High	No	No	No	No	No	No	No	-8.14	0	1	0	0	1	0.55	0	0	1	3
OCC=CC=CC=CC=CN=C	C10H13NO	163.22	12	0	0.1	5	2	1	53.13	32.59	2.16	2.92	1.86	1.39	2.54	2.17	-2.36	0.71	0.00435	Soluble	-3.27	0.0885	0.000542	Soluble	-0.51	50.6	0.31	Soluble	High	Yes	No	No	No	No	No	No	-5.22	0	0	0	0	1	0.55	0	2	1	3.67
NCCOC1=CC=CC=CN1CC	C10H16N2O	180.25	13	0	0.4	4	2	1	57.25	38.49	2.14	1.45	0.83	0.7	0.18	1.06	-1.61	4.45	0.0247	Very soluble	-1.86	2.46	0.0137	Very soluble	-0.68	37.7	0.209	Soluble	High	Yes	No	No	No	No	No	No	-6.37	0	0	0	0	1	0.55	0	0	1	3.74
CCN=C(C=C1C=NN=C1)C	C8H11N3	149.19	11	0	0.38	2	3	0	55.69	37.08	1.38	-0.08	0.7	0.39	2.93	1.06	-0.58	39	0.261	Very soluble	-0.25	84.5	0.566	Very soluble	-1.62	3.56	0.0239	Soluble	High	Yes	No	No	No	No	No	No	-7.27	0	1	0	0	1	0.55	0	1	1	3.6
CC(=CCn1cccn1)Cl	C7H9ClN2	156.61	10	5	0.29	2	1	0	42.23	17.82	1.94	1	2.03	1.32	1.42	1.54	-1.68	3.28	0.0209	Very soluble	-0.96	17	0.109	Very soluble	-1.89	2	0.0128	Soluble	High	Yes	No	No	No	No	No	No	-6.55	0	2	0	0	1	0.55	0	0	1	2.1
O=CC=CC=CC=CN=CCO	C9H11NO2	165.19	12	0	0.11	5	3	1	49	49.66	1.7	0.24	0.87	0.2	1.9	0.98	-0.69	34.1	0.206	Very soluble	-0.84	23.7	0.144	Very soluble	-0.01	160	0.971	Soluble	High	Yes	No	No	No	No	No	No	-7.14	0	0	0	0	1	0.55	0	4	1	3.52
CC=CC=Cn1nnnc1C	C7H10N4	150.18	11	5	0.29	2	3	0	43.12	43.6	2.12	1.43	0.92	1.19	0.69	1.27	-1.88	2	0.0133	Very soluble	-1.95	1.68	0.0112	Very soluble	-0.6	37.6	0.251	Soluble	High	Yes	No	No	No	No	No	No	-6.2	0	1	0	0	1	0.55	0	1	1	3.15
C=C(C(F)(F)F)CC=C1C=NN=N1	C7H6F3N3	189.14	13	0	0.29	3	6	0	51.41	37.08	1.99	2.87	2.95	1.37	3.72	2.58	-2.62	0.451	0.00238	Soluble	-3.31	0.093	0.000492	Soluble	-2.11	1.46	0.00774	Soluble	High	Yes	No	Yes	No	No	No	No	-5.42	0	1	0	0	1	0.55	0	1	1	3.36
CC=C1N=NN=C1C(=O)C	C6H7N3O	137.14	10	0	0.33	1	4	0	47.09	54.15	1.78	0.89	0.16	-0.33	2.61	1.02	-1.18	8.96	0.0653	Very soluble	-1.61	3.35	0.0244	Very soluble	-1.28	7.13	0.052	Soluble	High	No	No	Yes	No	No	No	No	-6.5	0	2	0	0	1	0.55	0	0	1	3.28
CC=CC=C(C=C1CC=NN=C1)F	C10H11FN2	178.21	13	0	0.2	2	3	0	60.72	24.72	2.03	1.26	2.46	1.95	3.5	2.24	-1.61	4.41	0.0247	Very soluble	-1.38	7.47	0.0419	Very soluble	-1.49	5.74	0.0322	Soluble	High	Yes	No	Yes	No	No	No	No	-6.49	0	0	0	0	1	0.55	0	1	1	3.64
CC(=O)N1CCC2=CC=CC2=C1	C10H11NO	161.2	12	0	0.3	1	1	0	51.54	20.31	2.11	0.57	1.24	1.49	1.17	1.31	-1.13	11.9	0.0737	Very soluble	-0.57	43.5	0.27	Very soluble	-0.79	26	0.161	Soluble	High	Yes	No	No	No	No	No	No	-6.88	0	0	0	0	1	0.55	0	0	1	3.41
CCNC1C=C(C=C1C=O)N	C8H12N2O	152.19	11	0	0.38	3	2	2	43.22	55.12	1.44	0.15	-0.05	-0.33	0.24	0.29	-0.68	31.8	0.209	Very soluble	-0.86	20.8	0.137	Very soluble	-0.96	16.8	0.111	Soluble	High	No	No	No	No	No	No	No	-7.12	0	1	0	0	1	0.55	0	1	1	3.58
O=CCOC(=O)c1n[nH]c(=O)[nH]1	C5H5N3O4	171.11	12	5	0.2	4	5	2	35.49	104.91	0.07	-0.99	-1.55	-1.39	0.61	-0.65	-0.32	81.6	0.477	Very soluble	-0.73	32.1	0.188	Very soluble	-0.81	26.6	0.156	Soluble	High	No	No	No	No	No	No	No	-8.05	0	3	0	0	1	0.55	0	1	1	1.97
OCC=COc1ccccc1	C9H10O2	150.17	11	6	0.11	3	2	1	43.24	29.46	2.13	1.36	1.57	1.44	1.69	1.64	-1.83	2.2	0.0147	Very soluble	-1.58	3.94	0.0262	Very soluble	-2.04	1.38	0.00916	Soluble	High	Yes	No	Yes	No	No	No	No	-6.25	0	1	0	0	1	0.55	0	1	1	1.58
C=CC1C=CC=C1C(=O)C	C9H10O	134.18	10	0	0.22	2	1	0	42.04	17.07	2	1.88	1.87	1.71	1.94	1.88	-1.72	2.53	0.0189	Very soluble	-1.86	1.85	0.0138	Very soluble	-1.07	11.4	0.0853	Soluble	High	Yes	No	No	No	No	No	No	-5.78	0	1	0	0	2	0.55	0	1	1	3.88
ClC1=NN=C(C2C1=CC=C2)C	C8H7ClN2	166.61	11	0	0.25	0	2	0	54.21	24.72	1.74	1.71	1.36	1.59	2.93	1.87	-1.95	1.87	0.0112	Very soluble	-1.84	2.38	0.0143	Very soluble	-1.93	1.94	0.0116	Soluble	High	Yes	No	No	No	No	No	No	-6.1	0	1	0	0	1	0.55	0	0	1	4.06
CC=CC=Nc1ccccc1	C10H11N	145.2	11	6	0.1	2	1	0	49.6	12.36	2.42	2.39	2.97	2.58	3.13	2.7	-2.52	0.441	0.00304	Soluble	-2.29	0.743	0.00512	Soluble	-2.94	0.165	0.00114	Soluble	High	Yes	No	Yes	No	No	No	No	-5.49	0	1	0	0	2	0.55	0	1	1	2.55
CC=CNC1=CC(=O)C(=O)N1	C7H8N2O2	152.15	11	0	0.14	2	2	2	42.62	58.2	0.91	0.21	-0.73	-0.79	0.29	-0.02	-0.78	25	0.165	Very soluble	-0.99	15.5	0.102	Very soluble	-1.08	12.6	0.083	Soluble	High	No	No	Yes	No	No	No	No	-7.08	0	3	0	0	1	0.55	1	1	1	2.93
O=CCn1nnnc1CC1CNCC1	C8H13N5O	195.22	14	5	0.75	4	5	1	52.88	72.7	1.04	-0.55	-1.36	-0.03	0.25	-0.13	-0.7	38.6	0.198	Very soluble	-0.51	60.7	0.311	Very soluble	-1.36	8.58	0.044	Soluble	High	No	No	No	No	No	No	No	-7.88	0	1	0	0	1	0.55	0	1	1	2.83
N=CC1C=CC(=O)C=C1C	C8H9NO	135.16	10	0	0.25	1	2	1	41.3	40.92	1.34	0.28	1.34	0.46	1.53	0.99	-0.79	22	0.163	Very soluble	-0.7	26.9	0.199	Very soluble	-0.94	15.6	0.116	Soluble	High	Yes	No	No	No	No	No	No	-6.93	0	2	0	0	1	0.55	0	1	1	3.42
CC=C(c1nncsc1=N)N	C6H8N4S	168.22	11	6	0.17	1	3	2	44.04	103.89	1.06	0.89	0.34	-1.23	1.69	0.55	-1.78	2.78	0.0165	Very soluble	-2.66	0.371	0.00221	Soluble	-1.5	5.3	0.0315	Soluble	High	No	No	No	No	No	No	No	-6.69	0	1	0	0	1	0.55	0	0	1	3.05
ClC=NC=Nn1cccc1C	C7H8ClN3	169.61	11	5	0.14	2	2	0	47.63	29.65	1.73	2.27	1.85	1.43	2.09	1.88	-2.53	0.505	0.00298	Soluble	-2.53	0.501	0.00296	Soluble	-1.97	1.83	0.0108	Soluble	High	Yes	No	Yes	No	No	No	No	-5.72	0	1	0	0	1	0.55	0	2	1	2.51
CC=CC=CC=CC=C1CC=CC=C1	C14H16	184.28	14	0	0.14	3	0	0	64.45	0	3.34	4.44	4.12	4.02	3.65	3.91	-3.58	0.0483	0.000262	Soluble	-4.16	0.0128	6.94e-05	Moderately soluble	-1.3	9.28	0.0504	Soluble	Low	Yes	No	Yes	No	Yes	No	No	-4.27	0	0	0	0	2	0.55	0	1	2	4.09
FCC=CC=C1C=NN=N1	C6H6FN3	139.13	10	0	0.17	2	4	0	46.46	37.08	1.73	1.44	1.13	0.7	3.07	1.61	-1.48	4.63	0.0333	Very soluble	-1.82	2.09	0.015	Very soluble	-1.12	10.6	0.0762	Soluble	High	Yes	No	Yes	No	No	No	No	-6.13	0	2	0	0	1	0.55	0	0	1	3.31
CC=COC1C=CC=CC=C1C	C11H14O	162.23	12	0	0.27	2	1	0	52.07	9.23	2.66	2.98	2.98	2.3	1.94	2.57	-2.59	0.416	0.00256	Soluble	-2.84	0.236	0.00145	Soluble	-1	16	0.0989	Soluble	High	Yes	No	No	No	No	No	No	-5.17	0	0	0	0	2	0.55	0	1	1	4.04
CC=Cc1c[nH]c(c1)C=O	C8H9NO	135.16	10	5	0.12	2	1	1	41.08	32.86	1.65	1.51	1.75	0.42	2.44	1.55	-1.87	1.83	0.0136	Very soluble	-1.81	2.1	0.0156	Very soluble	-2	1.35	0.00998	Soluble	High	Yes	No	Yes	No	No	No	No	-6.05	0	2	0	0	1	0.55	0	1	1	2.07
CCSc1c(Cl)cccc1CC	C10H13ClS	200.73	12	6	0.4	3	0	0	57.75	25.3	2.86	4.22	4.01	4.39	4.17	3.93	-3.92	0.0244	0.000122	Soluble	-4.46	0.00693	3.45e-05	Moderately soluble	-4.71	0.00389	1.94e-05	Moderately soluble	High	Yes	No	Yes	No	No	Yes	No	-4.53	1	0	0	0	1	0.55	0	0	2	2.06
CC=CN=CN=C1OC(=O)C=N1	C7H7N3O2	165.15	12	0	0.14	2	5	0	48.84	63.38	0.95	1.01	0.15	0.32	2.14	0.91	-1.37	7.07	0.0428	Very soluble	-1.93	1.94	0.0117	Very soluble	-0.75	29.4	0.178	Soluble	High	No	No	Yes	No	No	No	No	-6.59	0	1	0	0	1	0.55	0	2	1	3.21
CCC(C=C1C=CC=C1NC)F	C10H14FN	167.22	12	0	0.4	3	1	1	49.5	12.03	2.34	2.62	2.75	2.25	2.21	2.43	-2.33	0.783	0.00468	Soluble	-2.52	0.502	0.003	Soluble	-2.13	1.23	0.00738	Soluble	High	Yes	No	No	No	No	No	No	-5.46	0	0	0	0	2	0.55	0	0	1	4.1
O=CC=CC=C1C=CC=C1C	C10H10O	146.19	11	0	0.1	2	1	0	46.37	17.07	2	1.65	2.18	1.92	2.38	2.03	-1.65	3.24	0.0222	Very soluble	-1.62	3.49	0.0239	Very soluble	-0.98	15.1	0.104	Soluble	High	Yes	No	Yes	No	No	No	No	-6.02	0	1	0	0	2	0.55	0	2	1	3.69
CC=CC=CC=CC=CC=CC=C	C13H16	172.27	13	0	0.08	5	0	0	61.76	0	3.48	4.97	3.97	4.15	3.98	4.11	-3.71	0.0337	0.000195	Soluble	-4.71	0.00337	1.96e-05	Moderately soluble	-1.16	12	0.0695	Soluble	Low	Yes	No	No	No	Yes	No	No	-3.82	0	0	0	0	2	0.55	0	1	2	4.65
OC(=O)N=CCc1cnsn1	C5H5N3O2S	171.18	11	5	0.2	3	5	1	40.33	103.68	0.8	-0.06	0.83	-1.18	1.68	0.41	-1	17	0.0996	Very soluble	-1.67	3.69	0.0216	Very soluble	-0.79	27.9	0.163	Soluble	High	No	No	No	No	No	No	No	-7.39	0	1	0	0	1	0.56	0	1	1	2.78
OCCOc1ccccc1CCO	C10H14O3	182.22	13	6	0.4	5	3	2	49.84	49.69	1.89	0.78	0.59	0.95	1.75	1.19	-1.47	6.14	0.0337	Very soluble	-1.4	7.19	0.0394	Very soluble	-2.61	0.451	0.00248	Soluble	High	Yes	No	No	No	No	No	No	-6.86	0	0	0	0	1	0.55	0	0	1	1.72
CC=NOC1=CC(=O)C(=O)N1	C6H6N2O3	154.12	11	0	0.17	2	4	1	40.25	67.76	1	-0.55	-0.83	-1.16	0.51	-0.21	-0.32	74.3	0.482	Very soluble	-0.4	60.9	0.395	Very soluble	-0.78	25.9	0.168	Soluble	High	No	No	No	No	No	No	No	-7.63	0	3	0	0	1	0.85	1	3	1	2.89
C=CC1C(=NN=C1O)C	C6H8N2O	124.14	9	0	0.33	1	3	1	43.96	44.95	1.21	0.7	0.37	0.61	1.93	0.96	-0.98	12.9	0.104	Very soluble	-1.22	7.45	0.06	Very soluble	-0.76	21.5	0.173	Soluble	High	No	No	No	No	No	No	No	-6.56	0	2	0	0	1	0.55	0	1	1	3.87
OCC=CC=CC=CC=CC=O	C10H12O2	164.2	12	0	0.1	5	2	1	49.65	37.3	2.02	1.23	1.4	1.39	2.07	1.62	-1.3	8.17	0.0498	Very soluble	-1.61	4.02	0.0245	Very soluble	-0.01	161	0.979	Soluble	High	Yes	No	No	No	No	No	No	-6.43	0	0	0	0	1	0.55	0	3	1	3.46
CCCn1cccc1C=CC=O	C10H13NO	163.22	12	5	0.3	4	1	0	50.41	22	2.03	1.41	2	1.04	2.11	1.72	-1.78	2.68	0.0164	Very soluble	-1.48	5.45	0.0334	Very soluble	-2.01	1.6	0.00982	Soluble	High	Yes	No	Yes	No	No	No	No	-6.29	0	0	0	0	1	0.55	0	2	1	2.23
CCC1=CC(=O)n2c(C1)ncc2	C9H10N2O	162.19	12	5	0.33	1	2	0	45.52	34.89	1.78	0.81	1.42	1.07	1.34	1.28	-1.6	4.09	0.0252	Very soluble	-1.12	12.2	0.0751	Very soluble	-1.94	1.86	0.0115	Soluble	High	Yes	No	No	No	No	No	No	-6.71	0	0	0	0	1	0.55	0	0	1	2.96
O=c1cc(C)n2c([nH]1)ccc2	C8H8N2O	148.16	11	9	0.12	0	1	1	42.98	37.27	1.67	0.52	0.94	0.9	1.54	1.11	-1.69	3.01	0.0203	Very soluble	-0.87	19.8	0.134	Very soluble	-2.36	0.648	0.00438	Soluble	High	Yes	No	Yes	No	No	No	No	-6.83	0	2	0	0	1	0.55	0	0	1	1.58
CCOC1=Cn2c(CN1)c(cc2)C	C10H14N2O	178.23	13	5	0.4	2	1	1	56.05	26.19	2.43	1.41	1.05	0.65	1.25	1.36	-1.99	1.84	0.0103	Very soluble	-1.56	4.86	0.0273	Very soluble	-2.33	0.828	0.00465	Soluble	High	Yes	No	Yes	Yes	No	No	No	-6.39	0	0	0	0	1	0.55	0	0	1	2.94
O=NCN=CNc1cccn1CC	C8H12N4O	180.21	13	5	0.38	5	3	1	53.04	58.75	1.63	0.21	1.48	0.56	1.04	0.99	-1.04	16.3	0.0903	Very soluble	-1	17.9	0.0993	Very soluble	-2.08	1.52	0.00841	Soluble	High	Yes	No	No	No	No	No	No	-7.25	0	0	0	0	1	0.55	0	2	1	2.41
O=CC1=C(C)CC=CC=C1	C9H10O	134.18	10	0	0.22	1	1	0	42.04	17.07	1.82	1.76	2.02	1.71	2	1.86	-1.71	2.59	0.0193	Very soluble	-1.74	2.46	0.0184	Very soluble	-1.16	9.22	0.0687	Soluble	High	Yes	No	No	No	No	No	No	-5.87	0	1	0	0	2	0.55	0	1	1	3.31
CC(N1C=CC=CC=C1)C	C9H13N	135.21	10	0	0.33	1	0	0	48.65	3.24	2.24	2.64	1.91	1.8	0.91	1.9	-2.28	0.717	0.0053	Soluble	-2.36	0.592	0.00438	Soluble	-0.27	72.6	0.537	Soluble	Low	Yes	No	No	No	No	No	No	-5.25	0	1	0	0	2	0.55	0	0	1	3.5
O=COc1cc(=O)[nH]cc1C	C7H7NO3	153.14	11	6	0.14	2	3	1	39.11	59.16	1.15	-0.39	0.22	0.2	1.62	0.56	-0.82	23.4	0.153	Very soluble	-0.39	62.5	0.408	Very soluble	-1.99	1.56	0.0102	Soluble	High	No	No	No	No	No	No	No	-7.51	0	3	0	0	1	0.55	0	1	1	1.62
CCn1nnnc1CC(=O)C	C6H10N4O	154.17	11	5	0.67	3	4	0	38.67	60.67	0.92	-0.48	-0.18	0.1	0.3	0.13	-0.63	36	0.233	Very soluble	-0.33	72.6	0.471	Very soluble	-1.18	10.1	0.0658	Soluble	High	No	No	No	No	No	No	No	-7.58	0	2	0	0	1	0.55	0	0	1	2.22
NC=CC=CC=CC=CC=CO	C10H13NO	163.22	12	0	0	4	1	2	52.09	46.25	2.09	2.04	2.2	1.39	1.34	1.81	-1.87	2.19	0.0134	Very soluble	-2.64	0.374	0.00229	Soluble	0.61	671	4.11	Soluble	High	Yes	No	No	No	No	No	No	-5.85	0	0	0	0	1	0.55	0	2	1	3.96
CC=CN=NC=CC(=O)C=CC	C9H12N2O	164.2	12	0	0.22	4	3	0	49.01	41.79	2.62	1.95	2.63	1.02	2.54	2.15	-1.82	2.47	0.015	Very soluble	-2.45	0.58	0.00353	Soluble	-0.96	18	0.11	Soluble	High	Yes	No	No	No	No	No	No	-5.92	0	0	0	0	1	0.55	1	2	1	3.49
FCONc1ccccc1C	C8H10FNO	155.17	11	6	0.25	3	2	1	41.85	21.26	1.73	2.65	2.49	2.18	1.78	2.17	-2.68	0.326	0.0021	Soluble	-2.75	0.277	0.00179	Soluble	-3.25	0.0883	0.000569	Soluble	High	Yes	No	Yes	No	No	No	No	-5.37	0	1	0	0	1	0.55	0	1	1	1.9
CC(c1ccnn1CC)C=C	C9H14N2	150.22	11	5	0.44	3	1	0	47.21	17.82	2.18	1.97	2.19	1.63	1.88	1.97	-2.15	1.06	0.00707	Soluble	-1.97	1.61	0.0107	Very soluble	-2.06	1.29	0.00861	Soluble	High	Yes	No	Yes	No	No	No	No	-5.82	0	1	0	0	1	0.55	0	1	1	2.46
CCSC1=Cn2c(NC1)ccc2	C9H12N2S	180.27	12	5	0.33	2	0	1	58.15	42.26	2.25	1.68	1.78	1.5	1.36	1.71	-2.19	1.16	0.00642	Soluble	-2.18	1.19	0.00658	Soluble	-2.32	0.871	0.00483	Soluble	High	Yes	No	Yes	Yes	No	No	No	-6.21	0	0	0	0	1	0.55	0	0	1	3.14
C=NC=CC(=CC=CN=CC)F	C9H11FN2	166.2	12	0	0.11	4	3	0	51.38	24.72	2.19	2.48	3.08	1.24	3.12	2.42	-2.17	1.13	0.00678	Soluble	-2.64	0.377	0.00227	Soluble	-1.35	7.41	0.0446	Soluble	High	Yes	No	No	No	No	No	No	-5.55	0	0	0	0	1	0.55	0	2	1	3.43
CC1=CCN2C(=NC=NN=C2)N1	C7H9N5	163.18	12	0	0.29	0	3	1	65.62	52.35	1.25	0.21	-1.77	0.81	1.05	0.31	-0.98	16.9	0.104	Very soluble	-0.87	22.1	0.135	Very soluble	-0.72	31.2	0.191	Soluble	Low	No	No	No	No	No	No	No	-7.15	0	1	0	0	1	0.55	0	0	1	3.83
OCC=NC=NC(=O)OC=O	C5H6N2O4	158.11	11	0	0.2	5	6	1	36.94	88.32	0.88	-0.59	-0.63	-0.34	0.27	-0.08	-0.12	120	0.761	Very soluble	-0.79	25.4	0.161	Very soluble	0.48	475	3.01	Soluble	High	No	No	No	No	No	No	No	-7.68	0	4	0	0	1	0.55	0	5	1	3.18
O=CC=CC=CCC(=O)C(F)(F)F	C8H7F3O2	192.14	13	0	0.25	5	5	0	40.21	34.14	1.46	1.56	3.08	1.32	2.52	1.99	-1.68	3.98	0.0207	Very soluble	-1.89	2.49	0.013	Very soluble	-1.25	10.8	0.0561	Soluble	High	Yes	No	No	No	No	No	No	-6.36	0	0	0	0	1	0.55	0	3	1	3.01
CC1=Cc2c(CC1)cccc2F	C11H11F	162.2	12	6	0.27	0	1	0	48.96	0	2.53	3.02	3.49	3.78	3.8	3.32	-3.12	0.124	0.000762	Soluble	-2.69	0.335	0.00207	Soluble	-3.91	0.0198	0.000122	Soluble	Low	Yes	No	No	No	No	Yes	No	-5.15	0	0	0	0	2	0.55	0	0	1	2.42
CCSCn1cccc1N=CC	C9H14N2S	182.29	12	5	0.44	4	1	0	56.91	42.59	2.5	1.68	2.77	1.9	2.34	2.24	-2.07	1.54	0.00845	Soluble	-2.19	1.18	0.00647	Soluble	-2.57	0.491	0.00269	Soluble	High	Yes	No	Yes	No	No	No	No	-6.22	0	0	0	0	1	0.55	0	1	1	2.97
CCN1Cn2cnnc2CC1=C	C8H12N4	164.21	12	5	0.5	1	2	0	49.7	33.95	1.45	0.62	0.09	0.4	0.42	0.6	-1.49	5.3	0.0323	Very soluble	-0.91	20.3	0.124	Very soluble	-1.37	6.96	0.0424	Soluble	High	No	No	No	No	No	No	No	-6.86	0	0	0	0	1	0.55	0	0	1	2.85
CCC1=CSc2c(C1)nccc2	C10H11NS	177.27	12	6	0.3	1	1	0	52.76	38.19	2.36	2.18	3.02	2.28	3.15	2.6	-2.62	0.429	0.00242	Soluble	-2.62	0.43	0.00242	Soluble	-3.51	0.0553	0.000312	Soluble	High	Yes	No	Yes	No	No	No	No	-5.83	0	0	0	0	1	0.55	0	0	1	2.98
CC(=C(C=CC=C)Cl)C(=O)O	C8H9ClO2	172.61	11	0	0.12	3	2	1	45.72	37.3	1.79	2.46	2.33	1.98	1.69	2.05	-2.26	0.944	0.00547	Soluble	-2.89	0.224	0.0013	Soluble	-0.88	22.8	0.132	Soluble	High	Yes	No	No	No	No	No	No	-5.61	0	0	0	0	1	0.85	0	2	1	2.92
CC=Cc1cncnc1N=C	C8H9N3	147.18	11	6	0.12	2	3	0	46.14	38.14	1.71	2.7	1.73	0.98	2.38	1.9	-2.73	0.277	0.00188	Soluble	-3.15	0.103	0.000702	Soluble	-2.56	0.407	0.00277	Soluble	High	Yes	No	Yes	No	No	No	No	-5.28	0	1	0	0	1	0.55	0	1	1	2.63
CC=Cc1cccn1COC(F)(F)F	C9H10F3NO	205.18	14	5	0.33	4	4	0	46.67	14.16	2.4	2.8	4.01	1.68	2.2	2.62	-2.88	0.273	0.00133	Soluble	-2.75	0.361	0.00176	Soluble	-2.3	1.04	0.00505	Soluble	High	Yes	No	Yes	Yes	No	No	No	-5.56	0	0	0	0	0	0.55	0	0	1	2.31
CC=CC=CC1=CC=CC1=O	C10H10O	146.19	11	0	0.1	2	1	0	46.37	17.07	2.25	2.47	2.18	1.92	2.38	2.24	-2.17	0.987	0.00675	Soluble	-2.47	0.492	0.00337	Soluble	-0.98	15.1	0.104	Soluble	High	Yes	No	Yes	No	No	No	No	-5.44	0	1	0	0	2	0.55	0	1	1	3.79
CCNC1=CC(=O)C=CC1=O	C8H9NO2	151.16	11	0	0.25	2	2	1	40.71	46.17	1.48	0.59	0.19	-0.42	0.89	0.55	-1.02	14.5	0.0962	Very soluble	-1.13	11.1	0.0736	Very soluble	-1.43	5.58	0.0369	Soluble	High	No	No	No	No	No	No	No	-6.8	0	1	0	0	1	0.55	1	1	1	3.05
ClS(=O)(=O)OCC=CC=C1C=NN=N1	C6H6ClN3O3S	235.65	14	0	0.17	4	6	0	61.26	88.83	1.9	1.31	1.32	-0.17	1.85	1.24	-1.86	3.24	0.0137	Very soluble	-2.78	0.395	0.00167	Soluble	-1.16	16.5	0.0698	Soluble	High	No	No	Yes	No	No	No	No	-6.81	0	0	0	0	0	0.55	0	0	1	3.7
CCc1ccc2n(c1)cnn2	C8H9N3	147.18	11	9	0.25	1	2	0	42.76	30.19	1.74	1.97	1.29	0.98	1.22	1.44	-2.53	0.431	0.00293	Soluble	-2.23	0.868	0.0059	Soluble	-2.48	0.483	0.00328	Soluble	High	Yes	No	Yes	No	No	No	No	-5.8	0	1	0	0	1	0.55	0	0	1	1.67
CC1=C(N)N=CN=CN1CC	C7H12N4	152.2	11	0	0.43	1	2	1	56.72	53.98	1.27	0.36	-0.62	0.52	0.78	0.46	-0.94	17.3	0.114	Very soluble	-1.06	13.3	0.0874	Very soluble	-0.73	28.5	0.187	Soluble	High	No	No	No	No	No	No	No	-6.97	0	2	0	0	1	0.55	0	0	1	4.07
C=CC=C1C(=CCC1=O)C	C9H10O	134.18	10	0	0.22	1	1	0	42.04	17.07	2.08	1.66	2.02	1.71	2.59	2.01	-1.65	2.99	0.0223	Very soluble	-1.63	3.13	0.0233	Very soluble	-1.74	2.45	0.0183	Soluble	High	Yes	No	No	No	No	No	No	-5.94	0	1	0	0	2	0.55	0	1	1	3.51
CCSC1=CCSC2C1=CC=C2	C10H12S2	196.33	12	0	0.4	2	0	0	59.72	50.6	2.55	2.61	3.24	3.17	2.76	2.86	-2.57	0.529	0.00269	Soluble	-3.32	0.0935	0.000476	Soluble	-1.92	2.37	0.0121	Soluble	High	Yes	No	No	No	Yes	No	No	-5.64	0	0	0	0	1	0.55	0	0	1	4.35
C=CC=C1C(=CC=CC1=O)C	C10H10O	146.19	11	0	0.1	1	1	0	46.37	17.07	2.11	2.22	2.18	1.92	2.49	2.18	-2.08	1.22	0.00834	Soluble	-2.21	0.894	0.00612	Soluble	-1.56	4.03	0.0275	Soluble	High	Yes	No	Yes	No	No	No	No	-5.62	0	1	0	0	2	0.55	0	1	1	3.57
CCC=CCCC1C=CC(=C1)Cl	C11H15Cl	182.69	12	0	0.45	4	0	0	56.25	0	3.16	4.32	4.04	3.74	3.46	3.75	-3.43	0.0678	0.000371	Soluble	-4.03	0.0169	9.25e-05	Moderately soluble	-2.63	0.43	0.00236	Soluble	Low	Yes	No	No	No	Yes	No	No	-4.35	0	0	0	0	2	0.55	0	1	2	4.25
CC=CC=C(C(=O)O)C=O	C7H8O3	140.14	10	0	0.14	3	3	1	36.79	54.37	0.88	1.48	0.77	0.45	0.63	0.84	-1.44	5.05	0.036	Very soluble	-2.23	0.828	0.00591	Soluble	0.26	254	1.81	Soluble	High	Yes	No	No	No	No	No	No	-6.1	0	3	0	0	1	0.85	0	5	1	2.56
CC(=O)n1cn[nH]c1=CC=C	C7H9N3O	151.17	11	5	0.14	2	2	1	41.76	50.68	1.46	0.89	0.12	0.3	0.89	0.73	-1.54	4.34	0.0287	Very soluble	-1.54	4.37	0.0289	Very soluble	-0.85	21.4	0.141	Soluble	High	No	No	No	No	No	No	No	-6.59	0	1	0	0	1	0.55	0	0	1	2.4
C=CC=CC=CC=C(N=CC)F	C10H12FN	165.21	12	0	0.1	4	2	0	52.02	12.36	2.8	2.74	3.61	2.46	3.29	2.98	-2.33	0.779	0.00472	Soluble	-2.65	0.366	0.00222	Soluble	-1.35	7.43	0.045	Soluble	High	Yes	No	No	No	No	No	No	-5.36	0	0	0	0	2	0.55	0	3	1	3.63
Cc1ccc(cn1)C(C)C	C9H13N	135.21	10	6	0.44	1	1	0	43.78	12.89	2.19	2.38	2.51	1.8	2.75	2.33	-2.56	0.376	0.00278	Soluble	-2.29	0.691	0.00511	Soluble	-3.2	0.0847	0.000627	Soluble	High	Yes	No	No	No	No	No	No	-5.43	0	1	0	0	2	0.55	0	0	1	1.45
O=C1SN=C(C(=C)C=C1)C	C7H7NOS	153.2	10	0	0.14	0	2	0	47.5	54.73	1.6	1.17	1.37	0.13	2.43	1.34	-1.53	4.55	0.0297	Very soluble	-1.91	1.86	0.0122	Very soluble	-1.59	3.94	0.0257	Soluble	High	Yes	No	No	No	No	No	No	-6.4	0	2	0	0	1	0.55	0	2	1	3.42
OC=c1cccc(c1=C)F	C8H7FO	138.14	10	6	0	0	2	1	38.27	20.23	1.8	1.49	0.95	2.12	2.55	1.78	-2.08	1.15	0.00833	Soluble	-1.52	4.15	0.03	Very soluble	-2.52	0.419	0.00303	Soluble	High	Yes	No	No	No	No	No	No	-6.08	0	3	0	0	2	0.55	0	0	1	2.25
C=CC=CC=CC=NCC=CC=N	C11H14N2	174.24	13	0	0.09	6	2	1	60.37	36.21	2.45	1.73	2.56	1.6	3.42	2.35	-1.61	4.24	0.0243	Very soluble	-2.11	1.36	0.00782	Soluble	-1.18	11.4	0.0656	Soluble	High	Yes	No	No	No	No	No	No	-6.13	0	0	0	0	1	0.55	0	2	1	3.94
C=CC=CC=CC=CCC(=O)O	C10H12O2	164.2	12	0	0.1	5	2	1	50.06	37.3	2.06	2.46	2.32	2.2	2.08	2.22	-2.08	1.37	0.00836	Soluble	-2.89	0.213	0.0013	Soluble	-0.36	70.9	0.432	Soluble	High	Yes	No	No	No	No	No	No	-5.56	0	0	0	0	1	0.85	0	1	1	3.34
CCn1nccc1C1=CCCC1	C10H14N2	162.23	12	5	0.5	2	1	0	50.69	17.82	2.26	1.75	2.47	1.94	2.18	2.12	-2.12	1.22	0.0075	Soluble	-1.74	2.94	0.0181	Very soluble	-2.33	0.759	0.00468	Soluble	High	Yes	No	No	No	No	No	No	-6.05	0	0	0	0	1	0.55	0	0	1	2.79
CC=NC=NC(=O)c1nnc[nH]1	C6H7N5O	165.15	12	5	0.17	3	5	1	43.56	83.36	0.55	-0.59	0.06	-0.21	1.45	0.25	-0.6	41.2	0.25	Very soluble	-0.69	33.8	0.204	Very soluble	-1.38	6.93	0.042	Soluble	High	No	No	No	No	No	No	No	-7.73	0	1	0	0	1	0.55	0	2	1	2.92
O=CCNC1=CC(=O)NC1=O	C6H6N2O3	154.12	11	0	0.17	3	3	2	38.49	75.27	0.25	-0.98	-2.07	-1.57	-0.12	-0.9	0.02	161	1.05	Highly soluble	-0.11	118	0.767	Very soluble	-0.96	16.9	0.11	Soluble	High	No	No	No	No	No	No	No	-7.94	0	4	0	0	1	0.55	0	2	1	2.49
OCC=C(Cn1cnnc1)OC	C7H11N3O2	169.18	12	5	0.43	4	4	1	42.28	60.17	1.2	-1.08	-0.2	-1.17	-0.29	-0.31	-0.25	94.5	0.559	Very soluble	0.31	342	2.02	Highly soluble	-0.48	55.6	0.329	Soluble	High	No	No	No	No	No	No	No	-8.1	0	0	0	0	1	0.55	0	1	1	2.26
CC(=O)NC1=CC=CN=CN1	C7H9N3O	151.17	11	0	0.14	2	2	2	49.43	53.49	1.25	-0.42	-0.65	0.02	0.21	0.08	-0.38	62.9	0.416	Very soluble	-0.24	87.3	0.577	Very soluble	-0.79	24.7	0.163	Soluble	High	No	No	Yes	No	No	No	No	-7.52	0	2	0	0	1	0.55	0	0	1	3.69
CCOC1C=CC=CC=C1NCC	C11H17NO	179.26	13	0	0.45	4	1	1	55.34	21.26	2.55	2.52	2.01	1.46	1.33	1.98	-2.28	0.952	0.00531	Soluble	-2.61	0.437	0.00244	Soluble	-1.78	2.94	0.0164	Soluble	High	Yes	No	No	No	No	No	No	-5.6	0	0	0	0	1	0.55	0	0	1	3.92
OC=Cc1n[nH]c(=O)n1N=C	C5H6N4O2	154.13	11	5	0	2	4	2	39.46	83.27	0.88	0.75	-0.55	-0.59	0.24	0.15	-1.47	5.19	0.0337	Very soluble	-2.08	1.29	0.00835	Soluble	0.11	197	1.28	Soluble	High	No	No	No	No	No	No	No	-6.71	0	4	0	0	1	0.55	0	2	1	2.75
CC(=NC=NC(=O)OC=O)CO	C6H8N2O4	172.14	12	0	0.33	5	6	1	41.75	88.32	1.28	-0.37	-0.24	0.04	0.46	0.23	-0.34	77.9	0.453	Very soluble	-1.02	16.4	0.0951	Very soluble	0.08	208	1.21	Soluble	High	No	No	No	No	No	No	No	-7.61	0	0	0	0	1	0.55	0	5	1	3.14
CCCOC(=O)OCCn1cnnc1	C8H13N3O3	199.21	14	5	0.62	7	5	0	48.08	66.24	1.94	0.55	0.84	-0.43	0.12	0.6	-1.22	11.9	0.0597	Very soluble	-1.51	6.11	0.0307	Very soluble	-1.48	6.63	0.0333	Soluble	High	No	No	No	No	No	No	No	-7.12	0	0	0	0	1	0.55	0	0	1	2.31
O=CC=CC=CCC(=O)C	C8H10O2	138.16	10	0	0.25	4	2	0	40.02	34.14	1.48	0.45	1.28	0.85	1.72	1.16	-0.72	26.6	0.192	Very soluble	-0.74	25.4	0.184	Very soluble	-0.72	26.3	0.191	Soluble	High	Yes	No	No	No	No	No	No	-6.82	0	1	0	0	1	0.55	0	3	1	3.12
CC1=CN=C2C(=CC=C2)C1	C9H9N	131.17	10	0	0.22	0	1	0	46.74	12.36	1.98	1.24	1.85	1.71	2.6	1.88	-1.43	4.82	0.0368	Very soluble	-1.1	10.5	0.0799	Very soluble	-1.52	4	0.0305	Soluble	High	Yes	No	No	No	No	No	No	-6.22	0	2	0	0	2	0.55	0	0	1	3.64
CCCc1ccccc1N=C	C10H13N	147.22	11	6	0.3	3	1	0	50.23	12.36	2.27	4.44	2.97	2.67	3.61	3.19	-3.76	0.0258	0.000176	Soluble	-4.42	0.00562	3.82e-05	Moderately soluble	-4.02	0.014	9.51e-05	Moderately soluble	High	Yes	No	Yes	No	No	Yes	No	-4.05	0	1	0	0	2	0.55	0	1	2	1.41
CCC=NOC(=O)n1cncc1	C7H9N3O2	167.17	12	5	0.29	4	4	0	43.27	56.48	1.58	0.51	1.26	0.23	0.38	0.79	-1.24	9.57	0.0573	Very soluble	-1.27	9.05	0.0541	Very soluble	-0.98	17.6	0.105	Soluble	High	Yes	No	No	No	No	No	No	-6.96	0	0	0	0	1	0.55	0	3	1	2.31
CCNc1cnc(cc1N=C)F	C8H10FN3	167.18	12	6	0.25	3	3	1	47.52	37.28	1.78	2.8	2.21	0.55	2.38	1.94	-2.81	0.257	0.00154	Soluble	-3.24	0.0963	0.000576	Soluble	-3.59	0.043	0.000257	Soluble	High	Yes	No	Yes	No	No	No	No	-5.33	0	0	0	0	1	0.55	0	2	1	2.49
OC(=O)N=CC=CCC(=O)C(F)(F)F	C7H6F3NO3	209.12	14	0	0.29	5	7	1	41.53	66.73	1.11	1.06	3.07	0.91	1.74	1.58	-1.47	7.02	0.0335	Very soluble	-2.05	1.85	0.00886	Soluble	-0.68	43.3	0.207	Soluble	High	Yes	No	No	No	No	No	No	-6.82	0	0	0	0	0	0.85	0	1	1	2.98
OCC=CC(=O)n1cncc1	C7H8N2O2	152.15	11	5	0.14	3	3	1	39.02	55.12	1.05	-0.77	0.07	-0.43	0.02	-0.01	-0.44	55.7	0.366	Very soluble	0.09	187	1.23	Highly soluble	-0.26	83.4	0.548	Soluble	High	No	No	No	No	No	No	No	-7.77	0	3	0	0	1	0.55	0	1	1	1.89
CCCN1C=CCn2c1nnc2	C8H12N4	164.21	12	5	0.5	2	2	0	50.26	33.95	1.69	0.88	0.64	0.67	0.02	0.78	-1.59	4.23	0.0258	Very soluble	-1.18	10.9	0.0665	Very soluble	-0.92	19.6	0.119	Soluble	High	Yes	No	No	No	No	No	No	-6.68	0	0	0	0	1	0.55	0	0	1	3.41
CC=NC=NC(=O)NC(=O)O	C5H7N3O3	157.13	11	0	0.2	4	5	2	39.07	91.12	0.31	0.1	0.49	0.07	-0.2	0.15	-0.61	38.3	0.244	Very soluble	-1.57	4.24	0.027	Very soluble	0.18	241	1.53	Soluble	High	No	No	No	No	No	No	No	-7.19	0	3	0	0	1	0.56	0	2	1	3.04
O=CNC=NC=NC=NC=CC	C7H10N4O	166.18	12	0	0.14	5	4	1	49.73	66.18	0.77	0.5	0.35	1.12	1.45	0.84	-0.86	23.2	0.14	Very soluble	-1.46	5.76	0.0347	Very soluble	-0.63	39	0.235	Soluble	High	No	No	No	No	No	No	No	-6.96	0	0	0	0	1	0.55	0	3	1	3.25
CCC=C1C=CN=C1F	C7H8FN	125.14	9	0	0.29	1	2	0	39.76	12.36	1.99	1.72	2.26	1.31	2.63	1.98	-1.63	2.91	0.0233	Very soluble	-1.6	3.18	0.0254	Very soluble	-1.61	3.06	0.0244	Soluble	High	Yes	No	No	No	No	No	No	-5.84	0	3	0	0	2	0.55	0	0	1	3.63
CCc1ccccc1NC1=NNCC1	C11H15N3	189.26	14	6	0.36	3	1	2	66.75	36.42	1.98	2	1.02	2.38	2.63	2	-2.39	0.767	0.00405	Soluble	-2.39	0.768	0.00406	Soluble	-4.16	0.0132	6.95e-05	Moderately soluble	High	Yes	No	No	No	No	No	No	-6.03	0	0	0	0	1	0.55	0	0	1	2.44
CC1=NC=NN(C=C1)COC(F)(F)F	C7H8F3N3O	207.15	14	0	0.43	3	6	0	55.28	37.19	2.1	1.72	1.83	1.01	1.65	1.66	-2.01	2.02	0.00977	Soluble	-2.12	1.58	0.00764	Soluble	-1.13	15.4	0.0741	Soluble	High	Yes	No	Yes	No	No	No	No	-6.34	0	0	0	0	0	0.55	0	0	1	3.38
N=CN=CN=CC=CCC(=O)C(F)(F)F	C8H8F3N3O	219.16	15	0	0.25	6	7	1	51.45	65.64	1.4	1.16	3.03	1.13	3.01	1.95	-1.53	6.41	0.0293	Very soluble	-2.13	1.61	0.00736	Soluble	-1.5	6.98	0.0318	Soluble	High	Yes	No	No	No	No	No	No	-6.81	0	0	0	0	0	0.55	0	2	1	3.24
CCNCC1=NN=CC1=CC	C8H13N3	151.21	11	0	0.5	3	3	1	54.81	36.75	1.78	0.62	0.22	0.48	2.4	1.1	-0.97	16.2	0.107	Very soluble	-0.97	16.3	0.108	Very soluble	-2.21	0.943	0.00624	Soluble	High	No	No	No	No	No	No	No	-6.78	0	1	0	0	1	0.55	0	0	1	3.4
O=COC1=CC=CC=CN1CC	C9H11NO2	165.19	12	0	0.22	3	2	0	50.33	29.54	1.78	2.18	1.03	1.12	0.38	1.3	-2.04	1.51	0.00913	Soluble	-2.43	0.608	0.00368	Soluble	-0.17	111	0.675	Soluble	High	Yes	No	Yes	No	No	No	No	-5.76	0	0	0	0	1	0.55	0	1	1	3.48
CC1=NN2C(=CC=CC=C2)NC1	C9H11N3	161.2	12	0	0.22	0	1	1	60.27	27.63	1.66	1.92	0.05	1.12	0.67	1.08	-2.05	1.44	0.00893	Soluble	-2.12	1.21	0.00752	Soluble	-0.71	31.4	0.195	Soluble	High	No	No	Yes	No	No	No	No	-5.92	0	0	0	0	1	0.55	0	0	1	3.72
CCN1CNC2=NN=CC2=C1	C7H10N4	150.18	11	0	0.43	1	2	1	58.61	39.99	0.97	-0.07	-1.37	0.52	1.11	0.23	-0.66	32.8	0.218	Very soluble	-0.32	72.2	0.48	Very soluble	-1.02	14.3	0.0953	Soluble	Low	No	No	No	No	No	No	No	-7.27	0	2	0	0	1	0.55	0	0	1	3.6
C=NC=NC=NC=NCC(=O)O	C6H8N4O2	168.15	12	0	0.17	5	6	1	47.47	86.74	-0.27	1.34	-0.14	-0.05	1.55	0.49	-1.4	6.74	0.0401	Very soluble	-2.76	0.29	0.00172	Soluble	-0.38	69.9	0.416	Soluble	High	No	No	No	No	No	No	No	-6.37	0	0	0	0	1	0.56	0	2	1	3.19
CCCC1C(=CN=C1Cl)C=CC=C	C11H14ClN	195.69	13	0	0.36	4	1	0	63.26	12.36	2.88	3.39	3.3	2.58	4.09	3.25	-2.92	0.233	0.00119	Soluble	-3.33	0.0918	0.000469	Soluble	-2.9	0.249	0.00127	Soluble	High	Yes	No	No	No	Yes	No	No	-5.09	0	0	0	0	2	0.55	0	1	1	4.25
O=C1NC2C(=C1)NC(=O)C=C2C	C8H8N2O2	164.16	12	0	0.25	0	2	2	49.23	58.2	1.02	-1.24	-1.32	-0.46	0.33	-0.33	-0.08	138	0.838	Very soluble	0.51	535	3.26	Highly soluble	-1.35	7.33	0.0447	Soluble	High	No	No	No	No	No	No	No	-8.18	0	1	0	0	1	0.55	0	0	1	3.54
CCc1cc(N)ncc1C	C8H12N2	136.19	10	6	0.38	1	1	1	43.38	38.91	1.66	1.67	1.54	1.23	1.85	1.59	-2.11	1.05	0.00768	Soluble	-2.1	1.08	0.00792	Soluble	-2.81	0.209	0.00153	Soluble	High	Yes	No	No	No	No	No	No	-5.95	0	1	0	0	1	0.55	0	0	1	1.54
CC=NNC(=O)C(=O)C=CC=C	C8H10N2O2	166.18	12	0	0.12	5	3	1	46.51	58.53	0.98	0.63	0.42	0.25	1.13	0.68	-0.94	19.2	0.116	Very soluble	-1.43	6.12	0.0368	Very soluble	-0.84	24.1	0.145	Soluble	High	No	No	No	No	No	No	No	-6.87	0	0	0	0	1	0.55	0	4	1	3.25
CC(=O)OCc1ccccc1	C9H10O2	150.17	11	6	0.22	3	2	0	42.31	26.3	2.14	1.96	1.6	1.98	2.03	1.94	-2.21	0.923	0.00614	Soluble	-2.14	1.09	0.00729	Soluble	-2.86	0.208	0.00138	Soluble	High	Yes	No	Yes	No	No	No	No	-5.82	0	1	0	0	1	0.55	0	0	1	1.08
CCOCN1N=NN=CC=C1Cl	C6H9ClN4O	188.61	12	0	0.5	3	4	0	59.58	49.55	2.13	1	0.21	0.5	1.81	1.13	-1.44	6.83	0.0362	Very soluble	-1.63	4.43	0.0235	Very soluble	-1.26	10.3	0.0545	Soluble	High	No	No	Yes	No	No	No	No	-6.74	0	0	0	0	1	0.55	0	1	1	3.67
CCCC1=CC=CC=CN1CCC	C12H19N	177.29	13	0	0.5	4	0	0	63.07	3.24	2.79	3.9	3.09	2.67	2.22	2.93	-3.13	0.131	0.000738	Soluble	-3.67	0.0382	0.000216	Soluble	-2.09	1.44	0.00815	Soluble	High	Yes	No	No	No	No	No	No	-4.61	0	0	0	0	2	0.55	0	0	2	3.58
CCn1cc(cc1C1=CCCN1)Cl	C10H13ClN2	196.68	13	5	0.4	2	0	1	59.82	16.96	2.57	2.15	2.11	1.69	2.39	2.18	-2.57	0.534	0.00271	Soluble	-2.14	1.43	0.00727	Soluble	-3.11	0.154	0.000783	Soluble	High	Yes	No	Yes	Yes	No	No	No	-5.97	0	0	0	0	1	0.55	0	0	1	2.85
CC=c1[nH]c(=O)[nH]c1=CN=C	C7H9N3O	151.17	11	5	0.14	1	2	2	45.01	61.01	1.35	1.11	-1.06	-0.59	2.58	0.68	-1.75	2.71	0.0179	Very soluble	-1.98	1.57	0.0104	Very soluble	-2.05	1.34	0.00889	Soluble	High	No	No	Yes	No	No	No	No	-6.43	0	2	0	0	1	0.55	0	1	1	3.19
O=C1CC(=C)C(=C1)C(=O)C	C8H8O2	136.15	10	0	0.25	1	2	0	37.91	34.14	1.41	0.04	1.03	0.46	1.97	0.98	-0.64	31	0.227	Very soluble	-0.31	66.7	0.49	Very soluble	-1.6	3.43	0.0252	Soluble	High	Yes	No	No	No	No	No	No	-7.1	0	3	0	0	1	0.55	0	0	1	3.11
COCC(=O)N=CN=CN=NN=N	C5H8N6O2	184.16	13	0	0.4	6	8	1	44.42	111.95	-0.18	1.39	0.61	-0.39	1.64	0.62	-1.46	6.36	0.0346	Very soluble	-3.34	0.0833	0.000452	Soluble	-0.74	33.4	0.181	Soluble	High	No	No	No	No	No	No	No	-6.44	0	0	0	0	1	0.55	1	3	1	3.42
O=CNC=NC=NC=NC=CC	C7H10N4O	166.18	12	0	0.14	5	4	1	49.73	66.18	0.77	0.5	0.35	1.12	1.45	0.84	-0.86	23.2	0.14	Very soluble	-1.46	5.76	0.0347	Very soluble	-0.63	39	0.235	Soluble	High	No	No	No	No	No	No	No	-6.96	0	0	0	0	1	0.55	0	3	1	3.25
O=CC=CC=CC=CNC(=O)C	C9H11NO2	165.19	12	0	0.11	5	2	1	47.16	46.17	1.59	0.43	0.95	0.61	1.27	0.97	-0.81	25.9	0.157	Very soluble	-0.97	17.8	0.108	Very soluble	-0.48	55	0.333	Soluble	High	Yes	No	No	No	No	No	No	-7	0	0	0	0	1	0.55	0	3	1	3.42
OCC=Cc1ccc(cc1)Cl	C9H9ClO	168.62	11	6	0.11	2	1	1	47.51	20.23	1.94	2.31	2.24	2.67	2.8	2.39	-2.61	0.412	0.00244	Soluble	-2.37	0.714	0.00424	Soluble	-2.93	0.2	0.00119	Soluble	High	Yes	No	Yes	No	No	No	No	-5.69	0	0	0	0	2	0.55	0	0	1	1.68
CC(=O)C=C1CNC(=O)C=C1	C8H9NO2	151.16	11	0	0.25	1	2	1	44.62	46.17	1.34	-0.62	-0.19	-0.01	1.07	0.32	-0.32	72.2	0.478	Very soluble	0.12	200	1.33	Highly soluble	-1.09	12.3	0.0815	Soluble	High	No	No	No	No	No	No	No	-7.66	0	1	0	0	1	0.55	0	1	1	2.94
CCC1=CN2C(=CN=CN=C2)CC1	C10H13N3	175.23	13	0	0.4	1	2	0	65.84	27.96	2.29	1.21	1.15	1.83	2.05	1.7	-1.62	4.18	0.0238	Very soluble	-1.39	7.07	0.0404	Very soluble	-1.35	7.76	0.0443	Soluble	High	Yes	No	Yes	No	No	No	No	-6.51	0	0	0	0	1	0.55	0	0	1	3.88
O=CC(=CC=CC(=O)O)C	C7H8O3	140.14	10	0	0.14	3	3	1	36.79	54.37	1.01	0.51	0.77	0.45	0.63	0.67	-0.83	20.6	0.147	Very soluble	-1.22	8.4	0.06	Very soluble	0.26	254	1.81	Soluble	High	Yes	No	No	No	No	No	No	-6.79	0	3	0	0	1	0.85	0	3	1	2.64
COCC=C(C(F)(F)F)C=C1C=NC=C1	C10H10F3NO	217.19	15	0	0.3	4	5	0	54.94	21.59	2.25	1.84	3.53	1.51	3.09	2.44	-2.08	1.8	0.00828	Soluble	-1.91	2.65	0.0122	Very soluble	-1.88	2.86	0.0132	Soluble	High	Yes	No	Yes	No	No	No	No	-6.32	0	0	0	0	0	0.55	0	0	1	3.82
OCCC=CC=Cc1ccccc1	C12H14O	174.24	13	6	0.17	4	1	1	56.45	20.23	2.59	2.78	2.53	2.89	3.07	2.77	-2.75	0.31	0.00178	Soluble	-2.86	0.24	0.00138	Soluble	-2.81	0.272	0.00156	Soluble	High	Yes	No	No	No	No	No	No	-5.39	0	0	0	0	2	0.55	0	1	1	2.64
CC=COC1=CC=NC1=CC=C	C10H11NO	161.2	12	0	0.1	3	2	0	54.27	21.59	2.52	1.59	2.19	1	2.73	2.01	-1.64	3.67	0.0227	Very soluble	-1.65	3.57	0.0222	Very soluble	-1.24	9.34	0.0579	Soluble	High	Yes	No	Yes	No	No	No	No	-6.15	0	0	0	0	1	0.55	0	1	1	3.9
NC=NC=NC=NC=CC(=O)C	C7H10N4O	166.18	12	0	0.14	4	4	1	49.25	80.17	0.63	-0.59	0.13	0.31	1.23	0.34	-0.23	96.8	0.583	Very soluble	-0.62	39.6	0.238	Very soluble	-0.22	100	0.604	Soluble	High	No	No	No	No	No	No	No	-7.73	0	0	0	0	1	0.55	0	3	1	3.29
CCc1ccc2n(c1)ccc2	C10H11N	145.2	11	9	0.2	1	0	0	47.17	4.41	2.5	3.3	2.5	2.19	2.27	2.55	-3.36	0.0636	0.000438	Soluble	-3.07	0.124	0.000855	Soluble	-3.23	0.0861	0.000593	Soluble	High	Yes	No	Yes	No	No	No	No	-4.84	0	1	0	0	2	0.55	0	0	1	1.29
CC=NN=CC=CC=C(C=O)C	C9H12N2O	164.2	12	0	0.22	4	3	0	52	41.79	2.04	0.7	1.76	1.02	2.54	1.61	-1.04	15.1	0.0922	Very soluble	-1.16	11.5	0.07	Very soluble	-0.96	18	0.11	Soluble	High	Yes	No	No	No	No	No	No	-6.8	0	0	0	0	1	0.55	0	4	1	3.4
O=CCOC=NCC(=O)SC=O	C6H7NO4S	189.19	12	0	0.33	7	5	0	44.31	98.1	0.92	0.2	0.28	-1.58	1.01	0.17	-0.68	39.8	0.21	Very soluble	-1.82	2.87	0.0152	Very soluble	-0.48	62.4	0.33	Soluble	High	No	No	No	No	No	No	No	-7.31	0	1	0	0	1	0.55	0	4	1	2.95
CC=C1C=NN=NN=C1C=C	C7H8N4	148.17	11	0	0.14	1	4	0	58.23	49.44	1.9	1.79	0.4	0.75	3.36	1.64	-1.82	2.24	0.0151	Very soluble	-2.45	0.529	0.00357	Soluble	-1.5	4.72	0.0318	Soluble	High	No	No	Yes	No	No	No	No	-5.93	0	2	0	0	1	0.55	0	0	1	3.97
CC=Nc1ccccc(=O)c1	C9H9NO	147.17	11	7	0.11	1	2	0	46.73	29.43	1.92	0.81	1.77	0.92	2.73	1.63	-1.67	3.16	0.0215	Very soluble	-1.01	14.4	0.0978	Very soluble	-3.18	0.097	0.000659	Soluble	High	Yes	No	Yes	No	No	No	No	-6.62	0	1	0	0	1	0.55	0	1	1	2.29
CCc1c(F)ncnc1C(F)(F)F	C7H6F4N2	194.13	13	6	0.43	2	6	0	36.77	25.78	1.96	2.35	3.77	1.81	3.08	2.59	-2.73	0.358	0.00185	Soluble	-2.53	0.571	0.00294	Soluble	-3.61	0.0472	0.000243	Soluble	High	Yes	No	Yes	No	No	No	No	-5.82	0	2	0	0	1	0.55	0	0	1	2.25
CC=CC=CC(=O)C=CC=CCl	C10H11ClO	182.65	12	0	0.1	4	1	0	53.28	17.07	2.64	2.93	3	2.61	3.03	2.84	-2.55	0.51	0.00279	Soluble	-2.95	0.205	0.00112	Soluble	-1.19	11.8	0.0644	Soluble	High	Yes	No	No	No	No	No	No	-5.33	0	0	0	0	2	0.55	0	2	1	3.34
CC1=CN=C(C(=O)C1=C)Cl	C7H6ClNO	155.58	10	0	0.14	0	2	0	44.71	29.43	2.05	1.38	1.29	0.46	2.78	1.59	-1.67	3.3	0.0212	Very soluble	-1.6	3.9	0.025	Very soluble	-2.32	0.752	0.00483	Soluble	High	Yes	No	No	No	No	No	No	-6.27	0	2	0	0	1	0.55	0	1	1	3.18
CC=COC(=O)N1CN=NN=C1	C6H8N4O2	168.15	12	0	0.33	3	5	0	55.37	66.62	1.98	0.97	-0.2	0.46	1.03	0.85	-1.3	8.51	0.0506	Very soluble	-1.96	1.86	0.011	Very soluble	0.16	244	1.45	Soluble	High	No	No	Yes	No	No	No	No	-6.64	0	0	0	0	1	0.55	0	1	1	3.34
Cc1ccccc1CCN1C=CCN1	C12H16N2	188.27	14	6	0.33	3	1	1	66.54	15.27	2.38	2.57	1.11	2.47	2.14	2.13	-2.75	0.338	0.0018	Soluble	-2.54	0.545	0.00289	Soluble	-3.35	0.0851	0.000452	Soluble	High	Yes	No	No	No	No	Yes	No	-5.62	0	0	0	0	1	0.55	0	0	1	2.88
CC=CN=Cn1cnnn[nH]1	C5H8N6	152.16	11	6	0.2	2	4	1	39.88	71.75	1.46	0.86	-0.03	0.4	0.14	0.57	-1.6	3.85	0.0253	Very soluble	-1.95	1.71	0.0112	Very soluble	-0.27	81.7	0.537	Soluble	High	No	No	No	No	No	No	No	-6.62	0	3	0	0	1	0.55	0	2	1	3.29
NC(=O)C=CC=CC(=O)O	C6H7NO3	141.12	10	0	0	3	3	2	34.69	80.39	0.63	-0.45	-0.33	-0.35	-0.52	-0.2	-0.23	82.4	0.584	Very soluble	-0.77	23.8	0.169	Very soluble	1	1420	10.1	Soluble	High	No	No	No	No	No	No	No	-7.48	0	3	0	0	1	0.56	0	2	1	2.58
CCOC1=CN=CC1=CC=O	C8H9NO2	151.16	11	0	0.25	3	3	0	45.8	38.66	1.61	-0.29	0.69	-0.42	1.91	0.7	-0.4	60.7	0.401	Very soluble	-0.06	131	0.867	Very soluble	-1.05	13.5	0.0895	Soluble	High	Yes	No	No	No	No	No	No	-7.43	0	1	0	0	1	0.55	0	2	1	3.56
CC=C1C=C(C=C1O)N	C7H9NO	123.15	9	0	0.14	0	1	2	36.51	46.25	1.34	0.61	1.23	0.22	0.48	0.77	-0.99	12.7	0.103	Very soluble	-1.16	8.61	0.0699	Very soluble	-0.21	76.3	0.619	Soluble	High	Yes	No	No	No	No	No	No	-6.62	0	3	0	0	1	0.55	0	0	1	3.54
CC=CC=NC1=CC=CC1=NC	C10H12N2	160.22	12	0	0.2	2	2	0	54.02	24.72	2.33	1.66	2.16	1	2.88	2	-1.75	2.87	0.0179	Very soluble	-1.79	2.58	0.0161	Very soluble	-1.53	4.73	0.0295	Soluble	High	Yes	No	Yes	No	No	No	No	-6.1	0	0	0	0	1	0.55	0	1	1	4.13
OCC=Cc1cncn1CC	C8H12N2O	152.19	11	5	0.38	3	2	1	44.36	38.05	1.62	0.11	0.8	0.03	0.92	0.7	-0.99	15.5	0.102	Very soluble	-0.46	52.2	0.343	Very soluble	-1.1	12	0.0787	Soluble	High	Yes	No	No	No	No	No	No	-7.15	0	1	0	0	1	0.55	0	0	1	2.47
C=C1Cc2nncn2C=C1C	C8H9N3	147.18	11	5	0.25	0	2	0	43.21	30.71	1.64	0.31	1.14	0.76	1.16	1	-1.28	7.65	0.052	Very soluble	-0.52	44.7	0.304	Very soluble	-1.65	3.29	0.0224	Soluble	High	Yes	No	No	No	No	No	No	-6.98	0	1	0	0	1	0.55	0	0	1	2.98
C=CC=C1C(C)C=CC1=O	C9H10O	134.18	10	0	0.22	1	1	0	42.04	17.07	2	2.14	1.87	1.71	2.2	1.98	-1.95	1.49	0.0111	Very soluble	-2.13	0.994	0.00741	Soluble	-1.29	6.91	0.0515	Soluble	High	Yes	No	No	No	No	No	No	-5.6	0	1	0	0	2	0.55	0	1	1	3.53
CCNC=C1C=NN=CN=C1	C7H10N4	150.18	11	0	0.29	2	3	1	57.01	49.11	1.49	-0.02	-0.56	0.02	1.97	0.58	-0.63	35.5	0.236	Very soluble	-0.56	41.2	0.274	Very soluble	-1.29	7.76	0.0516	Soluble	High	No	No	No	No	No	No	No	-7.23	0	2	0	0	1	0.55	0	0	1	3.8
CC=COCC(=O)OC(=O)C=O	C7H8O5	172.14	12	0	0.29	6	5	0	38.06	69.67	1.03	0.65	-0.19	-0.42	0.38	0.29	-0.92	20.7	0.12	Very soluble	-1.69	3.52	0.0205	Very soluble	-0.09	142	0.822	Soluble	High	No	No	No	No	No	No	No	-6.89	0	1	0	0	1	0.55	0	5	1	2.61
OCCOc1cnnc(c1)C	C7H10N2O2	154.17	11	6	0.43	3	4	1	39.46	55.24	1.68	-0.47	0.16	-0.43	1	0.39	-0.71	30.4	0.197	Very soluble	-0.22	92.1	0.598	Very soluble	-2	1.55	0.01	Soluble	High	No	No	No	No	No	No	No	-7.57	0	2	0	0	1	0.55	0	0	1	2.14
CCOc1ncccc(=O)c1	C8H9NO2	151.16	11	7	0.25	2	3	0	41.81	39.19	1.76	0.24	0.84	0.21	1.74	0.96	-1.27	8.17	0.054	Very soluble	-0.62	36	0.238	Very soluble	-2.86	0.207	0.00137	Soluble	High	Yes	No	No	No	No	No	No	-7.05	0	1	0	0	1	0.55	0	0	1	1.94
CC=C1CC=CC=C1C=O	C9H10O	134.18	10	0	0.22	1	1	0	42.04	17.07	1.92	1.69	2.02	1.71	2.16	1.9	-1.67	2.86	0.0214	Very soluble	-1.66	2.91	0.0217	Very soluble	-1.16	9.22	0.0687	Soluble	High	Yes	No	No	No	No	No	No	-5.92	0	1	0	0	2	0.55	0	1	1	3.49
CCC(=O)C=C1C=CC=C1	C9H10O	134.18	10	0	0.22	2	1	0	42.04	17.07	1.91	1.78	2.02	1.71	1.94	1.87	-1.66	2.93	0.0218	Very soluble	-1.76	2.35	0.0175	Very soluble	-1.07	11.4	0.0853	Soluble	High	Yes	No	No	No	No	No	No	-5.85	0	1	0	0	2	0.55	0	1	1	3.58
CC=NNC1=Cn2c(CC1)cnc2N	C9H13N5	191.23	14	5	0.33	2	2	2	56.78	68.23	1.41	0.2	0.7	0.07	0.13	0.5	-1.28	9.95	0.052	Very soluble	-1.19	12.3	0.0643	Very soluble	-1.45	6.85	0.0358	Soluble	High	No	No	No	No	No	No	No	-7.32	0	0	0	0	1	0.55	0	1	1	3.34
OCC=Nc1cc(=O)ccs1	C7H7NO2S	169.2	11	6	0.14	2	3	1	45.77	77.9	1.12	-0.14	0.8	-0.57	2.77	0.8	-1.07	14.3	0.0846	Very soluble	-1.04	15.4	0.0908	Very soluble	-1.91	2.09	0.0124	Soluble	High	No	No	No	No	No	No	No	-7.43	0	1	0	0	1	0.55	0	1	1	2.76
CC(=O)C1=Cn2c(CC1)ccc2	C10H11NO	161.2	12	5	0.3	1	1	0	48.29	22	2.08	0.93	1.76	1.04	1.72	1.51	-1.67	3.46	0.0215	Very soluble	-0.98	16.9	0.105	Very soluble	-1.97	1.74	0.0108	Soluble	High	Yes	No	Yes	No	No	No	No	-6.62	0	0	0	0	1	0.55	0	0	1	2.67
CC(=NOC1=CC=CC1=C)O	C8H9NO2	151.16	11	0	0.12	2	3	1	43.38	41.82	2.07	1.71	1.9	1.2	1.11	1.6	-1.72	2.86	0.0189	Very soluble	-2.2	0.945	0.00625	Soluble	-0.56	41.2	0.272	Soluble	High	Yes	No	Yes	No	No	No	No	-6.01	0	1	0	0	1	0.55	0	3	1	3.6
O=CCn1cn[nH]c1=CC=C	C7H9N3O	151.17	11	5	0.14	3	2	1	41.54	50.68	1.07	0.64	-0.34	-0.51	1.04	0.38	-1.32	7.26	0.048	Very soluble	-1.28	7.94	0.0525	Very soluble	-0.87	20.5	0.136	Soluble	High	No	No	No	No	No	No	No	-6.77	0	1	0	0	1	0.55	0	1	1	2.43
OCC=CC=C1C=CC=C1	C9H10O	134.18	10	0	0.11	2	1	1	42.53	20.23	2.02	1.6	1.59	1.71	1.6	1.7	-1.55	3.8	0.0283	Very soluble	-1.64	3.1	0.0231	Very soluble	-0.25	75.8	0.565	Soluble	High	Yes	No	No	No	No	No	No	-5.98	0	1	0	0	2	0.55	0	0	1	3.82
COCCOc1ccccc1C	C10H14O2	166.22	12	6	0.4	4	2	0	48.6	18.46	2.47	2.04	2.02	1.83	2.51	2.17	-2.26	0.91	0.00547	Soluble	-2.06	1.46	0.00879	Soluble	-3.45	0.0584	0.000352	Soluble	High	Yes	No	Yes	No	No	No	No	-5.87	0	0	0	0	1	0.55	0	0	1	1.6
CC=c1ccncn1C(=O)O	C7H8N2O2	152.15	11	6	0.14	1	3	1	40.01	55.12	1.22	0.54	0.49	0.2	0.09	0.51	-1.46	5.26	0.0346	Very soluble	-1.27	8.19	0.0538	Very soluble	-0.62	36.6	0.24	Soluble	High	No	No	No	No	No	No	No	-6.84	0	2	0	0	1	0.85	0	0	1	2.09
O=CC=CC=CC(=CN=CC)Cl	C9H10ClNO	183.63	12	0	0.11	4	2	0	52.64	29.43	1.99	1.31	2.47	1.39	2.86	2	-1.54	5.3	0.0289	Very soluble	-1.53	5.44	0.0296	Very soluble	-1.2	11.7	0.0638	Soluble	High	Yes	No	No	No	No	No	No	-6.49	0	0	0	0	1	0.55	0	4	1	3.47
CCCCC(=O)n1cnnn1	C6H10N4O	154.17	11	5	0.67	4	4	0	38.73	60.67	1.78	0.82	0.5	0.91	0.17	0.84	-1.38	6.36	0.0412	Very soluble	-1.68	3.25	0.0211	Very soluble	-1.2	9.73	0.0631	Soluble	High	No	No	No	No	No	No	No	-6.66	0	2	0	0	1	0.55	0	1	1	1.7
CCOC1C=C(O)C=CC=C1O	C9H12O3	168.19	12	0	0.33	2	3	2	46.07	49.69	1.48	1.18	1.85	-0.01	0.29	0.96	-1.49	5.39	0.032	Very soluble	-1.82	2.55	0.0152	Very soluble	-0.01	166	0.989	Soluble	High	Yes	No	No	No	No	No	No	-6.49	0	0	0	0	1	0.55	0	0	1	3.9
CC1=CC(=O)C(=O)NC1=C	C7H7NO2	137.14	10	0	0.14	0	2	1	39.82	46.17	0.99	0.07	-0.24	-0.35	1.18	0.33	-0.73	25.3	0.184	Very soluble	-0.59	35	0.255	Very soluble	-1.59	3.51	0.0256	Soluble	High	No	No	No	No	No	No	No	-7.09	0	3	0	0	1	0.55	0	1	1	2.9
Cc1cc(=O)c2c(s1)c[nH]c2	C8H7NOS	165.21	11	9	0.12	0	1	1	47.41	61.1	1.44	1.25	1.9	0.56	3.74	1.78	-2.26	0.914	0.00553	Soluble	-2.13	1.22	0.00739	Soluble	-3.25	0.0918	0.000556	Soluble	High	Yes	No	Yes	No	No	No	No	-6.42	0	1	0	0	1	0.55	0	0	1	2.32
CCC1=CCN2C(=NN=NN=C2)C1	C8H11N5	177.21	13	0	0.5	1	4	0	68.21	52.68	1.98	0.12	-0.15	1.55	2.4	1.18	-0.95	20	0.113	Very soluble	-0.78	29.3	0.165	Very soluble	-1.36	7.72	0.0436	Soluble	High	No	No	Yes	No	No	No	No	-7.3	0	0	0	0	1	0.55	0	1	1	3.62
O=CNC(=CC=CC)C(=O)O	C7H9NO3	155.15	11	0	0.14	4	3	2	39.98	66.4	0.87	0.66	0.28	0.41	-0.06	0.43	-0.95	17.3	0.111	Very soluble	-1.63	3.63	0.0234	Very soluble	0.19	243	1.56	Soluble	High	No	No	No	No	No	No	No	-6.78	0	2	0	0	1	0.85	0	3	1	2.76
CC=CSC1=CC=CC=CC1=C	C11H12S	176.28	12	0	0.09	2	0	0	58.1	25.3	2.78	3.72	3.82	3.29	2.77	3.28	-3.14	0.126	0.000717	Soluble	-3.94	0.0201	0.000114	Soluble	-1.61	4.31	0.0244	Soluble	High	Yes	No	Yes	No	Yes	No	No	-4.73	0	0	0	0	2	0.55	0	0	2	3.6
CC=CC1=CC(=O)C(=O)N1	C7H7NO2	137.14	10	0	0.14	1	2	1	39.82	46.17	1.05	0.32	-0.24	-0.35	1.06	0.37	-0.83	20.5	0.149	Very soluble	-0.85	19.2	0.14	Very soluble	-1.02	13.2	0.0962	Soluble	High	No	No	No	No	No	No	No	-6.91	0	3	0	0	1	0.55	1	1	1	2.98
CCN1C=CC(=CC(=C1)O)Cl	C8H10ClNO	171.62	11	0	0.25	1	1	1	50.21	23.47	1.98	1.92	1.98	0.87	0.82	1.51	-2.05	1.54	0.00896	Soluble	-2.04	1.58	0.00919	Soluble	-0.75	30.8	0.179	Soluble	High	Yes	No	No	No	No	No	No	-5.98	0	0	0	0	1	0.55	0	0	1	3.5
CC=C1C(=NN=C1Cl)C=N	C6H6ClN3	155.58	10	0	0.17	1	3	1	50.78	48.57	0.98	1.36	0.83	0.06	3	1.24	-1.6	3.95	0.0254	Very soluble	-1.98	1.62	0.0104	Very soluble	-1.89	2.01	0.0129	Soluble	High	Yes	No	Yes	No	No	No	No	-6.28	0	2	0	0	1	0.55	0	1	1	3.22
O=COC=CC=CCSC(=O)O	C7H8O4S	188.2	12	0	0.14	6	4	1	46.24	88.9	1.51	1.44	1.64	0.41	0.61	1.12	-1.52	5.71	0.0303	Very soluble	-2.91	0.23	0.00122	Soluble	0.36	431	2.29	Soluble	High	No	No	No	No	No	No	No	-6.43	0	0	0	0	1	0.56	0	4	1	3.54
OCn1[nH]ncn2c1ccc2	C6H8N4O	152.15	11	9	0.17	1	2	2	38.77	58.25	1.11	1.3	-0.18	0.24	-0.76	0.34	-2.14	1.1	0.00721	Soluble	-2.12	1.15	0.00753	Soluble	-0.34	70.4	0.462	Soluble	High	No	No	No	No	No	No	No	-6.31	0	3	0	0	1	0.55	0	0	1	2.1
CC=CC=CC=CC=CC=CC=O	C12H14O	174.24	13	0	0.08	5	1	0	57.63	17.07	2.84	3.12	2.99	2.8	3.3	3.01	-2.56	0.484	0.00278	Soluble	-3.15	0.124	0.000712	Soluble	-0.66	38	0.218	Soluble	High	Yes	No	No	No	No	No	No	-5.15	0	0	0	0	2	0.55	0	3	1	3.8
CC1=CC2=CC(=O)NC2=CC1	C9H9NO	147.17	11	0	0.22	0	1	1	46.64	29.1	1.7	0.47	0.9	1.18	1.56	1.16	-1.05	13.2	0.0894	Very soluble	-0.65	32.9	0.224	Very soluble	-1.66	3.23	0.022	Soluble	High	Yes	No	Yes	No	No	No	No	-6.86	0	1	0	0	1	0.55	0	0	1	3.3
CC=CC=C1C(=NN=C1C=C)F	C9H9FN2	164.18	12	0	0.11	2	3	0	55.91	24.72	2	2.41	2.07	1.66	3.75	2.38	-2.24	0.936	0.0057	Soluble	-2.57	0.441	0.00268	Soluble	-2	1.64	0.01	Soluble	High	Yes	No	Yes	No	No	No	No	-5.59	0	0	0	0	1	0.55	0	0	1	3.58
O=CSC1=CC(=O)C=C1CC	C8H8O2S	168.21	11	0	0.25	3	2	0	45.89	59.44	1.57	1.18	2.31	0.46	1.94	1.49	-1.43	6.27	0.0373	Very soluble	-2.02	1.59	0.00946	Soluble	-1.5	5.28	0.0314	Soluble	High	Yes	No	Yes	No	No	No	No	-6.49	0	1	0	0	1	0.55	0	2	1	3.66
N=CCNC(=O)N=CC=O	C5H7N3O2	141.13	10	0	0.2	5	4	2	37.02	82.38	0.48	-0.87	-0.38	-1.15	0.26	-0.33	0.16	205	1.46	Highly soluble	-0.38	59.1	0.418	Very soluble	-0.39	57	0.404	Soluble	High	No	No	No	No	No	No	No	-7.78	0	3	0	0	1	0.55	0	2	1	2.61
C=NC=CC=CC=COC(=O)O	C8H9NO3	167.16	12	0	0	5	4	1	46.08	58.89	1.51	2.78	1.97	0.25	1.12	1.53	-2.3	0.842	0.00504	Soluble	-3.67	0.0355	0.000212	Soluble	0.29	329	1.97	Soluble	High	Yes	No	No	No	No	No	No	-5.35	0	0	0	0	1	0.85	0	3	1	3.41
CCCn1cccc1C(=O)C	C9H13NO	151.21	11	5	0.44	3	1	0	45.5	22	2.02	1.51	2.1	0.82	1.77	1.65	-1.87	2.05	0.0136	Very soluble	-1.58	3.98	0.0263	Very soluble	-2.3	0.763	0.00505	Soluble	High	Yes	No	Yes	No	No	No	No	-6.15	0	1	0	0	1	0.55	0	0	1	1.38
N=C1CC(=O)C(=C)C=C1C	C8H9NO	135.16	10	0	0.25	0	2	1	41.3	40.92	1.39	1.28	1.48	0.46	2.21	1.36	-1.48	4.43	0.0328	Very soluble	-1.74	2.47	0.0182	Very soluble	-1.96	1.48	0.0109	Soluble	High	Yes	No	No	No	No	No	No	-6.22	0	2	0	0	1	0.55	0	2	1	3.22
Sc1ccccc1COS(=O)(=O)[S](=O)=O	C7H7O5S3	267.32	15	6	0.14	4	5	0	56.62	156.78	-3.32	1.34	2.63	0.41	-0.02	0.21	-2.37	1.13	0.00423	Soluble	-4.23	0.0156	5.83e-05	Moderately soluble	-2.5	0.841	0.00315	Soluble	Low	No	Yes	No	No	No	No	No	-6.98	0	0	1	1	1	0.55	0	2	0	2.59
CCn1c(OCC(F)(F)F)nnc1C=CN	C8H11F3N4O	236.19	16	5	0.5	5	6	1	50.38	65.96	1.74	0.92	2.32	0.31	0.91	1.24	-1.79	3.87	0.0164	Very soluble	-1.89	3.04	0.0129	Very soluble	-1.6	5.93	0.0251	Soluble	High	Yes	No	No	No	No	No	No	-7.09	0	0	0	0	0	0.55	0	0	1	3.26
O=CN=C1NC(=O)C=C1CC	C7H8N2O2	152.15	11	0	0.29	2	3	1	44.37	58.53	0.9	0.18	-0.37	0.02	1.26	0.4	-0.76	26.2	0.172	Very soluble	-0.97	16.4	0.108	Very soluble	-1.44	5.55	0.0365	Soluble	High	No	No	No	No	No	No	No	-7.1	0	2	0	0	1	0.55	0	2	1	3.02
NC(=O)CC1=NN=NC1C	C5H8N4O	140.14	10	0	0.6	2	4	1	45.46	80.17	0.9	-0.08	-1.07	-1.04	1.42	0.03	-0.53	41.7	0.298	Very soluble	-1.15	9.88	0.0705	Very soluble	-0.69	28.9	0.207	Soluble	High	No	No	No	No	No	No	No	-7.21	0	3	0	0	1	0.55	0	0	1	3.63
OCOC1=NC=CC1=CCC	C8H11NO2	153.18	11	0	0.38	3	3	1	46.77	41.82	1.98	1	0.83	0.89	1.6	1.26	-1.22	9.19	0.06	Very soluble	-1.47	5.22	0.0341	Very soluble	-0.93	18	0.117	Soluble	High	Yes	No	No	No	No	No	No	-6.52	0	1	0	0	1	0.55	0	1	1	3.83
CCCOCCn1ccnc1C=O	C9H14N2O2	182.22	13	5	0.56	6	3	0	49.19	44.12	1.58	0.49	1.12	-0.5	1.33	0.8	-1.17	12.4	0.0681	Very soluble	-0.99	18.8	0.103	Very soluble	-2.1	1.43	0.00785	Soluble	High	Yes	No	No	No	No	No	No	-7.06	0	0	0	0	1	0.55	0	1	1	2.01
CCN1C=CC=C(C=C1CC)O	C10H15NO	165.23	12	0	0.4	2	1	1	55.03	23.47	2.05	2.38	2.19	1.17	0.99	1.76	-2.23	0.969	0.00586	Soluble	-2.51	0.506	0.00306	Soluble	-0.92	20	0.121	Soluble	High	Yes	No	No	No	No	No	No	-5.62	0	0	0	0	1	0.55	0	0	1	3.53
CC1C=CC=CC=C1C=C1CCCN1	C13H17N	187.28	14	0	0.38	1	0	1	65.2	12.03	2.72	3.35	2.56	2.85	2.52	2.8	-3.05	0.169	0.0009	Soluble	-3.28	0.0983	0.000525	Soluble	-1.99	1.92	0.0102	Soluble	High	Yes	No	No	No	Yes	No	No	-5.06	0	0	0	0	2	0.55	0	0	1	3.98
ClCCCC=C1C(=CC=C1Cl)O	C9H10Cl2O	205.08	12	0	0.33	3	1	1	53	20.23	2.25	2.76	3.51	2.39	3.03	2.79	-2.65	0.457	0.00223	Soluble	-2.84	0.296	0.00145	Soluble	-2.68	0.431	0.0021	Soluble	High	Yes	No	Yes	No	No	No	No	-5.59	0	0	0	0	1	0.55	0	1	1	3.71
C=CC=CC=CN=CCC(=O)C(F)(F)F	C10H10F3NO	217.19	15	0	0.2	6	5	0	52.84	29.43	2.24	2.75	4.1	1.82	3.64	2.91	-2.52	0.651	0.003	Soluble	-3.02	0.206	0.000949	Soluble	-1.85	3.09	0.0142	Soluble	High	Yes	No	No	No	No	No	No	-5.67	0	0	0	0	0	0.55	0	2	1	3.28
CCC(=O)c1nnn[nH]c1=C	C6H8N4O	152.15	11	6	0.33	2	4	1	38.73	71.53	1.33	1.44	-0.52	-0.44	1.29	0.62	-1.96	1.66	0.0109	Very soluble	-2.55	0.431	0.00283	Soluble	-2.04	1.4	0.0092	Soluble	High	No	No	No	No	No	No	No	-6.21	0	4	0	0	1	0.55	0	0	1	2.49
NCC1=NN=NN=NN1CC	C4H9N7	155.16	11	0	0.75	2	6	1	58.77	91.06	1.78	-1.69	-1.96	-0.22	1.57	-0.1	0.39	385	2.48	Highly soluble	0.29	303	1.95	Highly soluble	-0.54	45	0.29	Soluble	High	No	No	No	No	No	No	No	-8.45	0	2	0	0	2	0.55	0	0	1	3.85
Cc1ccccc1OC1=CCSCC1	C12H14OS	206.3	14	6	0.33	2	1	0	62.13	34.53	2.72	3.18	3.39	2.85	3.59	3.15	-3.31	0.102	0.000492	Soluble	-3.58	0.0547	0.000265	Soluble	-3.78	0.0342	0.000166	Soluble	High	Yes	No	Yes	No	No	Yes	No	-5.3	0	0	0	0	0	0.55	0	0	1	2.75
CC(n1c(F)ncc1Cl)C	C6H8ClFN2	162.59	10	5	0.5	1	2	0	38.07	17.82	2.07	2.11	2.68	1.38	1.84	2.02	-2.48	0.537	0.0033	Soluble	-2.11	1.25	0.00767	Soluble	-2.12	1.24	0.00762	Soluble	High	Yes	No	Yes	No	No	No	No	-5.79	0	2	0	0	1	0.55	0	0	1	1.84
CCC=C1C=CC=C1CC	C10H14	134.22	10	0	0.4	2	0	0	46.65	0	2.68	2.99	3.23	3.17	2.87	2.99	-2.42	0.506	0.00377	Soluble	-2.65	0.298	0.00222	Soluble	-2.13	0.99	0.00738	Soluble	Low	Yes	No	No	No	No	No	No	-5	0	1	0	0	2	0.55	0	0	1	3.94
CCC=CC1C=CC=CC(=C1)Cl	C11H13Cl	180.67	12	0	0.27	2	0	0	55.78	0	2.99	4.28	3.82	3.65	2.92	3.53	-3.52	0.054	0.000299	Soluble	-3.99	0.0184	0.000102	Soluble	-1.91	2.24	0.0124	Soluble	Low	Yes	No	No	No	Yes	No	No	-4.36	0	0	0	0	2	0.55	0	1	2	4.01
CCN1C(=NN=CN=C1C)C=O	C7H10N4O	166.18	12	0	0.43	2	4	0	61.69	57.39	0.89	-0.09	-1.24	0.41	1.84	0.36	-0.68	34.6	0.208	Very soluble	-0.66	36.1	0.217	Very soluble	-1.05	14.9	0.0895	Soluble	High	No	No	No	No	No	No	No	-7.38	0	1	0	0	1	0.55	0	1	1	3.68
CCN1CCC2=NN=CC2=C1	C8H11N3	149.19	11	0	0.5	1	2	0	56.7	27.96	1.49	0.27	-0.11	0.48	1.99	0.83	-0.87	20.2	0.135	Very soluble	-0.42	56.9	0.381	Very soluble	-1.25	8.43	0.0565	Soluble	High	No	No	No	No	No	No	No	-7.02	0	1	0	0	1	0.55	0	0	1	3.45
CCC=CC=CC=C1C=CC=N1	C11H13N	159.23	12	0	0.18	3	1	0	57.99	12.36	2.63	2.49	2.65	2.21	3.28	2.65	-2.2	1.01	0.00634	Soluble	-2.39	0.642	0.00403	Soluble	-1.32	7.53	0.0473	Soluble	High	Yes	No	Yes	No	No	No	No	-5.5	0	1	0	0	2	0.55	0	1	1	3.98
OC(=O)C=CC=c1occ[nH]1	C7H7NO3	153.14	11	5	0	2	3	2	38.33	66.23	1.15	0.61	0.31	-0.51	1.07	0.53	-1.38	6.41	0.0419	Very soluble	-1.58	4.07	0.0266	Very soluble	-0.73	28.3	0.185	Soluble	High	No	No	No	No	No	No	No	-6.8	0	3	0	0	1	0.85	0	1	1	2.99
CC(=O)C1=CC=COC1=C	C8H8O2	136.15	10	0	0.12	1	2	0	38.32	26.3	1.83	1.16	1.56	0.46	1.58	1.32	-1.35	6.1	0.0448	Very soluble	-1.31	6.71	0.0493	Very soluble	-0.98	14.2	0.104	Soluble	High	Yes	No	No	No	No	No	No	-6.31	0	3	0	0	1	0.55	0	0	1	3.46
CC1C=CC=C1C1=CCOC1	C10H12O	148.2	11	0	0.4	1	1	0	45.62	9.23	2.37	1.32	2.08	2.1	2.34	2.04	-1.52	4.43	0.0299	Very soluble	-1.11	11.4	0.0768	Very soluble	-1.29	7.64	0.0515	Soluble	High	Yes	No	No	No	No	No	No	-6.27	0	1	0	0	2	0.55	0	0	1	4.1
CC(=O)N=CN=CN=C1CCNN=C1	C8H11N5O	193.21	14	0	0.38	3	5	1	63.44	78.54	1.24	-0.08	-0.75	0.25	2.14	0.56	-0.79	31.4	0.162	Very soluble	-1.12	14.7	0.0763	Very soluble	-1.41	7.45	0.0385	Soluble	High	No	No	No	No	No	No	No	-7.54	0	1	0	0	1	0.55	0	2	1	3.43
CC(Nc1ccccc1C)C	C10H15N	149.23	11	6	0.4	2	0	1	50.33	12.03	2.42	2.96	2.62	2.76	2.48	2.65	-2.9	0.187	0.00125	Soluble	-2.88	0.199	0.00133	Soluble	-3.64	0.0343	0.00023	Soluble	High	Yes	No	Yes	No	No	Yes	No	-5.11	0	1	0	0	2	0.55	0	0	1	1
CCn1cnnnc1=CC=O	C6H8N4O	152.15	11	6	0.33	2	4	0	38.45	60.67	1.54	0.18	-1.05	-0.84	0.23	0.01	-1.17	10.3	0.0679	Very soluble	-1.01	14.8	0.0973	Very soluble	-0.85	21.3	0.14	Soluble	High	No	No	No	No	No	No	No	-7.1	0	4	0	0	1	0.55	0	1	1	2.27
O=CC=C1NC(=O)C=C1C	C7H7NO2	137.14	10	0	0.14	1	2	1	39.82	46.17	1.06	-0.7	-0.24	-0.35	1.06	0.17	-0.18	89.9	0.656	Very soluble	0.21	220	1.61	Highly soluble	-1.02	13.2	0.0962	Soluble	High	No	No	No	No	No	No	No	-7.63	0	3	0	0	1	0.55	0	2	1	2.87
CCNCC1=Cc2c(CC1)nccc2	C12H16N2	188.27	14	6	0.42	3	2	1	59.21	24.92	2.47	1.26	1.91	1.65	2.72	2	-1.92	2.26	0.012	Very soluble	-1.38	7.81	0.0415	Very soluble	-4.13	0.0138	7.33e-05	Moderately soluble	High	Yes	No	No	No	No	Yes	No	-6.55	0	0	0	0	1	0.55	0	0	1	2.68
C=CC=CC=c1[nH]cncc1C	C10H12N2	160.22	12	6	0.1	2	1	1	51.39	28.68	2.1	1.47	1.52	1.32	3.03	1.89	-2	1.61	0.0101	Very soluble	-1.68	3.36	0.0209	Very soluble	-2.61	0.391	0.00244	Soluble	High	Yes	No	Yes	No	No	No	No	-6.23	0	0	0	0	1	0.55	0	1	1	2.92
O=CC=CC=CC=CC(=CC)O	C10H12O2	164.2	12	0	0.1	4	2	1	50.06	37.3	2.16	1.92	2.32	1.39	1.91	1.94	-1.8	2.58	0.0157	Very soluble	-2.33	0.774	0.00471	Soluble	0.01	168	1.02	Soluble	High	Yes	No	No	No	No	No	No	-5.94	0	0	0	0	1	0.55	0	4	1	3.41
OCCNn1cccc1C=C	C8H12N2O	152.19	11	5	0.25	4	1	2	45.54	37.19	2.02	1.21	0.37	0.71	0.49	0.96	-1.62	3.67	0.0241	Very soluble	-1.59	3.93	0.0258	Very soluble	-1.5	4.85	0.0318	Soluble	High	No	No	No	No	No	No	No	-6.37	0	1	0	0	1	0.55	0	0	1	2.31
Cc1c[nH]c(=O)cc1OC=C	C8H9NO2	151.16	11	6	0.12	2	2	1	42.85	42.09	2.02	0.3	1.21	0.57	2.24	1.27	-1.24	8.74	0.0578	Very soluble	-0.75	27.1	0.179	Very soluble	-2.49	0.491	0.00325	Soluble	High	Yes	No	No	No	No	No	No	-7.01	0	1	0	0	1	0.55	0	1	1	1.86
CC=NC=NC=NC1=CC(=O)NC1	C8H10N4O	178.19	13	0	0.25	3	4	1	55.95	66.18	0.8	-0.85	-0.23	-0.16	1.94	0.3	-0.21	110	0.615	Very soluble	-0.06	156	0.873	Very soluble	-1.35	8.03	0.0451	Soluble	High	No	No	Yes	No	No	No	No	-7.99	0	0	0	0	1	0.55	0	2	1	3.29
OC(=O)C=NC1=CC(=O)NC1	C6H6N2O3	154.12	11	0	0.17	2	4	2	40.74	78.76	0.37	-1.04	-1.23	-1.57	0.21	-0.65	-0.01	151	0.981	Very soluble	-0.13	115	0.748	Very soluble	-0.13	114	0.738	Soluble	High	No	No	No	No	No	No	No	-7.98	0	3	0	0	1	0.56	0	1	1	2.87
CCSCC1C(=NC=C1C=C)Cl	C9H12ClNS	201.72	12	0	0.44	4	1	0	61.71	37.66	2.3	2.33	2.7	2.1	3.63	2.61	-2.29	1.02	0.00508	Soluble	-2.76	0.351	0.00174	Soluble	-2.92	0.244	0.00121	Soluble	High	Yes	No	No	No	No	No	No	-5.88	0	0	0	0	0	0.55	0	0	1	4.19
OC(=O)C(=O)CCC=NN=C	C6H8N2O3	156.14	11	0	0.33	5	5	1	40.3	79.09	0.6	0.81	0.11	-0.77	0.98	0.35	-0.99	16	0.103	Very soluble	-2.05	1.38	0.00886	Soluble	-0.54	44.9	0.288	Soluble	High	No	No	No	No	No	No	No	-6.68	0	2	0	0	1	0.56	0	2	1	2.44
O=CC(=CC=CC=C(O)C)Cl	C8H9ClO2	172.61	11	0	0.12	3	2	1	45.72	37.3	1.7	2.11	2.33	1.17	1.67	1.8	-2.04	1.57	0.00909	Soluble	-2.52	0.516	0.00299	Soluble	-0.52	51.9	0.301	Soluble	High	Yes	No	No	No	No	No	No	-5.85	0	0	0	0	1	0.55	0	4	1	3.33
Cc1nnc2n(c1=C)[nH]nc2	C6H7N5	149.15	11	9	0.17	0	3	1	39.65	58.87	1.06	0.57	-0.55	0.42	0.71	0.44	-1.73	2.78	0.0187	Very soluble	-1.38	6.23	0.0418	Very soluble	-1.74	2.71	0.0182	Soluble	High	No	No	No	No	No	No	No	-6.81	0	4	0	0	1	0.55	0	0	1	2.53
C=NN=NC=NC=CC=C(C(F)(F)F)OC	C8H9F3N4O	234.18	16	0	0.25	6	8	0	53.12	58.67	2.32	3.8	3.95	1.11	3.29	2.9	-3.29	0.12	0.000513	Soluble	-4.73	0.0044	1.88e-05	Moderately soluble	-1.72	4.45	0.019	Soluble	High	Yes	No	No	No	No	No	No	-5.03	0	0	0	0	0	0.55	1	5	2	3.31
CCc1ccc(cc1Cl)Cl	C8H8Cl2	175.06	10	6	0.25	1	0	0	46.24	0	2.56	4.67	3.56	4.1	3.89	3.75	-4.25	0.00995	5.68e-05	Moderately soluble	-4.4	0.00701	4.01e-05	Moderately soluble	-4.42	0.00669	3.82e-05	Moderately soluble	Low	Yes	No	Yes	No	No	Yes	No	-4.05	0	1	0	0	2	0.55	0	0	2	1.32
CCN1CCC2=NC=NC=CC2=C1	C10H13N3	175.23	13	0	0.4	1	2	0	65.84	27.96	2.15	0.57	0.45	1.01	2.05	1.25	-1.22	10.6	0.0603	Very soluble	-0.73	32.6	0.186	Very soluble	-1.35	7.76	0.0443	Soluble	High	No	No	Yes	No	No	No	No	-6.96	0	0	0	0	1	0.55	0	0	1	3.83
C=NN=NN=NN=C1CNC=C1C	C6H9N7	179.18	13	0	0.33	3	6	1	52.17	86.19	2.22	3.31	0.9	-0.42	2.23	1.65	-2.84	0.26	0.00145	Soluble	-4.8	0.00287	1.6e-05	Moderately soluble	-1.85	2.51	0.014	Soluble	High	No	No	Yes	No	No	No	No	-5.04	0	0	0	0	1	0.55	1	2	1	3.6
ClONc1ccccc1CSCC	C9H12ClNOS	217.72	13	6	0.33	5	1	1	58.99	46.56	2.62	3.55	3.09	2.64	2.45	2.87	-3.44	0.0794	0.000365	Soluble	-4.21	0.0133	6.13e-05	Moderately soluble	-4.12	0.0165	7.59e-05	Moderately soluble	High	Yes	No	Yes	Yes	Yes	Yes	No	-5.11	0	0	0	0	0	0.55	0	1	2	2.23
CC1=CC2C(=NN=NC=C2)CC1	C9H11N3	161.2	12	0	0.44	0	3	0	58.72	37.08	2.28	1.51	1.54	1.52	2.99	1.97	-1.79	2.61	0.0162	Very soluble	-1.9	2.04	0.0127	Very soluble	-1.66	3.55	0.022	Soluble	High	Yes	No	No	No	No	No	No	-6.21	0	0	0	0	1	0.55	0	1	1	4.23
CCCc1cncnn1	C6H9N3	123.16	9	6	0.5	2	3	0	34.41	38.67	1.65	0.39	0.82	0.2	1.47	0.91	-1.21	7.58	0.0616	Very soluble	-0.77	21	0.171	Very soluble	-2.43	0.457	0.00371	Soluble	High	Yes	No	No	No	No	No	No	-6.77	0	3	0	0	1	0.55	0	0	1	2.17
O=Nc1cccc(c1C)C(F)(F)F	C8H6F3NO	189.13	13	6	0.25	2	5	0	41.86	29.43	2.3	2.54	4.56	2.67	3.32	3.08	-2.82	0.285	0.00151	Soluble	-2.8	0.296	0.00157	Soluble	-3.62	0.0449	0.000237	Soluble	High	Yes	No	Yes	No	No	No	No	-5.65	0	1	0	0	1	0.55	0	0	1	1.44
CC=C1NSCn2c1ccc2	C8H10N2S	166.24	11	5	0.25	0	0	1	52.79	42.26	2.04	1.73	1.53	0.51	1.38	1.44	-2.3	0.839	0.00505	Soluble	-2.23	0.97	0.00584	Soluble	-1.91	2.07	0.0124	Soluble	High	Yes	No	Yes	Yes	No	No	No	-6.09	0	0	0	0	1	0.55	0	1	1	2.99
CC=CC=CN=CN=CNN=NN=N	C7H11N7	193.21	14	0	0.14	6	6	2	54.6	97.68	1.88	2.81	2.04	1.05	1.96	1.95	-2.41	0.748	0.00387	Soluble	-4.52	0.00586	3.03e-05	Moderately soluble	-0.88	25.4	0.131	Soluble	High	No	No	No	No	No	No	No	-5.48	0	0	0	0	1	0.55	1	4	1	3.9
C=Cc1ccc(n1CC)C	C9H13N	135.21	10	5	0.33	2	0	0	45.56	4.93	2.31	2.17	2.35	1.75	2.35	2.19	-2.28	0.704	0.00521	Soluble	-1.91	1.68	0.0124	Very soluble	-2.38	0.57	0.00422	Soluble	High	Yes	No	Yes	No	No	No	No	-5.58	0	1	0	0	2	0.55	0	0	1	1.84
O=C1C=CCC(=C1)C(=O)C	C8H8O2	136.15	10	0	0.25	1	2	0	37.91	34.14	1.31	0.5	1.03	0.46	1.53	0.97	-0.93	15.9	0.117	Very soluble	-0.79	22.2	0.163	Very soluble	-1.02	12.9	0.0946	Soluble	High	Yes	No	No	No	No	No	No	-6.78	0	3	0	0	1	0.55	0	0	1	2.78
CCN1CSC2=C3N=NN=C3CCC2=C1	C10H12N4S	220.29	15	0	0.5	1	3	0	75.81	65.62	2.38	1.65	1.2	0.97	3.01	1.84	-2.18	1.46	0.00662	Soluble	-2.64	0.503	0.00228	Soluble	-2.19	1.43	0.00647	Soluble	High	Yes	No	Yes	No	No	No	No	-6.47	0	0	0	0	0	0.55	0	0	1	3.75
CCn1cnnc1N=C1CC=CO1	C8H10N4O	178.19	13	5	0.38	2	4	0	48.22	52.3	1.67	0.2	1.26	0.56	0.94	0.93	-1.22	10.7	0.0598	Very soluble	-0.86	24.8	0.139	Very soluble	-1.24	10.2	0.0573	Soluble	High	Yes	No	No	No	No	No	No	-7.24	0	0	0	0	1	0.55	0	1	1	3.16
O=C(n1cccc1)OC(=O)C	C7H7NO3	153.14	11	5	0.14	3	3	0	37.18	48.3	1.44	0.73	1.02	0.65	0.06	0.78	-1.39	6.27	0.041	Very soluble	-1.32	7.28	0.0475	Very soluble	-0.79	24.8	0.162	Soluble	High	Yes	No	No	No	No	No	No	-6.72	0	3	0	0	1	0.55	0	2	1	1.61
CNN=CC=CC=CN=NC(=O)C	C8H12N4O	180.21	13	0	0.25	5	4	1	51.16	66.18	2.06	1.21	1.26	0.64	1.69	1.37	-1.39	7.35	0.0408	Very soluble	-2.2	1.15	0.00636	Soluble	-1.02	17.1	0.0946	Soluble	High	Yes	No	No	No	No	No	No	-6.54	0	0	0	0	1	0.55	1	3	1	3.76
CCC(n1cccc1)C(=O)N	C8H12N2O	152.19	11	5	0.38	3	1	1	43.02	48.02	1.28	0.64	0.92	0.03	0.28	0.63	-1.33	7.2	0.0473	Very soluble	-1.22	9.09	0.0597	Very soluble	-1.2	9.71	0.0638	Soluble	High	Yes	No	No	No	No	No	No	-6.77	0	1	0	0	1	0.55	0	0	1	1.89
CCNC1C(=CN=C1C(F)(F)F)C=C	C9H11F3N2	204.19	14	0	0.44	4	5	1	52.32	24.39	2.23	1.73	2.93	1.32	2.85	2.21	-1.93	2.39	0.0117	Very soluble	-1.86	2.83	0.0138	Very soluble	-2.73	0.385	0.00188	Soluble	High	Yes	No	No	No	No	No	No	-6.32	0	0	0	0	0	0.55	0	0	1	4.12
Cc1ccccc1C1=CCCCN1	C12H15N	173.25	13	6	0.33	1	0	1	60.52	12.03	2.53	3.17	2.34	2.58	3.22	2.77	-3.19	0.113	0.00065	Soluble	-3.09	0.14	0.000807	Soluble	-3.97	0.0185	0.000107	Soluble	High	Yes	No	No	No	No	Yes	No	-5.11	0	0	0	0	2	0.55	0	0	1	2.57
CCOc1cc(O)ncc1CC	C9H13NO2	167.21	12	6	0.44	3	3	1	47.33	42.35	2.23	1.97	1.75	0.93	1.96	1.77	-2.29	0.858	0.00513	Soluble	-2.48	0.548	0.00327	Soluble	-2.77	0.286	0.00171	Soluble	High	Yes	No	No	No	No	No	No	-5.92	0	0	0	0	1	0.55	0	0	1	1.87
O=CCc1cncnc1C1CCNCC1	C11H15N3O	205.26	15	6	0.55	3	4	1	60.8	54.88	1.44	-0.25	0.3	0.05	2.14	0.74	-1.05	18.2	0.0885	Very soluble	-0.44	73.8	0.36	Very soluble	-3.22	0.123	0.000601	Soluble	High	No	No	No	No	No	No	No	-7.73	0	0	0	0	0	0.55	0	1	1	2.08
CCC1=CCN2C(=CC=CC=C2)N1	C11H14N2	174.24	13	0	0.27	1	0	1	62.39	15.27	2.24	2.84	1.35	1.78	0.82	1.8	-2.64	0.396	0.00227	Soluble	-2.82	0.264	0.00152	Soluble	-1.12	13.2	0.076	Soluble	High	Yes	No	Yes	No	No	No	No	-5.35	0	0	0	0	1	0.55	0	0	1	3.84
CC=CC(Cn1nnnn1)C	C6H11N5	153.19	11	5	0.67	3	4	0	40.43	56.49	2.18	1.75	0.28	0.51	0.11	0.96	-2.03	1.43	0.00932	Soluble	-2.55	0.428	0.0028	Soluble	-0.59	39	0.255	Soluble	High	No	No	No	No	No	No	No	-5.99	0	1	0	0	1	0.55	0	1	1	3.17
CC=CC=Cc1nccn1CC	C10H14N2	162.23	12	5	0.3	3	1	0	52.33	17.82	2.42	2	2.38	1.44	2.06	2.06	-2.22	0.986	0.00608	Soluble	-2	1.62	0.00998	Soluble	-1.76	2.83	0.0175	Soluble	High	Yes	No	Yes	Yes	No	No	No	-5.87	0	0	0	0	1	0.55	0	1	1	2.69
CCC1=CSCc2c1cccc2	C11H12S	176.28	12	6	0.27	1	0	0	56.59	25.3	2.43	2.85	3.53	3.37	3.69	3.17	-3.03	0.164	0.000928	Soluble	-3.04	0.161	0.000912	Soluble	-3.88	0.0233	0.000132	Soluble	High	Yes	No	No	No	No	Yes	No	-5.35	0	0	0	0	2	0.55	0	0	1	3.04
OCCC=CC=C1C=NN=C1Cl	C8H9ClN2O	184.62	12	0	0.25	3	3	1	57.49	44.95	1.58	1.24	0.73	0.71	2.93	1.44	-1.57	4.99	0.027	Very soluble	-1.78	3.05	0.0165	Very soluble	-1.53	5.46	0.0296	Soluble	High	Yes	No	Yes	No	No	No	No	-6.55	0	0	0	0	1	0.55	0	0	1	3.45
CNN=NN=Nc1csnc1C	C5H8N6S	184.22	12	5	0.4	3	5	1	45.12	102.6	2.39	2.47	2.04	-0.5	2.7	1.82	-2.65	0.414	0.00225	Soluble	-4.27	0.00992	5.38e-05	Moderately soluble	-2.31	0.894	0.00485	Soluble	High	No	No	No	No	No	No	No	-5.67	0	0	0	0	1	0.55	1	1	1	3.15
CCC=C1C=NC=C1C=C	C9H11N	133.19	10	0	0.22	2	1	0	48.85	12.36	2.2	1.53	2.1	1.71	3.01	2.11	-1.5	4.23	0.0318	Very soluble	-1.4	5.32	0.04	Very soluble	-1.79	2.17	0.0163	Soluble	High	Yes	No	No	No	No	No	No	-6.03	0	1	0	0	2	0.55	0	0	1	3.91
CCOC1=Cc2c(CC1)cccc2Cl	C12H13ClO	208.68	14	6	0.33	2	1	0	59.9	9.23	2.98	3.69	3.55	3.12	3.85	3.44	-3.64	0.0474	0.000227	Soluble	-3.57	0.0556	0.000267	Soluble	-4.41	0.00808	3.87e-05	Moderately soluble	High	Yes	No	Yes	No	No	Yes	No	-4.95	0	0	0	0	1	0.55	0	0	2	2.77
OCC=CC=CC=CC=CC=O	C10H12O2	164.2	12	0	0.1	5	2	1	49.65	37.3	2.02	1.23	1.4	1.39	2.07	1.62	-1.3	8.17	0.0498	Very soluble	-1.61	4.02	0.0245	Very soluble	-0.01	161	0.979	Soluble	High	Yes	No	No	No	No	No	No	-6.43	0	0	0	0	1	0.55	0	3	1	3.46
O=c1ccc(=O)c(c[nH]1)C	C7H7NO2	137.14	10	7	0.14	0	2	1	38.3	49.93	1.16	-0.19	0.04	-0.07	2.05	0.6	-1.09	11.2	0.0816	Very soluble	-0.4	54.3	0.396	Very soluble	-2.61	0.334	0.00244	Soluble	High	No	No	No	No	No	No	No	-7.27	0	3	0	0	1	0.55	0	0	1	1.61
CCSCc1ccccc1F	C9H11FS	170.25	11	6	0.33	3	1	0	48.57	25.3	2.45	3.1	3.35	3.68	3.46	3.21	-3.05	0.15	0.000883	Soluble	-3.3	0.0854	0.000502	Soluble	-3.98	0.0179	0.000105	Soluble	High	Yes	No	Yes	No	No	Yes	No	-5.14	0	0	0	0	2	0.55	0	0	1	1.78
NCOc1ncncc1C	C6H9N3O	139.16	10	6	0.33	2	4	1	36.2	61.03	1.6	0.03	0.08	-0.38	0.46	0.36	-1.03	12.9	0.0925	Very soluble	-0.86	19	0.137	Very soluble	-1.8	2.22	0.0159	Soluble	High	No	No	No	No	No	No	No	-7.13	0	3	0	0	1	0.55	0	1	1	1.81
OCCC1=Cc2c(CN1)cccc2	C11H13NO	175.23	13	6	0.27	2	1	2	56.88	32.26	1.88	1.56	0.87	1.37	2.16	1.57	-2.12	1.33	0.00761	Soluble	-1.85	2.49	0.0142	Very soluble	-3.26	0.0961	0.000548	Soluble	High	Yes	No	No	No	No	No	No	-6.26	0	0	0	0	1	0.55	0	0	1	2.73
OCCC=Cc1cccnc1	C9H11NO	149.19	11	6	0.22	3	2	1	45.1	33.12	1.82	0.96	1.37	0.78	1.98	1.38	-1.58	3.97	0.0266	Very soluble	-1.24	8.53	0.0572	Very soluble	-2.33	0.699	0.00469	Soluble	High	Yes	No	No	No	No	No	No	-6.53	0	1	0	0	1	0.55	0	0	1	2.18
CCCn1cnnc1C=O	C6H9N3O	139.16	10	5	0.5	3	3	0	36.29	47.78	0.63	0.05	0.5	-0.69	0.6	0.22	-0.91	17.3	0.124	Very soluble	-0.61	34.4	0.247	Very soluble	-1.16	9.74	0.07	Soluble	High	Yes	No	No	No	No	No	No	-7.11	0	3	0	0	1	0.55	0	1	1	1.4
CCSC(=O)N1C=CN=CC=C1	C8H10N2OS	182.24	12	0	0.25	3	2	0	59.51	57.97	2.1	0.49	1.47	0.39	0.85	1.06	-1.08	15.1	0.0831	Very soluble	-1.28	9.63	0.0528	Very soluble	-0.33	84.5	0.463	Soluble	High	Yes	No	Yes	No	No	No	No	-7.06	0	0	0	0	1	0.55	0	1	1	3.61
CNC=CC1=CC=CC1=CC	C10H13N	147.22	11	0	0.2	2	0	1	48.98	12.03	2.42	2.17	2.16	2.01	1.9	2.13	-1.99	1.51	0.0103	Very soluble	-2.06	1.3	0.0088	Soluble	-1.48	4.92	0.0334	Soluble	High	Yes	No	No	No	No	No	No	-5.66	0	1	0	0	2	0.55	0	0	1	3.87
CC=C1OC=CC(=O)C1=O	C7H6O3	138.12	10	0	0.14	0	3	0	34.19	43.37	1.25	0.47	0.57	-0.75	1.22	0.55	-0.99	14.1	0.102	Very soluble	-0.95	15.5	0.112	Very soluble	-0.71	27.2	0.197	Soluble	High	Yes	No	No	No	No	No	No	-6.81	0	3	0	0	1	0.85	1	2	1	3.07
CCC1=CC(=O)N=C1C=O	C7H7NO2	137.14	10	0	0.29	2	3	0	40.59	46.5	0.58	0.25	0.12	0.06	2.02	0.61	-0.72	26.4	0.192	Very soluble	-0.79	22.4	0.163	Very soluble	-1.37	5.81	0.0424	Soluble	High	No	No	No	No	No	No	No	-6.96	0	2	0	0	1	0.55	0	1	1	3.27
O=CNC(=O)C=CC=CC=CC	C9H11NO2	165.19	12	0	0.11	5	2	1	47.55	46.17	0.96	1.44	0.95	1.42	1.27	1.21	-1.44	5.98	0.0362	Very soluble	-2.02	1.6	0.00966	Soluble	-0.48	55	0.333	Soluble	High	Yes	No	No	No	No	No	No	-6.29	0	0	0	0	1	0.55	0	3	1	2.86
C=CC=CC=CC(=CC(=O)C)N	C10H13NO	163.22	12	0	0.1	4	1	1	51.2	43.09	2.27	2.13	1.72	1.39	1.69	1.84	-1.93	1.92	0.0118	Very soluble	-2.67	0.352	0.00216	Soluble	-0.56	44.6	0.274	Soluble	High	Yes	No	No	No	No	No	No	-5.78	0	0	0	0	1	0.55	0	2	1	3.37
CCC=CC=Cc1ccccc1	C12H14	158.24	12	6	0.17	3	0	0	55.29	0	2.86	4.01	3.56	3.96	3.68	3.61	-3.52	0.0479	0.000302	Soluble	-3.71	0.0307	0.000194	Soluble	-3.36	0.0697	0.000441	Soluble	Low	Yes	No	No	No	No	Yes	No	-4.42	0	1	0	0	2	0.55	0	1	2	2.64
OCCN1C=CC=CC=C1OC	C9H13NO2	167.21	12	0	0.33	3	2	1	50.9	32.7	1.96	1.34	0.47	0.39	0.07	0.85	-1.52	5.02	0.03	Very soluble	-1.63	3.93	0.0235	Very soluble	-0.05	148	0.885	Soluble	High	Yes	No	No	No	No	No	No	-6.37	0	0	0	0	1	0.55	0	0	1	3.59
ClS(=O)(=O)OCNC=C1C=NC=NC=C1	C7H8ClN3O3S	249.67	15	0	0.14	4	5	1	64.37	88.5	1.48	0.35	0.86	-0.64	0.42	0.49	-1.34	11.3	0.0452	Very soluble	-1.77	4.21	0.0169	Very soluble	-1.2	15.7	0.0628	Soluble	High	No	No	Yes	No	No	No	No	-7.57	0	0	0	0	0	0.55	0	1	1	3.93
CCC(=O)N1C=CC=CC=N1	C8H10N2O	150.18	11	0	0.25	2	2	0	51.53	32.67	2	0.63	0.53	0.8	0.76	0.94	-1.04	13.8	0.092	Very soluble	-0.89	19.3	0.129	Very soluble	-0.2	93.9	0.625	Soluble	High	Yes	No	Yes	No	No	No	No	-6.77	0	1	0	0	1	0.55	0	0	1	3.46
CC=COc1cncn1C=O	C7H8N2O2	152.15	11	5	0.14	3	3	0	39.71	44.12	1.66	0.93	1.44	0.24	0.45	0.94	-1.51	4.73	0.0311	Very soluble	-1.44	5.49	0.0361	Very soluble	-0.56	42	0.276	Soluble	High	Yes	No	No	No	No	No	No	-6.57	0	3	0	0	1	0.55	0	2	1	2.25
CC1C=CC=C1C1=NNC(C1)C(F)(F)F	C10H11F3N2	216.2	15	0	0.5	2	4	1	58.93	24.39	2.05	2.98	2.9	2.42	2.66	2.6	-2.93	0.256	0.00119	Soluble	-3.16	0.151	0.000699	Soluble	-2.29	1.12	0.00518	Soluble	High	Yes	No	No	No	No	No	No	-5.5	0	0	0	0	0	0.55	0	0	1	4.34
CCN1CCC2=CC=CC=CC2=C1	C12H15N	173.25	13	0	0.33	1	0	0	60.48	3.24	2.46	2.49	2.27	2.58	1.76	2.31	-2.42	0.663	0.00383	Soluble	-2.2	1.09	0.00626	Soluble	-1.35	7.81	0.0451	Soluble	High	Yes	No	No	No	No	No	No	-5.59	0	0	0	0	2	0.55	0	0	1	3.47
C=NN=NC=c1ccccn1CC	C9H12N4	176.22	13	6	0.22	3	3	0	53.4	42.01	2.31	3.64	1.59	0.5	2.37	2.08	-3.37	0.0753	0.000427	Soluble	-4.21	0.0108	6.16e-05	Moderately soluble	-2.58	0.46	0.00261	Soluble	High	Yes	No	Yes	No	No	No	No	-4.79	0	0	0	0	1	0.55	1	2	2	3.14
OCC=CC=CC=CC=CN=CCl	C10H12ClNO	197.66	13	0	0.1	5	2	1	57.93	32.59	2.5	2.47	2.43	1.68	2.96	2.41	-2.29	1.01	0.00511	Soluble	-2.8	0.314	0.00159	Soluble	-0.78	32.6	0.165	Soluble	High	Yes	No	No	No	No	No	No	-5.75	0	0	0	0	1	0.55	0	2	1	3.59
CC(=S)NC1=CC=CC1=C	C8H9NS	151.23	10	0	0.12	2	0	1	47.63	44.12	2.05	1.47	1.93	1.39	2.54	1.88	-1.57	4.05	0.0268	Very soluble	-2	1.5	0.00993	Soluble	-1.51	4.67	0.0309	Soluble	High	Yes	No	Yes	No	No	No	No	-6.18	0	2	0	0	1	0.55	0	1	1	3.44
CCCCC1C=NN=C1C=CC=C	C11H16N2	176.26	13	0	0.45	5	2	0	65.95	24.72	2.34	3.04	2.21	2.18	3.98	2.75	-2.52	0.535	0.00303	Soluble	-3.22	0.105	0.000596	Soluble	-2.46	0.608	0.00345	Soluble	High	Yes	No	No	No	No	No	No	-5.22	0	0	0	0	1	0.55	0	1	1	4.27
CC=CC=CN=C(C(=O)C=C)C	C10H13NO	163.22	12	0	0.2	4	2	0	52.65	29.43	2.25	1.83	2.29	1.39	2.72	2.1	-1.74	2.96	0.0182	Very soluble	-2.07	1.39	0.00855	Soluble	-1.31	7.94	0.0486	Soluble	High	Yes	No	No	No	No	No	No	-6	0	0	0	0	1	0.55	1	3	1	3.49
CC1=CCNc2c1ncnn2	C7H8N4	148.17	11	6	0.29	0	3	1	44.85	50.7	1.55	-0.17	0.13	0.29	0.96	0.55	-1.06	13	0.0881	Very soluble	-0.44	53.9	0.364	Very soluble	-2.28	0.778	0.00525	Soluble	High	No	No	No	No	No	No	No	-7.32	0	2	0	0	1	0.55	0	0	1	2.97
CCC1CCN2C(=CN=CN=C2)C1	C10H15N3	177.25	13	0	0.6	1	2	0	66.31	27.96	2.16	1.7	0.88	1.92	2.06	1.74	-1.94	2.02	0.0114	Very soluble	-1.9	2.22	0.0125	Very soluble	-1.37	7.51	0.0424	Soluble	High	Yes	No	No	No	No	No	No	-6.17	0	0	0	0	1	0.55	0	0	1	4.34
O=CCSC1=CC(=O)C(=O)N1	C6H5NO3S	171.17	11	0	0.17	3	3	1	43.28	88.54	0.44	-0.45	-0.92	-1.55	0.76	-0.34	-0.42	65.1	0.38	Very soluble	-0.94	19.5	0.114	Very soluble	-1.03	16	0.0938	Soluble	High	No	No	Yes	No	No	No	No	-7.66	0	2	0	0	1	0.55	1	2	1	3.05
OCC=CN=NC=CC=CC=O	C8H10N2O2	166.18	12	0	0.12	5	4	1	45.37	62.02	1.83	0.3	1.21	-0.15	1.75	0.99	-0.73	31	0.187	Very soluble	-1.16	11.4	0.0684	Very soluble	-0.02	160	0.962	Soluble	High	Yes	No	No	No	No	No	No	-7.1	0	0	0	0	1	0.55	1	4	1	3.3
OC(=O)CC1=CC(=O)C=CC1	C8H8O3	152.15	11	0	0.25	2	3	1	39.48	54.37	1.07	0.11	0.92	0.39	0.91	0.68	-0.72	29	0.19	Very soluble	-0.81	23.7	0.156	Very soluble	-0.48	50.4	0.331	Soluble	High	Yes	No	No	No	No	No	No	-7.15	0	3	0	0	1	0.85	0	0	1	2.84
Cc1ccccc1OC1=CCCC1	C12H14O	174.24	13	6	0.33	2	1	0	54.54	9.23	2.78	3.35	3.44	2.85	3.41	3.17	-3.24	0.1	0.000575	Soluble	-3.22	0.105	0.000601	Soluble	-3.66	0.0381	0.000219	Soluble	High	Yes	No	Yes	No	No	Yes	No	-4.98	0	0	0	0	2	0.55	0	0	1	2.25
OCCC(=O)Nc1cncnc1	C7H9N3O2	167.17	12	6	0.29	4	4	2	42.31	75.11	0.76	-0.42	-0.39	-1.35	0.11	-0.26	-0.72	32	0.192	Very soluble	-0.69	33.9	0.203	Very soluble	-1.88	2.2	0.0132	Soluble	High	No	No	No	No	No	No	No	-7.62	0	0	0	0	1	0.55	0	0	1	1.57
CC=CCCn1cnnc1[S]=O	C7H10N3OS	184.24	12	5	0.43	4	3	0	46.58	79.87	0	1.3	1.68	-0.16	-0.07	0.55	-1.85	2.63	0.0143	Very soluble	-2.58	0.487	0.00265	Soluble	-1.34	8.44	0.0458	Soluble	High	No	No	No	No	No	No	No	-6.5	0	0	0	0	1	0.55	0	1	1	2.18
CC=CC=Cc1nnnn1CC	C8H12N4	164.21	12	5	0.38	3	3	0	47.92	43.6	2.24	1.55	1.17	1.53	1.03	1.5	-1.94	1.86	0.0114	Very soluble	-2.08	1.38	0.00841	Soluble	-1.01	15.9	0.0966	Soluble	High	Yes	No	No	No	No	No	No	-6.2	0	0	0	0	1	0.55	0	1	1	3.13
O=CC=CC=CC=CC=COC(F)(F)F	C10H9F3O2	218.17	15	0	0.1	6	5	0	49.76	26.3	2.44	3.08	4.16	1.82	2.98	2.9	-2.74	0.4	0.00183	Soluble	-3.3	0.109	0.000502	Soluble	-0.82	32.8	0.15	Soluble	High	Yes	No	No	No	No	No	No	-5.44	0	0	0	0	0	0.55	0	4	1	3.25
CC=Cc1c(F)ccn1CC	C9H12FN	153.2	11	5	0.33	2	1	0	45.36	4.93	2.51	2.11	2.99	2.17	2.47	2.45	-2.32	0.727	0.00475	Soluble	-1.84	2.19	0.0143	Very soluble	-2.31	0.743	0.00485	Soluble	High	Yes	No	Yes	No	No	No	No	-5.74	0	1	0	0	2	0.55	0	0	1	2.36
CCN1C=C(C)C=CC=C1NC	C10H16N2	164.25	12	0	0.4	2	0	1	56.26	15.27	2.3	2.32	1.46	1.58	0.82	1.7	-2.19	1.07	0.00649	Soluble	-2.28	0.863	0.00526	Soluble	-1.53	4.88	0.0297	Soluble	High	Yes	No	No	No	No	No	No	-5.65	0	0	0	0	1	0.55	0	0	1	3.79
CC(=O)n1cccc1NN1NNNN1	C6H11N7O	197.2	14	5	0.17	3	6	5	66.98	85.39	1.42	4.09	-3.37	0.4	-3.12	-0.12	-3.71	0.0388	0.000197	Soluble	-5.59	0.000509	2.58e-06	Moderately soluble	-0.71	38.4	0.195	Soluble	Low	No	No	Yes	No	No	No	No	-4.6	0	1	0	0	1	0.55	0	0	2	2.5
CC=CC=CC=COC(=O)C=C	C10H12O2	164.2	12	0	0.1	5	2	0	49.57	26.3	2.77	2.72	2.36	2.2	2.23	2.46	-2.24	0.941	0.00573	Soluble	-2.93	0.195	0.00119	Soluble	-0.66	35.7	0.217	Soluble	High	Yes	No	No	No	No	No	No	-5.37	0	0	0	0	1	0.55	0	3	1	3.66
C(N=C1C=NNCC1=O)C=N	C6H8N4O	152.15	11	0	0.33	2	4	2	50.05	77.67	0.75	-0.41	-1.53	-1.97	1.45	-0.34	-0.39	61.6	0.405	Very soluble	-0.76	26.6	0.175	Very soluble	-1.26	8.4	0.0552	Soluble	High	No	No	No	No	No	No	No	-7.52	0	3	0	0	1	0.55	1	1	1	3.25
CCOc1ccccc1CF	C9H11FO	154.18	11	6	0.33	3	2	0	42.76	9.23	2.21	2.53	2.82	2.61	2.9	2.62	-2.6	0.391	0.00254	Soluble	-2.37	0.657	0.00426	Soluble	-3.6	0.0389	0.000252	Soluble	High	Yes	No	Yes	No	No	No	No	-5.44	0	1	0	0	2	0.55	0	0	1	1.5
CC=CC=C(C=CC=CC=CCl)Cl	C11H12Cl2	215.12	13	0	0.09	4	0	0	62.21	0	3.41	4.71	4.55	4.23	4.1	4.2	-3.88	0.0286	0.000133	Soluble	-4.44	0.00783	3.64e-05	Moderately soluble	-1.96	2.38	0.0111	Soluble	Low	No	No	No	No	Yes	No	No	-4.27	1	0	0	0	1	0.55	0	1	2	3.85
CC(=O)Sc1ccc(nc1)N	C7H8N2OS	168.22	11	6	0.14	2	2	1	45.37	81.28	1.31	0.8	1.31	0.19	1.03	0.93	-1.66	3.69	0.0219	Very soluble	-2.09	1.37	0.00816	Soluble	-2.11	1.32	0.00783	Soluble	High	No	No	No	No	No	No	No	-6.76	0	1	0	0	1	0.55	0	1	1	2.42
CCn1cccc1CCC(=O)N	C9H14N2O	166.22	12	5	0.44	4	1	1	47.99	48.02	1.65	0.11	0.93	0.35	0.94	0.79	-0.98	17.2	0.104	Very soluble	-0.67	35.2	0.212	Very soluble	-1.97	1.8	0.0108	Soluble	High	Yes	No	No	No	No	No	No	-7.24	0	0	0	0	1	0.55	0	0	1	1.83
CC=CSC=C1N=NN=C1F	C6H6FN3S	171.2	11	0	0.17	2	4	0	54.05	62.38	2.16	2.19	2.12	0.7	3.31	2.09	-2.15	1.21	0.00709	Soluble	-3.13	0.126	0.000735	Soluble	-1.45	6.03	0.0352	Soluble	High	Yes	No	Yes	No	No	No	No	-5.79	0	1	0	0	1	0.55	0	0	1	3.38
OC(=O)c1ncncc1C	C6H6N2O2	138.12	10	6	0.17	1	4	1	33.96	63.08	0.96	0.43	0.48	-0.47	0.7	0.42	-1.35	6.24	0.0452	Very soluble	-1.32	6.58	0.0476	Very soluble	-1.38	5.71	0.0413	Soluble	High	No	No	No	No	No	No	No	-6.84	0	3	0	0	1	0.85	0	0	1	1.37
C=NC=CC=CC(=O)C(=CC)O	C9H11NO2	165.19	12	0	0.11	4	3	1	49.41	49.66	1.88	2.67	1.79	0.2	1.76	1.66	-2.28	0.862	0.00522	Soluble	-3.36	0.0713	0.000432	Soluble	-0.35	73.4	0.445	Soluble	High	Yes	No	No	No	No	No	No	-5.41	0	0	0	0	1	0.55	0	4	1	3.13
CCC1=Cc2c(CC1)cccc2	C12H14	158.24	12	6	0.33	1	0	0	53.81	0	2.63	3.35	3.32	4.56	3.75	3.52	-3.24	0.092	0.000581	Soluble	-3.03	0.149	0.000939	Soluble	-4.04	0.0146	9.2e-05	Moderately soluble	Low	Yes	No	No	No	No	Yes	No	-4.89	1	1	0	0	2	0.55	0	0	1	2.54
CCCNC(=O)n1cccc1	C8H12N2O	152.19	11	5	0.38	4	1	1	43.51	34.03	2.27	1.27	1.46	1.11	0.52	1.33	-1.66	3.36	0.0221	Very soluble	-1.58	3.97	0.0261	Very soluble	-1.96	1.66	0.0109	Soluble	High	Yes	No	No	No	No	No	No	-6.33	0	1	0	0	1	0.55	0	0	1	1.55
CC1=CCn2c(C=C1)ccc2	C10H11N	145.2	11	5	0.2	0	0	0	47.62	4.93	2.21	1.87	2.35	1.97	1.76	2.03	-2.25	0.808	0.00556	Soluble	-1.6	3.69	0.0254	Very soluble	-1.82	2.21	0.0152	Soluble	High	Yes	No	No	No	No	No	No	-5.86	0	1	0	0	2	0.55	0	0	1	3.41
CCCN1C=CC=CC=C1NC=N	C10H15N3	177.25	13	0	0.3	4	1	2	59.85	39.12	1.91	2.22	1.44	1.42	0.53	1.51	-2.07	1.5	0.00844	Soluble	-2.68	0.373	0.00211	Soluble	-1.04	16.2	0.0916	Soluble	High	Yes	No	Yes	No	No	No	No	-5.81	0	0	0	0	1	0.55	0	2	1	3.77
CC=CC=CN=CN=CN=CN=C	C9H12N4	176.22	13	0	0.11	5	4	0	59.17	49.44	1.16	3.11	1.86	1.71	3.25	2.22	-2.56	0.483	0.00274	Soluble	-3.82	0.0269	0.000153	Soluble	-1.17	11.8	0.0671	Soluble	High	Yes	No	No	No	No	No	No	-5.17	0	0	0	0	1	0.55	0	3	1	3.79
CC1=NCC2=C(C1)C(=O)C=C2	C9H9NO	147.17	11	0	0.33	0	2	0	47.41	29.43	1.77	-0.27	0.91	0.78	2.64	1.16	-0.58	38.5	0.262	Very soluble	0.11	190	1.29	Highly soluble	-1.89	1.9	0.0129	Soluble	High	Yes	No	No	No	No	No	No	-7.39	0	1	0	0	1	0.55	0	0	1	3.44
OCC=C1C=CC=CC=C1NC	C10H13NO	163.22	12	0	0.2	2	1	2	50.14	32.26	2.04	1.45	1.13	1.08	0.93	1.33	-1.63	3.8	0.0233	Very soluble	-1.73	3.02	0.0185	Very soluble	-0.93	19.2	0.117	Soluble	High	Yes	No	Yes	No	No	No	No	-6.27	0	0	0	0	1	0.55	0	0	1	3.4
CC1=CCCn2c1ncc2	C8H10N2	134.18	10	5	0.38	0	1	0	41.08	17.82	1.77	0.72	1.69	0.91	1.4	1.3	-1.5	4.29	0.032	Very soluble	-0.67	28.5	0.213	Very soluble	-1.62	3.19	0.0238	Soluble	High	Yes	No	No	No	No	No	No	-6.61	0	1	0	0	1	0.55	0	0	1	2.98
CC1=CC(=O)n2c(C1)nnc2	C7H7N3O	149.15	11	5	0.29	0	3	0	38.5	47.78	1.18	-0.21	0.42	0.38	0.55	0.46	-0.97	16	0.107	Very soluble	-0.34	68.7	0.461	Very soluble	-1.15	10.5	0.0701	Soluble	High	No	No	No	No	No	No	No	-7.36	0	3	0	0	1	0.55	0	0	1	2.98
CCNc1ccccc1S(=O)Cl	C8H10ClNOS	203.69	12	6	0.25	3	1	1	52.95	48.31	2.12	3.01	3.05	1.71	1.25	2.23	-3.17	0.137	0.000674	Soluble	-3.69	0.0417	0.000205	Soluble	-3.88	0.0269	0.000132	Soluble	High	Yes	No	Yes	No	No	No	No	-5.41	0	0	0	0	0	0.55	0	0	1	2.49
O=C1C=CCC(=C1)C(=O)C	C8H8O2	136.15	10	0	0.25	1	2	0	37.91	34.14	1.31	0.5	1.03	0.46	1.53	0.97	-0.93	15.9	0.117	Very soluble	-0.79	22.2	0.163	Very soluble	-1.02	12.9	0.0946	Soluble	High	Yes	No	No	No	No	No	No	-6.78	0	3	0	0	1	0.55	0	0	1	2.78
O=CNc1cccn1CC	C7H10N2O	138.17	10	5	0.29	3	1	1	40.4	34.03	1.54	0.49	0.89	0.78	0.47	0.83	-1.18	9.18	0.0665	Very soluble	-0.77	23.2	0.168	Very soluble	-1.54	3.94	0.0285	Soluble	High	Yes	No	No	No	No	No	No	-6.79	0	1	0	0	1	0.55	0	1	1	1.53
CCCC(=O)n1cccc1	C8H11NO	137.18	10	5	0.38	3	1	0	40.54	22	2.01	1.37	1.93	1.32	1.29	1.58	-1.73	2.58	0.0188	Very soluble	-1.43	5.04	0.0367	Very soluble	-1.9	1.74	0.0127	Soluble	High	Yes	No	No	No	No	No	No	-6.16	0	1	0	0	1	0.55	0	0	1	1.02
O=CC=CC=CC=CC=CN=CC	C11H13NO	175.23	13	0	0.09	5	2	0	56.98	29.43	2.32	1.54	2.46	1.6	3.12	2.21	-1.57	4.75	0.0271	Very soluble	-1.77	2.99	0.0171	Very soluble	-0.67	37.9	0.216	Soluble	High	Yes	No	No	No	No	No	No	-6.28	0	0	0	0	1	0.55	0	4	1	3.74
OCC=CN=C(C=CC=O)O	C7H9NO3	155.15	11	0	0.14	4	4	2	41.43	69.89	1.06	-0.76	0.2	-0.4	0.57	0.14	-0.06	135	0.873	Very soluble	-0.23	91.3	0.589	Very soluble	0.66	706	4.55	Soluble	High	No	No	No	No	No	No	No	-7.79	0	1	0	0	1	0.55	0	4	1	3.3
CCNc1ccc(cn1)C=C	C9H12N2	148.2	11	6	0.22	3	1	1	48.44	24.92	2.08	2.31	1.86	1.45	2.11	1.96	-2.42	0.564	0.0038	Soluble	-2.47	0.5	0.00338	Soluble	-3.29	0.0753	0.000508	Soluble	High	Yes	No	Yes	No	No	No	No	-5.56	0	1	0	0	1	0.55	0	0	1	1.91
CC1=CC(=O)CC1=CC=CCl	C9H9ClO	168.62	11	0	0.22	1	1	0	46.84	17.07	2.28	1.48	2.58	2.01	2.93	2.26	-1.75	2.99	0.0177	Very soluble	-1.45	6.05	0.0359	Very soluble	-2.02	1.6	0.00946	Soluble	High	Yes	No	No	No	No	No	No	-6.28	0	0	0	0	2	0.55	0	0	1	3.53
CCCCC1=CC=CC1=CC=CC	C13H18	174.28	13	0	0.38	4	0	0	60.59	0	3.3	4.29	4.18	3.92	3.82	3.9	-3.36	0.0762	0.000437	Soluble	-4	0.0173	9.93e-05	Moderately soluble	-2.66	0.385	0.00221	Soluble	Low	Yes	No	Yes	No	Yes	No	No	-4.32	0	0	0	0	2	0.55	0	0	2	4.03
Cc1ncccc1CCOCN	C9H14N2O	166.22	12	6	0.44	4	3	1	47.58	48.14	1.71	0.52	0.87	0.39	1.59	1.02	-1.3	8.25	0.0496	Very soluble	-1.1	13.2	0.0791	Very soluble	-3	0.166	0.001	Soluble	High	Yes	No	No	No	No	No	No	-6.94	0	0	0	0	1	0.55	0	1	1	1.97
NCNC1=CC(=NC1=CC)C	C8H13N3	151.21	11	0	0.38	2	2	2	50.03	50.41	1.79	-0.06	0.37	0.08	1.15	0.67	-0.61	37.3	0.247	Very soluble	-0.55	42.9	0.283	Very soluble	-1.66	3.32	0.022	Soluble	High	No	No	No	No	No	No	No	-7.26	0	1	0	0	1	0.55	0	1	1	3.77
CC(=S)NCC(=O)N=CC=O	C6H8N2O2S	172.2	11	0	0.33	5	3	1	45.63	90.62	1.05	-0.37	-0.28	-0.75	1.78	0.29	-0.34	77.9	0.452	Very soluble	-1.07	14.6	0.0851	Very soluble	-0.86	23.7	0.137	Soluble	High	No	No	No	No	No	No	No	-7.61	0	1	0	0	1	0.55	0	3	1	2.59
O=COC=NC=CC(=O)CC	C7H9NO3	155.15	11	0	0.29	5	4	0	40.85	55.73	0.94	0.5	0.68	0.41	1.21	0.75	-0.79	25.3	0.163	Very soluble	-1.24	8.92	0.0575	Very soluble	-0.48	51.6	0.333	Soluble	High	Yes	No	No	No	No	No	No	-6.89	0	1	0	0	1	0.55	0	4	1	3
O=CCN=CNc1ccncn1	C7H8N4O	164.16	12	6	0.14	4	4	1	44.84	67.24	0.84	-0.46	-0.08	-0.63	0.88	0.11	-0.67	34.8	0.212	Very soluble	-0.49	53.6	0.327	Very soluble	-2.14	1.18	0.00721	Soluble	High	No	No	No	No	No	No	No	-7.63	0	0	0	0	1	0.55	0	3	1	2.24
CC=NC=COC1=NN=C(C1)Cl	C7H8ClN3O	185.61	12	0	0.29	3	4	0	56.76	46.31	1.75	0.7	1.16	0.35	3.06	1.41	-1.23	10.8	0.0584	Very soluble	-1.25	10.4	0.0562	Very soluble	-1.71	3.66	0.0197	Soluble	High	Yes	No	Yes	No	No	No	No	-6.94	0	0	0	0	1	0.55	0	2	1	3.67
SCCC(=O)n1cccc1F	C7H8FNOS	173.21	11	5	0.29	3	2	0	43.62	60.8	1.64	1.2	2.01	1.42	1.55	1.56	-1.81	2.69	0.0156	Very soluble	-2.07	1.46	0.00845	Soluble	-1.93	2.05	0.0119	Soluble	High	Yes	No	No	No	No	No	No	-6.5	0	1	0	0	1	0.55	0	1	1	1.83
CCOC1C=C(C=CC=C1O)C(F)(F)F	C10H11F3O2	220.19	15	0	0.4	3	5	1	49.5	29.46	2.14	2.25	4.15	1.6	1.82	2.39	-2.42	0.828	0.00376	Soluble	-2.5	0.689	0.00313	Soluble	-1.48	7.27	0.033	Soluble	High	Yes	No	No	No	No	No	No	-6.05	0	0	0	0	0	0.55	0	0	1	3.85
O=CC=CC=CC=CC=C(O)C	C10H12O2	164.2	12	0	0.1	4	2	1	50.06	37.3	2.07	1.92	2.32	1.39	1.91	1.92	-1.8	2.58	0.0157	Very soluble	-2.33	0.774	0.00471	Soluble	0.01	168	1.02	Soluble	High	Yes	No	No	No	No	No	No	-5.94	0	0	0	0	1	0.55	0	4	1	3.56
CCN1C=CC=CC(=C1C)Cl	C9H12ClN	169.65	11	0	0.33	1	0	0	53.45	3.24	2.41	2.93	2.48	2.1	1.77	2.34	-2.67	0.361	0.00213	Soluble	-2.66	0.371	0.00219	Soluble	-1.71	3.33	0.0196	Soluble	High	Yes	No	No	No	No	No	No	-5.25	0	0	0	0	2	0.55	0	0	1	3.5
OC(=O)CC1=CC(=O)C=C1	C7H6O3	138.12	10	0	0.14	2	3	1	34.67	54.37	0.84	-0.18	0.53	0.06	0.63	0.38	-0.45	48.9	0.354	Very soluble	-0.51	43.1	0.312	Very soluble	-0.19	89.4	0.647	Soluble	High	No	No	No	No	No	No	No	-7.27	0	3	0	0	1	0.85	0	0	1	3.15
CCc1cc(=O)ncnc1	C7H8N2O	136.15	10	7	0.29	1	3	0	38.08	42.85	1.3	0.24	0.4	0.42	1.73	0.82	-1.29	7.03	0.0516	Very soluble	-0.7	27.2	0.199	Very soluble	-2.74	0.249	0.00183	Soluble	High	No	No	No	No	No	No	No	-6.96	0	3	0	0	1	0.55	0	0	1	1.55
CC(=CCc1cncnc1)C	C9H12N2	148.2	11	6	0.33	2	2	0	45.75	25.78	2.07	2.13	1.99	1.18	2.26	1.93	-2.37	0.629	0.00424	Soluble	-2.3	0.738	0.00498	Soluble	-2.9	0.186	0.00126	Soluble	High	Yes	No	Yes	No	No	No	No	-5.69	0	1	0	0	1	0.55	0	1	1	1.92
CCC=CC=CC=NC=CC=CN=C	C12H16N2	188.27	14	0	0.17	6	2	0	65.27	24.72	2.9	3.85	3.31	1.88	4.03	3.19	-3.04	0.173	0.000919	Soluble	-4.07	0.0162	8.6e-05	Moderately soluble	-1.58	5	0.0265	Soluble	High	Yes	No	No	Yes	No	No	No	-4.71	0	0	0	0	1	0.55	0	2	2	4.1
CC(=O)Nc1ccccc1C	C9H11NO	149.19	11	6	0.22	2	1	1	45.72	29.1	1.87	0.85	1.76	1.84	1.84	1.63	-1.57	4	0.0268	Very soluble	-1.04	13.5	0.0903	Very soluble	-3.15	0.105	0.000705	Soluble	High	Yes	No	Yes	No	No	No	No	-6.61	0	1	0	0	1	0.55	0	0	1	1
COCC(=O)c1ccccn1	C8H9NO2	151.16	11	6	0.25	3	3	0	40.32	39.19	1.64	0.73	0.91	-0.42	1.51	0.87	-1.44	5.45	0.0361	Very soluble	-1.13	11.2	0.0738	Very soluble	-2.49	0.491	0.00325	Soluble	High	Yes	No	No	No	No	No	No	-6.7	0	1	0	0	1	0.55	0	0	1	1.43
C=Cc1cc(Cl)ccc1C	C9H9Cl	152.62	10	6	0.11	1	0	0	46.51	0	2.47	4.23	3.18	3.74	3.73	3.47	-3.83	0.0226	0.000148	Soluble	-3.94	0.0175	0.000115	Soluble	-3.83	0.0226	0.000148	Soluble	Low	Yes	No	Yes	No	No	No	No	-4.23	0	2	0	0	2	0.55	0	0	2	1.51
CC1=CN2C(=CC(=NN=C2)Cl)CC1	C9H10ClN3	195.65	13	0	0.33	0	2	0	65.83	27.96	2.02	1.38	1.32	1.83	2.33	1.77	-1.92	2.34	0.012	Very soluble	-1.57	5.26	0.0269	Very soluble	-1.79	3.17	0.0162	Soluble	High	Yes	No	Yes	No	No	No	No	-6.51	0	0	0	0	1	0.55	0	0	1	3.78
CC=CC=CN=C(C=CC=O)Cl	C9H10ClNO	183.63	12	0	0.11	4	2	0	52.64	29.43	2.18	2.12	2.47	1.39	2.86	2.2	-2.05	1.64	0.00891	Soluble	-2.37	0.785	0.00427	Soluble	-1.2	11.7	0.0638	Soluble	High	Yes	No	No	No	No	No	No	-5.91	0	0	0	0	1	0.55	0	4	1	3.63
CC=C1C=CC=CC(=C1)O	C9H10O	134.18	10	0	0.11	0	1	1	42.94	20.23	1.83	2.36	2.5	1.71	1.4	1.96	-2.16	0.931	0.00694	Soluble	-2.43	0.504	0.00376	Soluble	-0.45	47.6	0.355	Soluble	High	Yes	No	No	No	No	No	No	-5.44	0	1	0	0	2	0.55	0	0	1	3.43
CC=CC=CC=CN=CC=CC=CN	C12H16N2	188.27	14	0	0.08	5	1	1	63.82	38.38	2.73	2.22	2.73	1.88	2.83	2.48	-2.08	1.58	0.0084	Soluble	-2.66	0.411	0.00218	Soluble	-0.45	66.3	0.352	Soluble	High	Yes	No	No	No	Yes	No	No	-5.87	0	0	0	0	1	0.55	0	2	1	4.48
CC=CC=CC=CN=CC=CC=CN	C12H16N2	188.27	14	0	0.08	5	1	1	63.82	38.38	2.73	2.22	2.73	1.88	2.83	2.48	-2.08	1.58	0.0084	Soluble	-2.66	0.411	0.00218	Soluble	-0.45	66.3	0.352	Soluble	High	Yes	No	No	No	Yes	No	No	-5.87	0	0	0	0	1	0.55	0	2	1	4.48
OCCOC=C1C=CC=C1	C8H10O2	138.16	10	0	0.25	3	2	1	39.28	29.46	2.03	0.92	1.01	0.55	0.97	1.09	-1.08	11.5	0.0835	Very soluble	-1.12	10.4	0.0751	Very soluble	-0.31	68	0.492	Soluble	High	Yes	No	No	No	No	No	No	-6.49	0	2	0	0	1	0.55	0	1	1	3.58
CC=CC(=O)Nc1ccccc1	C10H11NO	161.2	12	6	0.1	3	1	1	49.89	29.1	1.93	2.35	2.01	2.06	1.88	2.05	-2.49	0.519	0.00322	Soluble	-2.6	0.404	0.00251	Soluble	-2.86	0.221	0.00137	Soluble	High	Yes	No	Yes	No	No	No	No	-5.61	0	0	0	0	1	0.55	0	1	1	1.54
OCC=CN=C1N=NN=C1C	C6H8N4O	152.15	11	0	0.33	2	5	1	51.73	69.67	1.72	0.04	-0.41	-0.35	2.49	0.7	-0.68	32	0.211	Very soluble	-1.06	13.4	0.0879	Very soluble	-0.88	19.9	0.131	Soluble	High	No	No	No	No	No	No	No	-7.2	0	3	0	0	1	0.55	0	1	1	3.38
C=NC=NC=CC=c1[nH]snc1C	C8H10N4S	194.26	13	5	0.12	3	3	1	57.11	81.64	1.42	2.83	1.08	-0.26	3.89	1.79	-2.91	0.237	0.00122	Soluble	-4.2	0.0122	6.28e-05	Moderately soluble	-1.99	1.97	0.0101	Soluble	High	No	No	Yes	No	No	No	No	-5.48	0	0	0	0	1	0.55	0	2	1	3.4
Cc1ccccc1C1=CNCCN1	C11H14N2	174.24	13	6	0.27	1	0	2	62.43	24.06	2.04	2.25	0.72	1.37	2.29	1.73	-2.61	0.424	0.00244	Soluble	-2.39	0.708	0.00406	Soluble	-3.74	0.0314	0.00018	Soluble	High	Yes	No	No	No	No	Yes	No	-5.77	0	0	0	0	1	0.55	0	0	1	2.48
NCCCc1nsn2c([nH]1)ncn2	C6H10N6S	198.25	13	9	0.5	3	4	2	49.11	113.13	1.36	0.82	-0.03	-0.71	0.81	0.45	-1.9	2.5	0.0126	Very soluble	-2.78	0.331	0.00167	Soluble	-1.52	5.96	0.0301	Soluble	High	No	No	No	No	No	No	No	-6.93	0	0	0	0	1	0.55	0	0	1	2.82
Clc1ncc(c(c1)CC1=CCCN1)C	C11H13ClN2	208.69	14	6	0.36	2	1	1	62.54	24.92	2.39	3	2.08	1.92	3.36	2.55	-3.21	0.129	0.000618	Soluble	-3.19	0.135	0.000649	Soluble	-4.35	0.0093	4.46e-05	Moderately soluble	High	Yes	No	Yes	No	No	Yes	No	-5.44	0	0	0	0	0	0.55	0	1	1	2.58
CCC=CC=CC=CC=CN=CN=C	C12H16N2	188.27	14	0	0.17	6	2	0	65.27	24.72	2.65	4.68	3.31	2.69	4.03	3.47	-3.56	0.0519	0.000276	Soluble	-4.93	0.00223	1.18e-05	Moderately soluble	-1.58	5	0.0265	Soluble	High	Yes	No	No	Yes	No	No	No	-4.13	0	0	0	0	1	0.55	0	3	2	4.09
CC=CC1=CC2=CC=CC2=CC1	C12H12	156.22	12	0	0.17	1	0	0	53.2	0	2.67	2.82	3.32	3.57	2.9	3.05	-2.52	0.473	0.00303	Soluble	-2.48	0.52	0.00333	Soluble	-1.62	3.7	0.0237	Soluble	Low	Yes	No	Yes	No	No	No	No	-5.25	0	1	0	0	2	0.55	0	0	1	3.93
CC=C1CCN2C(=C1)SC1C(=NC=C1)C2	C12H14N2S	218.32	15	0	0.42	0	1	0	73.45	40.9	2.51	2.23	1.8	1.65	2.42	2.12	-2.6	0.55	0.00252	Soluble	-2.72	0.412	0.00189	Soluble	-1.61	5.41	0.0248	Soluble	High	Yes	No	No	No	No	No	No	-6.05	0	0	0	0	0	0.55	0	0	1	4.22
C=Cc1cccc(c1C)C(F)(F)F	C10H9F3	186.17	13	6	0.2	2	3	0	46.5	0	2.45	3.95	4.7	4.17	4.1	3.88	-3.69	0.0378	0.000203	Soluble	-3.65	0.0417	0.000224	Soluble	-4.12	0.0142	7.62e-05	Moderately soluble	Low	No	No	No	No	No	Yes	No	-4.63	1	0	0	0	2	0.55	0	0	2	1.71
CNC(=O)c1nnnn1CC	C5H9N5O	155.16	11	5	0.6	3	4	1	36.88	72.7	1.69	-0.52	-0.95	-0.42	-0.7	-0.18	-0.61	37.8	0.244	Very soluble	-0.54	44.9	0.29	Very soluble	-0.83	22.9	0.148	Soluble	High	No	No	No	No	No	No	No	-7.62	0	3	0	0	1	0.55	0	0	1	1.98
C1=CC(C=C1)C1=NNNS1	C6H7N3S	153.2	10	0	0.17	1	2	2	53.82	61.72	1.36	1.7	-0.34	0.61	0.92	0.85	-1.79	2.46	0.016	Very soluble	-2.61	0.375	0.00245	Soluble	-0.6	38.1	0.249	Soluble	High	No	No	No	No	No	No	No	-6.03	0	2	0	0	1	0.55	0	1	1	4.08
CCNc1cc(C)ccc1O	C9H13NO	151.21	11	6	0.33	2	1	2	47.54	32.26	1.87	2.28	1.94	1.8	1.82	1.94	-2.49	0.494	0.00327	Soluble	-2.59	0.385	0.00254	Soluble	-3.04	0.139	0.000923	Soluble	High	Yes	No	Yes	No	No	No	No	-5.6	0	1	0	0	1	0.55	0	1	1	1.04
CC1C=NNC(=O)C1=CN=C	C7H9N3O	151.17	11	0	0.29	1	3	1	50.79	53.82	0.77	0.96	-0.44	-0.39	1.61	0.5	-1.32	7.3	0.0483	Very soluble	-1.68	3.18	0.021	Very soluble	-1.36	6.57	0.0435	Soluble	High	No	No	No	No	No	No	No	-6.54	0	2	0	0	1	0.55	0	2	1	3.59
CC=COCC1=Cn2cnnc2CCC1	C11H15N3O	205.26	15	5	0.45	3	3	0	58.71	39.94	2.31	0.82	1.9	0.82	1.4	1.45	-1.68	4.31	0.021	Very soluble	-1.24	11.8	0.0574	Very soluble	-1.8	3.22	0.0157	Soluble	High	Yes	No	No	No	No	No	No	-6.97	0	0	0	0	0	0.55	0	1	1	3.41
CCn1cc(cc1SC1=CCNC1)Cl	C10H13ClN2S	228.74	14	5	0.4	3	1	1	65.78	42.26	2.82	1.82	2.36	1.95	2.46	2.28	-2.47	0.773	0.00338	Soluble	-2.33	1.08	0.00471	Soluble	-3.22	0.138	0.000603	Soluble	High	Yes	No	Yes	Yes	No	No	No	-6.4	0	0	0	0	0	0.55	0	0	1	3.03
NC=NC=CC=CCC(=O)C=O	C8H10N2O2	166.18	12	0	0.12	5	3	1	46.41	72.52	0.44	-0.29	0.2	-0.15	1.05	0.25	-0.36	72.9	0.439	Very soluble	-0.77	28	0.169	Very soluble	-0.09	136	0.817	Soluble	High	No	No	No	No	No	No	No	-7.52	0	0	0	0	1	0.55	0	5	1	3.36
O=CN=CC=CC=CC(=CC)Cl	C9H10ClNO	183.63	12	0	0.11	4	2	0	53.02	29.43	2.03	2.33	2.47	2.2	2.86	2.38	-2.18	1.21	0.00657	Soluble	-2.59	0.475	0.00259	Soluble	-1.2	11.7	0.0638	Soluble	High	Yes	No	No	No	No	No	No	-5.77	0	0	0	0	1	0.55	0	3	1	3.74
CC=Cc1cncc(n1)C=C	C9H10N2	146.19	11	6	0.11	2	2	0	47.02	25.78	2.11	1.64	1.93	0.69	2.54	1.78	-2.05	1.3	0.00889	Soluble	-1.79	2.35	0.0161	Very soluble	-2.55	0.409	0.0028	Soluble	High	Yes	No	Yes	No	No	No	No	-6.03	0	1	0	0	1	0.55	0	0	1	2.59
Cc1cccc(c1)C1=CCNCC1	C12H15N	173.25	13	6	0.33	1	1	1	60.52	12.03	2.5	2.35	1.99	2.58	3.22	2.53	-2.67	0.37	0.00214	Soluble	-2.24	0.991	0.00572	Soluble	-3.97	0.0185	0.000107	Soluble	High	Yes	No	No	No	No	Yes	No	-5.69	0	0	0	0	2	0.55	0	0	1	2.42
CC=CC=c1cccc[nH]c1=N	C10H12N2	160.22	12	7	0.1	1	1	2	50.82	39.64	2.05	2.03	1.13	1.68	2.97	1.97	-2.48	0.533	0.00333	Soluble	-2.49	0.518	0.00323	Soluble	-3.01	0.158	0.000984	Soluble	High	Yes	No	No	No	No	No	No	-5.84	0	0	0	0	1	0.55	0	0	1	2.67
OCC=CC=CC=CC=CC=CC=C	C13H16O	188.27	14	0	0.08	6	1	1	62.92	20.23	3.06	3.4	2.95	3.08	3.43	3.18	-2.75	0.332	0.00177	Soluble	-3.5	0.059	0.000313	Soluble	-0.61	46.5	0.247	Soluble	High	Yes	No	No	No	No	No	No	-5.03	0	0	0	0	2	0.55	0	1	1	4.02
CC1C=NN=C1C(=O)CCl	C6H7ClN2O	158.59	10	0	0.5	2	3	0	47.86	41.79	1.14	0.54	0.11	0.15	2.51	0.89	-1.03	14.8	0.093	Very soluble	-0.99	16.3	0.103	Very soluble	-1.67	3.38	0.0213	Soluble	High	No	No	No	No	No	No	No	-6.88	0	2	0	0	1	0.55	0	1	1	3.72
O=CCOC1C(=CC=C1SC)Cl	C8H9ClO2S	204.67	12	0	0.38	4	2	0	51.18	51.6	1.89	1.41	1.95	0.87	2.03	1.63	-1.73	3.78	0.0185	Very soluble	-2.1	1.63	0.00798	Soluble	-1.75	3.61	0.0177	Soluble	High	Yes	No	No	No	No	No	No	-6.55	0	0	0	0	0	0.55	0	1	1	3.84
CCn1cncc1NC(=O)C	C7H11N3O	153.18	11	5	0.43	3	2	1	42.61	46.92	1.18	-0.18	0.67	-0.48	0.16	0.27	-0.81	23.5	0.153	Very soluble	-0.35	68.5	0.447	Very soluble	-1.57	4.09	0.0267	Soluble	High	Yes	No	No	No	No	No	No	-7.36	0	1	0	0	1	0.55	0	0	1	1.87
ClCCCC=CN=C1C=CC=C1	C10H12ClN	181.66	12	0	0.3	4	1	0	55.13	12.36	2.51	2.65	3.09	2.3	3.27	2.76	-2.37	0.772	0.00425	Soluble	-2.56	0.5	0.00275	Soluble	-2.29	0.942	0.00519	Soluble	High	Yes	No	Yes	No	No	No	No	-5.53	0	0	0	0	2	0.55	0	2	1	3.93
CCN1C(=CC=CC=C1Cl)C=C	C10H12ClN	181.66	12	0	0.2	2	0	0	57.78	3.24	2.59	3.83	2.65	2.3	2.1	2.69	-3.25	0.103	0.000566	Soluble	-3.59	0.0463	0.000255	Soluble	-1.77	3.08	0.0169	Soluble	High	Yes	No	Yes	No	No	No	No	-4.69	0	0	0	0	2	0.55	0	1	2	3.71
OCC(=O)NC(=O)C=CC=C	C7H9NO3	155.15	11	0	0.14	5	3	2	39.18	66.4	0.2	-0.1	-0.64	0.01	0.11	-0.08	-0.41	60.5	0.39	Very soluble	-0.84	22.3	0.144	Very soluble	-0.18	103	0.661	Soluble	High	No	No	No	No	No	No	No	-7.32	0	3	0	0	1	0.55	0	2	1	2.28
N=CC1=CC=CC=CC1=CC	C10H11N	145.2	11	0	0.1	1	1	1	49.76	23.85	1.79	2.27	2.63	1.92	2.17	2.16	-2.1	1.14	0.00786	Soluble	-2.41	0.568	0.00391	Soluble	-1.13	10.8	0.0745	Soluble	High	Yes	No	Yes	No	No	No	No	-5.57	0	1	0	0	2	0.55	0	1	1	3.45
OC=CC=CC=C(C=CC=O)N	C9H11NO2	165.19	12	0	0	4	2	2	47.96	63.32	1.42	0.65	1.21	0.2	0.71	0.84	-1.01	16.2	0.0978	Very soluble	-1.56	4.6	0.0278	Very soluble	0.75	938	5.68	Soluble	High	Yes	No	No	No	No	No	No	-6.85	0	0	0	0	1	0.55	0	4	1	3.43
N=NN=C(C(=O)NC(=O)O)C	C4H6N4O3	158.12	11	0	0.25	4	6	3	34.95	114.97	-0.47	1.1	0.19	-1.55	-0.48	-0.24	-1.25	8.91	0.0563	Very soluble	-3.11	0.124	0.000782	Soluble	0.18	240	1.52	Soluble	High	No	No	No	No	No	No	No	-6.48	0	3	0	0	2	0.56	1	2	1	2.63
CC1=Cc2c(CS1)cccc2	C10H10S	162.25	11	6	0.2	0	0	0	51.78	25.3	2.3	2.88	3.03	3.08	3.38	2.94	-3.06	0.14	0.000863	Soluble	-3.07	0.138	0.000849	Soluble	-3.46	0.0556	0.000343	Soluble	High	Yes	No	No	No	No	No	No	-5.24	0	0	0	0	2	0.55	0	0	1	3.08
O=CC=CC=CC(C(=O)O)O	C7H8O4	156.14	11	0	0.14	4	4	2	37.95	74.6	0.71	-0.26	-0.26	-0.4	0.1	-0.02	-0.38	65.1	0.417	Very soluble	-0.85	22.2	0.142	Very soluble	1.16	2250	14.4	Soluble	High	No	No	No	No	No	No	No	-7.44	0	3	0	0	1	0.85	0	3	1	3.54
CCOc1ccccc1C=CC	C11H14O	162.23	12	6	0.27	3	1	0	52.64	9.23	2.81	3.27	3.01	2.96	3.15	3.04	-3.08	0.136	0.000836	Soluble	-3.14	0.118	0.000727	Soluble	-3.4	0.0652	0.000402	Soluble	High	Yes	No	Yes	No	No	Yes	No	-4.97	0	0	0	0	2	0.55	0	0	1	1.93
CCOc1nscc2c1ncc2	C8H8N2OS	180.23	12	9	0.25	2	3	0	47.83	63.25	2.12	1.61	2.04	0.21	2.93	1.78	-2.39	0.726	0.00403	Soluble	-2.55	0.508	0.00282	Soluble	-3.13	0.134	0.000743	Soluble	High	Yes	No	Yes	No	No	No	No	-6.26	0	0	0	0	1	0.55	0	0	1	2.85
OC=C1C=CC(=O)C=C1C	C8H8O2	136.15	10	0	0.12	0	2	1	38.81	37.3	1.39	0.42	1.51	0.46	1.2	1	-0.95	15.3	0.113	Very soluble	-0.77	23.1	0.17	Very soluble	-0.53	40.2	0.295	Soluble	High	Yes	No	No	No	No	No	No	-6.83	0	3	0	0	1	0.55	0	1	1	3.22
CC1=NC=C2C(=CC=CO2)C1	C9H9NO	147.17	11	0	0.22	0	2	0	47.82	21.59	2.07	0.38	1.78	0.78	2.23	1.45	-0.99	15	0.102	Very soluble	-0.4	58.7	0.399	Very soluble	-1.27	7.87	0.0535	Soluble	High	Yes	No	No	No	No	No	No	-6.93	0	1	0	0	1	0.55	0	0	1	3.66
CC1=Cn2c(=CC1)nnnc2	C7H8N4	148.17	11	6	0.29	0	3	0	41.26	43.6	2	0.99	-0.11	0.34	0.34	0.71	-1.79	2.43	0.0164	Very soluble	-1.49	4.75	0.0321	Very soluble	-1.08	12.4	0.0834	Soluble	High	No	No	No	No	No	No	No	-6.5	0	2	0	0	1	0.55	0	0	1	2.87
CC=CC=CC=C(C=CC=O)F	C10H11FO	166.19	12	0	0.1	4	2	0	48.54	17.07	2.35	2.37	3.15	2.46	2.81	2.63	-2.1	1.32	0.00795	Soluble	-2.37	0.711	0.00428	Soluble	-0.85	23.6	0.142	Soluble	High	Yes	No	No	No	No	No	No	-5.63	0	0	0	0	2	0.55	0	3	1	3.07
NC(=O)Cn1ccc(c1)OC(F)(F)F	C7H7F3N2O2	208.14	14	5	0.29	4	5	1	40.09	57.25	1.35	0.89	2.13	-0.39	0.46	0.89	-1.69	4.24	0.0203	Very soluble	-1.68	4.38	0.021	Very soluble	-1.41	8.1	0.0389	Soluble	High	Yes	No	No	No	No	No	No	-6.94	0	0	0	0	0	0.55	0	0	1	2.2
CC=CC=Cc1ccccc1	C11H12	144.21	11	6	0.09	2	0	0	50.48	0	2.64	3.99	3.17	3.68	3.32	3.36	-3.52	0.0436	0.000302	Soluble	-3.69	0.0293	0.000203	Soluble	-2.94	0.166	0.00115	Soluble	Low	Yes	No	No	No	No	No	No	-4.35	0	1	0	0	2	0.55	0	1	2	2.48
CC1=NSC(=O)CC1=CC=C	C8H9NOS	167.23	11	0	0.25	1	2	0	52.31	54.73	1.87	1.25	1.76	0.46	3.02	1.67	-1.6	4.22	0.0252	Very soluble	-2	1.68	0.0101	Very soluble	-1.88	2.21	0.0132	Soluble	High	Yes	No	No	No	No	No	No	-6.43	0	0	0	0	1	0.55	0	2	1	3.73
OCCC(=O)N=CN=CC=O	C6H8N2O3	156.14	11	0	0.33	5	5	1	39.89	79.09	0.75	-0.99	-0.81	-0.77	0.96	-0.17	0.15	218	1.4	Highly soluble	-0.18	102	0.653	Very soluble	-0.18	102	0.655	Soluble	High	No	No	No	No	No	No	No	-7.96	0	4	0	0	1	0.55	0	3	1	2.98
O=CC=c1occc1=CC	C8H8O2	136.15	10	5	0.12	1	2	0	38.82	30.21	1.87	0.71	0.06	0.33	2.31	1.06	-1.44	5	0.0367	Very soluble	-0.92	16.3	0.12	Very soluble	-2	1.35	0.00989	Soluble	High	No	No	No	No	No	No	No	-6.63	0	3	0	0	1	0.55	0	1	1	3.19
CCC(=O)Nn1cnnc1N	C5H9N5O	155.16	11	5	0.4	3	3	2	39.28	85.83	0.29	-0.84	-0.84	-0.55	-1.38	-0.67	-0.41	60.2	0.388	Very soluble	-0.48	51.1	0.33	Very soluble	-0.46	54.3	0.35	Soluble	High	No	No	No	No	No	No	No	-7.84	0	3	0	0	1	0.55	0	0	1	2.16
O=CC=C1C=CC(=CC1C)F	C9H9FO	152.17	11	0	0.22	1	2	0	42.09	17.07	1.88	1.53	2.59	1.86	2.15	2	-1.68	3.17	0.0208	Very soluble	-1.5	4.84	0.0318	Very soluble	-1.23	9.02	0.0593	Soluble	High	Yes	No	No	No	No	No	No	-6.14	0	1	0	0	2	0.55	0	2	1	3.72
CC=CC1=CC(=O)C(=S)N1	C7H7NOS	153.2	10	0	0.14	1	1	1	47.41	61.19	1.43	0.92	0.57	0.13	2.51	1.11	-1.3	7.62	0.0497	Very soluble	-1.79	2.48	0.0162	Very soluble	-1.23	8.94	0.0583	Soluble	High	No	No	No	No	No	No	No	-6.58	0	2	0	0	1	0.55	0	1	1	3.13
CC=CC(=O)n1cnnn1	C5H6N4O	138.13	10	5	0.2	2	4	0	33.45	60.67	1.49	0.27	-0.11	0.45	-0.28	0.36	-1.1	10.9	0.0786	Very soluble	-1.11	10.8	0.0784	Very soluble	-0.06	120	0.867	Soluble	High	No	No	No	No	No	No	No	-6.95	0	3	0	0	1	0.55	0	2	1	2.28
OC(=O)c1cncnc1C	C6H6N2O2	138.12	10	6	0.17	1	4	1	33.96	63.08	0.92	0.13	0.48	-0.47	0.7	0.35	-1.16	9.64	0.0698	Very soluble	-1.01	13.5	0.0975	Very soluble	-1.38	5.71	0.0413	Soluble	High	No	No	No	No	No	No	No	-7.05	0	3	0	0	1	0.85	0	0	1	1.07
CCNC(COc1cncnc1)O	C8H13N3O2	183.21	13	6	0.5	5	5	2	46.91	67.27	1.66	-0.41	-0.22	-0.93	0.26	0.07	-0.73	34.2	0.187	Very soluble	-0.54	53	0.289	Very soluble	-2.12	1.41	0.00767	Soluble	High	No	No	No	No	No	No	No	-7.71	0	0	0	0	1	0.55	0	1	1	2.59
OCCC1=CCc2c(N1)cccc2	C11H13NO	175.23	13	6	0.27	2	1	2	56.64	32.26	1.91	1.92	1.35	1.64	2.16	1.8	-2.35	0.791	0.00451	Soluble	-2.22	1.05	0.00601	Soluble	-3.26	0.0961	0.000548	Soluble	High	Yes	No	No	No	No	No	No	-6.01	0	0	0	0	1	0.55	0	0	1	2.67
CCc1ccccc1C1=CCCN1	C12H15N	173.25	13	6	0.33	2	0	1	60.52	12.03	2.37	3.25	2.2	2.58	3.31	2.74	-3.17	0.117	0.000674	Soluble	-3.18	0.115	0.000666	Soluble	-4.1	0.0139	8.02e-05	Moderately soluble	High	Yes	No	No	No	No	Yes	No	-5.05	0	0	0	0	2	0.55	0	0	1	2.52
ON=C(Sc1ccccc1)C	C8H9NOS	167.23	11	6	0.12	2	2	1	47.38	57.89	1.9	2.49	2.59	1.93	1.94	2.17	-2.72	0.321	0.00192	Soluble	-3.35	0.0746	0.000446	Soluble	-2.41	0.657	0.00393	Soluble	High	Yes	No	No	No	No	No	No	-5.55	0	0	0	0	1	0.55	0	4	1	2.53
CCOc1c[nH]cc2c1nnc2	C8H9N3O	163.18	12	9	0.25	2	3	1	45.19	50.8	1.18	-0.01	1.36	-0.01	1.81	0.87	-1.27	8.8	0.0539	Very soluble	-0.61	40.3	0.247	Very soluble	-3.06	0.142	0.000869	Soluble	High	Yes	No	Yes	No	No	No	No	-7.3	0	0	0	0	1	0.55	0	0	1	1.94
CC(=O)OCc1ccccc1	C9H10O2	150.17	11	6	0.22	3	2	0	42.31	26.3	2.14	1.96	1.6	1.98	2.03	1.94	-2.21	0.923	0.00614	Soluble	-2.14	1.09	0.00729	Soluble	-2.86	0.208	0.00138	Soluble	High	Yes	No	Yes	No	No	No	No	-5.82	0	1	0	0	1	0.55	0	0	1	1.08
CC(=CC1=CC=CC1C)O	C9H12O	136.19	10	0	0.33	1	1	1	43.41	20.23	2.04	2.2	2.58	1.8	1.46	2.01	-2	1.35	0.0099	Soluble	-2.26	0.75	0.00551	Soluble	-0.58	35.9	0.264	Soluble	High	Yes	No	No	No	No	No	No	-5.57	0	1	0	0	2	0.55	0	1	1	4.31
Cc1ccn2c(c1)cnc2	C8H8N2	132.16	10	9	0.12	0	1	0	40.16	17.3	1.82	2.21	1.64	1.05	1.45	1.63	-2.72	0.253	0.00192	Soluble	-2.21	0.819	0.0062	Soluble	-2.44	0.483	0.00366	Soluble	High	Yes	No	Yes	No	No	No	No	-5.54	0	2	0	0	1	0.55	0	0	1	1.34
CC(=O)Nn1cnncc1=O	C5H6N4O2	154.13	11	6	0.2	2	4	1	36.34	76.88	0.02	-0.96	-1.46	-0.95	-0.89	-0.85	-0.46	53.1	0.345	Very soluble	-0.17	104	0.677	Very soluble	-0.73	28.4	0.185	Soluble	High	No	No	No	No	No	No	No	-7.92	0	4	0	0	1	0.55	0	0	1	2.16
Cc1ccc(nc1CCN)Cl	C8H11ClN2	170.64	11	6	0.38	2	2	1	46.69	38.91	1.98	1.53	1.54	1.14	2.35	1.71	-2.13	1.25	0.00735	Soluble	-1.96	1.89	0.0111	Very soluble	-3.47	0.0574	0.000337	Soluble	High	Yes	No	No	No	No	No	No	-6.25	0	0	0	0	1	0.55	0	1	1	1.89
CC(N(c1ccccc1)C)O	C9H13NO	151.21	11	6	0.33	2	1	1	46.62	23.47	2.32	1.89	1.46	1.93	0.94	1.71	-2.24	0.87	0.00576	Soluble	-2.01	1.49	0.00988	Soluble	-1.96	1.65	0.0109	Soluble	High	Yes	No	Yes	No	No	No	No	-5.88	0	1	0	0	1	0.55	0	1	1	1.56
NC=CC=CC=CC=CC(=O)O	C9H11NO2	165.19	12	0	0	4	2	2	47.96	63.32	1.55	1.35	1.21	1.02	0.71	1.17	-1.45	5.85	0.0354	Very soluble	-2.28	0.863	0.00523	Soluble	0.75	938	5.68	Soluble	High	Yes	No	No	No	No	No	No	-6.35	0	0	0	0	1	0.85	0	2	1	3.34
CC(=N)N=c1cnnn[nH]1	C4H6N6	138.13	10	6	0.25	1	5	2	34	90.67	1.39	0.18	-0.9	-0.41	0.89	0.23	-1.19	8.96	0.0649	Very soluble	-1.64	3.15	0.0228	Very soluble	-1.41	5.36	0.0388	Soluble	High	No	No	No	No	No	No	No	-7.01	0	4	0	0	2	0.55	0	2	1	2.79
C=CC=C1C(=CNC1=O)C	C8H9NO	135.16	10	0	0.12	1	1	1	43.95	29.1	1.71	0.83	0.75	0.87	1.68	1.17	-1.13	9.91	0.0733	Very soluble	-1.02	12.8	0.0947	Very soluble	-1.51	4.16	0.0308	Soluble	High	Yes	No	No	No	No	No	No	-6.54	0	2	0	0	1	0.55	1	1	1	3.12
FC(COCC=CC=Cn1cccc1)(F)F	C11H12F3NO	231.21	16	5	0.27	6	4	0	55.66	14.16	2.82	2.53	4.25	1.75	2.64	2.8	-2.7	0.458	0.00198	Soluble	-2.47	0.776	0.00336	Soluble	-2.41	0.908	0.00393	Soluble	High	Yes	No	Yes	Yes	No	No	No	-5.91	0	0	0	0	0	0.55	0	1	1	2.52
CCN1C=NN=CC=C1OC	C7H11N3O	153.18	11	0	0.43	2	3	0	55.09	37.19	1.52	0.25	-0.32	0.11	1.06	0.52	-0.82	23.4	0.153	Very soluble	-0.59	39.2	0.256	Very soluble	-0.61	37.8	0.247	Soluble	High	No	No	No	No	No	No	No	-7.06	0	1	0	0	1	0.55	0	0	1	4
CC1=CC(C(=C1)C1=CCNC1)C	C11H15N	161.24	12	0	0.45	1	1	1	56.06	12.03	2.47	0.95	1.66	2.39	2.44	1.98	-1.37	6.84	0.0424	Very soluble	-0.79	26.2	0.162	Very soluble	-2.21	0.983	0.0061	Soluble	High	Yes	No	No	No	No	No	No	-6.61	0	0	0	0	2	0.55	0	0	1	4.01
Cc1ccccc1C1=CNCCC1	C12H15N	173.25	13	6	0.33	1	0	1	60.52	12.03	2.37	2.71	2.34	2.58	3.22	2.64	-2.9	0.22	0.00127	Soluble	-2.62	0.419	0.00242	Soluble	-3.97	0.0185	0.000107	Soluble	High	Yes	No	No	No	No	Yes	No	-5.43	0	0	0	0	2	0.55	0	0	1	2.51
O=CN=Cn1[nH]ncc1=CC	C6H8N4O	152.15	11	5	0.17	2	3	1	41.28	63.04	0.9	0.57	-0.67	-0.07	0.78	0.3	-1.35	6.85	0.045	Very soluble	-1.47	5.2	0.0342	Very soluble	-0.5	48.3	0.318	Soluble	High	No	No	No	No	No	No	No	-6.82	0	3	0	0	1	0.55	0	3	1	2.88
CCCCCOc1cccnc1	C10H15NO	165.23	12	6	0.5	5	2	0	49.96	22.12	2.48	2.87	2.65	1.44	2.66	2.42	-2.71	0.32	0.00194	Soluble	-2.99	0.168	0.00101	Soluble	-3.76	0.0285	0.000173	Soluble	High	Yes	No	Yes	No	No	No	No	-5.27	0	0	0	0	1	0.55	0	0	1	1.94
O=C1C=C(C)c2n(C1)cnn2	C7H7N3O	149.15	11	5	0.29	0	3	0	39.08	47.78	0.97	-0.44	0.26	-0.43	0.55	0.18	-0.82	22.4	0.15	Very soluble	-0.1	119	0.798	Very soluble	-1.15	10.5	0.0701	Soluble	High	No	No	No	No	No	No	No	-7.52	0	3	0	0	1	0.55	0	0	1	3.09
CCC(=O)Nc1ccccc1	C9H11NO	149.19	11	6	0.22	3	1	1	45.56	29.1	1.81	1.61	1.84	1.84	1.71	1.76	-1.98	1.54	0.0104	Very soluble	-1.83	2.19	0.0147	Very soluble	-3.17	0.101	0.000676	Soluble	High	Yes	No	Yes	No	No	No	No	-6.07	0	1	0	0	1	0.55	0	0	1	1
CC=NSC1=CC(=O)C=C(C1)Cl	C8H8ClNOS	201.67	12	0	0.25	2	2	0	53.78	54.73	2.27	1.25	2.7	0.78	2.71	1.94	-1.75	3.62	0.018	Very soluble	-2	2.03	0.0101	Very soluble	-2.15	1.43	0.00708	Soluble	High	Yes	No	Yes	No	No	No	No	-6.64	0	0	0	0	0	0.55	0	2	1	3.62
CC1=NSn2c(=C1)cccc2	C8H8N2S	164.23	11	6	0.12	0	1	0	52.54	42.59	2.07	1.82	1.05	1.45	2	1.68	-2.41	0.641	0.0039	Soluble	-2.33	0.761	0.00463	Soluble	-2.04	1.49	0.00908	Soluble	High	Yes	No	Yes	No	No	No	No	-6.01	0	1	0	0	1	0.55	0	1	1	3.2
CC=CC=CC(=O)n1cnnc1	C8H9N3O	163.18	12	5	0.12	3	3	0	44.79	47.78	1.43	0.77	1.05	0.63	0.61	0.9	-1.45	5.83	0.0357	Very soluble	-1.35	7.23	0.0443	Very soluble	-0.54	46.7	0.286	Soluble	High	Yes	No	No	No	No	No	No	-6.75	0	0	0	0	1	0.55	0	2	1	2.35
CC=NC=CC=CC=CC(=O)N	C9H12N2O	164.2	12	0	0.11	4	2	1	50.55	55.45	1.72	0.31	1.19	0.61	1.51	1.07	-0.79	26.7	0.162	Very soluble	-1.04	15.1	0.0918	Very soluble	-0.21	101	0.615	Soluble	High	Yes	No	No	No	No	No	No	-7.08	0	0	0	0	1	0.55	0	3	1	3.48
CC=CC(=COC(=O)N=C)Cl	C7H8ClNO2	173.6	11	0	0.14	4	3	0	44.97	38.66	2.39	3.49	2.48	1.6	1.86	2.36	-2.85	0.245	0.00141	Soluble	-3.98	0.018	0.000104	Soluble	-1.2	11	0.0634	Soluble	High	Yes	No	No	No	No	No	No	-4.88	0	1	0	0	1	0.55	0	3	1	3.43
Cc1ccc2c(c1)nncn2	C8H7N3	145.16	11	10	0.12	0	3	0	42.3	38.67	1.83	0.99	1.33	1.21	1.93	1.46	-2.04	1.33	0.0092	Soluble	-1.39	5.91	0.0407	Very soluble	-3.32	0.0695	0.000479	Soluble	High	Yes	No	Yes	No	No	No	No	-6.48	0	2	0	0	1	0.55	0	0	1	1.58
ClC1=CC=C(C1)CC(=O)SC=O	C8H7ClO2S	202.66	12	0	0.25	4	2	0	50.68	59.44	1.87	1.9	2.88	0.78	2.32	1.95	-2.03	1.89	0.00934	Soluble	-2.77	0.343	0.00169	Soluble	-1.8	3.18	0.0157	Soluble	High	Yes	No	Yes	No	No	No	No	-6.19	0	1	0	0	0	0.55	0	2	1	3.5
CC(=O)CCn1nnnc1N	C5H9N5O	155.16	11	5	0.6	3	4	1	38.1	86.69	0.92	-1.19	-0.76	-0.42	-0.77	-0.44	-0.19	100	0.645	Very soluble	-0.14	113	0.73	Very soluble	-0.44	56.7	0.366	Soluble	High	No	No	No	No	No	No	No	-8.09	0	3	0	0	1	0.55	0	0	1	2.04
CC=C1CC(=O)C=C1C=C	C9H10O	134.18	10	0	0.22	1	1	0	42.04	17.07	2	1.2	2.02	1.71	2.59	1.9	-1.36	5.83	0.0435	Very soluble	-1.15	9.39	0.07	Very soluble	-1.74	2.45	0.0183	Soluble	High	Yes	No	No	No	No	No	No	-6.27	0	1	0	0	2	0.55	0	0	1	3.31
CC(=O)N1CCCC2=CC=CC2=C1	C11H13NO	175.23	13	0	0.36	1	1	0	56.35	20.31	2.21	0.93	1.63	1.78	1.42	1.59	-1.45	6.27	0.0358	Very soluble	-0.94	20	0.114	Very soluble	-1.08	14.6	0.0832	Soluble	High	Yes	No	Yes	No	No	No	No	-6.71	0	0	0	0	1	0.55	0	0	1	3.41
CC(=O)CC1=Nn2c(CC1)ncc2	C9H11N3O	177.2	13	5	0.44	2	3	0	52.78	47.25	1.69	0.05	0.63	0.49	1.69	0.91	-1.12	13.4	0.0754	Very soluble	-0.6	45	0.254	Very soluble	-2.01	1.73	0.00975	Soluble	High	Yes	No	No	No	No	No	No	-7.35	0	0	0	0	1	0.55	0	0	1	3.09
CC=c1ccncn1C(=O)N	C7H9N3O	151.17	11	6	0.14	1	2	1	41.15	60.91	1.22	-0.11	-0.11	0.2	-0.14	0.21	-1.05	13.6	0.09	Very soluble	-0.72	29.1	0.192	Very soluble	-0.83	22.1	0.146	Soluble	High	No	No	No	No	No	No	No	-7.3	0	1	0	0	1	0.55	0	0	1	2.35
O=CNCN=CC=CC(=O)O	C6H8N2O3	156.14	11	0	0.17	5	4	2	39.33	78.76	0.78	-0.97	-0.6	0.04	0	-0.15	0.13	212	1.36	Highly soluble	-0.2	98.8	0.633	Very soluble	0.17	232	1.49	Soluble	High	No	No	No	No	No	No	No	-7.94	0	4	0	0	1	0.56	0	3	1	2.4
O=CC=C1SC=NC=C1OC	C7H7NO2S	169.2	11	0	0.14	2	3	0	48.59	63.96	1.63	0.18	0.95	-0.75	1.85	0.77	-0.87	22.8	0.135	Very soluble	-1.08	14	0.083	Very soluble	-0.77	29.1	0.172	Soluble	High	Yes	No	No	No	No	No	No	-7.2	0	1	0	0	1	0.55	0	2	1	3.62
CC1=Cn2c(=CC1)nnnc2	C7H8N4	148.17	11	6	0.29	0	3	0	41.26	43.6	2	0.99	-0.11	0.34	0.34	0.71	-1.79	2.43	0.0164	Very soluble	-1.49	4.75	0.0321	Very soluble	-1.08	12.4	0.0834	Soluble	High	No	No	No	No	No	No	No	-6.5	0	2	0	0	1	0.55	0	0	1	2.87
CC=CN=COC=C1CN=NN=C1	C8H10N4O	178.19	13	0	0.25	3	5	0	60.8	58.67	2.02	0.94	0.76	0.25	2.92	1.38	-1.34	8.16	0.0458	Very soluble	-1.76	3.11	0.0174	Very soluble	-0.96	19.5	0.11	Soluble	High	Yes	No	Yes	No	No	No	No	-6.72	0	0	0	0	1	0.55	0	3	1	3.82
CCC(=O)c1cncn1CC	C8H12N2O	152.19	11	5	0.5	3	2	0	43.3	34.89	1.89	0.8	1.5	0.03	1.25	1.09	-1.43	5.71	0.0375	Very soluble	-1.11	11.7	0.0769	Very soluble	-1.93	1.81	0.0119	Soluble	High	Yes	No	No	No	No	No	No	-6.66	0	1	0	0	1	0.55	0	0	1	1.87
CCNC=Nc1ccccc1	C9H12N2	148.2	11	6	0.22	3	1	1	48.07	24.39	2.22	1.76	1.96	2.25	2.17	2.07	-2.07	1.25	0.00845	Soluble	-1.89	1.91	0.0129	Very soluble	-3.31	0.0719	0.000485	Soluble	High	Yes	No	Yes	No	No	No	No	-5.95	0	1	0	0	1	0.55	0	2	1	2.37
CC=CC1=CC(=O)CC1=O	C8H8O2	136.15	10	0	0.25	1	2	0	37.91	34.14	1.47	0.98	1.03	0.46	1.95	1.18	-1.24	7.92	0.0581	Very soluble	-1.29	7.06	0.0519	Very soluble	-1.24	7.78	0.0571	Soluble	High	Yes	No	No	No	No	No	No	-6.43	0	3	0	0	1	0.55	0	1	1	3.01
OCCCC(c1ccccc1)O	C10H14O2	166.22	12	6	0.4	4	2	2	48.15	40.46	1.86	1.1	1.17	1.56	1.91	1.52	-1.67	3.56	0.0214	Very soluble	-1.54	4.77	0.0287	Very soluble	-2.5	0.523	0.00315	Soluble	High	Yes	No	No	No	No	No	No	-6.53	0	0	0	0	1	0.55	0	0	1	1.59
O=CCC=CN=CN=NCC=O	C7H9N3O2	167.17	12	0	0.29	6	5	0	44.23	71.22	1.2	-0.06	0.77	-0.5	2.11	0.7	-0.44	60.3	0.361	Very soluble	-0.98	17.3	0.104	Very soluble	-0.86	23.1	0.138	Soluble	High	No	No	No	No	No	No	No	-7.36	0	0	0	0	1	0.55	1	4	1	3.12
CC=CC=NN=NNC(=O)O	C5H8N4O2	156.14	11	0	0.2	4	5	2	39.18	86.41	1.26	0.97	1.18	0.07	0.26	0.75	-1.16	10.9	0.07	Very soluble	-2.37	0.662	0.00424	Soluble	0.04	172	1.1	Soluble	High	No	No	No	No	No	No	No	-6.56	0	3	0	0	1	0.56	1	2	1	3.48
CCNc1ccc(cc1OC)O	C9H13NO2	167.21	12	6	0.33	3	2	2	49.07	41.49	1.94	1.18	1.64	1.18	1.35	1.46	-1.79	2.7	0.0161	Very soluble	-1.65	3.77	0.0225	Very soluble	-2.79	0.274	0.00164	Soluble	High	Yes	No	No	No	No	No	No	-6.48	0	0	0	0	1	0.55	0	1	1	1.41
CCn1c(SC=S)ccc1F	C7H8FNS2	189.27	11	5	0.29	3	1	0	49.97	62.32	2.29	2.64	3.12	1.8	3.24	2.62	-2.82	0.29	0.00153	Soluble	-3.6	0.0476	0.000252	Soluble	-2.12	1.44	0.00762	Soluble	High	Yes	No	Yes	No	No	No	No	-5.58	0	1	0	0	1	0.55	0	1	1	2.17
CCCCc1nncn1C(=O)C	C8H13N3O	167.21	12	5	0.62	4	3	0	45.9	47.78	1.66	1.04	1.28	0.8	1.1	1.18	-1.58	4.44	0.0265	Very soluble	-1.63	3.89	0.0232	Very soluble	-1.97	1.8	0.0108	Soluble	High	Yes	No	No	No	No	No	No	-6.58	0	0	0	0	1	0.55	0	0	1	2.36
OCC=CC1=CC(=O)C(=O)C1	C8H8O3	152.15	11	0	0.25	2	3	1	39.07	54.37	0.86	-0.89	0	-0.42	1.35	0.18	-0.09	123	0.812	Very soluble	0.23	259	1.7	Highly soluble	-0.7	30.4	0.2	Soluble	High	No	No	No	No	No	No	No	-7.86	0	3	0	0	1	0.55	1	1	1	3.13
CC=CN=CC(=O)C=CC=CC=N	C10H12N2O	176.22	13	0	0.1	5	3	1	56.24	53.28	1.33	1.04	1.92	0.42	2.61	1.46	-1.26	9.73	0.0552	Very soluble	-1.75	3.14	0.0178	Very soluble	-0.67	37.8	0.214	Soluble	High	Yes	No	No	No	No	No	No	-6.64	0	0	0	0	1	0.55	0	3	1	3.68
CC1=CC(=O)n2c(C1)nnc2	C7H7N3O	149.15	11	5	0.29	0	3	0	38.5	47.78	1.18	-0.21	0.42	0.38	0.55	0.46	-0.97	16	0.107	Very soluble	-0.34	68.7	0.461	Very soluble	-1.15	10.5	0.0701	Soluble	High	No	No	No	No	No	No	No	-7.36	0	3	0	0	1	0.55	0	0	1	2.98
SCCNC(=O)C=NN=NN=N	C4H8N6OS	188.21	12	0	0.5	6	6	2	45.58	141.19	0.98	1.54	0.42	-1.14	1.24	0.61	-1.58	4.94	0.0262	Very soluble	-4.11	0.0145	7.69e-05	Moderately soluble	-1.09	15.3	0.0815	Soluble	High	No	No	No	No	No	No	No	-6.35	0	0	1	1	2	0.55	1	3	1	3.16
Cc1cccc(c1)C(C)C	C10H14	134.22	10	6	0.4	1	0	0	45.99	0	2.52	4.5	3.12	4.47	3.29	3.58	-3.89	0.0175	0.00013	Soluble	-4.22	0.00807	6.01e-05	Moderately soluble	-3.57	0.0358	0.000267	Soluble	Low	Yes	No	No	No	No	Yes	No	-3.92	1	1	0	0	2	0.55	0	0	2	1
CCn1cccc1C1=CNCC1	C10H14N2	162.23	12	5	0.4	2	0	1	54.81	16.96	2.12	1.07	1.46	1.13	1.79	1.51	-1.7	3.26	0.0201	Very soluble	-1.02	15.6	0.096	Very soluble	-2.48	0.543	0.00335	Soluble	High	Yes	No	No	No	No	No	No	-6.53	0	0	0	0	1	0.55	0	0	1	2.79
CC(=N)N=C1N=NN=C1NC(F)(F)F	C5H5F3N6	206.13	14	0	0.4	3	8	2	52.82	85.32	1.46	1.48	1.39	0.64	2.7	1.53	-1.85	2.9	0.014	Very soluble	-2.88	0.273	0.00132	Soluble	-2.02	1.97	0.00957	Soluble	High	No	No	No	No	No	No	No	-6.51	0	1	0	0	0	0.55	0	3	1	3.38
C=CC=CC=CC=CC=CN=CC	C12H15N	173.25	13	0	0.08	5	1	0	61.11	12.36	3.04	3.07	3.45	2.8	3.78	3.23	-2.52	0.525	0.00303	Soluble	-3	0.175	0.00101	Soluble	-1.16	11.9	0.0689	Soluble	High	Yes	No	No	No	No	No	No	-5.18	0	0	0	0	2	0.55	0	2	1	4.06
CCCCn1c(S)nnc1Cl	C6H10ClN3S	191.68	11	5	0.67	3	2	0	47.97	69.51	2.05	2.06	2.02	1.14	1.73	1.8	-2.46	0.658	0.00343	Soluble	-3.15	0.136	0.00071	Soluble	-2.37	0.82	0.00428	Soluble	High	Yes	No	Yes	No	No	No	No	-6.01	0	0	0	0	1	0.55	0	1	1	1.89
Cc1ccccc1S(=O)C(F)(F)F	C8H7F3OS	208.2	13	6	0.25	2	4	0	44.01	36.28	1.92	2.53	4.75	2.52	2.08	2.76	-2.93	0.242	0.00116	Soluble	-2.94	0.24	0.00115	Soluble	-3.69	0.042	0.000202	Soluble	High	Yes	No	No	No	No	No	No	-5.77	0	0	0	0	0	0.55	0	0	1	2.17
OC(=O)CC1C=NN=NN=N1	C4H5N5O2	155.11	11	0	0.5	2	7	1	51.03	99.1	0.96	0.24	-1.26	-1.13	1.97	0.16	-0.82	23.4	0.151	Very soluble	-1.88	2.04	0.0131	Very soluble	0.03	165	1.07	Soluble	High	No	No	No	No	No	No	No	-7.08	0	3	0	0	2	0.56	0	0	1	3.95
CCN1C(=NC=NN=C1CC)OC	C8H14N4O	182.22	13	0	0.62	3	4	0	67.38	49.55	2.17	0.86	-0.45	1.24	2	1.16	-1.31	8.85	0.0486	Very soluble	-1.48	5.98	0.0328	Very soluble	-1.64	4.18	0.023	Soluble	High	No	No	No	No	No	No	No	-6.8	0	1	0	0	1	0.55	0	0	1	3.91
OCC=NC1=CC(=O)C=CC1	C8H9NO2	151.16	11	0	0.25	2	3	1	42.55	49.66	1.26	-0.19	0.46	-0.42	1.37	0.5	-0.53	45.1	0.298	Very soluble	-0.4	60.6	0.401	Very soluble	-0.62	35.9	0.238	Soluble	High	No	No	No	No	No	No	No	-7.36	0	1	0	0	1	0.55	0	1	1	3.34
CCC=CC1=NN=CC1C	C8H12N2	136.19	10	0	0.5	2	2	0	52	24.72	1.73	1.62	1.27	1.36	2.9	1.78	-1.57	3.64	0.0267	Very soluble	-1.75	2.41	0.0177	Very soluble	-1.56	3.71	0.0272	Soluble	High	Yes	No	No	No	No	No	No	-5.98	0	1	0	0	1	0.55	0	0	1	4.05
C=C1C(C)C=NN=CC1=O	C7H8N2O	136.15	10	0	0.29	0	3	0	47.4	41.79	1.24	0.3	0.06	0.06	2.24	0.78	-0.87	18.2	0.134	Very soluble	-0.74	24.8	0.182	Very soluble	-1.3	6.87	0.0505	Soluble	High	No	No	No	No	No	No	No	-6.92	0	2	0	0	1	0.55	0	1	1	3.81
NC=CC=CC(=O)C(=CO)O	C7H9NO3	155.15	11	0	0	3	3	3	40.39	83.55	0.82	0.44	0.54	-1.21	-0.61	0	-0.88	20.4	0.131	Very soluble	-1.76	2.68	0.0173	Very soluble	1.43	4130	26.6	Soluble	High	No	No	No	No	No	No	No	-6.93	0	1	0	0	1	0.56	1	3	1	3.2
OCC=CN(Cn1cccc1)C	C9H14N2O	166.22	12	5	0.33	4	1	1	48.51	28.4	2.05	0.43	0.73	0.35	0.09	0.73	-1.19	10.8	0.0652	Very soluble	-0.59	42.4	0.255	Very soluble	-0.82	25	0.151	Soluble	High	Yes	No	No	No	No	No	No	-7.01	0	0	0	0	1	0.55	0	0	1	2.29
CCCNCc1ccccc1	C10H15N	149.23	11	6	0.4	4	1	1	48.63	12.03	2.43	2.23	2.03	2.49	2.52	2.34	-2.31	0.731	0.0049	Soluble	-2.12	1.14	0.00762	Soluble	-4.03	0.0139	9.31e-05	Moderately soluble	High	Yes	No	Yes	No	No	Yes	No	-5.63	0	1	0	0	2	0.55	0	0	1	1
CC(=O)SC=NC=CC(=O)O	C6H7NO3S	173.19	11	0	0.17	4	4	1	43.73	92.03	1.17	0.4	0.89	-0.75	0.72	0.49	-0.9	21.7	0.125	Very soluble	-1.9	2.19	0.0126	Very soluble	0.12	228	1.32	Soluble	High	No	No	No	No	No	No	No	-7.07	0	1	0	0	1	0.56	0	4	1	3.21
CCNc1cnncc(=O)c1	C7H9N3O	151.17	11	7	0.29	2	3	1	42.41	54.88	1.27	-0.01	0.08	-0.57	0.93	0.34	-1.11	11.7	0.0777	Very soluble	-0.69	30.6	0.203	Very soluble	-2.8	0.238	0.00158	Soluble	High	No	No	No	No	No	No	No	-7.23	0	1	0	0	1	0.55	0	0	1	1.97
CC=CC=CC=CC=CC=CN=C	C12H15N	173.25	13	0	0.08	5	1	0	61.11	12.36	2.97	4.82	3.45	2.8	3.78	3.56	-3.62	0.0415	0.000239	Soluble	-4.81	0.00267	1.54e-05	Moderately soluble	-1.16	11.9	0.0689	Soluble	High	Yes	No	No	No	Yes	No	No	-3.93	0	0	0	0	2	0.55	0	2	2	4
CC1=NNCC1=C1C=NC=C1	C8H9N3	147.18	11	0	0.25	0	2	1	56.13	36.75	1.26	-0.06	-0.28	0.39	2.33	0.73	-0.71	28.4	0.193	Very soluble	-0.26	80.8	0.549	Very soluble	-1.59	3.81	0.0259	Soluble	High	No	No	No	No	No	No	No	-7.24	0	1	0	0	1	0.55	0	0	1	3.87
N=NC=C1C(=CNC1=O)CC	C7H9N3O	151.17	11	0	0.29	2	3	2	44.38	65.31	1.4	0.93	0.94	-0.39	1.39	0.86	-1.23	8.88	0.0587	Very soluble	-1.89	1.96	0.0129	Very soluble	-1.58	3.97	0.0262	Soluble	High	No	No	Yes	No	No	No	No	-6.56	0	1	0	0	1	0.55	2	2	1	3
FC=NC=NC=NC=NC(=N)C	C6H8FN5	169.16	12	0	0.17	4	6	1	49.34	73.29	0.25	0.63	1.49	0.95	2.41	1.15	-1.02	16.1	0.0951	Very soluble	-1.74	3.05	0.018	Very soluble	-1.01	16.6	0.0984	Soluble	High	No	No	No	No	No	No	No	-6.88	0	0	0	0	1	0.55	0	2	1	3.3
O=CN=CC=C1CSN=C1C	C7H8N2OS	168.22	11	0	0.29	2	3	0	52.05	67.09	1.01	-0.09	0.88	0.06	2.78	0.93	-0.69	34	0.202	Very soluble	-0.87	22.9	0.136	Very soluble	-1.31	8.32	0.0494	Soluble	High	No	No	No	No	No	No	No	-7.39	0	1	0	0	1	0.55	0	3	1	3.48
CC=CC=CC=CC=CC(=O)O	C10H12O2	164.2	12	0	0.1	4	2	1	50.06	37.3	2.19	2.62	2.32	2.2	1.91	2.25	-2.24	0.935	0.00569	Soluble	-3.05	0.145	0.000885	Soluble	0.01	168	1.02	Soluble	High	Yes	No	No	No	No	No	No	-5.44	0	0	0	0	1	0.85	0	2	1	3.39
O=CCC1=CC(=O)C(=O)CN1	C7H7NO3	153.14	11	0	0.29	2	3	1	40.49	63.24	0.19	-0.97	-1.18	-1.6	0.89	-0.53	-0.05	138	0.899	Very soluble	0.13	205	1.34	Highly soluble	-1.19	9.98	0.0652	Soluble	High	No	No	No	No	No	No	No	-7.92	0	3	0	0	1	0.55	1	2	1	2.78
CCc1ccc(cc1)C	C9H12	120.19	9	6	0.33	1	0	0	41.18	0	2.33	3.63	2.56	4.17	3.13	3.16	-3.3	0.0603	0.000502	Soluble	-3.32	0.0578	0.000481	Soluble	-3.53	0.0357	0.000297	Soluble	Low	Yes	No	No	No	No	No	No	-4.46	1	1	0	0	2	0.55	0	0	2	1
O=CCOc1ccccc1C	C9H10O2	150.17	11	6	0.22	3	2	0	42.91	26.3	1.83	1.92	1.57	1.44	2.31	1.81	-2.19	0.978	0.00651	Soluble	-2.1	1.2	0.00802	Soluble	-2.86	0.208	0.00138	Soluble	High	Yes	No	Yes	No	No	No	No	-5.85	0	1	0	0	1	0.55	0	1	1	1.18
CC=NOC1=CNC(=O)C1=C	C7H8N2O2	152.15	11	0	0.14	2	3	1	44.39	50.69	1.72	-0.06	0.16	-0.39	1.09	0.5	-0.61	37	0.243	Very soluble	-0.55	42.5	0.28	Very soluble	-1.27	8.15	0.0536	Soluble	High	No	No	Yes	No	No	No	No	-7.27	0	2	0	0	1	0.55	1	3	1	3.06
CC1=Cn2c(CC1)cc(n2)Cl	C8H9ClN2	168.62	11	5	0.38	0	1	0	46.09	17.82	2.31	1.97	2.23	1.9	1.99	2.08	-2.46	0.581	0.00344	Soluble	-1.97	1.81	0.0107	Very soluble	-2.27	0.914	0.00542	Soluble	High	Yes	No	Yes	No	No	No	No	-5.93	0	0	0	0	1	0.55	0	0	1	2.65
CC(=NC=c1cn[nH]c1=C)O	C7H9N3O	151.17	11	5	0.14	1	3	2	43.75	61.27	1.24	0.28	-0.47	-0.11	1.67	0.52	-1.22	9.03	0.0597	Very soluble	-1.13	11.2	0.0744	Very soluble	-1.57	4.08	0.027	Soluble	High	No	No	No	No	No	No	No	-7.02	0	2	0	0	1	0.55	0	2	1	3.13
CCC1=CC=C2C(=CN=C2)C1	C10H11N	145.2	11	0	0.3	1	1	0	51.54	12.36	2.13	1.17	2.24	2.01	2.9	2.09	-1.41	5.63	0.0388	Very soluble	-1.02	13.7	0.0944	Very soluble	-1.93	1.69	0.0116	Soluble	High	Yes	No	No	No	No	No	No	-6.36	0	1	0	0	2	0.55	0	0	1	3.89
NCCC=C1N=NN=C1C1=CCNC1	C9H13N5	191.23	14	0	0.44	3	5	2	68.14	75.13	1.72	-0.23	-0.95	-0.16	2.35	0.55	-0.68	39.7	0.208	Very soluble	-0.89	24.6	0.129	Very soluble	-1.96	2.12	0.0111	Soluble	High	No	No	No	No	No	No	No	-7.63	0	1	0	0	1	0.55	0	0	1	3.74
C=CC=CCC(=N)N=C(F)F	C7H8F2N2	158.15	11	0	0.14	4	4	1	42.19	36.21	1.9	2.32	3.23	1.66	2.52	2.33	-2.02	1.52	0.00959	Soluble	-2.72	0.302	0.00191	Soluble	-1.55	4.43	0.028	Soluble	High	Yes	No	No	No	No	No	No	-5.62	0	2	0	0	1	0.55	0	3	1	3.12
C=CC=C1C=NC=NN=C1C	C8H9N3	147.18	11	0	0.12	1	3	0	58.54	37.08	1.75	0.94	0.44	1.12	3.17	1.49	-1.28	7.75	0.0526	Very soluble	-1.31	7.29	0.0495	Very soluble	-1.49	4.73	0.0321	Soluble	High	Yes	No	Yes	No	No	No	No	-6.53	0	1	0	0	1	0.55	0	0	1	3.81
CCn1cncc1C1=NSCCN1	C8H12N4S	196.27	13	5	0.5	2	2	1	62.08	67.51	1.42	0.21	0.14	0.26	1.65	0.74	-1.34	8.93	0.0455	Very soluble	-1.19	12.8	0.065	Very soluble	-2.23	1.15	0.00586	Soluble	High	No	No	No	No	No	No	No	-7.35	0	0	0	0	1	0.55	0	1	1	2.99
CC=C(C1=CC(=N)N=C1)C	C8H10N2	134.18	10	0	0.25	1	2	1	48.11	36.21	1.87	1.29	1.56	1.27	2.34	1.67	-1.42	5.12	0.0381	Very soluble	-1.65	3	0.0224	Very soluble	-1.42	5.11	0.0381	Soluble	High	Yes	No	No	No	No	No	No	-6.2	0	1	0	0	1	0.55	0	1	1	3.65
CC1=CC2=CC=CC=CC2=CC1	C12H12	156.22	12	0	0.17	0	0	0	53.2	0	2.45	2.96	3.32	3.57	2.53	2.96	-2.67	0.331	0.00212	Soluble	-2.62	0.372	0.00238	Soluble	-1.62	3.7	0.0237	Soluble	Low	Yes	No	Yes	No	No	No	No	-5.15	0	1	0	0	2	0.55	0	0	1	3.54
C=CC=CC=CC=COC(=O)O	C9H10O3	166.17	12	0	0	5	3	1	46.73	46.53	2.03	2.61	2.49	1.42	1.27	1.97	-2.18	1.09	0.00654	Soluble	-3.24	0.0963	0.00058	Soluble	0.3	330	1.99	Soluble	High	Yes	No	No	No	No	No	No	-5.46	0	0	0	0	1	0.85	0	2	1	3.67
CCc1ccccc1S(=O)C(F)(F)F	C9H9F3OS	222.23	14	6	0.33	3	4	0	48.81	36.28	2.16	2.96	5	2.82	2.43	3.07	-3.2	0.14	0.000628	Soluble	-3.38	0.0916	0.000412	Soluble	-4.1	0.0176	7.93e-05	Moderately soluble	High	Yes	No	No	No	No	No	No	-5.55	0	0	0	0	0	0.55	0	0	1	2.33
OCC=C(C=CC=CC=O)Cl	C8H9ClO2	172.61	11	0	0.12	4	2	1	45.31	37.3	1.8	1	1.41	1.17	1.83	1.44	-1.28	9.14	0.0529	Very soluble	-1.37	7.33	0.0424	Very soluble	-0.54	49.8	0.288	Soluble	High	Yes	No	No	No	No	No	No	-6.64	0	0	0	0	1	0.55	0	3	1	3.21
O=CNC(=O)OC=CC(=O)C	C6H7NO4	157.12	11	0	0.17	5	4	1	35.75	72.47	0.82	-0.44	-0.03	-0.36	-0.32	-0.07	-0.21	97.6	0.621	Very soluble	-0.62	38	0.242	Very soluble	0.02	164	1.04	Soluble	High	No	No	No	No	No	No	No	-7.57	0	3	0	0	1	0.85	0	3	1	2.47
C=CC=C1C(=NN=C1O)C	C7H8N2O	136.15	10	0	0.14	1	3	1	48.29	44.95	1.37	1.13	0.68	0.87	2.34	1.28	-1.33	6.37	0.0468	Very soluble	-1.67	2.93	0.0215	Very soluble	-1.03	12.6	0.0925	Soluble	High	Yes	No	No	No	No	No	No	-6.33	0	2	0	0	1	0.55	0	0	1	3.55
SCCC(=C1C=CC=C1)Cl	C8H9ClS	172.68	10	0	0.25	2	0	0	49.76	38.8	2.28	2.81	2.93	2.87	2.55	2.69	-2.55	0.488	0.00283	Soluble	-3.28	0.0902	0.000522	Soluble	-1.89	2.21	0.0128	Soluble	High	Yes	No	No	No	No	No	No	-5.36	0	1	0	0	2	0.55	0	1	1	3.78
OCCc1ccnnc1C1=CCCC1	C11H14N2O	190.24	14	6	0.45	3	3	1	55.36	46.01	1.99	0.63	1.58	1.3	2.5	1.6	-1.54	5.54	0.0291	Very soluble	-1.17	12.8	0.0674	Very soluble	-3.03	0.178	0.000938	Soluble	High	Yes	No	No	No	No	No	No	-7.01	0	0	0	0	1	0.55	0	0	1	2.87
Cc1c[nH]c(=O)n2c1nnc2	C6H6N4O	150.14	11	9	0.17	0	3	1	38.57	63.05	0.91	-0.78	-0.27	0.02	0.59	0.09	-0.88	19.6	0.13	Very soluble	-0.07	129	0.859	Very soluble	-1.62	3.63	0.0242	Soluble	High	No	No	No	No	No	No	No	-7.77	0	3	0	0	1	0.55	0	0	1	1.77
CC1=Nn2c(CC1)cnc2Cl	C7H8ClN3	169.61	11	5	0.43	0	2	0	47.98	30.18	2.03	1.16	1.33	1.38	2.18	1.61	-1.96	1.87	0.011	Very soluble	-1.39	6.93	0.0409	Very soluble	-2.27	0.911	0.00537	Soluble	High	Yes	No	Yes	No	No	No	No	-6.51	0	1	0	0	1	0.55	0	0	1	3.06
O=COC=CC=CC=C(O)O	C7H8O4	156.14	11	0	0	4	4	2	39.16	66.76	1.32	1.06	1.19	0.01	-0.07	0.7	-1.21	9.59	0.0614	Very soluble	-2.05	1.38	0.00885	Soluble	1.32	3300	21.1	Soluble	High	Yes	No	No	No	No	No	No	-6.5	0	3	0	0	1	0.55	0	3	1	3.44
CC1=CN2C(=CC=CN=C2)CC1	C10H12N2	160.22	12	0	0.3	0	1	0	58.36	15.6	2.22	1.03	1.66	1.89	1.59	1.68	-1.48	5.28	0.0329	Very soluble	-0.95	18.1	0.113	Very soluble	-0.94	18.5	0.116	Soluble	High	Yes	No	No	No	No	No	No	-6.55	0	0	0	0	1	0.55	0	0	1	3.63
CCSC1=CSCc2c1cccc2	C11H12S2	208.34	13	6	0.27	2	0	0	64.18	50.6	2.65	3.1	3.83	3.37	3.75	3.34	-3.29	0.106	0.000508	Soluble	-3.83	0.0308	0.000148	Soluble	-4	0.0209	0.0001	Soluble	High	Yes	No	No	No	Yes	Yes	No	-5.37	0	0	0	0	0	0.55	0	0	1	3.18
CCC1C=CC=C(C=C1CC)Cl	C11H15Cl	182.69	12	0	0.45	2	0	0	56.25	0	2.94	4.23	4.04	3.74	3.2	3.63	-3.51	0.057	0.000312	Soluble	-3.94	0.0209	0.000115	Soluble	-2.83	0.271	0.00148	Soluble	Low	Yes	No	No	No	Yes	No	No	-4.41	0	0	0	0	2	0.55	0	0	2	4.05
CCn1cc(cc1Cl)C	C7H10ClN	143.61	9	5	0.43	1	0	0	40.48	4.93	2.36	2.29	2.47	1.79	2.19	2.22	-2.52	0.435	0.00303	Soluble	-2.03	1.34	0.00931	Soluble	-2.55	0.402	0.0028	Soluble	High	Yes	No	Yes	No	No	No	No	-5.55	0	2	0	0	2	0.55	0	0	1	1.51
CC1=CC2=CCC(=N2)C=C1	C9H9N	131.17	10	0	0.22	0	1	0	46.74	12.36	1.73	1.17	1.85	1.71	2.6	1.81	-1.39	5.34	0.0407	Very soluble	-1.02	12.4	0.0944	Very soluble	-1.52	4	0.0305	Soluble	High	Yes	No	No	No	No	No	No	-6.27	0	2	0	0	2	0.55	0	0	1	4.48
OC(=O)NCNC(=O)C=CN=N	C5H8N4O3	172.14	12	0	0.2	6	5	4	38.4	114.64	0.55	-0.07	-0.13	-1.54	-1.03	-0.44	-0.47	58.7	0.341	Very soluble	-1.89	2.24	0.013	Very soluble	0.11	220	1.28	Soluble	High	No	No	No	No	No	No	No	-7.4	0	1	0	0	1	0.56	1	3	1	2.34
CC=CC=CC=CC=C(C=O)F	C10H11FO	166.19	12	0	0.1	4	2	0	48.54	17.07	2.31	2.79	3.15	2.46	2.81	2.7	-2.36	0.719	0.00432	Soluble	-2.8	0.26	0.00157	Soluble	-0.85	23.6	0.142	Soluble	High	Yes	No	No	No	No	No	No	-5.33	0	0	0	0	2	0.55	0	3	1	3.28
CCSCNC(=O)Cn1cccc1	C9H14N2OS	198.29	13	5	0.44	6	1	1	55.51	59.33	1.64	1.22	1.31	0.35	0.99	1.1	-1.73	3.72	0.0188	Very soluble	-2.06	1.71	0.00865	Soluble	-2.5	0.628	0.00317	Soluble	High	Yes	No	No	No	No	No	No	-6.64	0	0	0	0	1	0.55	0	1	1	2.34
OCCc1ccccc1C=C	C10H12O	148.2	11	6	0.2	3	1	1	47.47	20.23	2.07	2.27	1.76	2.4	2.82	2.26	-2.39	0.597	0.00403	Soluble	-2.33	0.691	0.00466	Soluble	-3.06	0.13	0.000877	Soluble	High	Yes	No	Yes	No	No	No	No	-5.59	0	1	0	0	2	0.55	0	0	1	1.42
CC=CC=C1C=CN=C1N=C	C9H10N2	146.19	11	0	0.11	2	2	0	52.54	24.72	1.87	2.99	1.73	1.5	3.01	2.22	-2.5	0.464	0.00318	Soluble	-3.17	0.0981	0.000671	Soluble	-1.49	4.74	0.0324	Soluble	High	Yes	No	Yes	No	No	No	No	-5.07	0	1	0	0	1	0.55	0	1	1	3.91
CC(=CC=C1C=CC=C1)N	C9H11N	133.19	10	0	0.11	1	0	1	44.07	26.02	2.06	1.96	1.9	1.71	1.21	1.77	-1.83	1.95	0.0146	Very soluble	-2.13	0.984	0.00739	Soluble	-0.45	47.7	0.358	Soluble	High	Yes	No	No	No	No	No	No	-5.72	0	1	0	0	2	0.55	0	0	1	3.82
CCSCCNC(=O)n1cccc1	C9H14N2OS	198.29	13	5	0.44	6	1	1	55.9	59.33	2.48	1.39	1.8	1.43	0.99	1.62	-1.83	2.91	0.0147	Very soluble	-2.24	1.14	0.00576	Soluble	-2.5	0.628	0.00317	Soluble	High	Yes	No	No	No	No	No	No	-6.52	0	0	0	0	1	0.55	0	0	1	2.08
Cc1ccccc1C1=CCNC1	C11H13N	159.23	12	6	0.27	1	1	1	55.72	12.03	2.24	1.57	1.6	2.3	2.99	2.14	-2.12	1.21	0.00758	Soluble	-1.43	5.87	0.0369	Very soluble	-3.68	0.033	0.000207	Soluble	High	Yes	No	No	No	No	Yes	No	-6.16	0	1	0	0	2	0.55	0	0	1	2.16
OC(=CC=C1SC=NN=C1)CO	C7H8N2O2S	184.22	12	0	0.14	2	4	2	57.05	90.48	1.11	0.01	0.3	-0.79	1.48	0.42	-0.86	25.6	0.139	Very soluble	-1.46	6.36	0.0345	Very soluble	0.17	276	1.5	Soluble	High	No	No	No	No	No	No	No	-7.42	0	0	0	0	1	0.55	0	1	1	3.72
O=CC(=CC=CC=NC1=CCCN1)Cl	C10H11ClN2O	210.66	14	0	0.2	4	2	1	62.05	41.46	1.82	1.85	1.39	1.22	2.63	1.78	-2.05	1.89	0.00896	Soluble	-2.34	0.959	0.00455	Soluble	-1.64	4.87	0.0231	Soluble	High	Yes	No	Yes	No	No	No	No	-6.27	0	0	0	0	0	0.55	0	4	1	3.48
SCCC(=O)n1cccc1C	C8H11NOS	169.24	11	5	0.38	3	1	0	48.62	60.8	1.88	1.17	1.76	1.32	1.58	1.54	-1.76	2.91	0.0172	Very soluble	-2.04	1.54	0.00908	Soluble	-2.03	1.57	0.00929	Soluble	High	Yes	No	No	No	No	No	No	-6.5	0	0	0	0	1	0.55	0	1	1	1.53
CC=NC1=CC(=O)NC1=O	C6H6N2O2	138.12	10	0	0.17	1	3	1	39.17	58.53	0.84	-0.85	-0.76	-0.74	0.94	-0.11	-0.09	111	0.804	Very soluble	0.1	175	1.26	Highly soluble	-1.02	13.2	0.0953	Soluble	High	No	No	No	No	No	No	No	-7.75	0	4	0	0	1	0.55	0	2	1	2.82
NC(=O)c1ccccc1C	C8H9NO	135.16	10	6	0.12	1	1	1	39.5	43.09	1.34	0.76	1.09	1.53	1.44	1.23	-1.53	3.94	0.0292	Very soluble	-1.24	7.69	0.0569	Very soluble	-2.34	0.615	0.00455	Soluble	High	Yes	No	Yes	No	No	No	No	-6.58	0	3	0	0	1	0.55	0	0	1	1
CCCOc1ccccc1C=O	C10H12O2	164.2	12	6	0.3	4	2	0	47.94	26.3	2.19	2.61	2.29	1.74	2.67	2.3	-2.61	0.405	0.00246	Soluble	-2.81	0.253	0.00154	Soluble	-3.27	0.0874	0.000532	Soluble	High	Yes	No	Yes	No	No	No	No	-5.45	0	0	0	0	1	0.55	0	1	1	1.4
CC(=O)C1=CC=CC=CC1	C9H10O	134.18	10	0	0.22	1	1	0	42.04	17.07	1.88	2.07	2.02	1.71	1.74	1.88	-1.91	1.65	0.0123	Very soluble	-2.06	1.17	0.00876	Soluble	-0.94	15.3	0.114	Soluble	High	Yes	No	No	No	No	No	No	-5.65	0	1	0	0	2	0.55	0	0	1	3.19
CCOc1cccc(c1)N	C8H11NO	137.18	10	6	0.25	2	1	1	42.15	35.25	1.85	1.3	1.68	1.48	1.43	1.55	-1.82	2.07	0.0151	Very soluble	-1.64	3.14	0.0229	Very soluble	-2.54	0.396	0.00288	Soluble	High	Yes	No	Yes	No	No	No	No	-6.21	0	1	0	0	1	0.55	0	1	1	1.18
CCN1CC(=O)n2c(C1)nnc2	C7H10N4O	166.18	12	5	0.57	1	4	0	45.79	51.02	1.3	-0.65	-0.78	-0.36	-0.19	-0.14	-0.7	32.9	0.198	Very soluble	0.05	187	1.13	Highly soluble	-0.88	22.1	0.133	Soluble	High	No	No	No	No	No	No	No	-7.78	0	1	0	0	1	0.55	0	0	1	2.35
CNC(=O)Sc1cccn1CC	C8H12N2OS	184.26	12	5	0.38	4	1	1	50.42	59.33	2.08	1.42	1.94	0.71	0.77	1.38	-1.92	2.21	0.012	Very soluble	-2.27	0.988	0.00536	Soluble	-2.07	1.56	0.00845	Soluble	High	Yes	No	Yes	No	No	No	No	-6.42	0	0	0	0	1	0.55	0	1	1	2.64
C=CC=C1C(=CC=C1F)C	C9H9F	136.17	10	0	0.11	1	1	0	41.42	0	2.41	2.36	3.33	2.93	2.89	2.79	-2.11	1.07	0.00785	Soluble	-2	1.36	0.01	Soluble	-1.88	1.79	0.0131	Soluble	Low	Yes	No	No	No	No	No	No	-5.46	0	2	0	0	2	0.55	0	0	1	3.63
CCC1=CC=C(C=CC1C)C	C11H16	148.24	11	0	0.45	1	0	0	51.45	0	2.71	3.26	3.48	3.46	2.72	3.12	-2.75	0.265	0.00179	Soluble	-2.93	0.173	0.00116	Soluble	-2.17	0.991	0.00668	Soluble	Low	Yes	No	No	No	Yes	No	No	-4.89	0	1	0	0	2	0.55	0	0	1	3.93
OC(=O)CC=c1cnnc[nH]1	C6H7N3O2	153.14	11	6	0.17	2	4	2	37.32	78.87	0.12	-0.83	-0.66	-0.84	0.55	-0.33	-0.54	44.3	0.29	Very soluble	-0.35	69	0.451	Very soluble	-1.09	12.4	0.0811	Soluble	High	No	No	No	No	No	No	No	-7.82	0	4	0	0	1	0.56	0	0	1	2.55
SCCC(=O)N1C=NN=CN=C1	C6H8N4OS	184.22	12	0	0.33	3	4	0	64.81	96.19	1.03	-0.48	-1.37	0.46	1.35	0.2	-0.48	60.8	0.33	Very soluble	-1.07	15.6	0.0845	Very soluble	-0.36	80.6	0.438	Soluble	High	No	No	No	No	No	No	No	-7.76	0	1	0	0	1	0.55	0	1	1	3.51
CC(=O)c1cc(N)nnc1	C6H7N3O	137.14	10	6	0.17	1	3	1	36.63	68.87	0.85	-0.82	0.27	-0.47	0.47	0.06	-0.55	38.5	0.281	Very soluble	-0.15	97.9	0.714	Very soluble	-1.6	3.45	0.0252	Soluble	High	No	No	No	No	No	No	No	-7.72	0	3	0	0	1	0.55	0	0	1	1.7
Cc1ccc2c(c1)CCN2	C9H11N	133.19	10	6	0.33	0	0	1	46.5	12.03	1.88	2.3	1.39	2.06	2.7	2.07	-2.56	0.368	0.00276	Soluble	-2.19	0.859	0.00645	Soluble	-3.35	0.0591	0.000444	Soluble	High	Yes	No	No	No	No	No	No	-5.48	0	1	0	0	2	0.55	0	0	1	1.19
CCC(=O)CC1C=CC=CC=C1	C11H14O	162.23	12	0	0.36	3	1	0	51.66	17.07	2.22	2.58	2.65	2.3	2.02	2.36	-2.27	0.865	0.00533	Soluble	-2.59	0.42	0.00259	Soluble	-1.33	7.66	0.0472	Soluble	High	Yes	No	No	No	No	No	No	-5.46	0	0	0	0	2	0.55	0	0	1	3.77
CC=CC=CC=CC(=CC=O)Cl	C10H11ClO	182.65	12	0	0.1	4	1	0	53.28	17.07	2.58	2.9	3	2.61	3.03	2.82	-2.54	0.532	0.00291	Soluble	-2.92	0.22	0.00121	Soluble	-1.19	11.8	0.0644	Soluble	High	Yes	No	No	No	No	No	No	-5.36	0	0	0	0	2	0.55	0	3	1	3.23
CCC(=O)c1ccncc1	C8H9NO	135.16	10	6	0.25	2	2	0	39.24	29.96	1.5	0.77	1.67	0.46	1.98	1.28	-1.48	4.53	0.0335	Very soluble	-0.98	14.2	0.105	Very soluble	-2.73	0.25	0.00185	Soluble	High	Yes	No	No	No	No	No	No	-6.58	0	3	0	0	1	0.55	0	0	1	1.03
CCNC=NC=C1C=CC=C1C	C10H14N2	162.23	12	0	0.3	3	1	1	53.13	24.39	2.38	1.38	2.02	1.89	2.09	1.95	-1.52	4.93	0.0304	Very soluble	-1.5	5.18	0.032	Very soluble	-1.9	2.07	0.0127	Soluble	High	Yes	No	Yes	No	No	No	No	-6.31	0	0	0	0	1	0.55	0	2	1	3.82
O=CC=CC=CC=CCC(=O)O	C9H10O3	166.17	12	0	0.11	5	3	1	45.93	54.37	1.43	0.93	1.33	1.02	1.44	1.23	-1.13	12.4	0.0748	Very soluble	-1.66	3.65	0.022	Very soluble	0.13	225	1.35	Soluble	High	Yes	No	No	No	No	No	No	-6.65	0	0	0	0	1	0.85	0	3	1	3.31
CC=CN=CC(=O)C=C(O)O	C7H9NO3	155.15	11	0	0.14	3	4	2	41.84	69.89	1.28	0.9	1.12	-0.81	0.42	0.58	-1.17	10.5	0.0675	Very soluble	-1.95	1.73	0.0111	Very soluble	0.68	736	4.74	Soluble	High	No	No	No	No	No	No	No	-6.61	0	1	0	0	1	0.85	0	3	1	3.36
Cc1ccc2c(o1)ccn2	C8H7NO	133.15	10	9	0.12	0	2	0	38.09	26.03	1.91	1.37	2.09	0.42	2.4	1.64	-2.19	0.851	0.00639	Soluble	-1.52	4.03	0.0302	Very soluble	-3.27	0.072	0.000541	Soluble	High	Yes	No	Yes	No	No	No	No	-6.14	0	3	0	0	1	0.55	0	0	1	2.6
CCN1Cc2nnncc2C=C1	C8H10N4	162.19	12	6	0.38	1	3	0	49.19	41.91	2.02	-0.1	0.04	0.35	0.68	0.6	-1.09	13.3	0.0819	Very soluble	-0.33	76.3	0.47	Very soluble	-1.76	2.82	0.0174	Soluble	High	No	No	No	No	No	No	No	-7.36	0	0	0	0	1	0.55	0	0	1	2.85
CC1C=C2C=CC=C2CC1C	C11H14	146.23	11	0	0.45	0	0	0	49.34	0	2.56	2.89	3.08	3.46	2.48	2.9	-2.57	0.396	0.00271	Soluble	-2.55	0.412	0.00282	Soluble	-1.7	2.9	0.0199	Soluble	Low	Yes	No	No	No	No	No	No	-5.14	0	1	0	0	2	0.55	0	0	1	4.58
CC=C1CC=c2c(=C1)cccn2	C11H11N	157.21	12	6	0.18	0	1	0	51.17	12.89	2.19	1.45	0.99	2.13	2.91	1.94	-2.1	1.25	0.00798	Soluble	-1.33	7.41	0.0471	Very soluble	-3.07	0.134	0.000853	Soluble	High	No	No	No	No	No	No	No	-6.23	0	1	0	0	2	0.55	0	0	1	3.22
OCCCn1cccn1	C6H10N2O	126.16	9	5	0.5	3	2	1	34.26	38.05	1.35	-0.79	0.27	-0.16	0.33	0.2	-0.34	58	0.46	Very soluble	0.47	372	2.95	Highly soluble	-1.01	12.4	0.0984	Soluble	High	No	No	No	No	No	No	No	-7.63	0	3	0	0	1	0.55	0	0	1	1.41
C=CC=c1c(=O)[nH]oc1=CC	C8H9NO2	151.16	11	5	0.12	1	2	1	43.57	46	1.85	1.52	-0.27	1	2.58	1.34	-2.01	1.49	0.00988	Soluble	-2.09	1.22	0.00804	Soluble	-2.05	1.34	0.00889	Soluble	High	No	No	No	No	No	No	No	-6.14	0	1	0	0	1	0.55	0	0	1	3.35
CC=C(C1=CC(=O)C=C1)O	C8H8O2	136.15	10	0	0.12	1	2	1	38.81	37.3	1.59	0.8	1.51	0.46	1.09	1.09	-1.12	10.3	0.0755	Very soluble	-1.16	9.32	0.0684	Very soluble	-0.31	66.5	0.489	Soluble	High	Yes	No	No	No	No	No	No	-6.56	0	3	0	0	1	0.55	0	1	1	3.21
SCCC(=O)Cn1cnnn1	C5H8N4OS	172.21	11	5	0.6	4	4	0	41.63	99.47	0.79	-0.36	-0.44	-0.28	0.1	-0.04	-0.75	30.4	0.177	Very soluble	-1.27	9.32	0.0541	Very soluble	-0.93	20	0.116	Soluble	High	No	No	No	No	No	No	No	-7.61	0	2	0	0	1	0.55	0	1	1	2.12
CC(=Cc1ccccc1C)O	C10H12O	148.2	11	6	0.2	1	1	1	47.88	20.23	2.35	2.42	2.8	2.4	2.49	2.49	-2.62	0.355	0.00239	Soluble	-2.49	0.483	0.00326	Soluble	-2.67	0.32	0.00216	Soluble	High	Yes	No	Yes	No	No	No	No	-5.49	0	1	0	0	2	0.55	0	1	1	1.95
CC=C1CCc2n(O1)ccc2Cl	C9H10ClNO	183.63	12	5	0.33	0	1	0	48.68	14.16	2.77	2.76	2.42	2.47	2.33	2.55	-3.03	0.173	0.000943	Soluble	-2.71	0.356	0.00194	Soluble	-2.39	0.755	0.00411	Soluble	High	Yes	No	Yes	No	No	No	No	-5.46	0	0	0	0	1	0.55	0	0	1	2.97
CCC1=Cc2c(CC1)ccnc2	C11H13N	159.23	12	6	0.36	1	1	0	51.6	12.89	2.29	2.28	2.71	2.3	3.2	2.56	-2.57	0.431	0.00271	Soluble	-2.19	1.03	0.00649	Soluble	-3.66	0.0345	0.000217	Soluble	High	Yes	No	No	No	No	Yes	No	-5.65	0	1	0	0	2	0.55	0	0	1	2.57
CCn1c(C=CN)cnc1OC	C8H13N3O	167.21	12	5	0.38	3	2	1	47.59	53.07	1.86	0.4	0.73	-0.15	0.37	0.64	-1.24	9.64	0.0577	Very soluble	-1.08	13.9	0.083	Very soluble	-1.05	14.8	0.0885	Soluble	High	Yes	No	No	No	No	No	No	-7.04	0	0	0	0	1	0.55	0	0	1	2.89
OCC=CC=CC=CC=CC=CN=C	C12H15NO	189.25	14	0	0.08	6	2	1	62.27	32.59	2.71	3.57	2.42	1.88	3.23	2.76	-2.87	0.257	0.00136	Soluble	-3.94	0.0217	0.000115	Soluble	-0.61	46.3	0.245	Soluble	High	Yes	No	No	No	No	No	No	-4.92	0	0	0	0	1	0.55	0	2	2	3.8
CC(=O)NC(=O)C(=O)C=C	C6H7NO3	141.12	10	0	0.17	4	3	1	33.88	63.24	0.61	-0.21	-0.6	-0.35	0.05	-0.1	-0.32	67.8	0.48	Very soluble	-0.66	30.8	0.218	Very soluble	-0.58	36.7	0.26	Soluble	High	No	No	No	No	No	No	No	-7.31	0	4	0	0	1	0.55	0	2	1	1.74
CCC1=NCCn2c1ncc2	C8H11N3	149.19	11	5	0.5	1	2	0	47.77	30.18	1.97	0.21	0.71	0.03	1.86	0.96	-1.17	10.1	0.068	Very soluble	-0.4	59	0.395	Very soluble	-2.05	1.34	0.00899	Soluble	High	Yes	No	No	No	No	No	No	-7.06	0	1	0	0	1	0.55	0	0	1	3.02
Cc1c(C)ccccc1=O	C9H10O	134.18	10	7	0.22	0	1	0	42.64	17.07	1.94	1.88	1.66	1.66	2.88	2.01	-2.37	0.567	0.00422	Soluble	-1.86	1.85	0.0138	Very soluble	-3.46	0.0462	0.000344	Soluble	High	Yes	No	Yes	No	No	No	No	-5.78	0	1	0	0	2	0.55	0	0	1	1.26
COC=CC=CC=CC=CC=CC=C	C13H16O	188.27	14	0	0.08	6	1	0	62.85	9.23	3.45	4.04	3.56	3.08	3.57	3.54	-3.16	0.131	0.000698	Soluble	-3.94	0.0217	0.000116	Soluble	-0.91	23.4	0.124	Soluble	High	Yes	No	No	No	Yes	No	No	-4.58	0	0	0	0	2	0.55	0	2	2	4.04
CC1CC=c2c(=C1)cnnn2	C8H9N3	147.18	11	6	0.38	0	3	0	42.43	38.67	2.06	1.66	-0.53	1.12	1.46	1.15	-2.2	0.924	0.00628	Soluble	-2.09	1.21	0.00821	Soluble	-2.06	1.29	0.00879	Soluble	High	No	No	No	No	No	No	No	-6.02	0	2	0	0	1	0.55	0	0	1	3.25
CC=CC=CC=CC=CC=CC=O	C12H14O	174.24	13	0	0.08	5	1	0	57.63	17.07	2.84	3.12	2.99	2.8	3.3	3.01	-2.56	0.484	0.00278	Soluble	-3.15	0.124	0.000712	Soluble	-0.66	38	0.218	Soluble	High	Yes	No	No	No	No	No	No	-5.15	0	0	0	0	2	0.55	0	3	1	3.8
CC=CC=c1ncccc1=CC	C11H13N	159.23	12	6	0.18	1	1	0	53.28	12.89	2.55	2.04	1.24	2.13	3.26	2.25	-2.42	0.61	0.00383	Soluble	-1.94	1.83	0.0115	Very soluble	-2.97	0.172	0.00108	Soluble	High	Yes	No	No	No	No	No	No	-5.82	0	1	0	0	2	0.55	0	0	1	3.13
O=CNC=CC=CC=CC=CC	C10H13NO	163.22	12	0	0.1	5	1	1	51.68	29.1	2.23	2.21	1.93	2.2	1.9	2.09	-1.91	1.99	0.0122	Very soluble	-2.46	0.572	0.0035	Soluble	-0.62	39.4	0.242	Soluble	High	Yes	No	No	No	No	No	No	-5.73	0	0	0	0	1	0.55	0	2	1	3.66
OCCC=CC=CC=C(C=O)C=O	C10H12O3	180.2	13	0	0.2	6	3	1	50.32	54.37	1.65	0.72	0.81	0.51	1.86	1.11	-1.01	17.4	0.0966	Very soluble	-1.44	6.54	0.0363	Very soluble	-0.28	94.4	0.524	Soluble	High	Yes	No	No	No	No	No	No	-6.89	0	0	0	0	1	0.55	0	5	1	3.12
CCCc1cccn1C(=O)C	C9H13NO	151.21	11	5	0.44	3	1	0	45.5	22	2.21	1.73	2.1	1.63	1.77	1.89	-2.01	1.49	0.00987	Soluble	-1.81	2.35	0.0155	Very soluble	-2.3	0.763	0.00505	Soluble	High	Yes	No	Yes	No	No	No	No	-5.99	0	1	0	0	1	0.55	0	0	1	1.86
CC=CC(=CC=CC(=O)O)Cl	C8H9ClO2	172.61	11	0	0.12	3	2	1	45.72	37.3	1.91	2.32	2.33	1.98	1.67	2.04	-2.17	1.16	0.0067	Soluble	-2.74	0.313	0.00181	Soluble	-0.52	51.9	0.301	Soluble	High	Yes	No	No	No	No	No	No	-5.71	0	0	0	0	1	0.85	0	2	1	3.4
CC=NC1=CC(=O)NC1=C	C7H8N2O	136.15	10	0	0.14	1	2	1	43.3	41.46	1.47	-0.36	0.22	-0.35	1.53	0.5	-0.39	55.3	0.406	Very soluble	-0.05	122	0.895	Very soluble	-1.52	4.15	0.0305	Soluble	High	No	No	No	No	No	No	No	-7.39	0	2	0	0	1	0.55	0	1	1	3.05
O=C(C(F)(F)F)CC=C1C=NC=C1	C8H6F3NO	189.13	13	0	0.25	3	5	0	44.91	29.43	1.65	1.14	2.91	0.93	2.7	1.87	-1.53	5.55	0.0293	Very soluble	-1.35	8.41	0.0444	Very soluble	-1.61	4.67	0.0247	Soluble	High	Yes	No	No	No	No	No	No	-6.64	0	1	0	0	1	0.55	0	0	1	3.61
CCNCc1c(C)cccc1F	C10H14FN	167.22	12	6	0.4	3	2	1	48.75	12.03	2.51	2.12	2.51	2.91	3.07	2.62	-2.38	0.69	0.00413	Soluble	-2	1.66	0.00991	Soluble	-4.3	0.00829	4.95e-05	Moderately soluble	High	Yes	No	Yes	No	No	Yes	No	-5.81	0	0	0	0	2	0.55	0	0	1	1.45
CC1=CC2=CC=CC2=CC1	C10H10	130.19	10	0	0.2	0	0	0	44.06	0	2.3	2.17	2.76	3.08	2.45	2.55	-2.01	1.26	0.00968	Soluble	-1.8	2.05	0.0157	Very soluble	-1.51	4	0.0308	Soluble	Low	Yes	No	No	No	No	No	No	-5.55	0	1	0	0	2	0.55	0	0	1	3.81
CC=CC=CC=C(C(=O)O)C=C	C10H12O2	164.2	12	0	0.1	4	2	1	50.06	37.3	2.17	2.68	2.32	2.2	1.93	2.26	-2.28	0.857	0.00522	Soluble	-3.12	0.126	0.000766	Soluble	-0.35	73.7	0.449	Soluble	High	Yes	No	No	No	No	No	No	-5.4	0	0	0	0	1	0.85	0	2	1	3.29
CCSc1c(F)ncnc1C=C	C8H9FN2S	184.23	12	6	0.25	3	3	0	48.61	51.08	2.4	2.33	2.68	1.56	2.9	2.38	-2.62	0.44	0.00239	Soluble	-3.04	0.167	0.000908	Soluble	-3.28	0.0965	0.000524	Soluble	High	Yes	No	Yes	No	No	No	No	-5.77	0	0	0	0	1	0.55	0	0	1	2.6
CC=NOC1=CCC(=O)C1=C	C8H9NO2	151.16	11	0	0.25	2	3	0	42.48	38.66	2.04	0.76	1.42	0.39	1.97	1.32	-1.12	11.4	0.0752	Very soluble	-1.15	10.7	0.0705	Very soluble	-1.5	4.81	0.0318	Soluble	High	Yes	No	Yes	No	No	No	No	-6.68	0	1	0	0	1	0.55	0	3	1	3.21
O=CCn1[nH]cnnc1C=N	C5H7N5O	153.14	11	6	0.2	3	4	2	38.01	87.42	-0.61	-0.48	-0.64	-1.63	0.14	-0.64	-0.69	31.1	0.203	Very soluble	-0.89	19.8	0.129	Very soluble	-0.52	46.4	0.303	Soluble	High	No	No	No	No	No	No	No	-7.57	0	4	0	0	1	0.55	0	2	1	2.38
CCC1=CC=CC1=C(F)C	C9H11F	138.18	10	0	0.33	1	1	0	41.89	0	2.42	2.45	3.56	3.02	2.64	2.82	-2.17	0.925	0.0067	Soluble	-2.09	1.11	0.00806	Soluble	-2.01	1.35	0.00977	Soluble	Low	Yes	No	No	No	No	No	No	-5.4	0	1	0	0	2	0.55	0	0	1	3.57
OCC=CC=CC(=O)C=CC=C	C10H12O2	164.2	12	0	0.1	5	2	1	49.65	37.3	2.11	1.4	1.4	1.39	2.08	1.68	-1.41	6.39	0.0389	Very soluble	-1.79	2.68	0.0163	Very soluble	-0.36	70.9	0.432	Soluble	High	Yes	No	No	No	No	No	No	-6.31	0	0	0	0	1	0.55	0	2	1	3.17
Cc1ccccc1NC1=CCNCC1	C12H16N2	188.27	14	6	0.33	2	1	2	64.07	24.06	2.45	2.11	1.71	1.92	2.39	2.12	-2.52	0.566	0.00301	Soluble	-2.25	1.07	0.00568	Soluble	-4.03	0.0177	9.38e-05	Moderately soluble	High	Yes	No	No	No	No	Yes	No	-5.95	0	0	0	0	1	0.55	0	0	1	2.68
O=CNc1cccn1CC=O	C7H8N2O2	152.15	11	5	0.14	4	2	1	40.6	51.1	0.73	-0.18	0.06	-0.16	0.18	0.13	-0.74	27.5	0.181	Very soluble	-0.44	55.6	0.365	Very soluble	-1.12	11.6	0.076	Soluble	High	No	No	No	No	No	No	No	-7.36	0	2	0	0	1	0.55	0	1	1	1.7
CC=CC=CCn1cccc1	C10H13N	147.22	11	5	0.2	3	0	0	48.78	4.93	2.64	2.28	2.62	1.97	2.1	2.32	-2.33	0.693	0.0047	Soluble	-2.02	1.4	0.00953	Soluble	-1.73	2.72	0.0185	Soluble	High	Yes	No	Yes	No	No	No	No	-5.58	0	1	0	0	2	0.55	0	1	1	2.29
NC=NC=CC=CC=NC=O	C7H9N3O	151.17	11	0	0	4	3	1	45.48	67.81	0.85	-0.25	0.27	0.33	1.1	0.46	-0.36	66.6	0.441	Very soluble	-0.72	29.1	0.192	Very soluble	0.18	230	1.52	Soluble	High	No	No	No	No	No	No	No	-7.4	0	1	0	0	1	0.55	0	4	1	3.67
OC(=O)NC(=O)CC=CN=C	C6H8N2O3	156.14	11	0	0.17	5	4	2	39.33	78.76	0.01	1.5	0.39	-0.77	0.01	0.23	-1.42	5.89	0.0378	Very soluble	-2.76	0.27	0.00173	Soluble	-0.18	102	0.655	Soluble	High	No	No	No	No	No	No	No	-6.19	0	3	0	0	1	0.56	0	1	1	2.42
CC=CSCCc1ccccc1N	C11H15NS	193.31	13	6	0.27	4	0	1	62.16	51.32	2.39	2.57	3.09	2.96	2.87	2.77	-2.74	0.356	0.00184	Soluble	-3.3	0.0978	0.000506	Soluble	-3.44	0.0703	0.000364	Soluble	High	Yes	No	Yes	No	No	Yes	No	-5.65	0	0	0	0	1	0.55	0	1	1	2.04
N=c1cc(C)n2c(n1)C=CC2	C8H9N3	147.18	11	6	0.25	0	2	1	42.96	41.67	1.65	0.02	0.59	0.71	1.33	0.86	-1.17	9.98	0.0678	Very soluble	-0.45	52.6	0.357	Very soluble	-1.61	3.64	0.0247	Soluble	High	Yes	No	No	No	No	No	No	-7.18	0	1	0	0	1	0.55	0	0	1	2.84
OC(=O)CC=c1cn[nH]c1=C	C7H8N2O2	152.15	11	5	0.14	2	3	2	40.27	65.98	0.86	0.25	-0.92	-0.11	1.36	0.29	-1.15	10.9	0.0716	Very soluble	-1.2	9.68	0.0636	Very soluble	-1.44	5.49	0.0361	Soluble	High	No	No	No	No	No	No	No	-7.05	0	3	0	0	1	0.85	0	0	1	2.58
ClC=CC=CC(=CC)C(=O)O	C8H9ClO2	172.61	11	0	0.12	3	2	1	45.72	37.3	1.93	2.32	2.33	1.98	1.67	2.05	-2.17	1.16	0.0067	Soluble	-2.74	0.313	0.00181	Soluble	-0.52	51.9	0.301	Soluble	High	Yes	No	No	No	No	No	No	-5.71	0	0	0	0	1	0.85	0	2	1	3.32
CC=C1OC=C(C=C1N=C)Cl	C8H8ClNO	169.61	11	0	0.12	1	2	0	46.6	21.59	2.32	3.21	2.59	0.78	2.65	2.31	-2.85	0.241	0.00142	Soluble	-3.34	0.0783	0.000462	Soluble	-1.99	1.75	0.0103	Soluble	High	Yes	No	Yes	No	No	No	No	-5.06	0	1	0	0	1	0.55	0	1	1	3.51
NCCCc1ccccc1CF	C10H14FN	167.22	12	6	0.4	4	2	1	48.75	26.02	1.97	1.74	2.32	2.64	2.87	2.31	-2.08	1.39	0.00834	Soluble	-1.9	2.09	0.0125	Very soluble	-3.93	0.0197	0.000118	Soluble	High	Yes	No	No	No	No	Yes	No	-6.08	0	0	0	0	2	0.55	0	0	1	1.61
COc1ccc(cc1C)C	C9H12O	136.19	10	6	0.33	1	1	0	42.87	9.23	2.35	3.1	2.31	2.46	2.76	2.6	-3.02	0.131	0.000965	Soluble	-2.96	0.149	0.00109	Soluble	-3.27	0.0735	0.00054	Soluble	High	Yes	No	Yes	No	No	No	No	-4.93	0	1	0	0	2	0.55	0	0	1	1
CCN1C=C(C=CC=C1C)OC(F)(F)F	C10H12F3NO	219.2	15	0	0.4	3	4	0	54.73	12.47	2.64	3.48	4.04	1.6	1.7	2.69	-3.19	0.14	0.000641	Soluble	-3.42	0.0825	0.000376	Soluble	-1.73	4.07	0.0186	Soluble	High	Yes	No	Yes	No	No	No	No	-5.17	0	0	0	0	0	0.55	0	0	1	3.61
CC(Oc1ccccc1C)C	C10H14O	150.22	11	6	0.4	2	1	0	47.51	9.23	2.57	3.54	2.78	2.76	2.8	2.89	-3.27	0.0801	0.000533	Soluble	-3.42	0.0573	0.000382	Soluble	-3.33	0.0704	0.000469	Soluble	High	Yes	No	Yes	No	No	Yes	No	-4.7	0	1	0	0	2	0.55	0	0	2	1
CCn1cnnc1C1=CNCCC1	C9H14N4	178.23	13	5	0.56	2	2	1	55.21	42.74	1.44	0.19	0.64	0.31	0.97	0.71	-1.22	10.8	0.0606	Very soluble	-0.65	40.3	0.226	Very soluble	-2.02	1.71	0.00959	Soluble	High	Yes	No	No	No	No	No	No	-7.25	0	0	0	0	1	0.55	0	0	1	3.21
Cc1ccccc1C1=CCNCCN1	C12H16N2	188.27	14	6	0.33	1	1	2	67.24	24.06	2.18	1.92	0.77	1.65	2.52	1.81	-2.47	0.641	0.0034	Soluble	-2.05	1.68	0.00894	Soluble	-4.03	0.0177	9.38e-05	Moderately soluble	High	Yes	No	No	No	No	Yes	No	-6.09	0	0	0	0	1	0.55	0	0	1	2.87
CC1=NC=C(C1=O)CC=O	C7H7NO2	137.14	10	0	0.29	2	3	0	40.59	46.5	1.19	-1.05	0.12	-0.75	2.02	0.31	0.1	174	1.27	Highly soluble	0.56	500	3.65	Highly soluble	-1.37	5.81	0.0424	Soluble	High	No	No	No	No	No	No	No	-7.88	0	2	0	0	1	0.55	0	1	1	3.26
N=c1c(C)cccnc1Cl	C7H7ClN2	154.6	10	7	0.14	0	2	1	40.74	36.74	1.66	1.86	1.52	0.69	2.67	1.68	-2.49	0.502	0.00325	Soluble	-2.25	0.864	0.00559	Soluble	-3.48	0.0511	0.00033	Soluble	High	Yes	No	Yes	No	No	No	No	-5.92	0	2	0	0	1	0.55	0	0	1	1.76
C=CC=CC=C1N=CC=C1CC	C11H13N	159.23	12	0	0.18	3	1	0	57.99	12.36	2.53	2.17	2.65	2.21	3.56	2.62	-2	1.61	0.0101	Very soluble	-2.06	1.38	0.00866	Soluble	-1.9	2	0.0126	Soluble	High	Yes	No	Yes	No	No	No	No	-5.73	0	1	0	0	2	0.55	0	1	1	3.84
CC1=CN2C(=CC=CC=C2C(F)(F)F)CC1	C12H12F3N	227.23	16	0	0.33	1	3	0	60.68	3.24	2.71	3.38	4.77	2.99	2.33	3.23	-3.31	0.111	0.000487	Soluble	-3.13	0.17	0.000747	Soluble	-2.06	1.98	0.00873	Soluble	High	No	No	Yes	No	No	No	No	-5.29	0	0	0	0	1	0.55	0	0	1	3.53
O=C1C=C2C(N1)C(=CN=C2O)C	C8H8N2O2	164.16	12	0	0.25	0	3	2	50.89	61.69	1.15	-0.91	-0.48	-0.05	0.8	0.1	-0.28	85.3	0.519	Very soluble	0.1	206	1.25	Highly soluble	-0.87	22.2	0.136	Soluble	High	No	No	No	No	No	No	No	-7.95	0	1	0	0	1	0.55	0	0	1	3.75
CC=CC=NOC1=NSC=CS1	C7H8N2OS2	200.28	12	0	0.14	3	3	0	59.66	84.55	2.53	2.15	2.41	0.87	2.49	2.09	-2.24	1.16	0.00578	Soluble	-3.56	0.0554	0.000277	Soluble	-0.81	30.8	0.154	Soluble	High	No	No	Yes	No	No	No	No	-6	0	0	0	0	0	0.55	0	3	1	3.92
CCSC1CCC2=NC=CC2=C1	C10H13NS	179.28	12	0	0.5	2	1	0	59.61	37.66	2.31	1.7	2.42	2.1	2.96	2.3	-1.89	2.31	0.0129	Very soluble	-2.11	1.4	0.00783	Soluble	-2.08	1.47	0.00822	Soluble	High	Yes	No	No	No	No	No	No	-6.19	0	0	0	0	1	0.55	0	0	1	4.27
CCCC=CC=CC=C1C=CC=C1	C13H16	172.27	13	0	0.23	4	0	0	60.12	0	3.27	4.47	3.95	3.84	3.53	3.81	-3.46	0.0597	0.000347	Soluble	-4.19	0.0111	6.46e-05	Moderately soluble	-1.73	3.19	0.0185	Soluble	Low	Yes	No	Yes	No	Yes	No	No	-4.18	0	0	0	0	2	0.55	0	1	2	4.2
OCC(=O)C1=CC=CC1=O	C7H6O3	138.12	10	0	0.14	2	3	1	34.26	54.37	0.53	0.05	-0.39	-0.75	0.63	0.01	-0.6	35	0.254	Very soluble	-0.74	24.9	0.18	Very soluble	-0.19	89.4	0.647	Soluble	High	No	No	No	No	No	No	No	-7.11	0	3	0	0	1	0.55	0	1	1	3.02
CNCCn1c(Cl)ncc1C=O	C7H10ClN3O	187.63	12	5	0.43	4	3	1	46.3	46.92	1.74	0.27	0.57	-0.55	0.98	0.6	-1.22	11.4	0.0606	Very soluble	-0.82	28.6	0.153	Very soluble	-2.23	1.12	0.00596	Soluble	High	Yes	No	No	No	No	No	No	-7.25	0	0	0	0	1	0.55	0	1	1	1.98
CC=CNCCn1cnnc1OC	C8H14N4O	182.22	13	5	0.5	5	3	1	49.33	51.97	2.09	0.51	0.41	-0.16	0.17	0.6	-1.25	10.3	0.0568	Very soluble	-1.17	12.3	0.0673	Very soluble	-1.5	5.72	0.0314	Soluble	High	No	No	No	No	No	No	No	-7.05	0	0	0	0	1	0.55	0	0	1	2.87
CC1=CC(=O)n2c(C1)ncc2	C8H8N2O	148.16	11	5	0.25	0	2	0	40.71	34.89	1.55	0.38	1.03	0.76	1.04	0.95	-1.33	6.86	0.0463	Very soluble	-0.68	31.1	0.21	Very soluble	-1.52	4.42	0.0299	Soluble	High	Yes	No	No	No	No	No	No	-6.93	0	2	0	0	1	0.55	0	0	1	2.85
CC1=NN=C(C=CN1CC)Cl	C7H10ClN3	171.63	11	0	0.43	1	2	0	58.8	27.96	1.78	1.31	0.66	1.29	2.14	1.44	-1.66	3.73	0.0217	Very soluble	-1.5	5.46	0.0318	Very soluble	-1.71	3.32	0.0193	Soluble	High	Yes	No	No	No	No	No	No	-6.42	0	0	0	0	1	0.55	0	0	1	3.96
CC(CC(=O)n1cccc1)C	C9H13NO	151.21	11	5	0.44	3	1	0	45.34	22	2.19	1.81	2.17	1.63	1.47	1.86	-2.06	1.33	0.00879	Soluble	-1.89	1.94	0.0128	Very soluble	-1.94	1.74	0.0115	Soluble	High	Yes	No	No	No	No	No	No	-5.94	0	1	0	0	1	0.55	0	0	1	1.11
C=CNc1ncccc1CC	C9H12N2	148.2	11	6	0.22	3	1	1	47.65	24.92	2.12	2.46	2.01	1.45	2.11	2.03	-2.51	0.453	0.00306	Soluble	-2.63	0.35	0.00236	Soluble	-3.29	0.0753	0.000508	Soluble	High	Yes	No	Yes	No	No	No	No	-5.46	0	1	0	0	1	0.55	0	0	1	2.14
CC=NC=CC1C=NN=NC1=C	C8H10N4	162.19	12	0	0.25	2	4	0	59.71	49.44	2	0.66	1.03	0.27	3.25	1.44	-1.13	12	0.0742	Very soluble	-1.27	8.62	0.0532	Very soluble	-1.34	7.46	0.046	Soluble	High	Yes	No	No	No	No	No	No	-6.82	0	0	0	0	1	0.55	0	1	1	4.28
