# Supplementary material for: DrugSynthMC: An Atom-Based Generation of Drug-like Molecules with Monte Carlo Search
Source: J Chem Inf Model. 2024 Sep 9;64(18):7097–107. doi: 10.1021/acs.jcim.4c01451 (PMC11423341; doi:10.1021/acs.jcim.4c01451)
Supplement: Supplementary file 5 — ci4c01451_si_005.xlsx [file ci4c01451_si_005.xlsx]

## Sheet: Manuscript ID
DrugSynthMC: an atom-based generation of drug-like molecules with Monte Carlo Search
Milo Roucairol1, Alexios Georgiou1, Tristan Cazenave1*, Filippo Prischi2*, Olivier E. Pardo3*.
1 LAMSADE, Université Paris-Dauphine, Pl. du Maréchal de Lattre de Tassigny, 75016 Paris, France
2 Randall Centre for Cell and Molecular Biophysics, School of Basic and Medical Biosciences, King’s College London, London SE1 1UL, United Kingdom.
3 Division of Cancer, Department of Surgery and Cancer, Imperial College, Du Cane Road,
London W12 0NN, United Kingdom
* Corresponding authors:
Tristan Cazenave - tristan.cazenave@lamsade.dauphine.fr
Filippo Prischi - filippo.prischi@kcl.ac.uk
Olivier E. Pardo – o.pardo@imperial.ac.uk

## Sheet: ngrams
SMILES	[Toxicity/AMES Mutagenesis] Predictions	[Toxicity/AMES Mutagenesis] Probability	[Toxicity/AMES Mutagenesis] Interpretation	[Toxicity/Avian] Predictions	[Toxicity/Avian] Probability	[Toxicity/Avian] Interpretation	[Toxicity/Bee] Predictions	[Toxicity/Bee] Probability	[Toxicity/Bee] Interpretation	[Toxicity/Bioconcentration Factor] Predictions	[Toxicity/Bioconcentration Factor] Interpretation	[Toxicity/Biodegradation] Predictions	[Toxicity/Biodegradation] Probability	[Toxicity/Biodegradation] Interpretation	[Toxicity/Carcinogenesis] Predictions	[Toxicity/Carcinogenesis] Probability	[Toxicity/Carcinogenesis] Interpretation	[Toxicity/Crustacean] Predictions	[Toxicity/Crustacean] Probability	[Toxicity/Crustacean] Interpretation	[Toxicity/Liver Injury I] Predictions	[Toxicity/Liver Injury I] Probability	[Toxicity/Liver Injury I] Interpretation	[Toxicity/Eye Corrosion] Predictions	[Toxicity/Eye Corrosion] Probability	[Toxicity/Eye Corrosion] Interpretation	[Toxicity/Eye irritation] Predictions	[Toxicity/Eye irritation] Probability	[Toxicity/Eye irritation] Interpretation	[Toxicity/Maximum Tolerated Dose] Predictions	[Toxicity/Liver Injury II] Predictions	[Toxicity/Liver Injury II] Probability	[Toxicity/Liver Injury II] Interpretation	[Toxicity/hERG Blockers] Predictions	[Toxicity/hERG Blockers] Probability	[Toxicity/hERG Blockers] Interpretation	[Toxicity/Daphnia Maga] Predictions	[Toxicity/Daphnia Maga] Interpretation	[Toxicity/Micronucleos] Predictions	[Toxicity/Micronucleos] Probability	[Toxicity/Micronucleos] Interpretation	[Toxicity/NR-AhR] Predictions	[Toxicity/NR-AhR] Probability	[Toxicity/NR-AhR] Interpretation	[Toxicity/NR-AR] Predictions	[Toxicity/NR-AR] Probability	[Toxicity/NR-AR] Interpretation	[Toxicity/NR-AR-LBD] Predictions	[Toxicity/NR-AR-LBD] Probability
C(C1=C(C(=O)NC2=C(C(=O)NC21)))	Safe	0.25	Safe (Medium Confidence)	Safe	0.061	Safe (High Confidence)	Safe	0.46	Safe (Low Confidence)	-0.92	None	Toxic	0.69	Toxic (Medium Confidence)	Safe	0.393	Safe (Low Confidence)	Toxic	0.817	Toxic (Medium Confidence)	Safe	0.312	Safe (Medium Confidence)	Safe	0.001	Safe (High Confidence)	Toxic	0.733	Toxic (Medium Confidence)	0.54	Safe	0.498	Safe (Low Confidence)	Safe	0.001	Safe (High Confidence)	3.2	None	Toxic	0.87	Toxic (High Confidence)	Safe	0.043	Safe (High Confidence)	Safe	0.008	Safe (High Confidence)	Safe	0.013
C(CSC1=C(C=C(C=C1Cl)OC))	Safe	0.011	Safe (High Confidence)	Safe	0.305	Safe (Medium Confidence)	Toxic	0.54	Toxic (Low Confidence)	2.36	None	Safe	0.067	Safe (High Confidence)	Safe	0.414	Safe (Low Confidence)	Toxic	0.786	Toxic (Medium Confidence)	Safe	0.419	Safe (Low Confidence)	Toxic	0.857	Toxic (High Confidence)	Toxic	0.883	Toxic (High Confidence)	1.22	Toxic	0.53	Toxic (Low Confidence)	Safe	0.012	Safe (High Confidence)	5.8	None	Safe	0.134	Safe (High Confidence)	Safe	0.061	Safe (High Confidence)	Safe	0.007	Safe (High Confidence)	Safe	0.01
C(C=NC1=C(C=C(C1=CC(=O))))	Safe	0.111	Safe (High Confidence)	Safe	0.288	Safe (Medium Confidence)	Safe	0.252	Safe (Medium Confidence)	-0.09	None	Toxic	0.848	Toxic (High Confidence)	Safe	0.206	Safe (Medium Confidence)	Toxic	0.891	Toxic (High Confidence)	Safe	0.163	Safe (High Confidence)	Toxic	0.982	Toxic (High Confidence)	Toxic	0.999	Toxic (High Confidence)	0.5	Safe	0.306	Safe (Medium Confidence)	Safe	0.002	Safe (High Confidence)	7.01	None	Toxic	0.578	Toxic (Low Confidence)	Safe	0	Safe (High Confidence)	Safe	0.006	Safe (High Confidence)	Safe	0.055
C(C(=O)C1=C(C=CC(=O)C1))	Safe	0.106	Safe (High Confidence)	Safe	0.079	Safe (High Confidence)	Safe	0.318	Safe (Medium Confidence)	0.41	None	Toxic	0.784	Toxic (Medium Confidence)	Toxic	0.503	Toxic (Low Confidence)	Toxic	0.552	Toxic (Low Confidence)	Safe	0.251	Safe (Medium Confidence)	Toxic	0.922	Toxic (High Confidence)	Toxic	0.996	Toxic (High Confidence)	0.75	Toxic	0.531	Toxic (Low Confidence)	Safe	0.001	Safe (High Confidence)	4.4	None	Safe	0.295	Safe (Medium Confidence)	Safe	0.101	Safe (High Confidence)	Safe	0.009	Safe (High Confidence)	Safe	0.08
C(OC(F)(F)(F))N1C(=NN=C1C(=O)C)	Toxic	0.993	Toxic (High Confidence)	Safe	0.266	Safe (Medium Confidence)	Toxic	0.631	Toxic (Low Confidence)	0.47	None	Safe	0.083	Safe (High Confidence)	Safe	0.051	Safe (High Confidence)	Safe	0.033	Safe (High Confidence)	Safe	0.489	Safe (Low Confidence)	Safe	0.07	Safe (High Confidence)	Safe	0.031	Safe (High Confidence)	1.05	Toxic	0.785	Toxic (Medium Confidence)	Safe	0.001	Safe (High Confidence)	5.44	None	Toxic	0.973	Toxic (High Confidence)	Safe	0.017	Safe (High Confidence)	Safe	0.002	Safe (High Confidence)	Safe	0.005
C(C1C(=C2C(=CN=C2OC1)))	Safe	0.188	Safe (Medium Confidence)	Safe	0.073	Safe (High Confidence)	Toxic	0.706	Toxic (Medium Confidence)	0.25	None	Safe	0.103	Safe (High Confidence)	Safe	0.34	Safe (Low Confidence)	Toxic	0.738	Toxic (Medium Confidence)	Safe	0.26	Safe (Medium Confidence)	Safe	0.408	Safe (Low Confidence)	Toxic	0.969	Toxic (High Confidence)	0.52	Toxic	0.501	Toxic (Low Confidence)	Safe	0.025	Safe (High Confidence)	4.42	None	Safe	0.196	Safe (Medium Confidence)	Safe	0.113	Safe (High Confidence)	Safe	0.007	Safe (High Confidence)	Safe	0.029
C(CSC1=C(C=CC=C1S(=O)Cl))	Safe	0.089	Safe (High Confidence)	Toxic	0.552	Toxic (Low Confidence)	Safe	0.44	Safe (Low Confidence)	2.03	None	Safe	0.072	Safe (High Confidence)	Toxic	0.542	Toxic (Low Confidence)	Toxic	0.608	Toxic (Low Confidence)	Toxic	0.56	Toxic (Low Confidence)	Toxic	0.97	Toxic (High Confidence)	Toxic	0.914	Toxic (High Confidence)	0.6	Toxic	0.674	Toxic (Medium Confidence)	Safe	0.002	Safe (High Confidence)	5.46	None	Safe	0.411	Safe (Low Confidence)	Safe	0.039	Safe (High Confidence)	Safe	0.016	Safe (High Confidence)	Safe	0.012
C(C=C(C(=O)(C1=C(N=CN1))))	Safe	0.02	Safe (High Confidence)	Safe	0.002	Safe (High Confidence)	Safe	0.238	Safe (Medium Confidence)	0.07	None	Toxic	0.893	Toxic (High Confidence)	Safe	0.096	Safe (High Confidence)	Toxic	0.562	Toxic (Low Confidence)	Toxic	0.645	Toxic (Low Confidence)	Safe	0.057	Safe (High Confidence)	Toxic	0.794	Toxic (Medium Confidence)	0.04	Toxic	0.596	Toxic (Low Confidence)	Safe	0.001	Safe (High Confidence)	6.42	None	Toxic	1	Toxic (High Confidence)	Safe	0.046	Safe (High Confidence)	Safe	0.016	Safe (High Confidence)	Safe	0.026
C(C1=C(C2=C(NC(=O)C2=CC1)))	Safe	0.271	Safe (Medium Confidence)	Safe	0.08	Safe (High Confidence)	Safe	0.458	Safe (Low Confidence)	-0.03	None	Safe	0.489	Safe (Low Confidence)	Safe	0.417	Safe (Low Confidence)	Toxic	0.913	Toxic (High Confidence)	Safe	0.294	Safe (Medium Confidence)	Safe	0.137	Safe (High Confidence)	Toxic	0.974	Toxic (High Confidence)	0.32	Toxic	0.513	Toxic (Low Confidence)	Safe	0.009	Safe (High Confidence)	4.32	None	Safe	0.34	Safe (Low Confidence)	Safe	0.054	Safe (High Confidence)	Safe	0.007	Safe (High Confidence)	Safe	0.074
C(C)=CC=CC=CC=CC=CC=C	Toxic	0.97	Toxic (High Confidence)	Safe	0.035	Safe (High Confidence)	Safe	0.282	Safe (Medium Confidence)	2.02	None	Safe	0.305	Safe (Medium Confidence)	Toxic	0.804	Toxic (Medium Confidence)	Toxic	0.999	Toxic (High Confidence)	Safe	0.322	Safe (Medium Confidence)	Toxic	0.654	Toxic (Low Confidence)	Toxic	0.998	Toxic (High Confidence)	0.64	Safe	0.457	Safe (Low Confidence)	Safe	0.335	Safe (Low Confidence)	6.31	None	Safe	0.002	Safe (High Confidence)	Safe	0	Safe (High Confidence)	Safe	0.014	Safe (High Confidence)	Safe	0.104
C(CNCC1=C(C=C(O)C(Cl)=C1))	Safe	0.093	Safe (High Confidence)	Safe	0.117	Safe (High Confidence)	Safe	0.388	Safe (Low Confidence)	0.76	None	Safe	0.066	Safe (High Confidence)	Safe	0.293	Safe (Medium Confidence)	Safe	0.427	Safe (Low Confidence)	Safe	0.318	Safe (Medium Confidence)	Safe	0.267	Safe (Medium Confidence)	Toxic	0.597	Toxic (Low Confidence)	0.53	Safe	0.388	Safe (Low Confidence)	Safe	0.216	Safe (Medium Confidence)	4.94	None	Toxic	0.617	Toxic (Low Confidence)	Safe	0.121	Safe (High Confidence)	Safe	0.007	Safe (High Confidence)	Safe	0.009
C(C(=O)N1C(=CN=CN1C(=O)))	Safe	0.021	Safe (High Confidence)	Safe	0.099	Safe (High Confidence)	Safe	0.399	Safe (Low Confidence)	0.08	None	Safe	0.029	Safe (High Confidence)	Safe	0.491	Safe (Low Confidence)	Safe	0.276	Safe (Medium Confidence)	Safe	0.24	Safe (Medium Confidence)	Safe	0.111	Safe (High Confidence)	Toxic	0.993	Toxic (High Confidence)	0.35	Toxic	0.722	Toxic (Medium Confidence)	Safe	0	Safe (High Confidence)	3.34	None	Toxic	0.896	Toxic (High Confidence)	Safe	0.151	Safe (High Confidence)	Safe	0.003	Safe (High Confidence)	Safe	0.02
C(F)C=C(Cl)C=CC=CC=CC=C	Toxic	0.932	Toxic (High Confidence)	Safe	0.079	Safe (High Confidence)	Safe	0.283	Safe (Medium Confidence)	1.75	None	Safe	0.128	Safe (High Confidence)	Toxic	0.707	Toxic (Medium Confidence)	Toxic	0.992	Toxic (High Confidence)	Safe	0.141	Safe (High Confidence)	Toxic	0.677	Toxic (Medium Confidence)	Toxic	0.995	Toxic (High Confidence)	0.59	Safe	0.48	Safe (Low Confidence)	Safe	0.025	Safe (High Confidence)	5.83	None	Safe	0.068	Safe (High Confidence)	Safe	0.004	Safe (High Confidence)	Safe	0.017	Safe (High Confidence)	Safe	0.119
C(CS)C(=O)C1=C(N=CC=C1)	Safe	0.004	Safe (High Confidence)	Safe	0.103	Safe (High Confidence)	Safe	0.374	Safe (Low Confidence)	-0.48	None	Safe	0.022	Safe (High Confidence)	Safe	0.109	Safe (High Confidence)	Safe	0.103	Safe (High Confidence)	Safe	0.31	Safe (Medium Confidence)	Safe	0.303	Safe (Medium Confidence)	Toxic	0.921	Toxic (High Confidence)	0.84	Toxic	0.841	Toxic (High Confidence)	Safe	0	Safe (High Confidence)	4.67	None	Toxic	0.53	Toxic (Low Confidence)	Safe	0.486	Safe (Low Confidence)	Safe	0.004	Safe (High Confidence)	Safe	0.008
C(C)C1=C(N=CN=C1Cl)C=C	Safe	0.022	Safe (High Confidence)	Safe	0.164	Safe (High Confidence)	Safe	0.385	Safe (Low Confidence)	1.25	None	Safe	0.057	Safe (High Confidence)	Safe	0.283	Safe (Medium Confidence)	Safe	0.3	Safe (Medium Confidence)	Safe	0.49	Safe (Low Confidence)	Toxic	0.685	Toxic (Medium Confidence)	Toxic	0.974	Toxic (High Confidence)	0.6	Toxic	0.651	Toxic (Low Confidence)	Safe	0.014	Safe (High Confidence)	3.88	None	Safe	0.237	Safe (Medium Confidence)	Safe	0.049	Safe (High Confidence)	Safe	0.004	Safe (High Confidence)	Safe	0.05
C(C=COC1=C(C=CC=C1C=C))	Toxic	0.991	Toxic (High Confidence)	Safe	0.146	Safe (High Confidence)	Safe	0.265	Safe (Medium Confidence)	1.57	None	Safe	0.443	Safe (Low Confidence)	Toxic	0.928	Toxic (High Confidence)	Toxic	0.883	Toxic (High Confidence)	Toxic	0.602	Toxic (Low Confidence)	Toxic	0.814	Toxic (Medium Confidence)	Toxic	0.999	Toxic (High Confidence)	0.93	Toxic	0.647	Toxic (Low Confidence)	Safe	0.003	Safe (High Confidence)	4.03	None	Safe	0.085	Safe (High Confidence)	Safe	0	Safe (High Confidence)	Safe	0.013	Safe (High Confidence)	Safe	0.017
C(CS)C(C1=N(N(=NN=C1)))	Safe	0.037	Safe (High Confidence)	Safe	0.053	Safe (High Confidence)	Toxic	0.506	Toxic (Low Confidence)	-0.51	None	Safe	0.009	Safe (High Confidence)	Safe	0.049	Safe (High Confidence)	Safe	0.02	Safe (High Confidence)	Safe	0.356	Safe (Low Confidence)	Safe	0.057	Safe (High Confidence)	Safe	0.356	Safe (Low Confidence)	0.7	Toxic	0.846	Toxic (High Confidence)	Safe	0	Safe (High Confidence)	6.19	None	Safe	0.364	Safe (Low Confidence)	Safe	0.033	Safe (High Confidence)	Safe	0.002	Safe (High Confidence)	Safe	0.011
C(CO)=NC1=C(C(=C(C(=O)C1)))	Toxic	0.517	Toxic (Low Confidence)	Safe	0.07	Safe (High Confidence)	Safe	0.322	Safe (Medium Confidence)	-0.33	None	Safe	0.297	Safe (Medium Confidence)	Safe	0.401	Safe (Low Confidence)	Safe	0.256	Safe (Medium Confidence)	Safe	0.218	Safe (Medium Confidence)	Safe	0.193	Safe (Medium Confidence)	Toxic	0.977	Toxic (High Confidence)	0.6	Toxic	0.507	Toxic (Low Confidence)	Safe	0.008	Safe (High Confidence)	4.7	None	Safe	0.399	Safe (Low Confidence)	Safe	0.126	Safe (High Confidence)	Safe	0.008	Safe (High Confidence)	Safe	0.081
C(C(=O)C(=O)C(=CC=C(C)))	Toxic	0.561	Toxic (Low Confidence)	Safe	0.136	Safe (High Confidence)	Safe	0.384	Safe (Low Confidence)	0.73	None	Toxic	0.783	Toxic (Medium Confidence)	Toxic	0.599	Toxic (Low Confidence)	Toxic	0.712	Toxic (Medium Confidence)	Safe	0.313	Safe (Medium Confidence)	Toxic	0.961	Toxic (High Confidence)	Toxic	0.999	Toxic (High Confidence)	0.88	Safe	0.46	Safe (Low Confidence)	Safe	0.002	Safe (High Confidence)	4.24	None	Safe	0.234	Safe (Medium Confidence)	Safe	0.017	Safe (High Confidence)	Safe	0.013	Safe (High Confidence)	Safe	0.071
C(C=O)OCOCCN1C(=CC=C1)	Safe	0.151	Safe (High Confidence)	Safe	0.139	Safe (High Confidence)	Safe	0.419	Safe (Low Confidence)	-0.48	None	Toxic	0.728	Toxic (Medium Confidence)	Toxic	0.764	Toxic (Medium Confidence)	Safe	0.098	Safe (High Confidence)	Safe	0.228	Safe (Medium Confidence)	Toxic	0.885	Toxic (High Confidence)	Toxic	0.986	Toxic (High Confidence)	0.9	Safe	0.319	Safe (Medium Confidence)	Safe	0.001	Safe (High Confidence)	5.18	None	Safe	0.376	Safe (Low Confidence)	Safe	0	Safe (High Confidence)	Safe	0.006	Safe (High Confidence)	Safe	0.031
C(CCOC1=C(CN2C(=CN=C2)C1))	Safe	0.212	Safe (Medium Confidence)	Safe	0.005	Safe (High Confidence)	Toxic	0.612	Toxic (Low Confidence)	0.74	None	Safe	0.189	Safe (Medium Confidence)	Safe	0.24	Safe (Medium Confidence)	Safe	0.338	Safe (Low Confidence)	Safe	0.227	Safe (Medium Confidence)	Safe	0.268	Safe (Medium Confidence)	Safe	0.153	Safe (High Confidence)	-0.66	Toxic	0.545	Toxic (Low Confidence)	Safe	0.015	Safe (High Confidence)	6.33	None	Toxic	0.991	Toxic (High Confidence)	Safe	0.052	Safe (High Confidence)	Safe	0.039	Safe (High Confidence)	Safe	0.019
C(COC(C1=C(C(N2C(=CN=C2N1)))))	Toxic	0.794	Toxic (Medium Confidence)	Safe	0.01	Safe (High Confidence)	Toxic	0.619	Toxic (Low Confidence)	0.08	None	Safe	0.176	Safe (Medium Confidence)	Toxic	0.515	Toxic (Low Confidence)	Safe	0.342	Safe (Low Confidence)	Safe	0.366	Safe (Low Confidence)	Safe	0.006	Safe (High Confidence)	Safe	0.216	Safe (Medium Confidence)	-0.99	Toxic	0.636	Toxic (Low Confidence)	Safe	0.01	Safe (High Confidence)	6.86	None	Toxic	0.994	Toxic (High Confidence)	Safe	0.24	Safe (Medium Confidence)	Safe	0.033	Safe (High Confidence)	Safe	0.014
C(C=NOC(=C1C(=CC=CC1=O)))	Safe	0.072	Safe (High Confidence)	Safe	0.086	Safe (High Confidence)	Safe	0.278	Safe (Medium Confidence)	0.54	None	Safe	0.157	Safe (High Confidence)	Safe	0.485	Safe (Low Confidence)	Toxic	0.886	Toxic (High Confidence)	Safe	0.19	Safe (Medium Confidence)	Safe	0.071	Safe (High Confidence)	Toxic	0.991	Toxic (High Confidence)	0.69	Safe	0.472	Safe (Low Confidence)	Safe	0.004	Safe (High Confidence)	5.65	None	Toxic	0.53	Toxic (Low Confidence)	Safe	0.018	Safe (High Confidence)	Safe	0.007	Safe (High Confidence)	Safe	0.162
C(CN1C(=C(C)C=CN=C1N(C(F)(F)(F))))	Safe	0.05	Safe (High Confidence)	Safe	0.04	Safe (High Confidence)	Safe	0.493	Safe (Low Confidence)	-0.25	None	Safe	0.001	Safe (High Confidence)	Safe	0.045	Safe (High Confidence)	Toxic	0.624	Toxic (Low Confidence)	Safe	0.241	Safe (Medium Confidence)	Safe	0.006	Safe (High Confidence)	Safe	0.077	Safe (High Confidence)	0.49	Toxic	0.65	Toxic (Low Confidence)	Safe	0.003	Safe (High Confidence)	3.69	None	Toxic	0.993	Toxic (High Confidence)	Safe	0.01	Safe (High Confidence)	Safe	0.028	Safe (High Confidence)	Safe	0.004
C(C1=C(N2C(=NNC2=CC1=C)))	Safe	0.385	Safe (Low Confidence)	Safe	0.086	Safe (High Confidence)	Safe	0.374	Safe (Low Confidence)	0.14	None	Safe	0.039	Safe (High Confidence)	Toxic	0.563	Toxic (Low Confidence)	Toxic	0.968	Toxic (High Confidence)	Safe	0.438	Safe (Low Confidence)	Safe	0.001	Safe (High Confidence)	Safe	0.465	Safe (Low Confidence)	0.01	Safe	0.469	Safe (Low Confidence)	Safe	0.003	Safe (High Confidence)	5.01	None	Toxic	0.818	Toxic (Medium Confidence)	Safe	0.342	Safe (Low Confidence)	Safe	0.005	Safe (High Confidence)	Safe	0.017
C(C1=C(N=C(C1=NC(C(=O)))))	Safe	0.069	Safe (High Confidence)	Safe	0.119	Safe (High Confidence)	Safe	0.403	Safe (Low Confidence)	-0.93	None	Safe	0.063	Safe (High Confidence)	Safe	0.201	Safe (Medium Confidence)	Safe	0.383	Safe (Low Confidence)	Safe	0.133	Safe (High Confidence)	Toxic	0.934	Toxic (High Confidence)	Toxic	0.993	Toxic (High Confidence)	0.35	Safe	0.342	Safe (Low Confidence)	Safe	0.003	Safe (High Confidence)	5.27	None	Toxic	0.713	Toxic (Medium Confidence)	Safe	0.002	Safe (High Confidence)	Safe	0.003	Safe (High Confidence)	Safe	0.047
C(C1=N(S(N=C(C2=C(C(=O)NC21)))))	Safe	0.465	Safe (Low Confidence)	Safe	0.124	Safe (High Confidence)	Toxic	0.619	Toxic (Low Confidence)	-0.63	None	Safe	0.18	Safe (Medium Confidence)	Safe	0.36	Safe (Low Confidence)	Toxic	0.803	Toxic (Medium Confidence)	Safe	0.311	Safe (Medium Confidence)	Safe	0.003	Safe (High Confidence)	Toxic	0.652	Toxic (Low Confidence)	0.51	Toxic	0.568	Toxic (Low Confidence)	Safe	0.003	Safe (High Confidence)	3.62	None	Toxic	0.853	Toxic (High Confidence)	Safe	0.182	Safe (Medium Confidence)	Safe	0.009	Safe (High Confidence)	Safe	0.036
C(OCCN1C(=C2N(=CN=C2CC1)))	Safe	0.26	Safe (Medium Confidence)	Safe	0.055	Safe (High Confidence)	Toxic	0.687	Toxic (Medium Confidence)	-0.63	None	Safe	0.009	Safe (High Confidence)	Safe	0.092	Safe (High Confidence)	Safe	0.389	Safe (Low Confidence)	Safe	0.143	Safe (High Confidence)	Safe	0.038	Safe (High Confidence)	Toxic	0.681	Toxic (Medium Confidence)	0.25	Toxic	0.545	Toxic (Low Confidence)	Safe	0	Safe (High Confidence)	4.33	None	Safe	0.185	Safe (Medium Confidence)	Safe	0.377	Safe (Low Confidence)	Safe	0.005	Safe (High Confidence)	Safe	0.018
C(C(=N)N=CN=C(C)C(=O))	Toxic	1	Toxic (High Confidence)	Safe	0.13	Safe (High Confidence)	Safe	0.349	Safe (Low Confidence)	-1.4	None	Safe	0.138	Safe (High Confidence)	Safe	0.004	Safe (High Confidence)	Safe	0.082	Safe (High Confidence)	Safe	0.062	Safe (High Confidence)	Safe	0.261	Safe (Medium Confidence)	Toxic	0.996	Toxic (High Confidence)	0.46	Safe	0.314	Safe (Medium Confidence)	Safe	0	Safe (High Confidence)	5.6	None	Toxic	0.976	Toxic (High Confidence)	Safe	0	Safe (High Confidence)	Safe	0.001	Safe (High Confidence)	Safe	0.015
C(C=CC=CC=C1C(=CC=C1O))	Toxic	0.807	Toxic (Medium Confidence)	Safe	0.056	Safe (High Confidence)	Safe	0.256	Safe (Medium Confidence)	0.79	None	Toxic	0.673	Toxic (Medium Confidence)	Toxic	0.628	Toxic (Low Confidence)	Toxic	0.983	Toxic (High Confidence)	Safe	0.266	Safe (Medium Confidence)	Safe	0.096	Safe (High Confidence)	Toxic	0.987	Toxic (High Confidence)	0.68	Safe	0.373	Safe (Low Confidence)	Toxic	0.503	Toxic (Low Confidence)	5.45	None	Safe	0.041	Safe (High Confidence)	Safe	0.023	Safe (High Confidence)	Safe	0.011	Safe (High Confidence)	Safe	0.054
C(C=CC=CC=NC1=C(C=CC=C1))	Toxic	0.92	Toxic (High Confidence)	Safe	0.087	Safe (High Confidence)	Safe	0.228	Safe (Medium Confidence)	1.89	None	Safe	0.108	Safe (High Confidence)	Toxic	0.585	Toxic (Low Confidence)	Toxic	0.979	Toxic (High Confidence)	Safe	0.428	Safe (Low Confidence)	Safe	0.395	Safe (Low Confidence)	Toxic	0.992	Toxic (High Confidence)	0.42	Toxic	0.538	Toxic (Low Confidence)	Safe	0.382	Safe (Low Confidence)	5.86	None	Safe	0.106	Safe (High Confidence)	Safe	0.03	Safe (High Confidence)	Safe	0.017	Safe (High Confidence)	Safe	0.016
C(C)=CC=C1N(=NN=CN1)	Toxic	0.999	Toxic (High Confidence)	Safe	0.091	Safe (High Confidence)	Safe	0.419	Safe (Low Confidence)	-0.11	None	Safe	0.266	Safe (Medium Confidence)	Toxic	0.921	Toxic (High Confidence)	Toxic	0.709	Toxic (Medium Confidence)	Toxic	0.957	Toxic (High Confidence)	Safe	0.001	Safe (High Confidence)	Toxic	0.996	Toxic (High Confidence)	0.54	Toxic	0.64	Toxic (Low Confidence)	Safe	0.001	Safe (High Confidence)	4.28	None	Toxic	0.851	Toxic (High Confidence)	Toxic	0.783	Toxic (Medium Confidence)	Safe	0.067	Safe (High Confidence)	Safe	0.02
C(CC)C=NCCN1C(=C(Cl)C=N1)	Safe	0.092	Safe (High Confidence)	Safe	0.091	Safe (High Confidence)	Toxic	0.519	Toxic (Low Confidence)	1.27	None	Safe	0.006	Safe (High Confidence)	Safe	0.493	Safe (Low Confidence)	Safe	0.336	Safe (Low Confidence)	Safe	0.234	Safe (Medium Confidence)	Safe	0.284	Safe (Medium Confidence)	Toxic	0.525	Toxic (Low Confidence)	0.34	Toxic	0.648	Toxic (Low Confidence)	Safe	0.028	Safe (High Confidence)	5.1	None	Safe	0.195	Safe (Medium Confidence)	Safe	0.178	Safe (Medium Confidence)	Safe	0.004	Safe (High Confidence)	Safe	0.007
C(C=C1C(=CN=C1)C2=C(CCCC2))	Safe	0.226	Safe (Medium Confidence)	Safe	0.053	Safe (High Confidence)	Toxic	0.502	Toxic (Low Confidence)	1.3	None	Safe	0.054	Safe (High Confidence)	Safe	0.315	Safe (Medium Confidence)	Toxic	0.88	Toxic (High Confidence)	Safe	0.175	Safe (Medium Confidence)	Safe	0.451	Safe (Low Confidence)	Toxic	0.924	Toxic (High Confidence)	0	Toxic	0.575	Toxic (Low Confidence)	Safe	0.019	Safe (High Confidence)	6.65	None	Safe	0.015	Safe (High Confidence)	Safe	0.24	Safe (Medium Confidence)	Safe	0.016	Safe (High Confidence)	Safe	0.022
C(C=CC=CC1=C(C(=N)N=C1))	Toxic	0.957	Toxic (High Confidence)	Safe	0.056	Safe (High Confidence)	Safe	0.267	Safe (Medium Confidence)	-0.13	None	Safe	0.225	Safe (Medium Confidence)	Safe	0.07	Safe (High Confidence)	Toxic	0.861	Toxic (High Confidence)	Safe	0.124	Safe (High Confidence)	Safe	0.005	Safe (High Confidence)	Toxic	0.966	Toxic (High Confidence)	0.33	Toxic	0.502	Toxic (Low Confidence)	Safe	0.448	Safe (Low Confidence)	5.74	None	Toxic	0.769	Toxic (Medium Confidence)	Safe	0.011	Safe (High Confidence)	Safe	0.002	Safe (High Confidence)	Safe	0.047
C(CC1=N(SN2C(=NN=C2)C1))	Toxic	0.779	Toxic (Medium Confidence)	Safe	0.163	Safe (High Confidence)	Toxic	0.622	Toxic (Low Confidence)	0.28	None	Safe	0.041	Safe (High Confidence)	Safe	0.197	Safe (Medium Confidence)	Safe	0.219	Safe (Medium Confidence)	Safe	0.471	Safe (Low Confidence)	Safe	0.057	Safe (High Confidence)	Toxic	0.606	Toxic (Low Confidence)	0.12	Toxic	0.715	Toxic (Medium Confidence)	Safe	0.001	Safe (High Confidence)	3.82	None	Toxic	0.557	Toxic (Low Confidence)	Safe	0.043	Safe (High Confidence)	Safe	0.004	Safe (High Confidence)	Safe	0.03
C(C1=C(N=CC=C1CCN=C(C)))	Safe	0.06	Safe (High Confidence)	Safe	0.135	Safe (High Confidence)	Safe	0.399	Safe (Low Confidence)	1.28	None	Safe	0.024	Safe (High Confidence)	Safe	0.242	Safe (Medium Confidence)	Safe	0.286	Safe (Medium Confidence)	Safe	0.293	Safe (Medium Confidence)	Safe	0.363	Safe (Low Confidence)	Toxic	0.568	Toxic (Low Confidence)	0.35	Toxic	0.674	Toxic (Medium Confidence)	Safe	0.02	Safe (High Confidence)	5.26	None	Safe	0.135	Safe (High Confidence)	Safe	0.03	Safe (High Confidence)	Safe	0.004	Safe (High Confidence)	Safe	0.01
C(CS)C(=O)C1=C(C=CC=C1)	Safe	0.001	Safe (High Confidence)	Safe	0.061	Safe (High Confidence)	Safe	0.332	Safe (Medium Confidence)	0.12	None	Safe	0.106	Safe (High Confidence)	Safe	0.152	Safe (High Confidence)	Safe	0.32	Safe (Medium Confidence)	Safe	0.327	Safe (Medium Confidence)	Toxic	0.758	Toxic (Medium Confidence)	Toxic	0.982	Toxic (High Confidence)	0.69	Toxic	0.754	Toxic (Medium Confidence)	Safe	0	Safe (High Confidence)	4.99	None	Safe	0.304	Safe (Medium Confidence)	Safe	0.354	Safe (Low Confidence)	Safe	0.02	Safe (High Confidence)	Safe	0.008
C(C=CSC1=C(N2C(=CC=C2)CC1))	Toxic	0.934	Toxic (High Confidence)	Safe	0.183	Safe (Medium Confidence)	Safe	0.391	Safe (Low Confidence)	1.68	None	Safe	0.04	Safe (High Confidence)	Safe	0.448	Safe (Low Confidence)	Toxic	0.905	Toxic (High Confidence)	Safe	0.434	Safe (Low Confidence)	Safe	0.173	Safe (Medium Confidence)	Toxic	0.618	Toxic (Low Confidence)	0.12	Toxic	0.678	Toxic (Medium Confidence)	Safe	0.006	Safe (High Confidence)	5.83	None	Safe	0.18	Safe (Medium Confidence)	Safe	0.157	Safe (High Confidence)	Safe	0.008	Safe (High Confidence)	Safe	0.018
C(C(=O)N1C(=CC=C1)C(=O))	Toxic	0.694	Toxic (Medium Confidence)	Safe	0.288	Safe (Medium Confidence)	Safe	0.221	Safe (Medium Confidence)	-0.58	None	Toxic	0.793	Toxic (Medium Confidence)	Safe	0.451	Safe (Low Confidence)	Safe	0.07	Safe (High Confidence)	Safe	0.372	Safe (Low Confidence)	Toxic	0.954	Toxic (High Confidence)	Toxic	0.999	Toxic (High Confidence)	0.85	Safe	0.433	Safe (Low Confidence)	Safe	0.002	Safe (High Confidence)	4.42	None	Toxic	0.76	Toxic (Medium Confidence)	Safe	0	Safe (High Confidence)	Safe	0.003	Safe (High Confidence)	Safe	0.018
C(CN1C(=C(C(F)(F)(F))C=CC=C1OC))	Safe	0.114	Safe (High Confidence)	Safe	0.181	Safe (Medium Confidence)	Toxic	0.56	Toxic (Low Confidence)	0.64	None	Safe	0.053	Safe (High Confidence)	Safe	0.323	Safe (Medium Confidence)	Toxic	0.537	Toxic (Low Confidence)	Safe	0.262	Safe (Medium Confidence)	Safe	0.235	Safe (Medium Confidence)	Toxic	0.913	Toxic (High Confidence)	0.47	Toxic	0.625	Toxic (Low Confidence)	Safe	0.001	Safe (High Confidence)	5.34	None	Toxic	0.925	Toxic (High Confidence)	Safe	0.039	Safe (High Confidence)	Safe	0.014	Safe (High Confidence)	Safe	0.017
C(C1=C(C(=O)C=CC1=NN=C))	Safe	0.084	Safe (High Confidence)	Safe	0.092	Safe (High Confidence)	Safe	0.346	Safe (Low Confidence)	0.35	None	Safe	0.318	Safe (Medium Confidence)	Toxic	0.515	Toxic (Low Confidence)	Toxic	0.637	Toxic (Low Confidence)	Safe	0.271	Safe (Medium Confidence)	Safe	0.413	Safe (Low Confidence)	Toxic	0.998	Toxic (High Confidence)	0.31	Safe	0.49	Safe (Low Confidence)	Safe	0.002	Safe (High Confidence)	4.53	None	Toxic	0.527	Toxic (Low Confidence)	Safe	0.117	Safe (High Confidence)	Safe	0.014	Safe (High Confidence)	Safe	0.124
C(CSC1=C(N=C(Cl)C=C1Cl))	Safe	0.001	Safe (High Confidence)	Safe	0.312	Safe (Medium Confidence)	Toxic	0.501	Toxic (Low Confidence)	2.09	None	Safe	0.003	Safe (High Confidence)	Safe	0.197	Safe (Medium Confidence)	Toxic	0.761	Toxic (Medium Confidence)	Toxic	0.503	Toxic (Low Confidence)	Toxic	0.733	Toxic (Medium Confidence)	Toxic	0.908	Toxic (High Confidence)	0.75	Toxic	0.716	Toxic (Medium Confidence)	Safe	0.03	Safe (High Confidence)	4.67	None	Safe	0.31	Safe (Medium Confidence)	Safe	0.094	Safe (High Confidence)	Safe	0.004	Safe (High Confidence)	Safe	0.011
C(CNC=N)NC1=C(C=CC=C1)	Toxic	0.98	Toxic (High Confidence)	Safe	0.068	Safe (High Confidence)	Safe	0.243	Safe (Medium Confidence)	0.4	None	Safe	0.158	Safe (High Confidence)	Safe	0.43	Safe (Low Confidence)	Toxic	0.625	Toxic (Low Confidence)	Safe	0.492	Safe (Low Confidence)	Safe	0.006	Safe (High Confidence)	Toxic	0.946	Toxic (High Confidence)	0.87	Safe	0.471	Safe (Low Confidence)	Safe	0.047	Safe (High Confidence)	3.52	None	Toxic	0.877	Toxic (High Confidence)	Safe	0.166	Safe (High Confidence)	Safe	0.02	Safe (High Confidence)	Safe	0.012
C(C=CC=CC=CC=CC(=O)C=C)	Toxic	0.935	Toxic (High Confidence)	Safe	0.063	Safe (High Confidence)	Safe	0.287	Safe (Medium Confidence)	1.14	None	Toxic	0.731	Toxic (Medium Confidence)	Toxic	0.727	Toxic (Medium Confidence)	Toxic	0.991	Toxic (High Confidence)	Safe	0.306	Safe (Medium Confidence)	Safe	0.372	Safe (Low Confidence)	Toxic	0.999	Toxic (High Confidence)	0.57	Safe	0.394	Safe (Low Confidence)	Safe	0.098	Safe (High Confidence)	5.56	None	Safe	0.024	Safe (High Confidence)	Safe	0.002	Safe (High Confidence)	Safe	0.013	Safe (High Confidence)	Safe	0.442
C(C1=C(C(N)=NC=C1)C(=O))	Safe	0.022	Safe (High Confidence)	Safe	0.315	Safe (Medium Confidence)	Safe	0.341	Safe (Low Confidence)	-0.87	None	Safe	0.061	Safe (High Confidence)	Safe	0.47	Safe (Low Confidence)	Safe	0.177	Safe (Medium Confidence)	Safe	0.332	Safe (Medium Confidence)	Safe	0.144	Safe (High Confidence)	Toxic	0.998	Toxic (High Confidence)	0.87	Safe	0.495	Safe (Low Confidence)	Safe	0.001	Safe (High Confidence)	4.97	None	Toxic	0.913	Toxic (High Confidence)	Safe	0.001	Safe (High Confidence)	Safe	0.002	Safe (High Confidence)	Safe	0.021
C(C=CC=CC=C1N(=NN=CN=C1))	Toxic	0.71	Toxic (Medium Confidence)	Safe	0.048	Safe (High Confidence)	Safe	0.336	Safe (Low Confidence)	0.41	None	Safe	0.035	Safe (High Confidence)	Toxic	0.914	Toxic (High Confidence)	Toxic	0.913	Toxic (High Confidence)	Toxic	0.92	Toxic (High Confidence)	Safe	0	Safe (High Confidence)	Toxic	0.996	Toxic (High Confidence)	0.43	Toxic	0.652	Toxic (Low Confidence)	Safe	0.006	Safe (High Confidence)	5.43	None	Toxic	0.668	Toxic (Medium Confidence)	Toxic	0.921	Toxic (High Confidence)	Safe	0.072	Safe (High Confidence)	Safe	0.039
C(C1=C(C2=C(C(=O)N=C2NC1)))	Toxic	0.634	Toxic (Low Confidence)	Safe	0.059	Safe (High Confidence)	Safe	0.467	Safe (Low Confidence)	-0.85	None	Safe	0.237	Safe (Medium Confidence)	Safe	0.029	Safe (High Confidence)	Toxic	0.603	Toxic (Low Confidence)	Safe	0.122	Safe (High Confidence)	Safe	0.007	Safe (High Confidence)	Toxic	0.652	Toxic (Low Confidence)	0.2	Toxic	0.512	Toxic (Low Confidence)	Safe	0.001	Safe (High Confidence)	4.89	None	Toxic	0.912	Toxic (High Confidence)	Safe	0.008	Safe (High Confidence)	Safe	0.002	Safe (High Confidence)	Safe	0.061
C(CN1C(=CC=C(C)N=C1NC))	Safe	0.176	Safe (Medium Confidence)	Safe	0.041	Safe (High Confidence)	Safe	0.492	Safe (Low Confidence)	-0.39	None	Safe	0.003	Safe (High Confidence)	Safe	0.154	Safe (High Confidence)	Toxic	0.607	Toxic (Low Confidence)	Safe	0.162	Safe (High Confidence)	Safe	0.012	Safe (High Confidence)	Safe	0.244	Safe (Medium Confidence)	0.4	Toxic	0.537	Toxic (Low Confidence)	Safe	0.009	Safe (High Confidence)	4.47	None	Toxic	0.753	Toxic (Medium Confidence)	Safe	0.006	Safe (High Confidence)	Safe	0.018	Safe (High Confidence)	Safe	0.01
C(C=O)C1=C(C(N)=CC=C1)	Safe	0.073	Safe (High Confidence)	Safe	0.249	Safe (Medium Confidence)	Safe	0.269	Safe (Medium Confidence)	-0.3	None	Toxic	0.506	Toxic (Low Confidence)	Toxic	0.69	Toxic (Medium Confidence)	Toxic	0.67	Toxic (Medium Confidence)	Safe	0.322	Safe (Medium Confidence)	Toxic	0.95	Toxic (High Confidence)	Toxic	1	Toxic (High Confidence)	0.73	Safe	0.447	Safe (Low Confidence)	Safe	0.001	Safe (High Confidence)	5.39	None	Toxic	0.627	Toxic (Low Confidence)	Safe	0.002	Safe (High Confidence)	Safe	0.022	Safe (High Confidence)	Safe	0.016
C(C=C1C(=NN=C(O1)C=C(N)))	Toxic	0.514	Toxic (Low Confidence)	Safe	0.098	Safe (High Confidence)	Safe	0.445	Safe (Low Confidence)	-0.29	None	Safe	0.169	Safe (Medium Confidence)	Safe	0.395	Safe (Low Confidence)	Toxic	0.579	Toxic (Low Confidence)	Safe	0.275	Safe (Medium Confidence)	Safe	0.023	Safe (High Confidence)	Toxic	0.81	Toxic (Medium Confidence)	0.36	Toxic	0.524	Toxic (Low Confidence)	Safe	0.02	Safe (High Confidence)	4.75	None	Toxic	0.638	Toxic (Low Confidence)	Safe	0.091	Safe (High Confidence)	Safe	0.01	Safe (High Confidence)	Safe	0.02
C(CCCl)C=CCN1C(=NN=N1)	Safe	0	Safe (High Confidence)	Safe	0.075	Safe (High Confidence)	Safe	0.417	Safe (Low Confidence)	0.64	None	Safe	0.008	Safe (High Confidence)	Safe	0.359	Safe (Low Confidence)	Safe	0.141	Safe (High Confidence)	Safe	0.119	Safe (High Confidence)	Safe	0.038	Safe (High Confidence)	Toxic	0.582	Toxic (Low Confidence)	0.6	Toxic	0.596	Toxic (Low Confidence)	Safe	0	Safe (High Confidence)	5.31	None	Safe	0.34	Safe (Low Confidence)	Safe	0.002	Safe (High Confidence)	Safe	0.002	Safe (High Confidence)	Safe	0.011
C(C1=C(C=C(C)C=C1)C=C)	Safe	0.093	Safe (High Confidence)	Safe	0.134	Safe (High Confidence)	Safe	0.303	Safe (Medium Confidence)	2.17	None	Safe	0.207	Safe (Medium Confidence)	Toxic	0.723	Toxic (Medium Confidence)	Toxic	0.895	Toxic (High Confidence)	Safe	0.488	Safe (Low Confidence)	Toxic	0.989	Toxic (High Confidence)	Toxic	0.999	Toxic (High Confidence)	0.22	Toxic	0.606	Toxic (Low Confidence)	Safe	0.009	Safe (High Confidence)	4.54	None	Safe	0.024	Safe (High Confidence)	Safe	0.011	Safe (High Confidence)	Safe	0.017	Safe (High Confidence)	Safe	0.016
C(CC(=O)NC(=O)O)=CC=N	Toxic	0.581	Toxic (Low Confidence)	Safe	0.028	Safe (High Confidence)	Safe	0.254	Safe (Medium Confidence)	-0.25	None	Toxic	0.976	Toxic (High Confidence)	Safe	0.073	Safe (High Confidence)	Safe	0.104	Safe (High Confidence)	Safe	0.299	Safe (Medium Confidence)	Safe	0.005	Safe (High Confidence)	Toxic	0.911	Toxic (High Confidence)	1.35	Safe	0.407	Safe (Low Confidence)	Safe	0.055	Safe (High Confidence)	4.22	None	Toxic	0.942	Toxic (High Confidence)	Safe	0.003	Safe (High Confidence)	Safe	0.011	Safe (High Confidence)	Safe	0.004
C(CO)OC1=C(N=CC=C1Cl)	Safe	0	Safe (High Confidence)	Safe	0.124	Safe (High Confidence)	Safe	0.431	Safe (Low Confidence)	0.49	None	Safe	0.167	Safe (High Confidence)	Safe	0.246	Safe (Medium Confidence)	Safe	0.066	Safe (High Confidence)	Safe	0.367	Safe (Low Confidence)	Safe	0.146	Safe (High Confidence)	Toxic	0.784	Toxic (Medium Confidence)	1.4	Toxic	0.554	Toxic (Low Confidence)	Safe	0.095	Safe (High Confidence)	3.95	None	Safe	0.457	Safe (Low Confidence)	Safe	0.062	Safe (High Confidence)	Safe	0.003	Safe (High Confidence)	Safe	0.011
C(C1C(=NN=NN=N1)C(C(=O)))	Toxic	1	Toxic (High Confidence)	Safe	0.116	Safe (High Confidence)	Toxic	0.571	Toxic (Low Confidence)	-1.5	None	Safe	0.182	Safe (Medium Confidence)	Toxic	0.975	Toxic (High Confidence)	Safe	0.078	Safe (High Confidence)	Toxic	0.752	Toxic (Medium Confidence)	Safe	0.009	Safe (High Confidence)	Toxic	0.998	Toxic (High Confidence)	0.65	Safe	0.368	Safe (Low Confidence)	Safe	0	Safe (High Confidence)	4.21	None	Toxic	0.966	Toxic (High Confidence)	Safe	0.02	Safe (High Confidence)	Safe	0.067	Safe (High Confidence)	Safe	0.031
C(C1=N(C(=O)N(C1=CC=C)))	Safe	0.179	Safe (Medium Confidence)	Safe	0.081	Safe (High Confidence)	Safe	0.371	Safe (Low Confidence)	-0.32	None	Safe	0.191	Safe (Medium Confidence)	Safe	0.291	Safe (Medium Confidence)	Toxic	0.647	Toxic (Low Confidence)	Safe	0.301	Safe (Medium Confidence)	Safe	0.098	Safe (High Confidence)	Toxic	0.98	Toxic (High Confidence)	0.4	Toxic	0.529	Toxic (Low Confidence)	Safe	0.005	Safe (High Confidence)	4.39	None	Toxic	0.865	Toxic (High Confidence)	Safe	0.055	Safe (High Confidence)	Safe	0.005	Safe (High Confidence)	Safe	0.013
C(C=C(C(C(=O)O)=CC(=C)))	Safe	0.089	Safe (High Confidence)	Safe	0.058	Safe (High Confidence)	Safe	0.283	Safe (Medium Confidence)	0.38	None	Toxic	0.928	Toxic (High Confidence)	Safe	0.301	Safe (Medium Confidence)	Safe	0.253	Safe (Medium Confidence)	Safe	0.428	Safe (Low Confidence)	Toxic	0.829	Toxic (Medium Confidence)	Toxic	0.998	Toxic (High Confidence)	1.36	Safe	0.441	Safe (Low Confidence)	Safe	0.051	Safe (High Confidence)	2.94	None	Safe	0.056	Safe (High Confidence)	Safe	0.002	Safe (High Confidence)	Safe	0.007	Safe (High Confidence)	Safe	0.021
C(C1=C(C2=C(C=CC=C2F)CC1))	Toxic	0.972	Toxic (High Confidence)	Safe	0.103	Safe (High Confidence)	Safe	0.404	Safe (Low Confidence)	1.93	None	Safe	0.297	Safe (Medium Confidence)	Safe	0.442	Safe (Low Confidence)	Toxic	0.921	Toxic (High Confidence)	Safe	0.426	Safe (Low Confidence)	Toxic	0.799	Toxic (Medium Confidence)	Toxic	0.993	Toxic (High Confidence)	0.6	Toxic	0.628	Toxic (Low Confidence)	Safe	0.004	Safe (High Confidence)	3.9	None	Safe	0.143	Safe (High Confidence)	Safe	0.024	Safe (High Confidence)	Safe	0.018	Safe (High Confidence)	Safe	0.034
C(C=CC=CC=CN=C(N(=O)))	Toxic	0.896	Toxic (High Confidence)	Safe	0.087	Safe (High Confidence)	Safe	0.333	Safe (Low Confidence)	1.19	None	Safe	0.27	Safe (Medium Confidence)	Toxic	0.696	Toxic (Medium Confidence)	Toxic	0.937	Toxic (High Confidence)	Toxic	0.665	Toxic (Low Confidence)	Safe	0.243	Safe (Medium Confidence)	Toxic	0.989	Toxic (High Confidence)	0.39	Toxic	0.508	Toxic (Low Confidence)	Safe	0.032	Safe (High Confidence)	5.27	None	Safe	0.396	Safe (Low Confidence)	Safe	0.004	Safe (High Confidence)	Safe	0.016	Safe (High Confidence)	Safe	0.079
C(C)NC1=C(C=CC=C1)C(=O)	Safe	0.002	Safe (High Confidence)	Safe	0.195	Safe (Medium Confidence)	Safe	0.249	Safe (Medium Confidence)	-0.01	None	Safe	0.402	Safe (Low Confidence)	Toxic	0.591	Toxic (Low Confidence)	Safe	0.359	Safe (Low Confidence)	Safe	0.378	Safe (Low Confidence)	Toxic	0.739	Toxic (Medium Confidence)	Toxic	0.998	Toxic (High Confidence)	0.67	Safe	0.401	Safe (Low Confidence)	Safe	0.001	Safe (High Confidence)	4.35	None	Toxic	0.717	Toxic (Medium Confidence)	Safe	0.001	Safe (High Confidence)	Safe	0.012	Safe (High Confidence)	Safe	0.024
C(C1=C(C(=O)N=CN1C=NC))	Safe	0.023	Safe (High Confidence)	Safe	0.264	Safe (Medium Confidence)	Safe	0.34	Safe (Low Confidence)	0.18	None	Safe	0.06	Safe (High Confidence)	Safe	0.198	Safe (Medium Confidence)	Safe	0.124	Safe (High Confidence)	Toxic	0.508	Toxic (Low Confidence)	Safe	0.178	Safe (Medium Confidence)	Toxic	0.713	Toxic (Medium Confidence)	0.63	Toxic	0.628	Toxic (Low Confidence)	Safe	0.004	Safe (High Confidence)	4.09	None	Toxic	0.731	Toxic (Medium Confidence)	Safe	0.009	Safe (High Confidence)	Safe	0.002	Safe (High Confidence)	Safe	0.007
C(C(=C1C(=CC=C1)CCN(C)))	Toxic	0.731	Toxic (Medium Confidence)	Safe	0.065	Safe (High Confidence)	Safe	0.398	Safe (Low Confidence)	0.88	None	Safe	0.306	Safe (Medium Confidence)	Toxic	0.532	Toxic (Low Confidence)	Toxic	0.92	Toxic (High Confidence)	Safe	0.219	Safe (Medium Confidence)	Toxic	0.85	Toxic (High Confidence)	Toxic	0.819	Toxic (Medium Confidence)	0.13	Safe	0.454	Safe (Low Confidence)	Safe	0.113	Safe (High Confidence)	6.54	None	Safe	0.009	Safe (High Confidence)	Safe	0.039	Safe (High Confidence)	Safe	0.012	Safe (High Confidence)	Safe	0.027
C(C(=O)CO)C1=C(C=CC=C1)	Safe	0.043	Safe (High Confidence)	Safe	0.068	Safe (High Confidence)	Safe	0.308	Safe (Medium Confidence)	0.04	None	Toxic	0.885	Toxic (High Confidence)	Safe	0.423	Safe (Low Confidence)	Safe	0.265	Safe (Medium Confidence)	Safe	0.404	Safe (Low Confidence)	Safe	0.46	Safe (Low Confidence)	Toxic	0.961	Toxic (High Confidence)	1	Safe	0.485	Safe (Low Confidence)	Safe	0.008	Safe (High Confidence)	3.43	None	Safe	0.406	Safe (Low Confidence)	Safe	0.028	Safe (High Confidence)	Safe	0.013	Safe (High Confidence)	Safe	0.048
C(CN1C(=CC=CC=C1NC2=C(CCCC2)))	Toxic	0.747	Toxic (Medium Confidence)	Safe	0.039	Safe (High Confidence)	Safe	0.457	Safe (Low Confidence)	0.63	None	Safe	0.101	Safe (High Confidence)	Safe	0.476	Safe (Low Confidence)	Toxic	0.98	Toxic (High Confidence)	Safe	0.179	Safe (Medium Confidence)	Safe	0.002	Safe (High Confidence)	Toxic	0.647	Toxic (Low Confidence)	-0.17	Toxic	0.557	Toxic (Low Confidence)	Safe	0.046	Safe (High Confidence)	6.4	None	Safe	0.037	Safe (High Confidence)	Safe	0.338	Safe (Low Confidence)	Safe	0.013	Safe (High Confidence)	Safe	0.016
C(C1C(CSC2=C(C=CC=C21)))	Toxic	0.914	Toxic (High Confidence)	Safe	0.212	Safe (Medium Confidence)	Toxic	0.547	Toxic (Low Confidence)	2.68	None	Safe	0.125	Safe (High Confidence)	Safe	0.404	Safe (Low Confidence)	Toxic	0.821	Toxic (Medium Confidence)	Safe	0.469	Safe (Low Confidence)	Toxic	0.796	Toxic (Medium Confidence)	Toxic	0.982	Toxic (High Confidence)	-0.15	Toxic	0.683	Toxic (Medium Confidence)	Safe	0.005	Safe (High Confidence)	4.77	None	Safe	0.035	Safe (High Confidence)	Safe	0.025	Safe (High Confidence)	Safe	0.032	Safe (High Confidence)	Safe	0.011
C(C=CC=CC=CC=C(N=C(C=C)))	Toxic	0.903	Toxic (High Confidence)	Safe	0.056	Safe (High Confidence)	Safe	0.294	Safe (Medium Confidence)	1.46	None	Safe	0.093	Safe (High Confidence)	Toxic	0.626	Toxic (Low Confidence)	Toxic	0.994	Toxic (High Confidence)	Safe	0.271	Safe (Medium Confidence)	Safe	0.399	Safe (Low Confidence)	Toxic	0.991	Toxic (High Confidence)	0.72	Safe	0.45	Safe (Low Confidence)	Toxic	0.507	Toxic (Low Confidence)	6.64	None	Safe	0.016	Safe (High Confidence)	Safe	0.006	Safe (High Confidence)	Safe	0.011	Safe (High Confidence)	Safe	0.081
C(C=NN=C1N(=NN=C2C(=CCNC21)))	Toxic	1	Toxic (High Confidence)	Safe	0.075	Safe (High Confidence)	Toxic	0.65	Toxic (Low Confidence)	-1.15	None	Safe	0.07	Safe (High Confidence)	Toxic	0.565	Toxic (Low Confidence)	Safe	0.323	Safe (Medium Confidence)	Toxic	0.806	Toxic (Medium Confidence)	Safe	0	Safe (High Confidence)	Toxic	0.942	Toxic (High Confidence)	0.36	Toxic	0.699	Toxic (Medium Confidence)	Safe	0	Safe (High Confidence)	4.69	None	Toxic	0.991	Toxic (High Confidence)	Safe	0.427	Safe (Low Confidence)	Safe	0.055	Safe (High Confidence)	Safe	0.024
C(C=C1N(=NN=C1CC2=C(CNC2)))	Toxic	1	Toxic (High Confidence)	Safe	0.056	Safe (High Confidence)	Toxic	0.686	Toxic (Medium Confidence)	-0.27	None	Safe	0.165	Safe (High Confidence)	Toxic	0.956	Toxic (High Confidence)	Safe	0.453	Safe (Low Confidence)	Toxic	0.913	Toxic (High Confidence)	Safe	0.001	Safe (High Confidence)	Toxic	0.987	Toxic (High Confidence)	0.38	Toxic	0.664	Toxic (Low Confidence)	Safe	0	Safe (High Confidence)	5.58	None	Toxic	0.726	Toxic (Medium Confidence)	Toxic	0.599	Toxic (Low Confidence)	Safe	0.072	Safe (High Confidence)	Safe	0.039
C(CC(=O)O)=CC=CC=C(Cl)	Toxic	0.988	Toxic (High Confidence)	Safe	0.063	Safe (High Confidence)	Safe	0.387	Safe (Low Confidence)	0.11	None	Toxic	0.773	Toxic (Medium Confidence)	Safe	0.263	Safe (Medium Confidence)	Toxic	0.586	Toxic (Low Confidence)	Safe	0.159	Safe (High Confidence)	Toxic	0.687	Toxic (Medium Confidence)	Toxic	0.993	Toxic (High Confidence)	1	Safe	0.4	Safe (Low Confidence)	Safe	0.334	Safe (Low Confidence)	3.97	None	Safe	0.204	Safe (Medium Confidence)	Safe	0.002	Safe (High Confidence)	Safe	0.013	Safe (High Confidence)	Safe	0.024
C(C1=C(N=CSC1=CC=CC=C))	Safe	0.192	Safe (Medium Confidence)	Safe	0.117	Safe (High Confidence)	Safe	0.443	Safe (Low Confidence)	1.35	None	Safe	0.029	Safe (High Confidence)	Safe	0.41	Safe (Low Confidence)	Toxic	0.976	Toxic (High Confidence)	Safe	0.334	Safe (Low Confidence)	Safe	0.314	Safe (Medium Confidence)	Toxic	0.953	Toxic (High Confidence)	0.32	Toxic	0.527	Toxic (Low Confidence)	Safe	0.003	Safe (High Confidence)	6.43	None	Safe	0.135	Safe (High Confidence)	Safe	0.099	Safe (High Confidence)	Safe	0.008	Safe (High Confidence)	Safe	0.052
C(CNC1=C(C=CC=C1)C=C(Cl))	Toxic	0.917	Toxic (High Confidence)	Safe	0.139	Safe (High Confidence)	Safe	0.214	Safe (Medium Confidence)	1.42	None	Safe	0.025	Safe (High Confidence)	Toxic	0.566	Toxic (Low Confidence)	Toxic	0.806	Toxic (Medium Confidence)	Safe	0.239	Safe (Medium Confidence)	Safe	0.315	Safe (Medium Confidence)	Toxic	0.861	Toxic (High Confidence)	0.64	Toxic	0.569	Toxic (Low Confidence)	Safe	0.022	Safe (High Confidence)	5.31	None	Safe	0.495	Safe (Low Confidence)	Safe	0.287	Safe (Medium Confidence)	Safe	0.027	Safe (High Confidence)	Safe	0.015
C(COC1=C(C=CC=C1N=C(F)))	Toxic	0.908	Toxic (High Confidence)	Safe	0.13	Safe (High Confidence)	Safe	0.41	Safe (Low Confidence)	1.19	None	Safe	0.113	Safe (High Confidence)	Safe	0.436	Safe (Low Confidence)	Safe	0.376	Safe (Low Confidence)	Safe	0.369	Safe (Low Confidence)	Safe	0.476	Safe (Low Confidence)	Toxic	0.984	Toxic (High Confidence)	0.57	Toxic	0.551	Toxic (Low Confidence)	Safe	0.01	Safe (High Confidence)	4.2	None	Toxic	0.558	Toxic (Low Confidence)	Safe	0.076	Safe (High Confidence)	Safe	0.006	Safe (High Confidence)	Safe	0.018
C(C=O)OC(=O)C1=C(C(=CN1))	Safe	0.107	Safe (High Confidence)	Safe	0.072	Safe (High Confidence)	Safe	0.186	Safe (Medium Confidence)	-1.08	None	Toxic	0.956	Toxic (High Confidence)	Safe	0.33	Safe (Medium Confidence)	Safe	0.075	Safe (High Confidence)	Safe	0.45	Safe (Low Confidence)	Safe	0.367	Safe (Low Confidence)	Toxic	0.997	Toxic (High Confidence)	1.21	Safe	0.392	Safe (Low Confidence)	Safe	0.002	Safe (High Confidence)	4.36	None	Toxic	0.854	Toxic (High Confidence)	Safe	0	Safe (High Confidence)	Safe	0.001	Safe (High Confidence)	Safe	0.04
C(C)=NOC(=O)N(C(=O)C=C)	Toxic	0.838	Toxic (High Confidence)	Safe	0.202	Safe (Medium Confidence)	Safe	0.386	Safe (Low Confidence)	-0.66	None	Safe	0.398	Safe (Low Confidence)	Safe	0.128	Safe (High Confidence)	Safe	0.319	Safe (Medium Confidence)	Safe	0.283	Safe (Medium Confidence)	Safe	0.031	Safe (High Confidence)	Toxic	0.874	Toxic (High Confidence)	1.16	Toxic	0.506	Toxic (Low Confidence)	Safe	0.001	Safe (High Confidence)	6.03	None	Toxic	0.978	Toxic (High Confidence)	Safe	0	Safe (High Confidence)	Safe	0.002	Safe (High Confidence)	Safe	0.058
C(C=CNC1=C(NC(=O)C(=O)1))	Toxic	0.932	Toxic (High Confidence)	Safe	0.107	Safe (High Confidence)	Safe	0.323	Safe (Medium Confidence)	-0.73	None	Toxic	0.716	Toxic (Medium Confidence)	Safe	0.284	Safe (Medium Confidence)	Toxic	0.749	Toxic (Medium Confidence)	Safe	0.36	Safe (Low Confidence)	Safe	0.025	Safe (High Confidence)	Toxic	0.835	Toxic (High Confidence)	1.11	Toxic	0.517	Toxic (Low Confidence)	Safe	0.001	Safe (High Confidence)	3.71	None	Toxic	0.827	Toxic (Medium Confidence)	Safe	0.089	Safe (High Confidence)	Safe	0.004	Safe (High Confidence)	Safe	0.063
C(C1=C(SCC1=CC=CN=CN=C))	Safe	0.021	Safe (High Confidence)	Safe	0.114	Safe (High Confidence)	Toxic	0.53	Toxic (Low Confidence)	0.92	None	Safe	0.005	Safe (High Confidence)	Safe	0.261	Safe (Medium Confidence)	Toxic	0.898	Toxic (High Confidence)	Safe	0.278	Safe (Medium Confidence)	Safe	0.107	Safe (High Confidence)	Toxic	0.761	Toxic (Medium Confidence)	0.29	Toxic	0.585	Toxic (Low Confidence)	Safe	0.034	Safe (High Confidence)	6.55	None	Safe	0.328	Safe (Medium Confidence)	Safe	0.321	Safe (Medium Confidence)	Safe	0.005	Safe (High Confidence)	Safe	0.041
C(C(=O)C1=C(C(=O)NC(=O)N1))	Safe	0.049	Safe (High Confidence)	Safe	0.01	Safe (High Confidence)	Safe	0.146	Safe (High Confidence)	-0.46	None	Toxic	0.617	Toxic (Low Confidence)	Safe	0.1	Safe (High Confidence)	Safe	0.084	Safe (High Confidence)	Toxic	0.74	Toxic (Medium Confidence)	Safe	0.002	Safe (High Confidence)	Toxic	0.631	Toxic (Low Confidence)	1.58	Toxic	0.576	Toxic (Low Confidence)	Safe	0	Safe (High Confidence)	3.46	None	Toxic	0.961	Toxic (High Confidence)	Safe	0.015	Safe (High Confidence)	Safe	0	Safe (High Confidence)	Safe	0.002
C(CN1N(=NN=C1))2C(=CNCC2)	Safe	0	Safe (High Confidence)	Safe	0.107	Safe (High Confidence)	Toxic	0.556	Toxic (Low Confidence)	-0.03	None	Safe	0.008	Safe (High Confidence)	Safe	0.237	Safe (Medium Confidence)	Safe	0.249	Safe (Medium Confidence)	Safe	0.214	Safe (Medium Confidence)	Safe	0	Safe (High Confidence)	Safe	0.255	Safe (Medium Confidence)	0.34	Toxic	0.588	Toxic (Low Confidence)	Safe	0.001	Safe (High Confidence)	3.55	None	Toxic	0.759	Toxic (Medium Confidence)	Safe	0.004	Safe (High Confidence)	Safe	0.001	Safe (High Confidence)	Safe	0.014
C(C1=C(C2=C(C(=O)NC2=NC1)))	Toxic	0.536	Toxic (Low Confidence)	Safe	0.057	Safe (High Confidence)	Toxic	0.522	Toxic (Low Confidence)	-0.83	None	Safe	0.288	Safe (Medium Confidence)	Safe	0.032	Safe (High Confidence)	Toxic	0.653	Toxic (Low Confidence)	Safe	0.126	Safe (High Confidence)	Safe	0.002	Safe (High Confidence)	Toxic	0.645	Toxic (Low Confidence)	0.2	Toxic	0.527	Toxic (Low Confidence)	Safe	0	Safe (High Confidence)	4.9	None	Toxic	0.906	Toxic (High Confidence)	Safe	0.011	Safe (High Confidence)	Safe	0.002	Safe (High Confidence)	Safe	0.029
C(CO)C=NN=C1C(=CC=C1)	Toxic	0.79	Toxic (Medium Confidence)	Safe	0.047	Safe (High Confidence)	Safe	0.341	Safe (Low Confidence)	-0.13	None	Safe	0.346	Safe (Low Confidence)	Toxic	0.539	Toxic (Low Confidence)	Safe	0.483	Safe (Low Confidence)	Safe	0.212	Safe (Medium Confidence)	Safe	0.133	Safe (High Confidence)	Toxic	0.987	Toxic (High Confidence)	0.55	Safe	0.463	Safe (Low Confidence)	Safe	0.014	Safe (High Confidence)	4.61	None	Safe	0.242	Safe (Medium Confidence)	Safe	0.069	Safe (High Confidence)	Safe	0.015	Safe (High Confidence)	Safe	0.03
C(C1=N(N=CC=C1C=C2O(NCC2)))	Toxic	0.718	Toxic (Medium Confidence)	Safe	0.11	Safe (High Confidence)	Toxic	0.581	Toxic (Low Confidence)	0.38	None	Safe	0.135	Safe (High Confidence)	Safe	0.341	Safe (Low Confidence)	Safe	0.137	Safe (High Confidence)	Safe	0.259	Safe (Medium Confidence)	Safe	0.001	Safe (High Confidence)	Safe	0.086	Safe (High Confidence)	0.27	Toxic	0.71	Toxic (Medium Confidence)	Safe	0.018	Safe (High Confidence)	3.81	None	Toxic	0.67	Toxic (Medium Confidence)	Safe	0.107	Safe (High Confidence)	Safe	0.003	Safe (High Confidence)	Safe	0.017
C(C(=O)O)=CC=C(N1C(=NNN1))	Toxic	0.53	Toxic (Low Confidence)	Safe	0.106	Safe (High Confidence)	Safe	0.422	Safe (Low Confidence)	0.19	None	Safe	0.02	Safe (High Confidence)	Toxic	0.866	Toxic (High Confidence)	Safe	0.406	Safe (Low Confidence)	Safe	0.274	Safe (Medium Confidence)	Safe	0	Safe (High Confidence)	Toxic	0.988	Toxic (High Confidence)	0.39	Toxic	0.69	Toxic (Medium Confidence)	Safe	0	Safe (High Confidence)	3.8	None	Toxic	0.957	Toxic (High Confidence)	Toxic	0.618	Toxic (Low Confidence)	Safe	0.002	Safe (High Confidence)	Safe	0.009
C(CNC1=C(N2C(=NN=C2)CC1))	Toxic	0.748	Toxic (Medium Confidence)	Safe	0.114	Safe (High Confidence)	Safe	0.488	Safe (Low Confidence)	0.03	None	Safe	0.062	Safe (High Confidence)	Safe	0.388	Safe (Low Confidence)	Safe	0.248	Safe (Medium Confidence)	Safe	0.381	Safe (Low Confidence)	Safe	0.004	Safe (High Confidence)	Safe	0.238	Safe (Medium Confidence)	0.23	Toxic	0.673	Toxic (Medium Confidence)	Safe	0.001	Safe (High Confidence)	4.07	None	Toxic	0.528	Toxic (Low Confidence)	Safe	0.055	Safe (High Confidence)	Safe	0.003	Safe (High Confidence)	Safe	0.031
C(C(=O)OC(=O)CO)=CC=C	Safe	0.052	Safe (High Confidence)	Safe	0.074	Safe (High Confidence)	Safe	0.224	Safe (Medium Confidence)	-0.11	None	Toxic	0.986	Toxic (High Confidence)	Safe	0.324	Safe (Medium Confidence)	Safe	0.127	Safe (High Confidence)	Safe	0.396	Safe (Low Confidence)	Toxic	0.845	Toxic (High Confidence)	Toxic	0.999	Toxic (High Confidence)	1.2	Safe	0.373	Safe (Low Confidence)	Safe	0.001	Safe (High Confidence)	4.3	None	Safe	0.362	Safe (Low Confidence)	Safe	0.002	Safe (High Confidence)	Safe	0.015	Safe (High Confidence)	Safe	0.134
C(CSC(NC(=O)N1N(=NN=C1)))	Safe	0	Safe (High Confidence)	Safe	0.225	Safe (Medium Confidence)	Toxic	0.549	Toxic (Low Confidence)	-0.41	None	Safe	0.032	Safe (High Confidence)	Safe	0.066	Safe (High Confidence)	Safe	0.027	Safe (High Confidence)	Safe	0.442	Safe (Low Confidence)	Safe	0	Safe (High Confidence)	Safe	0.24	Safe (Medium Confidence)	1.13	Toxic	0.689	Toxic (Medium Confidence)	Safe	0.003	Safe (High Confidence)	4.53	None	Toxic	0.899	Toxic (High Confidence)	Safe	0.002	Safe (High Confidence)	Safe	0	Safe (High Confidence)	Safe	0.01
C(C1=C(NC(=O)C2=C(C(=O)NC21)))	Safe	0.447	Safe (Low Confidence)	Safe	0.079	Safe (High Confidence)	Safe	0.448	Safe (Low Confidence)	-0.91	None	Toxic	0.622	Toxic (Low Confidence)	Safe	0.349	Safe (Low Confidence)	Toxic	0.838	Toxic (High Confidence)	Safe	0.307	Safe (Medium Confidence)	Safe	0.002	Safe (High Confidence)	Toxic	0.68	Toxic (Medium Confidence)	0.6	Toxic	0.517	Toxic (Low Confidence)	Safe	0.003	Safe (High Confidence)	3.48	None	Toxic	0.851	Toxic (High Confidence)	Safe	0.029	Safe (High Confidence)	Safe	0.007	Safe (High Confidence)	Safe	0.051
C(CO)(O)C=CC=C1C(=NN=C1)	Toxic	0.688	Toxic (Medium Confidence)	Safe	0.036	Safe (High Confidence)	Safe	0.392	Safe (Low Confidence)	-0.73	None	Safe	0.382	Safe (Low Confidence)	Safe	0.485	Safe (Low Confidence)	Safe	0.092	Safe (High Confidence)	Safe	0.205	Safe (Medium Confidence)	Safe	0.006	Safe (High Confidence)	Toxic	0.972	Toxic (High Confidence)	0.23	Safe	0.425	Safe (Low Confidence)	Safe	0.021	Safe (High Confidence)	3.23	None	Safe	0.439	Safe (Low Confidence)	Safe	0.05	Safe (High Confidence)	Safe	0.017	Safe (High Confidence)	Safe	0.022
C(C(=O)C(F)(F)(F))C=C1C(=CN=NN1)	Toxic	1	Toxic (High Confidence)	Safe	0.128	Safe (High Confidence)	Toxic	0.53	Toxic (Low Confidence)	0.17	None	Safe	0.075	Safe (High Confidence)	Toxic	0.879	Toxic (High Confidence)	Toxic	0.64	Toxic (Low Confidence)	Toxic	0.941	Toxic (High Confidence)	Safe	0.003	Safe (High Confidence)	Toxic	0.973	Toxic (High Confidence)	0.73	Toxic	0.749	Toxic (Medium Confidence)	Safe	0	Safe (High Confidence)	4.5	None	Toxic	0.995	Toxic (High Confidence)	Toxic	0.64	Toxic (Low Confidence)	Safe	0.073	Safe (High Confidence)	Safe	0.044
C(C(=O)C(F)(F)(F))C=CC=CC=CN=C	Toxic	0.929	Toxic (High Confidence)	Safe	0.122	Safe (High Confidence)	Safe	0.439	Safe (Low Confidence)	0.84	None	Safe	0.044	Safe (High Confidence)	Safe	0.175	Safe (Medium Confidence)	Toxic	0.948	Toxic (High Confidence)	Safe	0.286	Safe (Medium Confidence)	Safe	0.486	Safe (Low Confidence)	Toxic	0.891	Toxic (High Confidence)	0.65	Toxic	0.638	Toxic (Low Confidence)	Safe	0.002	Safe (High Confidence)	5.66	None	Toxic	0.903	Toxic (High Confidence)	Safe	0.089	Safe (High Confidence)	Safe	0.03	Safe (High Confidence)	Safe	0.072
C(C=CN=CSC1=C(C(=O)C=C1))	Safe	0.033	Safe (High Confidence)	Safe	0.17	Safe (Medium Confidence)	Safe	0.4	Safe (Low Confidence)	0.83	None	Safe	0.055	Safe (High Confidence)	Safe	0.363	Safe (Low Confidence)	Toxic	0.913	Toxic (High Confidence)	Safe	0.359	Safe (Low Confidence)	Safe	0.198	Safe (Medium Confidence)	Toxic	0.972	Toxic (High Confidence)	0.65	Toxic	0.536	Toxic (Low Confidence)	Safe	0.018	Safe (High Confidence)	5.89	None	Safe	0.491	Safe (Low Confidence)	Safe	0.245	Safe (Medium Confidence)	Safe	0.007	Safe (High Confidence)	Safe	0.086
C(C(=O)NC1=C(C(=O)C=CC1))	Safe	0.088	Safe (High Confidence)	Safe	0.082	Safe (High Confidence)	Safe	0.323	Safe (Medium Confidence)	-0.09	None	Toxic	0.686	Toxic (Medium Confidence)	Toxic	0.526	Toxic (Low Confidence)	Toxic	0.508	Toxic (Low Confidence)	Safe	0.269	Safe (Medium Confidence)	Safe	0.088	Safe (High Confidence)	Toxic	0.964	Toxic (High Confidence)	0.59	Toxic	0.543	Toxic (Low Confidence)	Safe	0.003	Safe (High Confidence)	4.09	None	Toxic	0.639	Toxic (Low Confidence)	Safe	0.035	Safe (High Confidence)	Safe	0.01	Safe (High Confidence)	Safe	0.03
C(C=CN=C1C(=NN=C(O1)C))	Toxic	0.777	Toxic (Medium Confidence)	Safe	0.181	Safe (Medium Confidence)	Safe	0.425	Safe (Low Confidence)	0.17	None	Safe	0.179	Safe (Medium Confidence)	Safe	0.301	Safe (Medium Confidence)	Safe	0.132	Safe (High Confidence)	Safe	0.499	Safe (Low Confidence)	Safe	0.044	Safe (High Confidence)	Toxic	0.675	Toxic (Medium Confidence)	0.7	Toxic	0.637	Toxic (Low Confidence)	Safe	0.003	Safe (High Confidence)	4.22	None	Toxic	0.637	Toxic (Low Confidence)	Safe	0.009	Safe (High Confidence)	Safe	0.003	Safe (High Confidence)	Safe	0.007
C(C=CC=CN=CN=C(C(=O)N))	Toxic	0.939	Toxic (High Confidence)	Safe	0.109	Safe (High Confidence)	Safe	0.429	Safe (Low Confidence)	-0.13	None	Safe	0.021	Safe (High Confidence)	Safe	0.241	Safe (Medium Confidence)	Toxic	0.692	Toxic (Medium Confidence)	Safe	0.298	Safe (Medium Confidence)	Safe	0.016	Safe (High Confidence)	Toxic	0.829	Toxic (Medium Confidence)	0.97	Safe	0.436	Safe (Low Confidence)	Safe	0.232	Safe (Medium Confidence)	4.29	None	Toxic	0.805	Toxic (Medium Confidence)	Safe	0.008	Safe (High Confidence)	Safe	0.006	Safe (High Confidence)	Safe	0.02
C(C1C(=C(C)C=CC=C1C=C))	Toxic	0.698	Toxic (Medium Confidence)	Safe	0.061	Safe (High Confidence)	Safe	0.346	Safe (Low Confidence)	1.97	None	Safe	0.201	Safe (Medium Confidence)	Toxic	0.704	Toxic (Medium Confidence)	Toxic	0.978	Toxic (High Confidence)	Safe	0.21	Safe (Medium Confidence)	Toxic	0.824	Toxic (Medium Confidence)	Toxic	0.996	Toxic (High Confidence)	-0.35	Toxic	0.564	Toxic (Low Confidence)	Safe	0.013	Safe (High Confidence)	5.64	None	Safe	0.01	Safe (High Confidence)	Safe	0.024	Safe (High Confidence)	Safe	0.011	Safe (High Confidence)	Safe	0.057
C(CSCCC(F)(F)(F))=C1C(=CN=NN=C1)	Toxic	0.992	Toxic (High Confidence)	Safe	0.105	Safe (High Confidence)	Toxic	0.61	Toxic (Low Confidence)	0.85	None	Safe	0.016	Safe (High Confidence)	Toxic	0.921	Toxic (High Confidence)	Toxic	0.556	Toxic (Low Confidence)	Toxic	0.927	Toxic (High Confidence)	Safe	0.002	Safe (High Confidence)	Toxic	0.98	Toxic (High Confidence)	0.5	Toxic	0.713	Toxic (Medium Confidence)	Safe	0.001	Safe (High Confidence)	5.29	None	Toxic	0.993	Toxic (High Confidence)	Safe	0.446	Safe (Low Confidence)	Safe	0.077	Safe (High Confidence)	Safe	0.007
C(C1C(=NN=C1S(=O)C(F)(F)(F))C(F)(F)(F))C=C	Safe	0.034	Safe (High Confidence)	Safe	0.173	Safe (Medium Confidence)	Toxic	0.799	Toxic (Medium Confidence)	1.71	None	Safe	0.002	Safe (High Confidence)	Safe	0.027	Safe (High Confidence)	Toxic	0.646	Toxic (Low Confidence)	Safe	0.394	Safe (Low Confidence)	Safe	0.328	Safe (Medium Confidence)	Toxic	0.773	Toxic (Medium Confidence)	0.72	Toxic	0.739	Toxic (Medium Confidence)	Safe	0	Safe (High Confidence)	6.05	None	Toxic	0.999	Toxic (High Confidence)	Safe	0.03	Safe (High Confidence)	Safe	0.031	Safe (High Confidence)	Safe	0.008
C(C1=C(C(N)=CC=C1N(NS)))	Toxic	1	Toxic (High Confidence)	Safe	0.172	Safe (Medium Confidence)	Toxic	0.518	Toxic (Low Confidence)	0.92	None	Safe	0	Safe (High Confidence)	Safe	0.385	Safe (Low Confidence)	Toxic	0.587	Toxic (Low Confidence)	Safe	0.391	Safe (Low Confidence)	Safe	0.001	Safe (High Confidence)	Toxic	0.994	Toxic (High Confidence)	0.82	Toxic	0.762	Toxic (Medium Confidence)	Safe	0	Safe (High Confidence)	5.05	None	Toxic	0.971	Toxic (High Confidence)	Toxic	0.971	Toxic (High Confidence)	Safe	0.003	Safe (High Confidence)	Safe	0.018
C(C1=C(C=C(Cl)C=C1C2=C(CNCC2)))	Toxic	0.851	Toxic (High Confidence)	Safe	0.147	Safe (High Confidence)	Toxic	0.502	Toxic (Low Confidence)	1.72	None	Safe	0.022	Safe (High Confidence)	Safe	0.216	Safe (Medium Confidence)	Toxic	0.938	Toxic (High Confidence)	Safe	0.257	Safe (Medium Confidence)	Safe	0.301	Safe (Medium Confidence)	Safe	0.298	Safe (Medium Confidence)	-0.12	Toxic	0.609	Toxic (Low Confidence)	Toxic	0.74	Toxic (Medium Confidence)	5.77	None	Safe	0.327	Safe (Medium Confidence)	Safe	0.088	Safe (High Confidence)	Safe	0.065	Safe (High Confidence)	Safe	0.012
C(OC(F)(F)(F))(C1=C(C(N)=CC=C1))	Safe	0.282	Safe (Medium Confidence)	Safe	0.416	Safe (Low Confidence)	Safe	0.456	Safe (Low Confidence)	1.03	None	Safe	0.025	Safe (High Confidence)	Safe	0.369	Safe (Low Confidence)	Toxic	0.731	Toxic (Medium Confidence)	Toxic	0.61	Toxic (Low Confidence)	Safe	0.307	Safe (Medium Confidence)	Toxic	0.961	Toxic (High Confidence)	0.84	Toxic	0.77	Toxic (Medium Confidence)	Safe	0.015	Safe (High Confidence)	5.28	None	Toxic	0.943	Toxic (High Confidence)	Safe	0.156	Safe (High Confidence)	Safe	0.034	Safe (High Confidence)	Safe	0.002
C(CN1C(=NN=NN=C1)C=CC)	Toxic	1	Toxic (High Confidence)	Safe	0.083	Safe (High Confidence)	Toxic	0.627	Toxic (Low Confidence)	-0.08	None	Safe	0.068	Safe (High Confidence)	Toxic	0.563	Toxic (Low Confidence)	Safe	0.098	Safe (High Confidence)	Toxic	0.871	Toxic (High Confidence)	Safe	0	Safe (High Confidence)	Toxic	0.96	Toxic (High Confidence)	0.62	Toxic	0.604	Toxic (Low Confidence)	Safe	0	Safe (High Confidence)	5.19	None	Toxic	0.956	Toxic (High Confidence)	Safe	0.079	Safe (High Confidence)	Safe	0.049	Safe (High Confidence)	Safe	0.02
C(C1=C(C(=O)C=C1CC(=O)))	Safe	0.219	Safe (Medium Confidence)	Safe	0.114	Safe (High Confidence)	Safe	0.334	Safe (Low Confidence)	-0.11	None	Toxic	0.815	Toxic (Medium Confidence)	Toxic	0.533	Toxic (Low Confidence)	Safe	0.456	Safe (Low Confidence)	Safe	0.158	Safe (High Confidence)	Toxic	0.988	Toxic (High Confidence)	Toxic	1	Toxic (High Confidence)	0.66	Safe	0.335	Safe (Low Confidence)	Safe	0	Safe (High Confidence)	5.53	None	Safe	0.332	Safe (Medium Confidence)	Safe	0	Safe (High Confidence)	Safe	0.008	Safe (High Confidence)	Safe	0.109
C(C1=C(C2=C(C=CC2=CC1)))	Toxic	0.667	Toxic (Medium Confidence)	Safe	0.045	Safe (High Confidence)	Safe	0.352	Safe (Low Confidence)	1.77	None	Safe	0.107	Safe (High Confidence)	Toxic	0.611	Toxic (Low Confidence)	Toxic	0.986	Toxic (High Confidence)	Safe	0.258	Safe (Medium Confidence)	Toxic	0.931	Toxic (High Confidence)	Toxic	0.998	Toxic (High Confidence)	-0.4	Toxic	0.571	Toxic (Low Confidence)	Safe	0.009	Safe (High Confidence)	6.29	None	Safe	0.011	Safe (High Confidence)	Safe	0.141	Safe (High Confidence)	Safe	0.017	Safe (High Confidence)	Safe	0.071
C(C(=O)C(=O)C1=C(NC=NC1))	Safe	0.472	Safe (Low Confidence)	Safe	0.068	Safe (High Confidence)	Safe	0.487	Safe (Low Confidence)	-0.44	None	Safe	0.487	Safe (Low Confidence)	Safe	0.163	Safe (High Confidence)	Safe	0.4	Safe (Low Confidence)	Safe	0.225	Safe (Medium Confidence)	Safe	0.16	Safe (High Confidence)	Toxic	0.827	Toxic (Medium Confidence)	0.87	Toxic	0.562	Toxic (Low Confidence)	Safe	0	Safe (High Confidence)	3.28	None	Toxic	0.784	Toxic (Medium Confidence)	Safe	0.324	Safe (Medium Confidence)	Safe	0.005	Safe (High Confidence)	Safe	0.042
C(C=CC=CC=C(C(=O)NC(=O)))	Toxic	0.957	Toxic (High Confidence)	Safe	0.118	Safe (High Confidence)	Safe	0.3	Safe (Medium Confidence)	-0.36	None	Toxic	0.776	Toxic (Medium Confidence)	Toxic	0.572	Toxic (Low Confidence)	Toxic	0.935	Toxic (High Confidence)	Safe	0.292	Safe (Medium Confidence)	Safe	0.033	Safe (High Confidence)	Toxic	0.968	Toxic (High Confidence)	0.92	Safe	0.419	Safe (Low Confidence)	Safe	0.089	Safe (High Confidence)	5.56	None	Toxic	0.669	Toxic (Medium Confidence)	Safe	0.001	Safe (High Confidence)	Safe	0.008	Safe (High Confidence)	Safe	0.024
C(C(=O)N1C(=CN=NN=C1))	Toxic	0.998	Toxic (High Confidence)	Safe	0.114	Safe (High Confidence)	Safe	0.37	Safe (Low Confidence)	-0.66	None	Safe	0.416	Safe (Low Confidence)	Toxic	0.881	Toxic (High Confidence)	Safe	0.252	Safe (Medium Confidence)	Toxic	0.959	Toxic (High Confidence)	Safe	0.003	Safe (High Confidence)	Toxic	0.998	Toxic (High Confidence)	0.7	Toxic	0.647	Toxic (Low Confidence)	Safe	0	Safe (High Confidence)	3.36	None	Toxic	0.967	Toxic (High Confidence)	Safe	0.488	Safe (Low Confidence)	Safe	0.064	Safe (High Confidence)	Safe	0.023
C(CO)C=CN=C1C(=CN=C1)	Safe	0.091	Safe (High Confidence)	Safe	0.067	Safe (High Confidence)	Safe	0.337	Safe (Low Confidence)	-0.28	None	Safe	0.031	Safe (High Confidence)	Safe	0.219	Safe (Medium Confidence)	Safe	0.451	Safe (Low Confidence)	Safe	0.2	Safe (Medium Confidence)	Safe	0.085	Safe (High Confidence)	Toxic	0.946	Toxic (High Confidence)	0.42	Toxic	0.508	Toxic (Low Confidence)	Safe	0.136	Safe (High Confidence)	4.96	None	Safe	0.25	Safe (Medium Confidence)	Safe	0.271	Safe (Medium Confidence)	Safe	0.005	Safe (High Confidence)	Safe	0.016
C(C(=O)N=CN=CN=C1S(N=CNC1))	Toxic	0.958	Toxic (High Confidence)	Safe	0.077	Safe (High Confidence)	Safe	0.428	Safe (Low Confidence)	-0.93	None	Safe	0.002	Safe (High Confidence)	Safe	0.063	Safe (High Confidence)	Safe	0.369	Safe (Low Confidence)	Safe	0.2	Safe (Medium Confidence)	Safe	0.001	Safe (High Confidence)	Safe	0.459	Safe (Low Confidence)	0.33	Toxic	0.57	Toxic (Low Confidence)	Safe	0	Safe (High Confidence)	4.12	None	Toxic	0.892	Toxic (High Confidence)	Toxic	0.819	Toxic (Medium Confidence)	Safe	0.004	Safe (High Confidence)	Safe	0.023
C(C(=O)N1C(=NN=CN=C1))	Safe	0.241	Safe (Medium Confidence)	Safe	0.086	Safe (High Confidence)	Safe	0.331	Safe (Medium Confidence)	-0.71	None	Safe	0.136	Safe (High Confidence)	Safe	0.205	Safe (Medium Confidence)	Safe	0.251	Safe (Medium Confidence)	Safe	0.326	Safe (Medium Confidence)	Safe	0.042	Safe (High Confidence)	Toxic	0.961	Toxic (High Confidence)	0.32	Toxic	0.512	Toxic (Low Confidence)	Safe	0.002	Safe (High Confidence)	3.47	None	Toxic	0.842	Toxic (High Confidence)	Safe	0.152	Safe (High Confidence)	Safe	0.005	Safe (High Confidence)	Safe	0.016
C(C=CNC1=C(C=CC=C1C2=C(NCC2)))	Toxic	0.948	Toxic (High Confidence)	Safe	0.105	Safe (High Confidence)	Safe	0.324	Safe (Medium Confidence)	1.13	None	Safe	0.012	Safe (High Confidence)	Safe	0.402	Safe (Low Confidence)	Toxic	0.964	Toxic (High Confidence)	Safe	0.359	Safe (Low Confidence)	Safe	0.001	Safe (High Confidence)	Toxic	0.522	Toxic (Low Confidence)	-0.12	Toxic	0.61	Toxic (Low Confidence)	Safe	0.062	Safe (High Confidence)	5.53	None	Toxic	0.67	Toxic (Medium Confidence)	Toxic	0.629	Toxic (Low Confidence)	Safe	0.022	Safe (High Confidence)	Safe	0.011
C(OC1C(=NN=C1C(Cl)=C))	Toxic	0.988	Toxic (High Confidence)	Safe	0.189	Safe (Medium Confidence)	Toxic	0.527	Toxic (Low Confidence)	0.47	None	Safe	0.084	Safe (High Confidence)	Safe	0.293	Safe (Medium Confidence)	Toxic	0.538	Toxic (Low Confidence)	Safe	0.118	Safe (High Confidence)	Toxic	0.589	Toxic (Low Confidence)	Toxic	0.943	Toxic (High Confidence)	0.52	Toxic	0.532	Toxic (Low Confidence)	Safe	0.002	Safe (High Confidence)	4.83	None	Safe	0.301	Safe (Medium Confidence)	Safe	0.084	Safe (High Confidence)	Safe	0.006	Safe (High Confidence)	Safe	0.021
C(C1C(=C2N(=NN=C2N=C1)))	Toxic	1	Toxic (High Confidence)	Safe	0.04	Safe (High Confidence)	Toxic	0.63	Toxic (Low Confidence)	-0.65	None	Safe	0.036	Safe (High Confidence)	Safe	0.312	Safe (Medium Confidence)	Safe	0.4	Safe (Low Confidence)	Toxic	0.85	Toxic (High Confidence)	Safe	0	Safe (High Confidence)	Toxic	0.991	Toxic (High Confidence)	0.42	Toxic	0.662	Toxic (Low Confidence)	Safe	0	Safe (High Confidence)	5.11	None	Toxic	0.969	Toxic (High Confidence)	Safe	0.343	Safe (Low Confidence)	Safe	0.051	Safe (High Confidence)	Safe	0.025
C(CN1C(=C2C(=NN=NC=C2F)CC1))	Toxic	1	Toxic (High Confidence)	Safe	0.077	Safe (High Confidence)	Toxic	0.716	Toxic (Medium Confidence)	-0.33	None	Safe	0.065	Safe (High Confidence)	Toxic	0.917	Toxic (High Confidence)	Safe	0.414	Safe (Low Confidence)	Toxic	0.899	Toxic (High Confidence)	Safe	0	Safe (High Confidence)	Toxic	0.993	Toxic (High Confidence)	0.65	Toxic	0.668	Toxic (Medium Confidence)	Safe	0	Safe (High Confidence)	3.3	None	Toxic	0.931	Toxic (High Confidence)	Safe	0.395	Safe (Low Confidence)	Safe	0.07	Safe (High Confidence)	Safe	0.079
C(C)C(=O)SC=1C(=CC=C1)	Safe	0.067	Safe (High Confidence)	Safe	0.234	Safe (Medium Confidence)	Safe	0.454	Safe (Low Confidence)	0.79	None	Safe	0.498	Safe (Low Confidence)	Safe	0.371	Safe (Low Confidence)	Toxic	0.869	Toxic (High Confidence)	Safe	0.435	Safe (Low Confidence)	Toxic	0.912	Toxic (High Confidence)	Toxic	0.982	Toxic (High Confidence)	0.83	Toxic	0.548	Toxic (Low Confidence)	Safe	0.011	Safe (High Confidence)	4.86	None	Safe	0.272	Safe (Medium Confidence)	Safe	0.007	Safe (High Confidence)	Safe	0.005	Safe (High Confidence)	Safe	0.085
C(C(=O)O)C1=C(C(=O)C=CC1)	Safe	0.014	Safe (High Confidence)	Safe	0.055	Safe (High Confidence)	Safe	0.413	Safe (Low Confidence)	-0.33	None	Toxic	0.839	Toxic (High Confidence)	Safe	0.258	Safe (Medium Confidence)	Safe	0.11	Safe (High Confidence)	Safe	0.341	Safe (Low Confidence)	Toxic	0.715	Toxic (Medium Confidence)	Toxic	0.988	Toxic (High Confidence)	1.47	Toxic	0.501	Toxic (Low Confidence)	Safe	0.007	Safe (High Confidence)	3.01	None	Safe	0.168	Safe (Medium Confidence)	Safe	0.017	Safe (High Confidence)	Safe	0.009	Safe (High Confidence)	Safe	0.032
C(C1=C(C(=O)C=C1OC(=O)))	Safe	0.028	Safe (High Confidence)	Safe	0.122	Safe (High Confidence)	Safe	0.325	Safe (Medium Confidence)	0.29	None	Toxic	0.774	Toxic (Medium Confidence)	Safe	0.411	Safe (Low Confidence)	Safe	0.37	Safe (Low Confidence)	Safe	0.348	Safe (Low Confidence)	Toxic	0.891	Toxic (High Confidence)	Toxic	0.996	Toxic (High Confidence)	1.04	Safe	0.457	Safe (Low Confidence)	Safe	0.002	Safe (High Confidence)	5.17	None	Safe	0.486	Safe (Low Confidence)	Safe	0.029	Safe (High Confidence)	Safe	0.009	Safe (High Confidence)	Safe	0.088
C(C1=C(C(=O)NC(=O)C1=C))	Toxic	0.743	Toxic (Medium Confidence)	Safe	0.112	Safe (High Confidence)	Safe	0.339	Safe (Low Confidence)	-0.7	None	Toxic	0.77	Toxic (Medium Confidence)	Safe	0.225	Safe (Medium Confidence)	Toxic	0.503	Toxic (Low Confidence)	Safe	0.311	Safe (Medium Confidence)	Safe	0.424	Safe (Low Confidence)	Toxic	0.988	Toxic (High Confidence)	1.07	Safe	0.453	Safe (Low Confidence)	Safe	0.027	Safe (High Confidence)	4.85	None	Toxic	0.84	Toxic (High Confidence)	Safe	0.002	Safe (High Confidence)	Safe	0.004	Safe (High Confidence)	Safe	0.03
C(CCN1C(=C2C(=NN=C2N=C1)))	Safe	0.495	Safe (Low Confidence)	Safe	0.116	Safe (High Confidence)	Safe	0.328	Safe (Medium Confidence)	0.37	None	Safe	0.041	Safe (High Confidence)	Safe	0.419	Safe (Low Confidence)	Safe	0.265	Safe (Medium Confidence)	Toxic	0.531	Toxic (Low Confidence)	Safe	0.035	Safe (High Confidence)	Toxic	0.63	Toxic (Low Confidence)	0.2	Toxic	0.597	Toxic (Low Confidence)	Safe	0.001	Safe (High Confidence)	3.52	None	Toxic	0.52	Toxic (Low Confidence)	Safe	0.038	Safe (High Confidence)	Safe	0.003	Safe (High Confidence)	Safe	0.008
C(O)OCC1=C(C=CC=C1)C=C	Safe	0.074	Safe (High Confidence)	Safe	0.154	Safe (High Confidence)	Safe	0.306	Safe (Medium Confidence)	1.03	None	Safe	0.469	Safe (Low Confidence)	Toxic	0.612	Toxic (Low Confidence)	Safe	0.374	Safe (Low Confidence)	Safe	0.402	Safe (Low Confidence)	Safe	0.446	Safe (Low Confidence)	Toxic	0.978	Toxic (High Confidence)	0.75	Toxic	0.522	Toxic (Low Confidence)	Safe	0.007	Safe (High Confidence)	4.76	None	Safe	0.179	Safe (Medium Confidence)	Safe	0.041	Safe (High Confidence)	Safe	0.016	Safe (High Confidence)	Safe	0.018
C(C(=O)C(C)=CC=CC(=O))	Toxic	0.819	Toxic (Medium Confidence)	Safe	0.355	Safe (Low Confidence)	Safe	0.349	Safe (Low Confidence)	-0.13	None	Toxic	0.995	Toxic (High Confidence)	Safe	0.329	Safe (Medium Confidence)	Toxic	0.677	Toxic (Medium Confidence)	Safe	0.124	Safe (High Confidence)	Toxic	0.998	Toxic (High Confidence)	Toxic	1	Toxic (High Confidence)	0.68	Safe	0.296	Safe (Medium Confidence)	Safe	0	Safe (High Confidence)	5.64	None	Toxic	0.511	Toxic (Low Confidence)	Safe	0	Safe (High Confidence)	Safe	0.008	Safe (High Confidence)	Safe	0.028
C(C1=N(CC(=O)C=C1OC(=C)))	Safe	0.081	Safe (High Confidence)	Safe	0.104	Safe (High Confidence)	Toxic	0.508	Toxic (Low Confidence)	-0.06	None	Safe	0.308	Safe (Medium Confidence)	Safe	0.292	Safe (Medium Confidence)	Safe	0.344	Safe (Low Confidence)	Safe	0.241	Safe (Medium Confidence)	Toxic	0.568	Toxic (Low Confidence)	Toxic	0.977	Toxic (High Confidence)	0.85	Safe	0.459	Safe (Low Confidence)	Safe	0	Safe (High Confidence)	4.75	None	Toxic	0.502	Toxic (Low Confidence)	Safe	0.059	Safe (High Confidence)	Safe	0.004	Safe (High Confidence)	Safe	0.052
C(C1=N(C(=O)(C2=C(C(=O)NC2)C1)))	Toxic	0.956	Toxic (High Confidence)	Safe	0.06	Safe (High Confidence)	Toxic	0.67	Toxic (Medium Confidence)	-1.01	None	Safe	0.253	Safe (Medium Confidence)	Safe	0.113	Safe (High Confidence)	Safe	0.205	Safe (Medium Confidence)	Safe	0.227	Safe (Medium Confidence)	Safe	0.043	Safe (High Confidence)	Toxic	0.813	Toxic (Medium Confidence)	0.56	Toxic	0.575	Toxic (Low Confidence)	Safe	0	Safe (High Confidence)	3.23	None	Toxic	0.786	Toxic (Medium Confidence)	Safe	0.033	Safe (High Confidence)	Safe	0.007	Safe (High Confidence)	Safe	0.072
C(C(=O)COC1=C(C=CC=C1))	Safe	0	Safe (High Confidence)	Safe	0.086	Safe (High Confidence)	Safe	0.377	Safe (Low Confidence)	0.85	None	Toxic	0.903	Toxic (High Confidence)	Safe	0.495	Safe (Low Confidence)	Safe	0.463	Safe (Low Confidence)	Safe	0.378	Safe (Low Confidence)	Toxic	0.764	Toxic (Medium Confidence)	Toxic	0.986	Toxic (High Confidence)	1.66	Safe	0.448	Safe (Low Confidence)	Safe	0.023	Safe (High Confidence)	4.19	None	Safe	0.278	Safe (Medium Confidence)	Safe	0.023	Safe (High Confidence)	Safe	0.004	Safe (High Confidence)	Safe	0.021
C(C1=C(C=CC=C1Cl)C=O)N	Safe	0.052	Safe (High Confidence)	Safe	0.207	Safe (Medium Confidence)	Safe	0.237	Safe (Medium Confidence)	0.2	None	Safe	0.116	Safe (High Confidence)	Toxic	0.554	Toxic (Low Confidence)	Safe	0.421	Safe (Low Confidence)	Safe	0.276	Safe (Medium Confidence)	Toxic	0.982	Toxic (High Confidence)	Toxic	0.97	Toxic (High Confidence)	0.48	Safe	0.454	Safe (Low Confidence)	Safe	0.002	Safe (High Confidence)	5.11	None	Toxic	0.541	Toxic (Low Confidence)	Safe	0	Safe (High Confidence)	Safe	0.018	Safe (High Confidence)	Safe	0.032
C(C)CN(C1C(=C(Cl)C=C1))	Toxic	0.675	Toxic (Medium Confidence)	Safe	0.082	Safe (High Confidence)	Safe	0.419	Safe (Low Confidence)	1	None	Safe	0.237	Safe (Medium Confidence)	Toxic	0.634	Toxic (Low Confidence)	Toxic	0.858	Toxic (High Confidence)	Safe	0.121	Safe (High Confidence)	Toxic	0.753	Toxic (Medium Confidence)	Toxic	0.79	Toxic (Medium Confidence)	0.49	Toxic	0.536	Toxic (Low Confidence)	Safe	0.051	Safe (High Confidence)	5.5	None	Safe	0.022	Safe (High Confidence)	Safe	0.02	Safe (High Confidence)	Safe	0.009	Safe (High Confidence)	Safe	0.021
C(CO)CSC1=N(N2N(=CC=C2NC1))	Safe	0.192	Safe (Medium Confidence)	Safe	0.11	Safe (High Confidence)	Toxic	0.588	Toxic (Low Confidence)	-0.02	None	Safe	0.043	Safe (High Confidence)	Safe	0.326	Safe (Medium Confidence)	Safe	0.151	Safe (High Confidence)	Toxic	0.542	Toxic (Low Confidence)	Safe	0	Safe (High Confidence)	Safe	0.236	Safe (Medium Confidence)	0.65	Toxic	0.689	Toxic (Medium Confidence)	Safe	0.002	Safe (High Confidence)	3.97	None	Toxic	0.902	Toxic (High Confidence)	Safe	0.476	Safe (Low Confidence)	Safe	0.002	Safe (High Confidence)	Safe	0.008
C(C1C(=CN=C1)C=C(N))C	Safe	0.464	Safe (Low Confidence)	Safe	0.084	Safe (High Confidence)	Safe	0.425	Safe (Low Confidence)	0.59	None	Safe	0.079	Safe (High Confidence)	Safe	0.408	Safe (Low Confidence)	Toxic	0.846	Toxic (High Confidence)	Safe	0.183	Safe (Medium Confidence)	Safe	0.253	Safe (Medium Confidence)	Toxic	0.55	Toxic (Low Confidence)	0.37	Toxic	0.523	Toxic (Low Confidence)	Safe	0.063	Safe (High Confidence)	5.44	None	Safe	0.193	Safe (Medium Confidence)	Safe	0.076	Safe (High Confidence)	Safe	0.008	Safe (High Confidence)	Safe	0.018
C(C(=O)C1=C(C=C(C1=C(Cl))))	Safe	0.489	Safe (Low Confidence)	Safe	0.089	Safe (High Confidence)	Safe	0.278	Safe (Medium Confidence)	1	None	Safe	0.475	Safe (Low Confidence)	Toxic	0.515	Toxic (Low Confidence)	Toxic	0.824	Toxic (Medium Confidence)	Safe	0.142	Safe (High Confidence)	Toxic	0.944	Toxic (High Confidence)	Toxic	0.991	Toxic (High Confidence)	0.61	Safe	0.483	Safe (Low Confidence)	Safe	0.008	Safe (High Confidence)	4.72	None	Safe	0.141	Safe (High Confidence)	Safe	0.089	Safe (High Confidence)	Safe	0.008	Safe (High Confidence)	Safe	0.063
C(C=O)=CC=C(O)OC(=O)N	Toxic	0.958	Toxic (High Confidence)	Safe	0.348	Safe (Low Confidence)	Safe	0.426	Safe (Low Confidence)	-1.54	None	Toxic	0.996	Toxic (High Confidence)	Safe	0.15	Safe (High Confidence)	Safe	0.181	Safe (Medium Confidence)	Safe	0.221	Safe (Medium Confidence)	Safe	0.423	Safe (Low Confidence)	Toxic	0.995	Toxic (High Confidence)	1.33	Safe	0.294	Safe (Medium Confidence)	Safe	0.003	Safe (High Confidence)	6.13	None	Toxic	0.937	Toxic (High Confidence)	Safe	0	Safe (High Confidence)	Safe	0.015	Safe (High Confidence)	Safe	0.01
C(C(=O)O)OC1=C(C=CC=C1)	Safe	0	Safe (High Confidence)	Safe	0.093	Safe (High Confidence)	Safe	0.348	Safe (Low Confidence)	0.15	None	Toxic	0.881	Toxic (High Confidence)	Safe	0.289	Safe (Medium Confidence)	Safe	0.103	Safe (High Confidence)	Toxic	0.552	Toxic (Low Confidence)	Safe	0.477	Safe (Low Confidence)	Toxic	0.994	Toxic (High Confidence)	1.55	Toxic	0.523	Toxic (Low Confidence)	Safe	0.07	Safe (High Confidence)	3.08	None	Safe	0.469	Safe (Low Confidence)	Safe	0.002	Safe (High Confidence)	Safe	0.006	Safe (High Confidence)	Safe	0.007
C(CSC1=C(C(C)=C(C)C=C1))	Safe	0.041	Safe (High Confidence)	Safe	0.241	Safe (Medium Confidence)	Safe	0.475	Safe (Low Confidence)	2.59	None	Safe	0.059	Safe (High Confidence)	Toxic	0.65	Toxic (Low Confidence)	Toxic	0.827	Toxic (Medium Confidence)	Safe	0.457	Safe (Low Confidence)	Toxic	0.959	Toxic (High Confidence)	Toxic	0.985	Toxic (High Confidence)	0.29	Toxic	0.658	Toxic (Low Confidence)	Safe	0.002	Safe (High Confidence)	4.93	None	Safe	0.03	Safe (High Confidence)	Safe	0.007	Safe (High Confidence)	Safe	0.014	Safe (High Confidence)	Safe	0.006
C(C(=O)C(Cl)=CC=CN=CN=C)	Toxic	0.829	Toxic (Medium Confidence)	Safe	0.106	Safe (High Confidence)	Safe	0.299	Safe (Medium Confidence)	0.75	None	Safe	0.024	Safe (High Confidence)	Safe	0.27	Safe (Medium Confidence)	Toxic	0.828	Toxic (Medium Confidence)	Safe	0.094	Safe (High Confidence)	Toxic	0.754	Toxic (Medium Confidence)	Toxic	0.968	Toxic (High Confidence)	0.45	Safe	0.466	Safe (Low Confidence)	Safe	0.007	Safe (High Confidence)	5.06	None	Toxic	0.512	Toxic (Low Confidence)	Safe	0.266	Safe (Medium Confidence)	Safe	0.006	Safe (High Confidence)	Safe	0.038
C(C1=C(N2C(=CC=C2)C=C1))	Toxic	0.629	Toxic (Low Confidence)	Safe	0.185	Safe (Medium Confidence)	Safe	0.129	Safe (High Confidence)	1.06	None	Safe	0.101	Safe (High Confidence)	Safe	0.442	Safe (Low Confidence)	Toxic	0.833	Toxic (Medium Confidence)	Toxic	0.657	Toxic (Low Confidence)	Toxic	0.762	Toxic (Medium Confidence)	Toxic	0.992	Toxic (High Confidence)	0.07	Toxic	0.659	Toxic (Low Confidence)	Safe	0.019	Safe (High Confidence)	4.69	None	Safe	0.244	Safe (Medium Confidence)	Safe	0.132	Safe (High Confidence)	Safe	0.01	Safe (High Confidence)	Safe	0.009
C(C=O)=NC(=O)NC(=O)CC	Toxic	0.991	Toxic (High Confidence)	Safe	0.177	Safe (Medium Confidence)	Safe	0.357	Safe (Low Confidence)	-1.87	None	Toxic	0.624	Toxic (Low Confidence)	Safe	0.137	Safe (High Confidence)	Safe	0.171	Safe (Medium Confidence)	Safe	0.105	Safe (High Confidence)	Safe	0.278	Safe (Medium Confidence)	Toxic	0.972	Toxic (High Confidence)	0.92	Safe	0.333	Safe (Low Confidence)	Safe	0	Safe (High Confidence)	5.52	None	Toxic	0.99	Toxic (High Confidence)	Safe	0	Safe (High Confidence)	Safe	0.002	Safe (High Confidence)	Safe	0.013
C(C1=C(C2=N(N3C(=NN=C3)CC2(C)CC1)))	Toxic	0.518	Toxic (Low Confidence)	Safe	0.09	Safe (High Confidence)	Toxic	0.75	Toxic (Medium Confidence)	0.84	None	Safe	0.03	Safe (High Confidence)	Safe	0.316	Safe (Medium Confidence)	Safe	0.492	Safe (Low Confidence)	Safe	0.308	Safe (Medium Confidence)	Safe	0.001	Safe (High Confidence)	Safe	0.242	Safe (Medium Confidence)	-0.5	Toxic	0.711	Toxic (Medium Confidence)	Safe	0	Safe (High Confidence)	3.73	None	Toxic	0.525	Toxic (Low Confidence)	Safe	0.151	Safe (High Confidence)	Safe	0.008	Safe (High Confidence)	Safe	0.012
C(C=C(C1=C(C(=O)NC1=C)))	Safe	0.459	Safe (Low Confidence)	Safe	0.082	Safe (High Confidence)	Safe	0.365	Safe (Low Confidence)	-0.08	None	Toxic	0.847	Toxic (High Confidence)	Safe	0.403	Safe (Low Confidence)	Toxic	0.803	Toxic (Medium Confidence)	Safe	0.312	Safe (Medium Confidence)	Safe	0.145	Safe (High Confidence)	Toxic	0.992	Toxic (High Confidence)	0.3	Safe	0.491	Safe (Low Confidence)	Safe	0.14	Safe (High Confidence)	3.92	None	Safe	0.497	Safe (Low Confidence)	Safe	0.008	Safe (High Confidence)	Safe	0.006	Safe (High Confidence)	Safe	0.024
C(C)=NON=CN=C(Cl)C=CC=C	Toxic	0.847	Toxic (High Confidence)	Safe	0.084	Safe (High Confidence)	Safe	0.386	Safe (Low Confidence)	1.05	None	Safe	0.001	Safe (High Confidence)	Safe	0.183	Safe (Medium Confidence)	Toxic	0.894	Toxic (High Confidence)	Safe	0.041	Safe (High Confidence)	Safe	0.012	Safe (High Confidence)	Toxic	0.851	Toxic (High Confidence)	0.55	Toxic	0.569	Toxic (Low Confidence)	Safe	0.002	Safe (High Confidence)	7.07	None	Toxic	0.712	Toxic (Medium Confidence)	Safe	0.002	Safe (High Confidence)	Safe	0.002	Safe (High Confidence)	Safe	0.143
C(OS(=O)(=O)C(F)(F)(F))OCCN1C(=CC=CC=C1)	Toxic	0.999	Toxic (High Confidence)	Safe	0.243	Safe (Medium Confidence)	Toxic	0.584	Toxic (Low Confidence)	0.18	None	Safe	0.072	Safe (High Confidence)	Safe	0.371	Safe (Low Confidence)	Toxic	0.994	Toxic (High Confidence)	Safe	0.226	Safe (Medium Confidence)	Safe	0.256	Safe (Medium Confidence)	Toxic	0.902	Toxic (High Confidence)	-0.92	Toxic	0.958	Toxic (High Confidence)	Safe	0	Safe (High Confidence)	5.98	None	Toxic	0.996	Toxic (High Confidence)	Safe	0.061	Safe (High Confidence)	Safe	0.022	Safe (High Confidence)	Safe	0.012
C(C=CN=CN=C(N))=C(Cl)(Cl)	Toxic	0.974	Toxic (High Confidence)	Safe	0.068	Safe (High Confidence)	Safe	0.309	Safe (Medium Confidence)	0.76	None	Safe	0.004	Safe (High Confidence)	Safe	0.28	Safe (Medium Confidence)	Toxic	0.853	Toxic (High Confidence)	Safe	0.11	Safe (High Confidence)	Toxic	0.531	Toxic (Low Confidence)	Toxic	0.866	Toxic (High Confidence)	0.67	Safe	0.463	Safe (Low Confidence)	Safe	0.325	Safe (Medium Confidence)	5.66	None	Safe	0.387	Safe (Low Confidence)	Safe	0.314	Safe (Medium Confidence)	Safe	0.007	Safe (High Confidence)	Safe	0.027
C(CO)=CC(=C(Cl)C=CC(=O))	Toxic	0.972	Toxic (High Confidence)	Safe	0.316	Safe (Medium Confidence)	Safe	0.25	Safe (Medium Confidence)	-0.09	None	Toxic	0.983	Toxic (High Confidence)	Safe	0.35	Safe (Low Confidence)	Toxic	0.706	Toxic (Medium Confidence)	Safe	0.066	Safe (High Confidence)	Toxic	0.987	Toxic (High Confidence)	Toxic	0.999	Toxic (High Confidence)	0.8	Safe	0.274	Safe (Medium Confidence)	Safe	0.002	Safe (High Confidence)	6.28	None	Safe	0.454	Safe (Low Confidence)	Safe	0	Safe (High Confidence)	Safe	0.012	Safe (High Confidence)	Safe	0.056
C(C(=O)NC1=N(SCC1=NC=O))	Toxic	0.996	Toxic (High Confidence)	Safe	0.084	Safe (High Confidence)	Toxic	0.578	Toxic (Low Confidence)	-1.17	None	Safe	0.197	Safe (Medium Confidence)	Safe	0.011	Safe (High Confidence)	Safe	0.09	Safe (High Confidence)	Safe	0.107	Safe (High Confidence)	Safe	0.001	Safe (High Confidence)	Safe	0.183	Safe (Medium Confidence)	0.35	Toxic	0.594	Toxic (Low Confidence)	Safe	0.001	Safe (High Confidence)	4.95	None	Toxic	0.984	Toxic (High Confidence)	Safe	0.009	Safe (High Confidence)	Safe	0.003	Safe (High Confidence)	Safe	0.027
C(C(=O)C1=C(C(=O)C=CC1))	Safe	0.024	Safe (High Confidence)	Safe	0.084	Safe (High Confidence)	Safe	0.338	Safe (Low Confidence)	0.46	None	Toxic	0.782	Toxic (Medium Confidence)	Toxic	0.512	Toxic (Low Confidence)	Toxic	0.535	Toxic (Low Confidence)	Safe	0.259	Safe (Medium Confidence)	Toxic	0.918	Toxic (High Confidence)	Toxic	0.997	Toxic (High Confidence)	0.76	Toxic	0.535	Toxic (Low Confidence)	Safe	0.001	Safe (High Confidence)	4.28	None	Safe	0.3	Safe (Medium Confidence)	Safe	0.084	Safe (High Confidence)	Safe	0.009	Safe (High Confidence)	Safe	0.077
C(C1=C(C(=O)NC(=O)C1=C))	Toxic	0.743	Toxic (Medium Confidence)	Safe	0.112	Safe (High Confidence)	Safe	0.339	Safe (Low Confidence)	-0.7	None	Toxic	0.77	Toxic (Medium Confidence)	Safe	0.225	Safe (Medium Confidence)	Toxic	0.503	Toxic (Low Confidence)	Safe	0.311	Safe (Medium Confidence)	Safe	0.424	Safe (Low Confidence)	Toxic	0.988	Toxic (High Confidence)	1.07	Safe	0.453	Safe (Low Confidence)	Safe	0.027	Safe (High Confidence)	4.85	None	Toxic	0.84	Toxic (High Confidence)	Safe	0.002	Safe (High Confidence)	Safe	0.004	Safe (High Confidence)	Safe	0.03
C(C(=O)O)C=CC=CC(=O)N	Safe	0.357	Safe (Low Confidence)	Safe	0.058	Safe (High Confidence)	Safe	0.362	Safe (Low Confidence)	-0.19	None	Toxic	0.883	Toxic (High Confidence)	Safe	0.156	Safe (High Confidence)	Safe	0.077	Safe (High Confidence)	Safe	0.37	Safe (Low Confidence)	Safe	0.121	Safe (High Confidence)	Toxic	0.958	Toxic (High Confidence)	1.66	Safe	0.418	Safe (Low Confidence)	Safe	0.023	Safe (High Confidence)	3.33	None	Safe	0.396	Safe (Low Confidence)	Safe	0	Safe (High Confidence)	Safe	0.011	Safe (High Confidence)	Safe	0.015
C(C1=N(N2C(=C3C(=CC=C3)CCC2CC1)))	Toxic	0.797	Toxic (Medium Confidence)	Safe	0.086	Safe (High Confidence)	Toxic	0.604	Toxic (Low Confidence)	0.73	None	Safe	0.03	Safe (High Confidence)	Toxic	0.635	Toxic (Low Confidence)	Toxic	0.969	Toxic (High Confidence)	Safe	0.266	Safe (Medium Confidence)	Safe	0.002	Safe (High Confidence)	Safe	0.344	Safe (Low Confidence)	-0.35	Safe	0.496	Safe (Low Confidence)	Safe	0.005	Safe (High Confidence)	5.98	None	Safe	0.183	Safe (Medium Confidence)	Toxic	0.572	Toxic (Low Confidence)	Safe	0.014	Safe (High Confidence)	Safe	0.031
C(C=CC=CC=CC=CC=C(C(=O)))	Toxic	0.967	Toxic (High Confidence)	Safe	0.195	Safe (Medium Confidence)	Safe	0.249	Safe (Medium Confidence)	0.41	None	Toxic	0.978	Toxic (High Confidence)	Safe	0.393	Safe (Low Confidence)	Toxic	0.995	Toxic (High Confidence)	Safe	0.168	Safe (Medium Confidence)	Toxic	0.957	Toxic (High Confidence)	Toxic	1	Toxic (High Confidence)	0.81	Safe	0.229	Safe (Medium Confidence)	Safe	0.096	Safe (High Confidence)	6.91	None	Safe	0.067	Safe (High Confidence)	Safe	0	Safe (High Confidence)	Safe	0.014	Safe (High Confidence)	Safe	0.084
C(CO)=NC(CN1C(=CC=CC=C1))	Safe	0.391	Safe (Low Confidence)	Safe	0.049	Safe (High Confidence)	Safe	0.38	Safe (Low Confidence)	-0.36	None	Safe	0.124	Safe (High Confidence)	Safe	0.401	Safe (Low Confidence)	Toxic	0.704	Toxic (Medium Confidence)	Safe	0.173	Safe (Medium Confidence)	Safe	0.083	Safe (High Confidence)	Toxic	0.965	Toxic (High Confidence)	0.51	Safe	0.455	Safe (Low Confidence)	Safe	0.033	Safe (High Confidence)	4.49	None	Safe	0.141	Safe (High Confidence)	Safe	0.075	Safe (High Confidence)	Safe	0.008	Safe (High Confidence)	Safe	0.026
C(C=CSC1=C(N=CN=C1N=C))	Safe	0.25	Safe (Medium Confidence)	Safe	0.173	Safe (Medium Confidence)	Safe	0.446	Safe (Low Confidence)	1.03	None	Safe	0.028	Safe (High Confidence)	Safe	0.176	Safe (Medium Confidence)	Safe	0.34	Safe (Low Confidence)	Toxic	0.625	Toxic (Low Confidence)	Safe	0.112	Safe (High Confidence)	Toxic	0.879	Toxic (High Confidence)	0.55	Toxic	0.684	Toxic (Medium Confidence)	Safe	0	Safe (High Confidence)	4.72	None	Toxic	0.563	Toxic (Low Confidence)	Safe	0.122	Safe (High Confidence)	Safe	0.004	Safe (High Confidence)	Safe	0.022
C(C=C1C(=C2C(=CC=CC2=CC1)))	Toxic	0.737	Toxic (Medium Confidence)	Safe	0.119	Safe (High Confidence)	Safe	0.183	Safe (Medium Confidence)	2.32	None	Safe	0.152	Safe (High Confidence)	Toxic	0.609	Toxic (Low Confidence)	Toxic	0.972	Toxic (High Confidence)	Safe	0.468	Safe (Low Confidence)	Toxic	0.908	Toxic (High Confidence)	Toxic	0.998	Toxic (High Confidence)	-0.21	Toxic	0.638	Toxic (Low Confidence)	Safe	0.049	Safe (High Confidence)	5.78	None	Safe	0.031	Safe (High Confidence)	Safe	0.332	Safe (Medium Confidence)	Safe	0.044	Safe (High Confidence)	Safe	0.014
C(C1=C(CN2C(=CC=C2S(=O)(=O)1)))	Safe	0	Safe (High Confidence)	Safe	0.281	Safe (Medium Confidence)	Safe	0.419	Safe (Low Confidence)	-0.02	None	Safe	0.014	Safe (High Confidence)	Safe	0.406	Safe (Low Confidence)	Safe	0.118	Safe (High Confidence)	Toxic	0.648	Toxic (Low Confidence)	Toxic	0.519	Toxic (Low Confidence)	Toxic	0.672	Toxic (Medium Confidence)	0.59	Toxic	0.78	Toxic (Medium Confidence)	Safe	0.011	Safe (High Confidence)	4.55	None	Toxic	0.893	Toxic (High Confidence)	Safe	0.001	Safe (High Confidence)	Safe	0.005	Safe (High Confidence)	Safe	0.012
C(CN1C(=NN=CN=C1C(=O)))	Toxic	0.996	Toxic (High Confidence)	Safe	0.12	Safe (High Confidence)	Safe	0.477	Safe (Low Confidence)	-1.53	None	Safe	0.123	Safe (High Confidence)	Safe	0.032	Safe (High Confidence)	Safe	0.033	Safe (High Confidence)	Safe	0.08	Safe (High Confidence)	Safe	0.007	Safe (High Confidence)	Toxic	0.54	Toxic (Low Confidence)	0.38	Safe	0.399	Safe (Low Confidence)	Safe	0	Safe (High Confidence)	5.27	None	Toxic	0.971	Toxic (High Confidence)	Safe	0	Safe (High Confidence)	Safe	0.001	Safe (High Confidence)	Safe	0.062
C(CN1C(=NN=N1)CNC(=O))	Safe	0	Safe (High Confidence)	Safe	0.131	Safe (High Confidence)	Toxic	0.575	Toxic (Low Confidence)	-0.52	None	Safe	0.028	Safe (High Confidence)	Safe	0.086	Safe (High Confidence)	Safe	0.024	Safe (High Confidence)	Safe	0.288	Safe (Medium Confidence)	Safe	0	Safe (High Confidence)	Safe	0.191	Safe (Medium Confidence)	1.03	Toxic	0.634	Toxic (Low Confidence)	Safe	0	Safe (High Confidence)	3.34	None	Toxic	0.906	Toxic (High Confidence)	Safe	0	Safe (High Confidence)	Safe	0	Safe (High Confidence)	Safe	0.032
C(C(=C1C(=NN=C1F)C=C2C(CCC2)))	Toxic	0.69	Toxic (Medium Confidence)	Safe	0.058	Safe (High Confidence)	Toxic	0.687	Toxic (Medium Confidence)	0.86	None	Safe	0.143	Safe (High Confidence)	Safe	0.234	Safe (Medium Confidence)	Toxic	0.726	Toxic (Medium Confidence)	Safe	0.269	Safe (Medium Confidence)	Safe	0.027	Safe (High Confidence)	Toxic	0.856	Toxic (High Confidence)	-0.06	Toxic	0.642	Toxic (Low Confidence)	Safe	0	Safe (High Confidence)	4.68	None	Safe	0.196	Safe (Medium Confidence)	Safe	0.037	Safe (High Confidence)	Safe	0.032	Safe (High Confidence)	Safe	0.05
C(C=O)N=C(CN1C(=NN=N1))	Safe	0	Safe (High Confidence)	Safe	0.135	Safe (High Confidence)	Safe	0.443	Safe (Low Confidence)	-1.33	None	Safe	0.019	Safe (High Confidence)	Safe	0.105	Safe (High Confidence)	Safe	0.031	Safe (High Confidence)	Safe	0.126	Safe (High Confidence)	Safe	0.032	Safe (High Confidence)	Toxic	0.904	Toxic (High Confidence)	0.54	Safe	0.422	Safe (Low Confidence)	Safe	0	Safe (High Confidence)	4.88	None	Toxic	0.867	Toxic (High Confidence)	Safe	0	Safe (High Confidence)	Safe	0.001	Safe (High Confidence)	Safe	0.03
C(C1=C(C(=O)SC=C1)N=C)	Safe	0.219	Safe (Medium Confidence)	Safe	0.26	Safe (Medium Confidence)	Safe	0.284	Safe (Medium Confidence)	0.69	None	Safe	0.05	Safe (High Confidence)	Safe	0.358	Safe (Low Confidence)	Safe	0.34	Safe (Low Confidence)	Toxic	0.563	Toxic (Low Confidence)	Toxic	0.908	Toxic (High Confidence)	Toxic	0.975	Toxic (High Confidence)	0.62	Toxic	0.611	Toxic (Low Confidence)	Safe	0.006	Safe (High Confidence)	4.92	None	Toxic	0.576	Toxic (Low Confidence)	Safe	0.051	Safe (High Confidence)	Safe	0.009	Safe (High Confidence)	Safe	0.016
C(C1=C(C2=C(C(=NOC2=NN1))))	Safe	0.06	Safe (High Confidence)	Safe	0.129	Safe (High Confidence)	Safe	0.45	Safe (Low Confidence)	-0.17	None	Safe	0.015	Safe (High Confidence)	Safe	0.362	Safe (Low Confidence)	Toxic	0.886	Toxic (High Confidence)	Safe	0.33	Safe (Medium Confidence)	Safe	0	Safe (High Confidence)	Safe	0.313	Safe (Medium Confidence)	0.17	Toxic	0.512	Toxic (Low Confidence)	Safe	0.015	Safe (High Confidence)	5.74	None	Toxic	0.934	Toxic (High Confidence)	Safe	0.045	Safe (High Confidence)	Safe	0.002	Safe (High Confidence)	Safe	0.025
C(C(=O)C(F)(F)(F))C=CC=CC=CN=C	Toxic	0.929	Toxic (High Confidence)	Safe	0.122	Safe (High Confidence)	Safe	0.439	Safe (Low Confidence)	0.84	None	Safe	0.044	Safe (High Confidence)	Safe	0.175	Safe (Medium Confidence)	Toxic	0.948	Toxic (High Confidence)	Safe	0.286	Safe (Medium Confidence)	Safe	0.486	Safe (Low Confidence)	Toxic	0.891	Toxic (High Confidence)	0.65	Toxic	0.638	Toxic (Low Confidence)	Safe	0.002	Safe (High Confidence)	5.66	None	Toxic	0.903	Toxic (High Confidence)	Safe	0.089	Safe (High Confidence)	Safe	0.03	Safe (High Confidence)	Safe	0.072
C(C1=C(C2=C(C(=O)NC2=CC1)))	Safe	0.37	Safe (Low Confidence)	Safe	0.069	Safe (High Confidence)	Safe	0.442	Safe (Low Confidence)	0.01	None	Toxic	0.529	Toxic (Low Confidence)	Safe	0.438	Safe (Low Confidence)	Toxic	0.93	Toxic (High Confidence)	Safe	0.298	Safe (Medium Confidence)	Safe	0.054	Safe (High Confidence)	Toxic	0.968	Toxic (High Confidence)	0.35	Toxic	0.526	Toxic (Low Confidence)	Safe	0.007	Safe (High Confidence)	4.4	None	Safe	0.381	Safe (Low Confidence)	Safe	0.066	Safe (High Confidence)	Safe	0.009	Safe (High Confidence)	Safe	0.042
C(C=C(C1=C(C(=O)CC1=C)))	Safe	0.36	Safe (Low Confidence)	Safe	0.074	Safe (High Confidence)	Safe	0.415	Safe (Low Confidence)	0.8	None	Toxic	0.679	Toxic (Medium Confidence)	Toxic	0.567	Toxic (Low Confidence)	Toxic	0.75	Toxic (Medium Confidence)	Safe	0.273	Safe (Medium Confidence)	Toxic	0.885	Toxic (High Confidence)	Toxic	0.998	Toxic (High Confidence)	0.56	Safe	0.493	Safe (Low Confidence)	Safe	0.006	Safe (High Confidence)	4.88	None	Safe	0.079	Safe (High Confidence)	Safe	0.011	Safe (High Confidence)	Safe	0.008	Safe (High Confidence)	Safe	0.082
C(C=CC=C1C(=C(C=CC=C1)))	Toxic	0.769	Toxic (Medium Confidence)	Safe	0.043	Safe (High Confidence)	Safe	0.21	Safe (Medium Confidence)	1.61	None	Safe	0.174	Safe (Medium Confidence)	Toxic	0.7	Toxic (Medium Confidence)	Toxic	0.997	Toxic (High Confidence)	Safe	0.291	Safe (Medium Confidence)	Toxic	0.868	Toxic (High Confidence)	Toxic	0.998	Toxic (High Confidence)	0.18	Toxic	0.523	Toxic (Low Confidence)	Safe	0.103	Safe (High Confidence)	6.18	None	Safe	0.008	Safe (High Confidence)	Safe	0.019	Safe (High Confidence)	Safe	0.012	Safe (High Confidence)	Safe	0.039
C(C=CSC(=O)O)=C(Cl)C=C	Safe	0.15	Safe (High Confidence)	Safe	0.285	Safe (Medium Confidence)	Safe	0.307	Safe (Medium Confidence)	0.93	None	Safe	0.406	Safe (Low Confidence)	Safe	0.3	Safe (Medium Confidence)	Toxic	0.671	Toxic (Medium Confidence)	Safe	0.334	Safe (Low Confidence)	Toxic	0.806	Toxic (Medium Confidence)	Toxic	0.949	Toxic (High Confidence)	1.31	Toxic	0.528	Toxic (Low Confidence)	Safe	0.048	Safe (High Confidence)	4.21	None	Safe	0.298	Safe (Medium Confidence)	Safe	0.018	Safe (High Confidence)	Safe	0.011	Safe (High Confidence)	Safe	0.034
C(C1=C(C(=O)C(C1=CC=C)))	Safe	0.108	Safe (High Confidence)	Safe	0.088	Safe (High Confidence)	Safe	0.4	Safe (Low Confidence)	0.82	None	Toxic	0.612	Toxic (Low Confidence)	Toxic	0.583	Toxic (Low Confidence)	Toxic	0.78	Toxic (Medium Confidence)	Safe	0.283	Safe (Medium Confidence)	Toxic	0.901	Toxic (High Confidence)	Toxic	0.997	Toxic (High Confidence)	0.58	Toxic	0.503	Toxic (Low Confidence)	Safe	0.001	Safe (High Confidence)	4.95	None	Safe	0.096	Safe (High Confidence)	Safe	0.013	Safe (High Confidence)	Safe	0.009	Safe (High Confidence)	Safe	0.104
C(CC1=C(N2C(=CN=C2NC1)))	Toxic	0.618	Toxic (Low Confidence)	Safe	0.013	Safe (High Confidence)	Toxic	0.529	Toxic (Low Confidence)	0.42	None	Safe	0.012	Safe (High Confidence)	Safe	0.327	Safe (Medium Confidence)	Toxic	0.763	Toxic (Medium Confidence)	Toxic	0.53	Toxic (Low Confidence)	Safe	0.134	Safe (High Confidence)	Safe	0.475	Safe (Low Confidence)	-0.97	Toxic	0.629	Toxic (Low Confidence)	Safe	0.005	Safe (High Confidence)	3.34	None	Toxic	0.994	Toxic (High Confidence)	Safe	0.167	Safe (Medium Confidence)	Safe	0.037	Safe (High Confidence)	Safe	0.023
C(C(=O)C(O)CN1C(=NN=C1))	Safe	0.007	Safe (High Confidence)	Safe	0.079	Safe (High Confidence)	Safe	0.415	Safe (Low Confidence)	-0.38	None	Toxic	0.675	Toxic (Medium Confidence)	Safe	0.242	Safe (Medium Confidence)	Safe	0.029	Safe (High Confidence)	Safe	0.414	Safe (Low Confidence)	Safe	0.019	Safe (High Confidence)	Safe	0.143	Safe (High Confidence)	1.47	Toxic	0.605	Toxic (Low Confidence)	Safe	0.001	Safe (High Confidence)	3.69	None	Toxic	0.686	Toxic (Medium Confidence)	Safe	0.016	Safe (High Confidence)	Safe	0.002	Safe (High Confidence)	Safe	0.028
C(C1C(C(=O)C=NN=N1)=N)	Toxic	1	Toxic (High Confidence)	Safe	0.086	Safe (High Confidence)	Toxic	0.505	Toxic (Low Confidence)	-0.92	None	Toxic	0.542	Toxic (Low Confidence)	Toxic	0.897	Toxic (High Confidence)	Safe	0.173	Safe (Medium Confidence)	Toxic	0.944	Toxic (High Confidence)	Safe	0.001	Safe (High Confidence)	Toxic	0.996	Toxic (High Confidence)	1.03	Toxic	0.652	Toxic (Low Confidence)	Safe	0.001	Safe (High Confidence)	3.53	None	Toxic	0.984	Toxic (High Confidence)	Toxic	0.785	Toxic (Medium Confidence)	Safe	0.07	Safe (High Confidence)	Safe	0.063
C(C1=C(C=CC=C1N=C(SC)))	Safe	0.381	Safe (Low Confidence)	Safe	0.226	Safe (Medium Confidence)	Safe	0.347	Safe (Low Confidence)	1.91	None	Safe	0.017	Safe (High Confidence)	Toxic	0.579	Toxic (Low Confidence)	Toxic	0.826	Toxic (Medium Confidence)	Toxic	0.513	Toxic (Low Confidence)	Toxic	0.839	Toxic (High Confidence)	Toxic	0.978	Toxic (High Confidence)	0.49	Toxic	0.623	Toxic (Low Confidence)	Safe	0.003	Safe (High Confidence)	4.73	None	Safe	0.32	Safe (Medium Confidence)	Safe	0.044	Safe (High Confidence)	Safe	0.008	Safe (High Confidence)	Safe	0.007
C(C(=NOC1=C(C(=O)NC1=C)))	Safe	0.454	Safe (Low Confidence)	Safe	0.111	Safe (High Confidence)	Safe	0.417	Safe (Low Confidence)	-0.14	None	Safe	0.204	Safe (Medium Confidence)	Safe	0.234	Safe (Medium Confidence)	Toxic	0.532	Toxic (Low Confidence)	Safe	0.241	Safe (Medium Confidence)	Safe	0.013	Safe (High Confidence)	Toxic	0.935	Toxic (High Confidence)	0.79	Toxic	0.549	Toxic (Low Confidence)	Safe	0.005	Safe (High Confidence)	5.31	None	Toxic	0.882	Toxic (High Confidence)	Safe	0.002	Safe (High Confidence)	Safe	0.002	Safe (High Confidence)	Safe	0.038
C(C)=CN=CN=C(O)C=CC=C	Toxic	0.652	Toxic (Low Confidence)	Safe	0.081	Safe (High Confidence)	Safe	0.338	Safe (Low Confidence)	0.15	None	Safe	0.062	Safe (High Confidence)	Safe	0.246	Safe (Medium Confidence)	Toxic	0.745	Toxic (Medium Confidence)	Safe	0.238	Safe (Medium Confidence)	Safe	0.034	Safe (High Confidence)	Toxic	0.987	Toxic (High Confidence)	0.58	Safe	0.381	Safe (Low Confidence)	Toxic	0.691	Toxic (Medium Confidence)	4.86	None	Safe	0.3	Safe (Medium Confidence)	Safe	0.084	Safe (High Confidence)	Safe	0.005	Safe (High Confidence)	Safe	0.024
C(CC1=C(N(=CN=C1C))C=C)	Safe	0.008	Safe (High Confidence)	Safe	0.143	Safe (High Confidence)	Safe	0.411	Safe (Low Confidence)	1.05	None	Safe	0.144	Safe (High Confidence)	Safe	0.383	Safe (Low Confidence)	Safe	0.167	Safe (High Confidence)	Safe	0.499	Safe (Low Confidence)	Toxic	0.635	Toxic (Low Confidence)	Toxic	0.972	Toxic (High Confidence)	0.67	Toxic	0.654	Toxic (Low Confidence)	Safe	0.007	Safe (High Confidence)	3.62	None	Safe	0.167	Safe (High Confidence)	Safe	0.012	Safe (High Confidence)	Safe	0.004	Safe (High Confidence)	Safe	0.035
C(C=C(C(=CC=CN=C(C(=O)))))	Toxic	0.874	Toxic (High Confidence)	Safe	0.156	Safe (High Confidence)	Safe	0.316	Safe (Medium Confidence)	0.04	None	Safe	0.376	Safe (Low Confidence)	Toxic	0.521	Toxic (Low Confidence)	Toxic	0.912	Toxic (High Confidence)	Safe	0.175	Safe (Medium Confidence)	Toxic	0.9	Toxic (High Confidence)	Toxic	0.999	Toxic (High Confidence)	0.63	Safe	0.276	Safe (Medium Confidence)	Safe	0.103	Safe (High Confidence)	6	None	Safe	0.364	Safe (Low Confidence)	Safe	0	Safe (High Confidence)	Safe	0.007	Safe (High Confidence)	Safe	0.091
C(C=NC1=C(C(=O)C=C1N=C))	Safe	0.141	Safe (High Confidence)	Safe	0.093	Safe (High Confidence)	Safe	0.315	Safe (Medium Confidence)	0.5	None	Safe	0.015	Safe (High Confidence)	Safe	0.194	Safe (Medium Confidence)	Toxic	0.624	Toxic (Low Confidence)	Safe	0.253	Safe (Medium Confidence)	Safe	0.474	Safe (Low Confidence)	Toxic	0.994	Toxic (High Confidence)	0.31	Toxic	0.512	Toxic (Low Confidence)	Safe	0.001	Safe (High Confidence)	5.29	None	Toxic	0.506	Toxic (Low Confidence)	Safe	0.446	Safe (Low Confidence)	Safe	0.006	Safe (High Confidence)	Safe	0.107
C(C(=O)(C(N)=O))C=NC=C	Toxic	0.966	Toxic (High Confidence)	Safe	0.089	Safe (High Confidence)	Safe	0.482	Safe (Low Confidence)	-0.52	None	Safe	0.38	Safe (Low Confidence)	Safe	0.194	Safe (Medium Confidence)	Safe	0.375	Safe (Low Confidence)	Safe	0.297	Safe (Medium Confidence)	Safe	0.258	Safe (Medium Confidence)	Toxic	0.829	Toxic (Medium Confidence)	1.25	Safe	0.459	Safe (Low Confidence)	Safe	0.001	Safe (High Confidence)	3.97	None	Toxic	0.932	Toxic (High Confidence)	Safe	0.003	Safe (High Confidence)	Safe	0.007	Safe (High Confidence)	Safe	0.066
C(F)=CC=CC=C1C(=CC=C1)	Toxic	0.785	Toxic (Medium Confidence)	Safe	0.051	Safe (High Confidence)	Safe	0.231	Safe (Medium Confidence)	1.18	None	Safe	0.236	Safe (Medium Confidence)	Toxic	0.645	Toxic (Low Confidence)	Toxic	0.996	Toxic (High Confidence)	Safe	0.323	Safe (Medium Confidence)	Toxic	0.689	Toxic (Medium Confidence)	Toxic	0.999	Toxic (High Confidence)	0.51	Safe	0.492	Safe (Low Confidence)	Safe	0.257	Safe (Medium Confidence)	5.24	None	Safe	0.09	Safe (High Confidence)	Safe	0.011	Safe (High Confidence)	Safe	0.012	Safe (High Confidence)	Safe	0.092
C(C=CC=C1C(=CC=C1N=C(C)))	Toxic	0.582	Toxic (Low Confidence)	Safe	0.068	Safe (High Confidence)	Safe	0.323	Safe (Medium Confidence)	1.37	None	Safe	0.076	Safe (High Confidence)	Safe	0.466	Safe (Low Confidence)	Toxic	0.977	Toxic (High Confidence)	Safe	0.229	Safe (Medium Confidence)	Safe	0.441	Safe (Low Confidence)	Toxic	0.984	Toxic (High Confidence)	0.3	Toxic	0.51	Toxic (Low Confidence)	Safe	0.051	Safe (High Confidence)	6.55	None	Safe	0.032	Safe (High Confidence)	Safe	0.107	Safe (High Confidence)	Safe	0.008	Safe (High Confidence)	Safe	0.047
C(C1C(=NN=CN=C1)OC2=C(NCCN2))	Safe	0.476	Safe (Low Confidence)	Safe	0.048	Safe (High Confidence)	Toxic	0.623	Toxic (Low Confidence)	-0.94	None	Safe	0.025	Safe (High Confidence)	Safe	0.275	Safe (Medium Confidence)	Safe	0.479	Safe (Low Confidence)	Safe	0.2	Safe (Medium Confidence)	Safe	0	Safe (High Confidence)	Safe	0.151	Safe (High Confidence)	0.05	Toxic	0.586	Toxic (Low Confidence)	Safe	0.006	Safe (High Confidence)	3.61	None	Toxic	0.834	Toxic (High Confidence)	Toxic	0.53	Toxic (Low Confidence)	Safe	0.006	Safe (High Confidence)	Safe	0.01
C(CCN(C(=O)N1C(=CC=N1)))	Safe	0.016	Safe (High Confidence)	Safe	0.153	Safe (High Confidence)	Safe	0.324	Safe (Medium Confidence)	-0.21	None	Safe	0.37	Safe (Low Confidence)	Safe	0.39	Safe (Low Confidence)	Safe	0.08	Safe (High Confidence)	Toxic	0.526	Toxic (Low Confidence)	Safe	0.031	Safe (High Confidence)	Toxic	0.859	Toxic (High Confidence)	0.51	Toxic	0.673	Toxic (Medium Confidence)	Safe	0.031	Safe (High Confidence)	3.21	None	Toxic	0.719	Toxic (Medium Confidence)	Safe	0.017	Safe (High Confidence)	Safe	0.003	Safe (High Confidence)	Safe	0.008
C(F)C=CC=CC=CC=CC=CC=C	Toxic	0.976	Toxic (High Confidence)	Safe	0.045	Safe (High Confidence)	Safe	0.305	Safe (Medium Confidence)	1.53	None	Safe	0.3	Safe (Medium Confidence)	Toxic	0.712	Toxic (Medium Confidence)	Toxic	0.998	Toxic (High Confidence)	Safe	0.307	Safe (Medium Confidence)	Safe	0.317	Safe (Medium Confidence)	Toxic	0.998	Toxic (High Confidence)	0.62	Safe	0.431	Safe (Low Confidence)	Safe	0.342	Safe (Low Confidence)	5.61	None	Safe	0.022	Safe (High Confidence)	Safe	0.001	Safe (High Confidence)	Safe	0.016	Safe (High Confidence)	Safe	0.137
C(C=CC=CC=C1C(=CC=C1))	Toxic	0.844	Toxic (High Confidence)	Safe	0.041	Safe (High Confidence)	Safe	0.221	Safe (Medium Confidence)	1.75	None	Safe	0.202	Safe (Medium Confidence)	Toxic	0.715	Toxic (Medium Confidence)	Toxic	0.997	Toxic (High Confidence)	Safe	0.287	Safe (Medium Confidence)	Toxic	0.817	Toxic (Medium Confidence)	Toxic	0.997	Toxic (High Confidence)	0.14	Toxic	0.526	Toxic (Low Confidence)	Safe	0.249	Safe (Medium Confidence)	6.29	None	Safe	0.007	Safe (High Confidence)	Safe	0.014	Safe (High Confidence)	Safe	0.014	Safe (High Confidence)	Safe	0.063
C(C)=CN=C1C(=NN=NC2=C(CCN21))	Toxic	0.999	Toxic (High Confidence)	Safe	0.047	Safe (High Confidence)	Toxic	0.622	Toxic (Low Confidence)	-0.82	None	Safe	0.012	Safe (High Confidence)	Safe	0.424	Safe (Low Confidence)	Safe	0.357	Safe (Low Confidence)	Toxic	0.818	Toxic (Medium Confidence)	Safe	0	Safe (High Confidence)	Toxic	0.968	Toxic (High Confidence)	0.52	Toxic	0.683	Toxic (Medium Confidence)	Safe	0	Safe (High Confidence)	5.04	None	Toxic	0.963	Toxic (High Confidence)	Safe	0.314	Safe (Medium Confidence)	Safe	0.048	Safe (High Confidence)	Safe	0.022
C(C=CC=CC=CC=CC=CC(=O))	Toxic	0.967	Toxic (High Confidence)	Safe	0.195	Safe (Medium Confidence)	Safe	0.249	Safe (Medium Confidence)	0.41	None	Toxic	0.978	Toxic (High Confidence)	Safe	0.393	Safe (Low Confidence)	Toxic	0.995	Toxic (High Confidence)	Safe	0.168	Safe (Medium Confidence)	Toxic	0.957	Toxic (High Confidence)	Toxic	1	Toxic (High Confidence)	0.81	Safe	0.229	Safe (Medium Confidence)	Safe	0.096	Safe (High Confidence)	6.91	None	Safe	0.067	Safe (High Confidence)	Safe	0	Safe (High Confidence)	Safe	0.014	Safe (High Confidence)	Safe	0.084
C(C(=O)C1=C(C(=O)NC(=O)C1))	Toxic	0.863	Toxic (High Confidence)	Safe	0.083	Safe (High Confidence)	Safe	0.415	Safe (Low Confidence)	-0.99	None	Toxic	0.879	Toxic (High Confidence)	Safe	0.187	Safe (Medium Confidence)	Safe	0.255	Safe (Medium Confidence)	Safe	0.223	Safe (Medium Confidence)	Safe	0.155	Safe (High Confidence)	Toxic	0.89	Toxic (High Confidence)	1.22	Toxic	0.502	Toxic (Low Confidence)	Safe	0.003	Safe (High Confidence)	4.51	None	Toxic	0.921	Toxic (High Confidence)	Safe	0.007	Safe (High Confidence)	Safe	0.003	Safe (High Confidence)	Safe	0.01
C(C1C(=CN=C1SC=O)O)	Safe	0.004	Safe (High Confidence)	Safe	0.158	Safe (High Confidence)	Toxic	0.547	Toxic (Low Confidence)	-0.06	None	Safe	0.218	Safe (Medium Confidence)	Safe	0.197	Safe (Medium Confidence)	Safe	0.358	Safe (Low Confidence)	Safe	0.348	Safe (Low Confidence)	Safe	0.152	Safe (High Confidence)	Toxic	0.843	Toxic (High Confidence)	1.2	Safe	0.481	Safe (Low Confidence)	Safe	0.012	Safe (High Confidence)	3.96	None	Toxic	0.697	Toxic (Medium Confidence)	Safe	0.056	Safe (High Confidence)	Safe	0.005	Safe (High Confidence)	Safe	0.019
C(C=C1C(=CC=CC1=CC=CS))	Toxic	0.674	Toxic (Medium Confidence)	Safe	0.143	Safe (High Confidence)	Safe	0.227	Safe (Medium Confidence)	1.39	None	Safe	0.009	Safe (High Confidence)	Safe	0.242	Safe (Medium Confidence)	Toxic	0.913	Toxic (High Confidence)	Safe	0.367	Safe (Low Confidence)	Toxic	0.754	Toxic (Medium Confidence)	Toxic	0.993	Toxic (High Confidence)	0.51	Toxic	0.754	Toxic (Medium Confidence)	Safe	0	Safe (High Confidence)	6.58	None	Safe	0.088	Safe (High Confidence)	Safe	0.154	Safe (High Confidence)	Safe	0.041	Safe (High Confidence)	Safe	0.019
C(C(=O)N1C(=NN=N1)CCC)	Safe	0	Safe (High Confidence)	Safe	0.135	Safe (High Confidence)	Toxic	0.59	Toxic (Low Confidence)	0.18	None	Safe	0.047	Safe (High Confidence)	Safe	0.087	Safe (High Confidence)	Safe	0.02	Safe (High Confidence)	Safe	0.254	Safe (Medium Confidence)	Safe	0.009	Safe (High Confidence)	Toxic	0.578	Toxic (Low Confidence)	0.79	Toxic	0.625	Toxic (Low Confidence)	Safe	0	Safe (High Confidence)	4.14	None	Toxic	0.693	Toxic (Medium Confidence)	Safe	0	Safe (High Confidence)	Safe	0.001	Safe (High Confidence)	Safe	0.008
C(CN1C(=NN=NN=C1C=NC=N))	Toxic	1	Toxic (High Confidence)	Safe	0.058	Safe (High Confidence)	Safe	0.488	Safe (Low Confidence)	-1.33	None	Safe	0.024	Safe (High Confidence)	Safe	0.363	Safe (Low Confidence)	Safe	0.077	Safe (High Confidence)	Toxic	0.839	Toxic (High Confidence)	Safe	0	Safe (High Confidence)	Toxic	0.983	Toxic (High Confidence)	0.79	Toxic	0.66	Toxic (Low Confidence)	Safe	0	Safe (High Confidence)	5.22	None	Toxic	0.995	Toxic (High Confidence)	Safe	0.42	Safe (Low Confidence)	Safe	0.045	Safe (High Confidence)	Safe	0.032
C(CC1=C(C2=N(C=CC=C2CC1)))	Safe	0.075	Safe (High Confidence)	Safe	0.104	Safe (High Confidence)	Safe	0.359	Safe (Low Confidence)	1.51	None	Safe	0.086	Safe (High Confidence)	Safe	0.349	Safe (Low Confidence)	Toxic	0.566	Toxic (Low Confidence)	Safe	0.383	Safe (Low Confidence)	Safe	0.32	Safe (Medium Confidence)	Toxic	0.884	Toxic (High Confidence)	0.12	Toxic	0.678	Toxic (Medium Confidence)	Safe	0.023	Safe (High Confidence)	4.71	None	Safe	0.063	Safe (High Confidence)	Safe	0.043	Safe (High Confidence)	Safe	0.007	Safe (High Confidence)	Safe	0.02
C(C=CC=CC=CC(=O)C=CN=C)	Toxic	0.816	Toxic (Medium Confidence)	Safe	0.083	Safe (High Confidence)	Safe	0.284	Safe (Medium Confidence)	0.72	None	Safe	0.339	Safe (Low Confidence)	Toxic	0.506	Toxic (Low Confidence)	Toxic	0.969	Toxic (High Confidence)	Safe	0.258	Safe (Medium Confidence)	Safe	0.285	Safe (Medium Confidence)	Toxic	0.998	Toxic (High Confidence)	0.39	Safe	0.414	Safe (Low Confidence)	Safe	0.026	Safe (High Confidence)	5.86	None	Safe	0.089	Safe (High Confidence)	Safe	0.011	Safe (High Confidence)	Safe	0.012	Safe (High Confidence)	Safe	0.19
C(CN(C=C1C(=NN=N1)C(N)))	Toxic	1	Toxic (High Confidence)	Safe	0.058	Safe (High Confidence)	Toxic	0.578	Toxic (Low Confidence)	-0.83	None	Safe	0.071	Safe (High Confidence)	Toxic	0.939	Toxic (High Confidence)	Safe	0.144	Safe (High Confidence)	Toxic	0.91	Toxic (High Confidence)	Safe	0.001	Safe (High Confidence)	Toxic	0.987	Toxic (High Confidence)	0.59	Toxic	0.676	Toxic (Medium Confidence)	Safe	0	Safe (High Confidence)	4.73	None	Toxic	0.914	Toxic (High Confidence)	Toxic	0.554	Toxic (Low Confidence)	Safe	0.076	Safe (High Confidence)	Safe	0.039
C(C=CC=CC=CC(=O)NC(=S))	Toxic	0.807	Toxic (Medium Confidence)	Safe	0.06	Safe (High Confidence)	Safe	0.323	Safe (Medium Confidence)	0.06	None	Safe	0.239	Safe (Medium Confidence)	Safe	0.461	Safe (Low Confidence)	Toxic	0.997	Toxic (High Confidence)	Toxic	0.687	Toxic (Medium Confidence)	Safe	0.019	Safe (High Confidence)	Toxic	0.984	Toxic (High Confidence)	0.88	Safe	0.356	Safe (Low Confidence)	Safe	0.008	Safe (High Confidence)	5.21	None	Toxic	0.511	Toxic (Low Confidence)	Safe	0.005	Safe (High Confidence)	Safe	0.011	Safe (High Confidence)	Safe	0.039
C(COC(=O)O)C1=C(C=CC=N1)	Safe	0.003	Safe (High Confidence)	Safe	0.142	Safe (High Confidence)	Safe	0.363	Safe (Low Confidence)	-0.19	None	Toxic	0.665	Toxic (Low Confidence)	Safe	0.205	Safe (Medium Confidence)	Safe	0.037	Safe (High Confidence)	Toxic	0.613	Toxic (Low Confidence)	Safe	0.106	Safe (High Confidence)	Toxic	0.723	Toxic (Medium Confidence)	0.86	Toxic	0.627	Toxic (Low Confidence)	Safe	0.034	Safe (High Confidence)	3.99	None	Toxic	0.642	Toxic (Low Confidence)	Safe	0.012	Safe (High Confidence)	Safe	0.004	Safe (High Confidence)	Safe	0.006
C(CO)=CC=CC=CC=C(OC(=O))	Toxic	0.992	Toxic (High Confidence)	Safe	0.079	Safe (High Confidence)	Safe	0.274	Safe (Medium Confidence)	0.15	None	Toxic	0.81	Toxic (Medium Confidence)	Toxic	0.952	Toxic (High Confidence)	Toxic	0.837	Toxic (High Confidence)	Safe	0.455	Safe (Low Confidence)	Safe	0.231	Safe (Medium Confidence)	Toxic	0.999	Toxic (High Confidence)	1.29	Toxic	0.561	Toxic (Low Confidence)	Safe	0.013	Safe (High Confidence)	4.17	None	Safe	0.077	Safe (High Confidence)	Safe	0	Safe (High Confidence)	Safe	0.012	Safe (High Confidence)	Safe	0.053
C(C1=N(NSN1C2=C(C=CC=C2)))	Safe	0.192	Safe (Medium Confidence)	Safe	0.112	Safe (High Confidence)	Safe	0.276	Safe (Medium Confidence)	0.53	None	Safe	0.014	Safe (High Confidence)	Safe	0.139	Safe (High Confidence)	Toxic	0.763	Toxic (Medium Confidence)	Safe	0.475	Safe (Low Confidence)	Safe	0.001	Safe (High Confidence)	Safe	0.338	Safe (Low Confidence)	0.16	Toxic	0.514	Toxic (Low Confidence)	Safe	0.001	Safe (High Confidence)	5.54	None	Toxic	0.95	Toxic (High Confidence)	Safe	0.307	Safe (Medium Confidence)	Safe	0.005	Safe (High Confidence)	Safe	0.004
C(CC1=C(N=CN=C1)C2=C(CCCC2))	Safe	0.023	Safe (High Confidence)	Safe	0.082	Safe (High Confidence)	Safe	0.493	Safe (Low Confidence)	1.48	None	Safe	0.106	Safe (High Confidence)	Safe	0.345	Safe (Low Confidence)	Safe	0.212	Safe (Medium Confidence)	Safe	0.354	Safe (Low Confidence)	Safe	0.131	Safe (High Confidence)	Toxic	0.688	Toxic (Medium Confidence)	0.17	Toxic	0.71	Toxic (Medium Confidence)	Safe	0.01	Safe (High Confidence)	4.61	None	Safe	0.088	Safe (High Confidence)	Safe	0.116	Safe (High Confidence)	Safe	0.009	Safe (High Confidence)	Safe	0.011
C(CCN1C(=CN=CN=C1)C2=N(NNN2))	Toxic	0.995	Toxic (High Confidence)	Safe	0.034	Safe (High Confidence)	Safe	0.437	Safe (Low Confidence)	0.13	None	Safe	0	Safe (High Confidence)	Safe	0.18	Safe (Medium Confidence)	Toxic	0.556	Toxic (Low Confidence)	Safe	0.07	Safe (High Confidence)	Safe	0	Safe (High Confidence)	Safe	0.166	Safe (High Confidence)	0.16	Toxic	0.718	Toxic (Medium Confidence)	Safe	0	Safe (High Confidence)	4.15	None	Toxic	0.988	Toxic (High Confidence)	Toxic	0.991	Toxic (High Confidence)	Safe	0	Safe (High Confidence)	Safe	0.003
C(CS)C(C1=C(CN2C(=CN=C2C1)))	Safe	0.219	Safe (Medium Confidence)	Safe	0.007	Safe (High Confidence)	Toxic	0.598	Toxic (Low Confidence)	0.41	None	Safe	0.002	Safe (High Confidence)	Safe	0.005	Safe (High Confidence)	Toxic	0.697	Toxic (Medium Confidence)	Safe	0.236	Safe (Medium Confidence)	Safe	0.407	Safe (Low Confidence)	Safe	0.069	Safe (High Confidence)	-0.35	Toxic	0.686	Toxic (Medium Confidence)	Safe	0	Safe (High Confidence)	5.28	None	Toxic	0.988	Toxic (High Confidence)	Safe	0.106	Safe (High Confidence)	Safe	0.052	Safe (High Confidence)	Safe	0.02
C(CO)C1=C(N2C(=CN=C2(C))CN1)	Toxic	0.671	Toxic (Medium Confidence)	Safe	0.007	Safe (High Confidence)	Toxic	0.587	Toxic (Low Confidence)	-0.56	None	Safe	0.348	Safe (Low Confidence)	Safe	0.388	Safe (Low Confidence)	Safe	0.19	Safe (Medium Confidence)	Safe	0.28	Safe (Medium Confidence)	Safe	0.001	Safe (High Confidence)	Safe	0.062	Safe (High Confidence)	-0.77	Toxic	0.582	Toxic (Low Confidence)	Safe	0.001	Safe (High Confidence)	3.02	None	Toxic	0.993	Toxic (High Confidence)	Safe	0.007	Safe (High Confidence)	Safe	0.034	Safe (High Confidence)	Safe	0.01
C(C=CN=CN=C(Cl)C(=O)(C))	Toxic	0.988	Toxic (High Confidence)	Safe	0.132	Safe (High Confidence)	Safe	0.374	Safe (Low Confidence)	0.58	None	Safe	0.015	Safe (High Confidence)	Safe	0.12	Safe (High Confidence)	Toxic	0.613	Toxic (Low Confidence)	Safe	0.107	Safe (High Confidence)	Toxic	0.831	Toxic (Medium Confidence)	Toxic	0.96	Toxic (High Confidence)	0.6	Safe	0.486	Safe (Low Confidence)	Safe	0.006	Safe (High Confidence)	4.29	None	Safe	0.458	Safe (Low Confidence)	Safe	0.238	Safe (Medium Confidence)	Safe	0.004	Safe (High Confidence)	Safe	0.018
C(OS(=O)(=O)Cl)SC1=C(C(=NN=C1))	Toxic	0.98	Toxic (High Confidence)	Safe	0.488	Safe (Low Confidence)	Toxic	0.522	Toxic (Low Confidence)	0.64	None	Safe	0.154	Safe (High Confidence)	Safe	0.107	Safe (High Confidence)	Safe	0.235	Safe (Medium Confidence)	Toxic	0.505	Toxic (Low Confidence)	Toxic	0.735	Toxic (Medium Confidence)	Safe	0.299	Safe (Medium Confidence)	1.03	Toxic	0.73	Toxic (Medium Confidence)	Safe	0.004	Safe (High Confidence)	5.76	None	Toxic	0.923	Toxic (High Confidence)	Safe	0.153	Safe (High Confidence)	Safe	0.005	Safe (High Confidence)	Safe	0.008
C(C=CC=CC=CC=CC=CC=C(Cl))	Toxic	0.994	Toxic (High Confidence)	Safe	0.045	Safe (High Confidence)	Safe	0.245	Safe (Medium Confidence)	2.07	None	Safe	0.176	Safe (Medium Confidence)	Toxic	0.791	Toxic (Medium Confidence)	Toxic	0.999	Toxic (High Confidence)	Safe	0.162	Safe (High Confidence)	Toxic	0.596	Toxic (Low Confidence)	Toxic	0.993	Toxic (High Confidence)	0.67	Safe	0.439	Safe (Low Confidence)	Toxic	0.643	Toxic (Low Confidence)	6.47	None	Safe	0.002	Safe (High Confidence)	Safe	0	Safe (High Confidence)	Safe	0.019	Safe (High Confidence)	Safe	0.087
C(C(=NOC1=C(N=CN=C1)C))	Toxic	0.837	Toxic (High Confidence)	Safe	0.164	Safe (High Confidence)	Safe	0.486	Safe (Low Confidence)	0.77	None	Safe	0.056	Safe (High Confidence)	Safe	0.198	Safe (Medium Confidence)	Safe	0.116	Safe (High Confidence)	Safe	0.358	Safe (Low Confidence)	Safe	0.034	Safe (High Confidence)	Toxic	0.751	Toxic (Medium Confidence)	0.85	Toxic	0.628	Toxic (Low Confidence)	Safe	0.002	Safe (High Confidence)	5.19	None	Toxic	0.723	Toxic (Medium Confidence)	Safe	0.003	Safe (High Confidence)	Safe	0.001	Safe (High Confidence)	Safe	0.019
C(CS)CSC1=C(N(=CC=C1C))	Safe	0.004	Safe (High Confidence)	Safe	0.153	Safe (High Confidence)	Toxic	0.532	Toxic (Low Confidence)	0.92	None	Safe	0.002	Safe (High Confidence)	Safe	0.038	Safe (High Confidence)	Safe	0.275	Safe (Medium Confidence)	Safe	0.279	Safe (Medium Confidence)	Safe	0.167	Safe (Medium Confidence)	Safe	0.383	Safe (Low Confidence)	0.82	Toxic	0.855	Toxic (High Confidence)	Safe	0	Safe (High Confidence)	6.35	None	Safe	0.267	Safe (Medium Confidence)	Safe	0.097	Safe (High Confidence)	Safe	0.007	Safe (High Confidence)	Safe	0.009
C(C1=C(C=CC1=NC=C(O)O))	Safe	0.126	Safe (High Confidence)	Safe	0.073	Safe (High Confidence)	Safe	0.251	Safe (Medium Confidence)	-0.15	None	Safe	0.287	Safe (Medium Confidence)	Safe	0.316	Safe (Medium Confidence)	Safe	0.349	Safe (Low Confidence)	Safe	0.345	Safe (Low Confidence)	Safe	0.019	Safe (High Confidence)	Toxic	0.911	Toxic (High Confidence)	1.36	Safe	0.399	Safe (Low Confidence)	Safe	0.23	Safe (Medium Confidence)	4.49	None	Safe	0.35	Safe (Low Confidence)	Safe	0.07	Safe (High Confidence)	Safe	0.009	Safe (High Confidence)	Safe	0.01
C(CC1=C(NC(=O)C1=CC(=O)))	Toxic	0.985	Toxic (High Confidence)	Safe	0.345	Safe (Low Confidence)	Safe	0.352	Safe (Low Confidence)	-0.81	None	Toxic	0.991	Toxic (High Confidence)	Safe	0.196	Safe (Medium Confidence)	Toxic	0.549	Toxic (Low Confidence)	Safe	0.169	Safe (Medium Confidence)	Toxic	0.946	Toxic (High Confidence)	Toxic	0.998	Toxic (High Confidence)	0.66	Safe	0.353	Safe (Low Confidence)	Safe	0.009	Safe (High Confidence)	5.19	None	Toxic	0.734	Toxic (Medium Confidence)	Safe	0	Safe (High Confidence)	Safe	0.006	Safe (High Confidence)	Safe	0.07
C(C)=NC1=C(C(=O)C=CC1)	Safe	0.094	Safe (High Confidence)	Safe	0.119	Safe (High Confidence)	Safe	0.35	Safe (Low Confidence)	0.36	None	Safe	0.163	Safe (High Confidence)	Safe	0.407	Safe (Low Confidence)	Toxic	0.633	Toxic (Low Confidence)	Safe	0.254	Safe (Medium Confidence)	Toxic	0.735	Toxic (Medium Confidence)	Toxic	0.993	Toxic (High Confidence)	0.52	Toxic	0.534	Toxic (Low Confidence)	Safe	0.002	Safe (High Confidence)	5.03	None	Safe	0.32	Safe (Medium Confidence)	Safe	0.101	Safe (High Confidence)	Safe	0.007	Safe (High Confidence)	Safe	0.069
C(C=NC=C1O(C(=O)C=C1))	Safe	0.099	Safe (High Confidence)	Safe	0.072	Safe (High Confidence)	Safe	0.214	Safe (Medium Confidence)	0.02	None	Toxic	0.728	Toxic (Medium Confidence)	Safe	0.259	Safe (Medium Confidence)	Toxic	0.547	Toxic (Low Confidence)	Safe	0.412	Safe (Low Confidence)	Toxic	0.831	Toxic (Medium Confidence)	Toxic	0.998	Toxic (High Confidence)	0.88	Toxic	0.557	Toxic (Low Confidence)	Safe	0.008	Safe (High Confidence)	4.58	None	Safe	0.422	Safe (Low Confidence)	Safe	0.018	Safe (High Confidence)	Safe	0.007	Safe (High Confidence)	Safe	0.057
C(C1=C(C(=O)C=C1F)C=C)	Safe	0.126	Safe (High Confidence)	Safe	0.098	Safe (High Confidence)	Safe	0.349	Safe (Low Confidence)	0.85	None	Safe	0.352	Safe (Low Confidence)	Safe	0.442	Safe (Low Confidence)	Toxic	0.799	Toxic (Medium Confidence)	Safe	0.334	Safe (Low Confidence)	Toxic	0.927	Toxic (High Confidence)	Toxic	0.998	Toxic (High Confidence)	0.68	Toxic	0.524	Toxic (Low Confidence)	Safe	0.003	Safe (High Confidence)	5.12	None	Safe	0.36	Safe (Low Confidence)	Safe	0.026	Safe (High Confidence)	Safe	0.012	Safe (High Confidence)	Safe	0.134
C(C1=C(SC2=C(N3C(=CC=C3)CC2)C1))	Toxic	0.633	Toxic (Low Confidence)	Safe	0.165	Safe (High Confidence)	Toxic	0.564	Toxic (Low Confidence)	1.54	None	Safe	0.033	Safe (High Confidence)	Safe	0.389	Safe (Low Confidence)	Toxic	0.891	Toxic (High Confidence)	Safe	0.409	Safe (Low Confidence)	Safe	0.063	Safe (High Confidence)	Safe	0.449	Safe (Low Confidence)	-0.1	Toxic	0.687	Toxic (Medium Confidence)	Safe	0.001	Safe (High Confidence)	5.47	None	Safe	0.246	Safe (Medium Confidence)	Safe	0.144	Safe (High Confidence)	Safe	0.011	Safe (High Confidence)	Safe	0.033
C(CN1C(=NN=CN=C1CCC2=C(CNCC2)))	Toxic	0.957	Toxic (High Confidence)	Safe	0.03	Safe (High Confidence)	Toxic	0.629	Toxic (Low Confidence)	-0.96	None	Safe	0.015	Safe (High Confidence)	Safe	0.012	Safe (High Confidence)	Safe	0.233	Safe (Medium Confidence)	Safe	0.082	Safe (High Confidence)	Safe	0	Safe (High Confidence)	Safe	0.014	Safe (High Confidence)	0.18	Toxic	0.57	Toxic (Low Confidence)	Safe	0.006	Safe (High Confidence)	6.12	None	Toxic	0.808	Toxic (Medium Confidence)	Safe	0.047	Safe (High Confidence)	Safe	0.006	Safe (High Confidence)	Safe	0.023
C(CN1C(=CN=C1OC)NC(=O))	Toxic	0.802	Toxic (Medium Confidence)	Safe	0.026	Safe (High Confidence)	Toxic	0.655	Toxic (Low Confidence)	0.4	None	Toxic	0.876	Toxic (High Confidence)	Safe	0.233	Safe (Medium Confidence)	Safe	0.052	Safe (High Confidence)	Safe	0.427	Safe (Low Confidence)	Safe	0.035	Safe (High Confidence)	Safe	0.09	Safe (High Confidence)	0.83	Toxic	0.637	Toxic (Low Confidence)	Safe	0	Safe (High Confidence)	4.65	None	Toxic	0.996	Toxic (High Confidence)	Safe	0.015	Safe (High Confidence)	Safe	0.02	Safe (High Confidence)	Safe	0.011
C(C)OC(=C1C(=NN=C1C)C)	Toxic	0.773	Toxic (Medium Confidence)	Safe	0.08	Safe (High Confidence)	Toxic	0.684	Toxic (Medium Confidence)	0.47	None	Safe	0.17	Safe (Medium Confidence)	Safe	0.318	Safe (Medium Confidence)	Safe	0.156	Safe (High Confidence)	Safe	0.189	Safe (Medium Confidence)	Toxic	0.695	Toxic (Medium Confidence)	Toxic	0.986	Toxic (High Confidence)	0.89	Safe	0.402	Safe (Low Confidence)	Safe	0.002	Safe (High Confidence)	4.09	None	Safe	0.16	Safe (High Confidence)	Safe	0.051	Safe (High Confidence)	Safe	0.009	Safe (High Confidence)	Safe	0.02
C(C1=C(C(=O)NC1=CC(=O)))	Toxic	0.778	Toxic (Medium Confidence)	Safe	0.313	Safe (Medium Confidence)	Safe	0.275	Safe (Medium Confidence)	-0.96	None	Toxic	0.992	Toxic (High Confidence)	Safe	0.22	Safe (Medium Confidence)	Toxic	0.627	Toxic (Low Confidence)	Safe	0.177	Safe (Medium Confidence)	Toxic	0.909	Toxic (High Confidence)	Toxic	0.998	Toxic (High Confidence)	0.58	Safe	0.36	Safe (Low Confidence)	Safe	0.001	Safe (High Confidence)	5.65	None	Toxic	0.889	Toxic (High Confidence)	Safe	0	Safe (High Confidence)	Safe	0.007	Safe (High Confidence)	Safe	0.016
C(C=C(OCCN1C(=CC=C(F)1)))	Toxic	0.95	Toxic (High Confidence)	Safe	0.155	Safe (High Confidence)	Safe	0.397	Safe (Low Confidence)	0.71	None	Safe	0.369	Safe (Low Confidence)	Toxic	0.978	Toxic (High Confidence)	Toxic	0.535	Toxic (Low Confidence)	Toxic	0.529	Toxic (Low Confidence)	Safe	0.413	Safe (Low Confidence)	Toxic	0.989	Toxic (High Confidence)	1.2	Toxic	0.776	Toxic (Medium Confidence)	Safe	0	Safe (High Confidence)	3.41	None	Safe	0.455	Safe (Low Confidence)	Safe	0	Safe (High Confidence)	Safe	0.005	Safe (High Confidence)	Safe	0.023
C(C1=C(C=C(C1=NN=NN=C)))	Toxic	0.995	Toxic (High Confidence)	Safe	0.079	Safe (High Confidence)	Safe	0.406	Safe (Low Confidence)	0.63	None	Safe	0.077	Safe (High Confidence)	Toxic	0.945	Toxic (High Confidence)	Toxic	0.686	Toxic (Medium Confidence)	Toxic	0.946	Toxic (High Confidence)	Safe	0.017	Safe (High Confidence)	Toxic	0.999	Toxic (High Confidence)	0.41	Toxic	0.594	Toxic (Low Confidence)	Safe	0	Safe (High Confidence)	5.04	None	Toxic	0.735	Toxic (Medium Confidence)	Toxic	0.799	Toxic (Medium Confidence)	Safe	0.079	Safe (High Confidence)	Safe	0.057
C(C=CC=CN=C(C(=O)C=CC))	Toxic	0.927	Toxic (High Confidence)	Safe	0.123	Safe (High Confidence)	Safe	0.352	Safe (Low Confidence)	0.68	None	Safe	0.307	Safe (Medium Confidence)	Toxic	0.507	Toxic (Low Confidence)	Toxic	0.875	Toxic (High Confidence)	Safe	0.249	Safe (Medium Confidence)	Toxic	0.515	Toxic (Low Confidence)	Toxic	0.998	Toxic (High Confidence)	0.53	Safe	0.426	Safe (Low Confidence)	Safe	0.148	Safe (High Confidence)	5.07	None	Safe	0.12	Safe (High Confidence)	Safe	0.021	Safe (High Confidence)	Safe	0.009	Safe (High Confidence)	Safe	0.076
C(C=C(C1=C(C(C)=CC=C1)))	Safe	0.157	Safe (High Confidence)	Safe	0.136	Safe (High Confidence)	Safe	0.255	Safe (Medium Confidence)	2.26	None	Safe	0.297	Safe (Medium Confidence)	Toxic	0.738	Toxic (Medium Confidence)	Toxic	0.933	Toxic (High Confidence)	Safe	0.474	Safe (Low Confidence)	Toxic	0.982	Toxic (High Confidence)	Toxic	0.999	Toxic (High Confidence)	0.07	Toxic	0.621	Toxic (Low Confidence)	Safe	0.078	Safe (High Confidence)	4.85	None	Safe	0.019	Safe (High Confidence)	Safe	0.016	Safe (High Confidence)	Safe	0.023	Safe (High Confidence)	Safe	0.006
C(C1=C(C=C(C(=O)C1=CC)))	Safe	0.135	Safe (High Confidence)	Safe	0.106	Safe (High Confidence)	Safe	0.312	Safe (Medium Confidence)	0.76	None	Toxic	0.553	Toxic (Low Confidence)	Toxic	0.636	Toxic (Low Confidence)	Toxic	0.792	Toxic (Medium Confidence)	Safe	0.286	Safe (Medium Confidence)	Toxic	0.899	Toxic (High Confidence)	Toxic	0.998	Toxic (High Confidence)	0.6	Safe	0.472	Safe (Low Confidence)	Safe	0.002	Safe (High Confidence)	4.76	None	Safe	0.11	Safe (High Confidence)	Safe	0.028	Safe (High Confidence)	Safe	0.009	Safe (High Confidence)	Safe	0.101
C(C)NC1=C(C=CC=C(Cl)1)	Safe	0.025	Safe (High Confidence)	Safe	0.116	Safe (High Confidence)	Safe	0.284	Safe (Medium Confidence)	1.23	None	Safe	0.029	Safe (High Confidence)	Toxic	0.567	Toxic (Low Confidence)	Toxic	0.773	Toxic (Medium Confidence)	Safe	0.446	Safe (Low Confidence)	Toxic	0.709	Toxic (Medium Confidence)	Toxic	0.986	Toxic (High Confidence)	0.67	Toxic	0.519	Toxic (Low Confidence)	Safe	0.022	Safe (High Confidence)	4.23	None	Safe	0.429	Safe (Low Confidence)	Safe	0.128	Safe (High Confidence)	Safe	0.014	Safe (High Confidence)	Safe	0.013
C(C)NC(NC1=C(C=CC=C1))	Safe	0.038	Safe (High Confidence)	Safe	0.054	Safe (High Confidence)	Safe	0.262	Safe (Medium Confidence)	0.68	None	Safe	0.104	Safe (High Confidence)	Safe	0.448	Safe (Low Confidence)	Toxic	0.547	Toxic (Low Confidence)	Safe	0.429	Safe (Low Confidence)	Safe	0.151	Safe (High Confidence)	Toxic	0.897	Toxic (High Confidence)	0.66	Safe	0.497	Safe (Low Confidence)	Safe	0.08	Safe (High Confidence)	3.68	None	Toxic	0.619	Toxic (Low Confidence)	Safe	0.091	Safe (High Confidence)	Safe	0.018	Safe (High Confidence)	Safe	0.007
C(C=O)C1=C(N=CN1C=C(O))	Toxic	0.942	Toxic (High Confidence)	Safe	0.013	Safe (High Confidence)	Safe	0.323	Safe (Medium Confidence)	-0.25	None	Safe	0.184	Safe (Medium Confidence)	Toxic	0.808	Toxic (Medium Confidence)	Safe	0.202	Safe (Medium Confidence)	Safe	0.287	Safe (Medium Confidence)	Toxic	0.67	Toxic (Medium Confidence)	Toxic	0.973	Toxic (High Confidence)	0.8	Toxic	0.632	Toxic (Low Confidence)	Safe	0	Safe (High Confidence)	3.51	None	Toxic	0.995	Toxic (High Confidence)	Safe	0	Safe (High Confidence)	Safe	0.029	Safe (High Confidence)	Safe	0.016
C(C)NC1=C(C=CN=C1S(=O)Cl)	Toxic	0.686	Toxic (Medium Confidence)	Safe	0.384	Safe (Low Confidence)	Safe	0.412	Safe (Low Confidence)	0.27	None	Safe	0.022	Safe (High Confidence)	Safe	0.363	Safe (Low Confidence)	Safe	0.145	Safe (High Confidence)	Toxic	0.564	Toxic (Low Confidence)	Safe	0.282	Safe (Medium Confidence)	Toxic	0.646	Toxic (Low Confidence)	1.03	Toxic	0.662	Toxic (Low Confidence)	Safe	0.001	Safe (High Confidence)	4.35	None	Toxic	0.764	Toxic (Medium Confidence)	Safe	0.152	Safe (High Confidence)	Safe	0.004	Safe (High Confidence)	Safe	0.012
C(CN)=CC=NC(=O)OC(=O)	Toxic	0.939	Toxic (High Confidence)	Safe	0.128	Safe (High Confidence)	Safe	0.31	Safe (Medium Confidence)	-0.57	None	Toxic	0.588	Toxic (Low Confidence)	Safe	0.246	Safe (Medium Confidence)	Safe	0.173	Safe (Medium Confidence)	Safe	0.304	Safe (Medium Confidence)	Toxic	0.526	Toxic (Low Confidence)	Toxic	0.872	Toxic (High Confidence)	0.51	Toxic	0.502	Toxic (Low Confidence)	Safe	0.02	Safe (High Confidence)	4.79	None	Toxic	0.877	Toxic (High Confidence)	Safe	0.022	Safe (High Confidence)	Safe	0.01	Safe (High Confidence)	Safe	0.044
C(CO)=C(N1C(=CC=C1)N=C)	Safe	0.183	Safe (Medium Confidence)	Safe	0.153	Safe (High Confidence)	Safe	0.254	Safe (Medium Confidence)	-0.06	None	Safe	0.036	Safe (High Confidence)	Safe	0.398	Safe (Low Confidence)	Safe	0.26	Safe (Medium Confidence)	Toxic	0.502	Toxic (Low Confidence)	Safe	0.149	Safe (High Confidence)	Toxic	0.966	Toxic (High Confidence)	0.56	Toxic	0.557	Toxic (Low Confidence)	Safe	0.042	Safe (High Confidence)	4.52	None	Toxic	0.615	Toxic (Low Confidence)	Safe	0.187	Safe (Medium Confidence)	Safe	0.004	Safe (High Confidence)	Safe	0.013
C(C=C(C=CC=CC=C(O)C(=O)))	Toxic	0.966	Toxic (High Confidence)	Safe	0.286	Safe (Medium Confidence)	Safe	0.268	Safe (Medium Confidence)	-0.03	None	Toxic	0.993	Toxic (High Confidence)	Safe	0.357	Safe (Low Confidence)	Toxic	0.905	Toxic (High Confidence)	Safe	0.157	Safe (High Confidence)	Toxic	0.853	Toxic (High Confidence)	Toxic	0.999	Toxic (High Confidence)	0.97	Safe	0.21	Safe (Medium Confidence)	Safe	0.257	Safe (Medium Confidence)	6.41	None	Safe	0.393	Safe (Low Confidence)	Safe	0	Safe (High Confidence)	Safe	0.011	Safe (High Confidence)	Safe	0.043
C(C=CC(N1C(=C(F)C=C(F)1)))	Safe	0.4	Safe (Low Confidence)	Safe	0.168	Safe (Medium Confidence)	Safe	0.391	Safe (Low Confidence)	1.28	None	Safe	0.156	Safe (High Confidence)	Safe	0.33	Safe (Medium Confidence)	Toxic	0.84	Toxic (High Confidence)	Toxic	0.506	Toxic (Low Confidence)	Toxic	0.766	Toxic (Medium Confidence)	Toxic	0.98	Toxic (High Confidence)	0.97	Toxic	0.617	Toxic (Low Confidence)	Safe	0.037	Safe (High Confidence)	4.91	None	Toxic	0.656	Toxic (Low Confidence)	Safe	0.002	Safe (High Confidence)	Safe	0.007	Safe (High Confidence)	Safe	0.022
C(CC)NC1=C(C2=C(C=CC=C2CC1))	Safe	0.21	Safe (Medium Confidence)	Safe	0.074	Safe (High Confidence)	Safe	0.293	Safe (Medium Confidence)	1.94	None	Safe	0.082	Safe (High Confidence)	Safe	0.346	Safe (Low Confidence)	Toxic	0.903	Toxic (High Confidence)	Safe	0.272	Safe (Medium Confidence)	Safe	0.056	Safe (High Confidence)	Toxic	0.541	Toxic (Low Confidence)	0.15	Toxic	0.588	Toxic (Low Confidence)	Safe	0.019	Safe (High Confidence)	5.51	None	Safe	0.069	Safe (High Confidence)	Safe	0.245	Safe (Medium Confidence)	Safe	0.024	Safe (High Confidence)	Safe	0.009
C(C(=O)C=CC=CC(=O)C=C)	Safe	0.29	Safe (Medium Confidence)	Safe	0.088	Safe (High Confidence)	Safe	0.252	Safe (Medium Confidence)	0.7	None	Toxic	0.869	Toxic (High Confidence)	Toxic	0.653	Toxic (Low Confidence)	Toxic	0.785	Toxic (Medium Confidence)	Safe	0.328	Safe (Medium Confidence)	Toxic	0.904	Toxic (High Confidence)	Toxic	1	Toxic (High Confidence)	0.76	Safe	0.386	Safe (Low Confidence)	Safe	0.001	Safe (High Confidence)	4.55	None	Safe	0.133	Safe (High Confidence)	Safe	0.006	Safe (High Confidence)	Safe	0.013	Safe (High Confidence)	Safe	0.335
C(C=C(C1=C(C=CC=C1)C=C))	Safe	0.474	Safe (Low Confidence)	Safe	0.158	Safe (High Confidence)	Safe	0.19	Safe (Medium Confidence)	2.31	None	Safe	0.32	Safe (Medium Confidence)	Toxic	0.726	Toxic (Medium Confidence)	Toxic	0.947	Toxic (High Confidence)	Toxic	0.506	Toxic (Low Confidence)	Toxic	0.977	Toxic (High Confidence)	Toxic	0.999	Toxic (High Confidence)	0.17	Toxic	0.596	Toxic (Low Confidence)	Safe	0.043	Safe (High Confidence)	5.2	None	Safe	0.025	Safe (High Confidence)	Safe	0.031	Safe (High Confidence)	Safe	0.033	Safe (High Confidence)	Safe	0.019
C(C=C(SC1=C(C(=N)N=C1)))	Toxic	0.965	Toxic (High Confidence)	Safe	0.129	Safe (High Confidence)	Safe	0.44	Safe (Low Confidence)	-0.11	None	Safe	0.071	Safe (High Confidence)	Safe	0.03	Safe (High Confidence)	Toxic	0.6	Toxic (Low Confidence)	Safe	0.198	Safe (Medium Confidence)	Safe	0.014	Safe (High Confidence)	Toxic	0.902	Toxic (High Confidence)	0.61	Toxic	0.574	Toxic (Low Confidence)	Safe	0.066	Safe (High Confidence)	5.97	None	Toxic	0.91	Toxic (High Confidence)	Safe	0.016	Safe (High Confidence)	Safe	0.002	Safe (High Confidence)	Safe	0.028
C(C)C(=O)COC1=C(C=CC=C1)	Safe	0.002	Safe (High Confidence)	Safe	0.077	Safe (High Confidence)	Safe	0.431	Safe (Low Confidence)	0.94	None	Toxic	0.877	Toxic (High Confidence)	Safe	0.452	Safe (Low Confidence)	Safe	0.493	Safe (Low Confidence)	Safe	0.347	Safe (Low Confidence)	Toxic	0.601	Toxic (Low Confidence)	Toxic	0.952	Toxic (High Confidence)	1.56	Safe	0.47	Safe (Low Confidence)	Safe	0.084	Safe (High Confidence)	4.48	None	Safe	0.236	Safe (Medium Confidence)	Safe	0.026	Safe (High Confidence)	Safe	0.004	Safe (High Confidence)	Safe	0.037
C(CN1C(=NN=NN=C1)CCC(C))	Toxic	1	Toxic (High Confidence)	Safe	0.043	Safe (High Confidence)	Toxic	0.654	Toxic (Low Confidence)	0.01	None	Safe	0.092	Safe (High Confidence)	Toxic	0.746	Toxic (Medium Confidence)	Safe	0.104	Safe (High Confidence)	Toxic	0.792	Toxic (Medium Confidence)	Safe	0	Safe (High Confidence)	Toxic	0.986	Toxic (High Confidence)	0.59	Toxic	0.621	Toxic (Low Confidence)	Safe	0	Safe (High Confidence)	5.19	None	Toxic	0.829	Toxic (Medium Confidence)	Safe	0.079	Safe (High Confidence)	Safe	0.062	Safe (High Confidence)	Safe	0.008
C(C=C(OC1C(=CN=CN=C1C)))	Toxic	0.835	Toxic (High Confidence)	Safe	0.101	Safe (High Confidence)	Safe	0.468	Safe (Low Confidence)	0.21	None	Safe	0.02	Safe (High Confidence)	Toxic	0.676	Toxic (Medium Confidence)	Toxic	0.713	Toxic (Medium Confidence)	Safe	0.29	Safe (Medium Confidence)	Safe	0.103	Safe (High Confidence)	Toxic	0.984	Toxic (High Confidence)	0.67	Toxic	0.708	Toxic (Medium Confidence)	Safe	0.001	Safe (High Confidence)	4.74	None	Safe	0.162	Safe (High Confidence)	Safe	0	Safe (High Confidence)	Safe	0.003	Safe (High Confidence)	Safe	0.013
C(CO)C1=C(N=C(N=C1)CC)	Safe	0.03	Safe (High Confidence)	Safe	0.105	Safe (High Confidence)	Safe	0.47	Safe (Low Confidence)	0.25	None	Safe	0.253	Safe (Medium Confidence)	Safe	0.284	Safe (Medium Confidence)	Safe	0.016	Safe (High Confidence)	Safe	0.392	Safe (Low Confidence)	Safe	0.209	Safe (Medium Confidence)	Toxic	0.945	Toxic (High Confidence)	1.09	Toxic	0.589	Toxic (Low Confidence)	Safe	0.003	Safe (High Confidence)	3.32	None	Safe	0.311	Safe (Medium Confidence)	Safe	0.007	Safe (High Confidence)	Safe	0.004	Safe (High Confidence)	Safe	0.012
C(CN1C(=C2N(=CC=C2CC1)))	Safe	0.089	Safe (High Confidence)	Safe	0.079	Safe (High Confidence)	Toxic	0.613	Toxic (Low Confidence)	0.12	None	Safe	0.041	Safe (High Confidence)	Safe	0.291	Safe (Medium Confidence)	Toxic	0.694	Toxic (Medium Confidence)	Safe	0.197	Safe (Medium Confidence)	Safe	0.386	Safe (Low Confidence)	Toxic	0.907	Toxic (High Confidence)	0.28	Toxic	0.531	Toxic (Low Confidence)	Safe	0.015	Safe (High Confidence)	5.18	None	Safe	0.129	Safe (High Confidence)	Safe	0.095	Safe (High Confidence)	Safe	0.008	Safe (High Confidence)	Safe	0.046
C(C1=C(NC(=O)C=C1N=CN))	Safe	0.053	Safe (High Confidence)	Safe	0.035	Safe (High Confidence)	Safe	0.235	Safe (Medium Confidence)	-0.23	None	Safe	0.013	Safe (High Confidence)	Safe	0.193	Safe (Medium Confidence)	Safe	0.455	Safe (Low Confidence)	Toxic	0.604	Toxic (Low Confidence)	Safe	0.002	Safe (High Confidence)	Safe	0.333	Safe (Low Confidence)	0.63	Toxic	0.617	Toxic (Low Confidence)	Safe	0.013	Safe (High Confidence)	3.95	None	Toxic	0.936	Toxic (High Confidence)	Safe	0.058	Safe (High Confidence)	Safe	0.001	Safe (High Confidence)	Safe	0.008
C(C1=C(C=CC=C1)CN2C(=NNN2))	Toxic	0.982	Toxic (High Confidence)	Safe	0.203	Safe (Medium Confidence)	Safe	0.424	Safe (Low Confidence)	1.64	None	Safe	0	Safe (High Confidence)	Toxic	0.916	Toxic (High Confidence)	Toxic	0.851	Toxic (High Confidence)	Safe	0.251	Safe (Medium Confidence)	Safe	0.001	Safe (High Confidence)	Toxic	0.835	Toxic (High Confidence)	-0.08	Toxic	0.775	Toxic (Medium Confidence)	Safe	0	Safe (High Confidence)	4.17	None	Toxic	0.951	Toxic (High Confidence)	Toxic	0.968	Toxic (High Confidence)	Safe	0.002	Safe (High Confidence)	Safe	0.003
C(C1=C(NC=C2C(=NN=CN21)))	Safe	0.089	Safe (High Confidence)	Safe	0.074	Safe (High Confidence)	Safe	0.44	Safe (Low Confidence)	-0.2	None	Safe	0.067	Safe (High Confidence)	Safe	0.445	Safe (Low Confidence)	Toxic	0.869	Toxic (High Confidence)	Safe	0.306	Safe (Medium Confidence)	Safe	0.005	Safe (High Confidence)	Toxic	0.898	Toxic (High Confidence)	0.28	Toxic	0.529	Toxic (Low Confidence)	Safe	0.002	Safe (High Confidence)	4.14	None	Toxic	0.65	Toxic (Low Confidence)	Safe	0.316	Safe (Medium Confidence)	Safe	0.009	Safe (High Confidence)	Safe	0.027
C(C1C(=CC(F)=C1)C=C(C))	Toxic	0.668	Toxic (Medium Confidence)	Safe	0.094	Safe (High Confidence)	Safe	0.497	Safe (Low Confidence)	1.39	None	Safe	0.331	Safe (Medium Confidence)	Toxic	0.59	Toxic (Low Confidence)	Toxic	0.943	Toxic (High Confidence)	Safe	0.24	Safe (Medium Confidence)	Toxic	0.798	Toxic (Medium Confidence)	Toxic	0.994	Toxic (High Confidence)	0.47	Toxic	0.54	Toxic (Low Confidence)	Safe	0.023	Safe (High Confidence)	4.74	None	Safe	0.08	Safe (High Confidence)	Safe	0.007	Safe (High Confidence)	Safe	0.01	Safe (High Confidence)	Safe	0.045
C(CCC1=C(C=NC=N1)C=C(F))	Toxic	0.731	Toxic (Medium Confidence)	Safe	0.112	Safe (High Confidence)	Safe	0.411	Safe (Low Confidence)	0.86	None	Safe	0.2	Safe (Medium Confidence)	Safe	0.335	Safe (Low Confidence)	Safe	0.242	Safe (Medium Confidence)	Safe	0.456	Safe (Low Confidence)	Safe	0.253	Safe (Medium Confidence)	Toxic	0.959	Toxic (High Confidence)	0.89	Toxic	0.7	Toxic (Medium Confidence)	Safe	0.006	Safe (High Confidence)	3.47	None	Safe	0.405	Safe (Low Confidence)	Safe	0.009	Safe (High Confidence)	Safe	0.004	Safe (High Confidence)	Safe	0.019
C(CN)=NOC1=C(C(=O)N=C1)	Safe	0.16	Safe (High Confidence)	Safe	0.058	Safe (High Confidence)	Safe	0.376	Safe (Low Confidence)	-0.39	None	Safe	0.037	Safe (High Confidence)	Safe	0.146	Safe (High Confidence)	Safe	0.192	Safe (Medium Confidence)	Safe	0.181	Safe (Medium Confidence)	Safe	0.019	Safe (High Confidence)	Safe	0.454	Safe (Low Confidence)	0.72	Toxic	0.573	Toxic (Low Confidence)	Safe	0.058	Safe (High Confidence)	5.23	None	Toxic	0.947	Toxic (High Confidence)	Safe	0.004	Safe (High Confidence)	Safe	0.003	Safe (High Confidence)	Safe	0.116
C(CC1=C(N=CC=CC1=CC=C))	Safe	0.19	Safe (Medium Confidence)	Safe	0.071	Safe (High Confidence)	Safe	0.28	Safe (Medium Confidence)	0.99	None	Safe	0.073	Safe (High Confidence)	Safe	0.468	Safe (Low Confidence)	Toxic	0.969	Toxic (High Confidence)	Safe	0.211	Safe (Medium Confidence)	Safe	0.488	Safe (Low Confidence)	Toxic	0.982	Toxic (High Confidence)	0.14	Toxic	0.529	Toxic (Low Confidence)	Safe	0.161	Safe (High Confidence)	6.35	None	Safe	0.043	Safe (High Confidence)	Safe	0.086	Safe (High Confidence)	Safe	0.008	Safe (High Confidence)	Safe	0.059
C(C=CSC(=O)O)=CN=CC=C	Safe	0.055	Safe (High Confidence)	Safe	0.267	Safe (Medium Confidence)	Safe	0.338	Safe (Low Confidence)	0.51	None	Safe	0.203	Safe (Medium Confidence)	Safe	0.203	Safe (Medium Confidence)	Toxic	0.683	Toxic (Medium Confidence)	Toxic	0.536	Toxic (Low Confidence)	Safe	0.265	Safe (Medium Confidence)	Toxic	0.952	Toxic (High Confidence)	1.26	Toxic	0.522	Toxic (Low Confidence)	Safe	0.228	Safe (Medium Confidence)	3.92	None	Safe	0.45	Safe (Low Confidence)	Safe	0.041	Safe (High Confidence)	Safe	0.009	Safe (High Confidence)	Safe	0.021
C(CCN1C(=CC=C1C(=O)OC))	Safe	0.007	Safe (High Confidence)	Safe	0.173	Safe (Medium Confidence)	Safe	0.335	Safe (Low Confidence)	0.38	None	Toxic	0.742	Toxic (Medium Confidence)	Toxic	0.539	Toxic (Low Confidence)	Safe	0.13	Safe (High Confidence)	Safe	0.458	Safe (Low Confidence)	Toxic	0.734	Toxic (Medium Confidence)	Toxic	0.967	Toxic (High Confidence)	0.85	Toxic	0.537	Toxic (Low Confidence)	Safe	0.017	Safe (High Confidence)	4.18	None	Safe	0.23	Safe (Medium Confidence)	Safe	0.005	Safe (High Confidence)	Safe	0.003	Safe (High Confidence)	Safe	0.009
C(C)=CC(Cl)=CC(=O)NC(=O)	Toxic	0.974	Toxic (High Confidence)	Safe	0.181	Safe (Medium Confidence)	Safe	0.29	Safe (Medium Confidence)	-0.24	None	Toxic	0.543	Toxic (Low Confidence)	Safe	0.375	Safe (Low Confidence)	Toxic	0.768	Toxic (Medium Confidence)	Safe	0.141	Safe (High Confidence)	Safe	0.306	Safe (Medium Confidence)	Toxic	0.907	Toxic (High Confidence)	1.02	Safe	0.449	Safe (Low Confidence)	Safe	0.005	Safe (High Confidence)	5.71	None	Toxic	0.813	Toxic (Medium Confidence)	Safe	0.002	Safe (High Confidence)	Safe	0.005	Safe (High Confidence)	Safe	0.012
C(C)N1C(=CC=N1)C(=O)O	Safe	0.496	Safe (Low Confidence)	Safe	0.047	Safe (High Confidence)	Safe	0.326	Safe (Medium Confidence)	-0.28	None	Toxic	0.917	Toxic (High Confidence)	Safe	0.261	Safe (Medium Confidence)	Safe	0.002	Safe (High Confidence)	Safe	0.376	Safe (Low Confidence)	Safe	0.047	Safe (High Confidence)	Toxic	0.995	Toxic (High Confidence)	1.27	Toxic	0.722	Toxic (Medium Confidence)	Safe	0.148	Safe (High Confidence)	1.7	None	Toxic	0.682	Toxic (Medium Confidence)	Safe	0.009	Safe (High Confidence)	Safe	0.006	Safe (High Confidence)	Safe	0.011
C(C=C1C(=CN=CN=C1)C(=C))	Safe	0.013	Safe (High Confidence)	Safe	0.054	Safe (High Confidence)	Safe	0.281	Safe (Medium Confidence)	0.7	None	Safe	0.009	Safe (High Confidence)	Safe	0.27	Safe (Medium Confidence)	Toxic	0.873	Toxic (High Confidence)	Safe	0.25	Safe (Medium Confidence)	Toxic	0.535	Toxic (Low Confidence)	Toxic	0.993	Toxic (High Confidence)	0.24	Toxic	0.53	Toxic (Low Confidence)	Safe	0.041	Safe (High Confidence)	5.58	None	Safe	0.16	Safe (High Confidence)	Safe	0.356	Safe (Low Confidence)	Safe	0.006	Safe (High Confidence)	Safe	0.051
C(C1=C(C(=O)(C2=C(C(=O)SC2C1))))	Safe	0.016	Safe (High Confidence)	Safe	0.131	Safe (High Confidence)	Toxic	0.688	Toxic (Medium Confidence)	0.73	None	Safe	0.437	Safe (Low Confidence)	Safe	0.272	Safe (Medium Confidence)	Toxic	0.765	Toxic (Medium Confidence)	Safe	0.384	Safe (Low Confidence)	Safe	0.255	Safe (Medium Confidence)	Toxic	0.954	Toxic (High Confidence)	0.81	Toxic	0.567	Toxic (Low Confidence)	Safe	0	Safe (High Confidence)	4.63	None	Safe	0.394	Safe (Low Confidence)	Safe	0.041	Safe (High Confidence)	Safe	0.011	Safe (High Confidence)	Safe	0.177
C(C(=O)C1=C(C=CC1=CC=C))	Safe	0.114	Safe (High Confidence)	Safe	0.066	Safe (High Confidence)	Safe	0.286	Safe (Medium Confidence)	0.83	None	Toxic	0.612	Toxic (Low Confidence)	Toxic	0.58	Toxic (Low Confidence)	Toxic	0.948	Toxic (High Confidence)	Safe	0.254	Safe (Medium Confidence)	Toxic	0.7	Toxic (Medium Confidence)	Toxic	0.993	Toxic (High Confidence)	0.54	Toxic	0.507	Toxic (Low Confidence)	Safe	0.006	Safe (High Confidence)	4.89	None	Safe	0.131	Safe (High Confidence)	Safe	0.057	Safe (High Confidence)	Safe	0.007	Safe (High Confidence)	Safe	0.086
C(CO)=CC=CC(=O)OC(=O)	Safe	0.314	Safe (Medium Confidence)	Safe	0.095	Safe (High Confidence)	Safe	0.252	Safe (Medium Confidence)	-0.24	None	Toxic	0.993	Toxic (High Confidence)	Safe	0.449	Safe (Low Confidence)	Safe	0.12	Safe (High Confidence)	Safe	0.358	Safe (Low Confidence)	Toxic	0.809	Toxic (Medium Confidence)	Toxic	1	Toxic (High Confidence)	0.75	Safe	0.377	Safe (Low Confidence)	Safe	0.006	Safe (High Confidence)	3.31	None	Safe	0.218	Safe (Medium Confidence)	Safe	0.002	Safe (High Confidence)	Safe	0.014	Safe (High Confidence)	Safe	0.081
C(CS)N(C1=C(N=CN=C1OC))	Toxic	0.952	Toxic (High Confidence)	Safe	0.084	Safe (High Confidence)	Toxic	0.604	Toxic (Low Confidence)	0.32	None	Safe	0.032	Safe (High Confidence)	Safe	0.048	Safe (High Confidence)	Safe	0.031	Safe (High Confidence)	Safe	0.349	Safe (Low Confidence)	Safe	0.001	Safe (High Confidence)	Toxic	0.555	Toxic (Low Confidence)	0.97	Toxic	0.779	Toxic (Medium Confidence)	Safe	0	Safe (High Confidence)	4.9	None	Toxic	0.779	Toxic (Medium Confidence)	Toxic	0.697	Toxic (Medium Confidence)	Safe	0.001	Safe (High Confidence)	Safe	0.016
C(C)C1=C(N=CN=C1C(C(N)))	Safe	0.166	Safe (High Confidence)	Safe	0.062	Safe (High Confidence)	Toxic	0.535	Toxic (Low Confidence)	0.52	None	Safe	0.118	Safe (High Confidence)	Safe	0.372	Safe (Low Confidence)	Safe	0.032	Safe (High Confidence)	Safe	0.326	Safe (Medium Confidence)	Safe	0.421	Safe (Low Confidence)	Safe	0.216	Safe (Medium Confidence)	0.39	Toxic	0.655	Toxic (Low Confidence)	Safe	0.008	Safe (High Confidence)	7.04	None	Toxic	0.649	Toxic (Low Confidence)	Safe	0.016	Safe (High Confidence)	Safe	0.02	Safe (High Confidence)	Safe	0.019
C(C=CC=CC=C(C(=O)C(=O)))	Toxic	0.941	Toxic (High Confidence)	Safe	0.313	Safe (Medium Confidence)	Safe	0.273	Safe (Medium Confidence)	-0.07	None	Toxic	0.993	Toxic (High Confidence)	Safe	0.333	Safe (Medium Confidence)	Toxic	0.898	Toxic (High Confidence)	Safe	0.185	Safe (Medium Confidence)	Toxic	0.991	Toxic (High Confidence)	Toxic	1	Toxic (High Confidence)	0.74	Safe	0.281	Safe (Medium Confidence)	Safe	0.003	Safe (High Confidence)	6.66	None	Toxic	0.547	Toxic (Low Confidence)	Safe	0	Safe (High Confidence)	Safe	0.011	Safe (High Confidence)	Safe	0.154
C(C=CSC(N)=O)N1C(=CC=C1)	Safe	0.283	Safe (Medium Confidence)	Safe	0.239	Safe (Medium Confidence)	Safe	0.485	Safe (Low Confidence)	0.17	None	Safe	0.17	Safe (Medium Confidence)	Toxic	0.538	Toxic (Low Confidence)	Toxic	0.669	Toxic (Medium Confidence)	Toxic	0.671	Toxic (Medium Confidence)	Safe	0.019	Safe (High Confidence)	Safe	0.279	Safe (Medium Confidence)	1.48	Toxic	0.593	Toxic (Low Confidence)	Safe	0.083	Safe (High Confidence)	4.86	None	Toxic	0.856	Toxic (High Confidence)	Safe	0.002	Safe (High Confidence)	Safe	0.005	Safe (High Confidence)	Safe	0.007
C(C=C(C(=O)O)C=CC=CC=C)	Safe	0.476	Safe (Low Confidence)	Safe	0.056	Safe (High Confidence)	Safe	0.22	Safe (Medium Confidence)	0.44	None	Toxic	0.838	Toxic (High Confidence)	Safe	0.323	Safe (Medium Confidence)	Toxic	0.609	Toxic (Low Confidence)	Safe	0.409	Safe (Low Confidence)	Safe	0.44	Safe (Low Confidence)	Toxic	0.997	Toxic (High Confidence)	1.09	Safe	0.469	Safe (Low Confidence)	Safe	0.033	Safe (High Confidence)	3.08	None	Safe	0.058	Safe (High Confidence)	Safe	0.004	Safe (High Confidence)	Safe	0.008	Safe (High Confidence)	Safe	0.027
C(C=CC=C(C)(C(=O)O))=N	Toxic	0.838	Toxic (High Confidence)	Safe	0.015	Safe (High Confidence)	Safe	0.305	Safe (Medium Confidence)	-0.48	None	Toxic	0.983	Toxic (High Confidence)	Safe	0.179	Safe (Medium Confidence)	Safe	0.196	Safe (Medium Confidence)	Safe	0.394	Safe (Low Confidence)	Safe	0.137	Safe (High Confidence)	Toxic	0.984	Toxic (High Confidence)	1.84	Safe	0.329	Safe (Medium Confidence)	Safe	0.015	Safe (High Confidence)	3.71	None	Safe	0.143	Safe (High Confidence)	Safe	0.004	Safe (High Confidence)	Safe	0.021	Safe (High Confidence)	Safe	0.015
C(C1=C(C=C(C(=O)OC1=O)))	Safe	0.114	Safe (High Confidence)	Safe	0.252	Safe (Medium Confidence)	Safe	0.21	Safe (Medium Confidence)	0.38	None	Toxic	0.687	Toxic (Medium Confidence)	Safe	0.335	Safe (Low Confidence)	Safe	0.141	Safe (High Confidence)	Toxic	0.72	Toxic (Medium Confidence)	Toxic	0.963	Toxic (High Confidence)	Toxic	0.999	Toxic (High Confidence)	0.99	Toxic	0.554	Toxic (Low Confidence)	Safe	0.036	Safe (High Confidence)	3.83	None	Toxic	0.532	Toxic (Low Confidence)	Safe	0.002	Safe (High Confidence)	Safe	0.007	Safe (High Confidence)	Safe	0.005
C(CSCCN1C(=CC=C(Cl)C=C1))	Safe	0.297	Safe (Medium Confidence)	Safe	0.122	Safe (High Confidence)	Safe	0.468	Safe (Low Confidence)	0.95	None	Safe	0.043	Safe (High Confidence)	Toxic	0.67	Toxic (Medium Confidence)	Toxic	0.933	Toxic (High Confidence)	Safe	0.099	Safe (High Confidence)	Safe	0.357	Safe (Low Confidence)	Toxic	0.622	Toxic (Low Confidence)	0.61	Toxic	0.545	Toxic (Low Confidence)	Safe	0.018	Safe (High Confidence)	6.16	None	Safe	0.155	Safe (High Confidence)	Safe	0.078	Safe (High Confidence)	Safe	0.009	Safe (High Confidence)	Safe	0.024
C(C(=O)N=C(N))C=C(C=C)	Toxic	0.847	Toxic (High Confidence)	Safe	0.063	Safe (High Confidence)	Safe	0.325	Safe (Medium Confidence)	-0.06	None	Safe	0.311	Safe (Medium Confidence)	Toxic	0.537	Toxic (Low Confidence)	Toxic	0.727	Toxic (Medium Confidence)	Safe	0.292	Safe (Medium Confidence)	Toxic	0.526	Toxic (Low Confidence)	Toxic	0.914	Toxic (High Confidence)	0.73	Safe	0.437	Safe (Low Confidence)	Safe	0.015	Safe (High Confidence)	4.16	None	Toxic	0.623	Toxic (Low Confidence)	Safe	0.01	Safe (High Confidence)	Safe	0.006	Safe (High Confidence)	Safe	0.037
C(C=O)N1C(=NNN1C=NC(=N))	Toxic	0.997	Toxic (High Confidence)	Safe	0.135	Safe (High Confidence)	Safe	0.495	Safe (Low Confidence)	-0.5	None	Safe	0.002	Safe (High Confidence)	Toxic	0.817	Toxic (Medium Confidence)	Safe	0.369	Safe (Low Confidence)	Safe	0.074	Safe (High Confidence)	Safe	0.001	Safe (High Confidence)	Toxic	0.99	Toxic (High Confidence)	-0.02	Toxic	0.526	Toxic (Low Confidence)	Safe	0	Safe (High Confidence)	5.13	None	Toxic	0.998	Toxic (High Confidence)	Safe	0.255	Safe (Medium Confidence)	Safe	0.001	Safe (High Confidence)	Safe	0.018
C(C(=O)NC1=C(N2C(=CC=C2CC1)))	Toxic	0.676	Toxic (Medium Confidence)	Safe	0.128	Safe (High Confidence)	Safe	0.312	Safe (Medium Confidence)	0.04	None	Safe	0.322	Safe (Medium Confidence)	Safe	0.401	Safe (Low Confidence)	Toxic	0.599	Toxic (Low Confidence)	Safe	0.423	Safe (Low Confidence)	Safe	0.003	Safe (High Confidence)	Safe	0.435	Safe (Low Confidence)	0.28	Toxic	0.648	Toxic (Low Confidence)	Safe	0.006	Safe (High Confidence)	4.19	None	Toxic	0.709	Toxic (Medium Confidence)	Safe	0.032	Safe (High Confidence)	Safe	0.005	Safe (High Confidence)	Safe	0.01
C(C)=CC=CC=CC=C(C(=O))	Toxic	0.939	Toxic (High Confidence)	Safe	0.238	Safe (Medium Confidence)	Safe	0.266	Safe (Medium Confidence)	0.27	None	Toxic	0.987	Toxic (High Confidence)	Safe	0.394	Safe (Low Confidence)	Toxic	0.983	Toxic (High Confidence)	Safe	0.189	Safe (Medium Confidence)	Toxic	0.991	Toxic (High Confidence)	Toxic	1	Toxic (High Confidence)	0.79	Safe	0.226	Safe (Medium Confidence)	Safe	0.035	Safe (High Confidence)	6.73	None	Safe	0.127	Safe (High Confidence)	Safe	0	Safe (High Confidence)	Safe	0.012	Safe (High Confidence)	Safe	0.065
C(C1=C(N=CN=C1)C=CC=C)	Safe	0.382	Safe (Low Confidence)	Safe	0.124	Safe (High Confidence)	Safe	0.284	Safe (Medium Confidence)	0.93	None	Safe	0.225	Safe (Medium Confidence)	Safe	0.46	Safe (Low Confidence)	Toxic	0.607	Toxic (Low Confidence)	Toxic	0.547	Toxic (Low Confidence)	Safe	0.304	Safe (Medium Confidence)	Toxic	0.981	Toxic (High Confidence)	0.54	Toxic	0.644	Toxic (Low Confidence)	Safe	0.007	Safe (High Confidence)	4.13	None	Safe	0.248	Safe (Medium Confidence)	Safe	0.016	Safe (High Confidence)	Safe	0.004	Safe (High Confidence)	Safe	0.037
C(C1=C(NC(=O)N1C(=CN=C)))	Safe	0.3	Safe (Medium Confidence)	Safe	0.014	Safe (High Confidence)	Safe	0.198	Safe (Medium Confidence)	0.25	None	Safe	0.056	Safe (High Confidence)	Safe	0.334	Safe (Low Confidence)	Safe	0.215	Safe (Medium Confidence)	Safe	0.413	Safe (Low Confidence)	Safe	0.067	Safe (High Confidence)	Safe	0.252	Safe (Medium Confidence)	0.41	Toxic	0.711	Toxic (Medium Confidence)	Safe	0	Safe (High Confidence)	4.01	None	Toxic	0.997	Toxic (High Confidence)	Safe	0.006	Safe (High Confidence)	Safe	0.019	Safe (High Confidence)	Safe	0.008
C(COC1=C(C(=C2C(=NN=C2)C1)))	Toxic	0.523	Toxic (Low Confidence)	Safe	0.051	Safe (High Confidence)	Toxic	0.576	Toxic (Low Confidence)	0.34	None	Safe	0.142	Safe (High Confidence)	Toxic	0.509	Toxic (Low Confidence)	Toxic	0.639	Toxic (Low Confidence)	Safe	0.181	Safe (Medium Confidence)	Safe	0.092	Safe (High Confidence)	Toxic	0.934	Toxic (High Confidence)	0.39	Safe	0.468	Safe (Low Confidence)	Safe	0.001	Safe (High Confidence)	5.02	None	Safe	0.24	Safe (Medium Confidence)	Safe	0.317	Safe (Medium Confidence)	Safe	0.012	Safe (High Confidence)	Safe	0.086
C(COC(=O)C1C(=NN=N1)C)	Toxic	1	Toxic (High Confidence)	Safe	0.112	Safe (High Confidence)	Toxic	0.66	Toxic (Low Confidence)	-0.16	None	Toxic	0.557	Toxic (Low Confidence)	Toxic	0.961	Toxic (High Confidence)	Safe	0.085	Safe (High Confidence)	Toxic	0.923	Toxic (High Confidence)	Safe	0.017	Safe (High Confidence)	Toxic	0.996	Toxic (High Confidence)	0.97	Toxic	0.662	Toxic (Low Confidence)	Safe	0	Safe (High Confidence)	3.62	None	Toxic	0.866	Toxic (High Confidence)	Safe	0.225	Safe (Medium Confidence)	Safe	0.06	Safe (High Confidence)	Safe	0.033
C(C=C(N1C(=CC=C1)C(=O)))	Safe	0.155	Safe (High Confidence)	Safe	0.303	Safe (Medium Confidence)	Safe	0.212	Safe (Medium Confidence)	-0.29	None	Toxic	0.607	Toxic (Low Confidence)	Toxic	0.582	Toxic (Low Confidence)	Safe	0.433	Safe (Low Confidence)	Safe	0.4	Safe (Low Confidence)	Toxic	0.959	Toxic (High Confidence)	Toxic	0.998	Toxic (High Confidence)	0.67	Safe	0.385	Safe (Low Confidence)	Safe	0.007	Safe (High Confidence)	5.01	None	Toxic	0.595	Toxic (Low Confidence)	Safe	0	Safe (High Confidence)	Safe	0.003	Safe (High Confidence)	Safe	0.023
C(C)CC(=O)NC1=C(C=NC=C1)	Safe	0	Safe (High Confidence)	Safe	0.113	Safe (High Confidence)	Safe	0.293	Safe (Medium Confidence)	0.23	None	Safe	0.319	Safe (Medium Confidence)	Safe	0.322	Safe (Medium Confidence)	Safe	0.448	Safe (Low Confidence)	Toxic	0.529	Toxic (Low Confidence)	Safe	0.012	Safe (High Confidence)	Toxic	0.811	Toxic (Medium Confidence)	1.18	Toxic	0.672	Toxic (Medium Confidence)	Safe	0.057	Safe (High Confidence)	3.88	None	Toxic	0.616	Toxic (Low Confidence)	Safe	0.037	Safe (High Confidence)	Safe	0.003	Safe (High Confidence)	Safe	0.004
C(CN1C(=CC=C1)C=CC=CC)	Toxic	0.78	Toxic (Medium Confidence)	Safe	0.135	Safe (High Confidence)	Safe	0.266	Safe (Medium Confidence)	1.44	None	Safe	0.196	Safe (Medium Confidence)	Toxic	0.631	Toxic (Low Confidence)	Toxic	0.879	Toxic (High Confidence)	Safe	0.383	Safe (Low Confidence)	Toxic	0.615	Toxic (Low Confidence)	Toxic	0.955	Toxic (High Confidence)	0.31	Toxic	0.582	Toxic (Low Confidence)	Safe	0.019	Safe (High Confidence)	6.02	None	Safe	0.04	Safe (High Confidence)	Safe	0.043	Safe (High Confidence)	Safe	0.008	Safe (High Confidence)	Safe	0.021
C(C(C(=CN=CN=CN=NN=NN)))	Toxic	1	Toxic (High Confidence)	Safe	0.038	Safe (High Confidence)	Safe	0.474	Safe (Low Confidence)	-0.06	None	Safe	0	Safe (High Confidence)	Toxic	0.976	Toxic (High Confidence)	Safe	0.352	Safe (Low Confidence)	Toxic	0.748	Toxic (Medium Confidence)	Safe	0	Safe (High Confidence)	Toxic	0.992	Toxic (High Confidence)	0.74	Toxic	0.596	Toxic (Low Confidence)	Safe	0.011	Safe (High Confidence)	5.08	None	Toxic	0.93	Toxic (High Confidence)	Toxic	0.98	Toxic (High Confidence)	Safe	0.075	Safe (High Confidence)	Safe	0.012
C(C1=C(C2=N(SCC2=CC1=C)))	Toxic	0.949	Toxic (High Confidence)	Safe	0.216	Safe (Medium Confidence)	Safe	0.489	Safe (Low Confidence)	1.52	None	Safe	0.05	Safe (High Confidence)	Safe	0.444	Safe (Low Confidence)	Toxic	0.871	Toxic (High Confidence)	Safe	0.491	Safe (Low Confidence)	Toxic	0.83	Toxic (Medium Confidence)	Toxic	0.981	Toxic (High Confidence)	0.21	Toxic	0.658	Toxic (Low Confidence)	Safe	0.006	Safe (High Confidence)	4.81	None	Safe	0.27	Safe (Medium Confidence)	Safe	0.119	Safe (High Confidence)	Safe	0.03	Safe (High Confidence)	Safe	0.023
C(CO)=NC=NNC1C(=NN=C1)	Toxic	0.996	Toxic (High Confidence)	Safe	0.062	Safe (High Confidence)	Safe	0.375	Safe (Low Confidence)	-1.15	None	Safe	0.022	Safe (High Confidence)	Toxic	0.569	Toxic (Low Confidence)	Safe	0.129	Safe (High Confidence)	Safe	0.347	Safe (Low Confidence)	Safe	0	Safe (High Confidence)	Safe	0.225	Safe (Medium Confidence)	0.2	Safe	0.434	Safe (Low Confidence)	Safe	0.016	Safe (High Confidence)	4.13	None	Toxic	0.96	Toxic (High Confidence)	Toxic	0.676	Toxic (Medium Confidence)	Safe	0.005	Safe (High Confidence)	Safe	0.009
C(C)C(C1=C(C=CC=N1)C(C))	Safe	0.009	Safe (High Confidence)	Safe	0.095	Safe (High Confidence)	Safe	0.432	Safe (Low Confidence)	1.63	None	Safe	0.17	Safe (Medium Confidence)	Safe	0.438	Safe (Low Confidence)	Safe	0.288	Safe (Medium Confidence)	Safe	0.329	Safe (Medium Confidence)	Toxic	0.755	Toxic (Medium Confidence)	Toxic	0.934	Toxic (High Confidence)	0.64	Toxic	0.674	Toxic (Medium Confidence)	Safe	0.005	Safe (High Confidence)	4.24	None	Safe	0.02	Safe (High Confidence)	Safe	0.003	Safe (High Confidence)	Safe	0.005	Safe (High Confidence)	Safe	0.011
C(C=O)NC(=O)N1C(=NN=NN1)	Toxic	1	Toxic (High Confidence)	Safe	0.104	Safe (High Confidence)	Toxic	0.532	Toxic (Low Confidence)	-1.53	None	Safe	0.158	Safe (High Confidence)	Toxic	0.969	Toxic (High Confidence)	Safe	0.137	Safe (High Confidence)	Toxic	0.689	Toxic (Medium Confidence)	Safe	0	Safe (High Confidence)	Toxic	0.998	Toxic (High Confidence)	0.58	Toxic	0.561	Toxic (Low Confidence)	Safe	0	Safe (High Confidence)	3.89	None	Toxic	0.998	Toxic (High Confidence)	Safe	0.08	Safe (High Confidence)	Safe	0.043	Safe (High Confidence)	Safe	0.018
C(C(NC(C1C(=CC=C(Cl)1))))	Toxic	0.84	Toxic (High Confidence)	Safe	0.093	Safe (High Confidence)	Safe	0.455	Safe (Low Confidence)	1.08	None	Safe	0.184	Safe (Medium Confidence)	Toxic	0.688	Toxic (Medium Confidence)	Toxic	0.761	Toxic (Medium Confidence)	Safe	0.113	Safe (High Confidence)	Toxic	0.734	Toxic (Medium Confidence)	Toxic	0.812	Toxic (Medium Confidence)	0.51	Toxic	0.524	Toxic (Low Confidence)	Safe	0.018	Safe (High Confidence)	5.15	None	Safe	0.041	Safe (High Confidence)	Safe	0.023	Safe (High Confidence)	Safe	0.009	Safe (High Confidence)	Safe	0.026
C(CN1C(=CC=CC=C1N=NNC))	Toxic	0.948	Toxic (High Confidence)	Safe	0.116	Safe (High Confidence)	Safe	0.436	Safe (Low Confidence)	-0.04	None	Safe	0.106	Safe (High Confidence)	Toxic	0.963	Toxic (High Confidence)	Toxic	0.78	Toxic (Medium Confidence)	Toxic	0.928	Toxic (High Confidence)	Safe	0	Safe (High Confidence)	Toxic	0.994	Toxic (High Confidence)	0.57	Toxic	0.641	Toxic (Low Confidence)	Safe	0	Safe (High Confidence)	5.16	None	Toxic	0.779	Toxic (Medium Confidence)	Toxic	0.778	Toxic (Medium Confidence)	Safe	0.067	Safe (High Confidence)	Safe	0.029
C(C=CC=CC=C(F)C=CC(=O))	Toxic	0.919	Toxic (High Confidence)	Safe	0.296	Safe (Medium Confidence)	Safe	0.308	Safe (Medium Confidence)	0.27	None	Toxic	0.978	Toxic (High Confidence)	Safe	0.308	Safe (Medium Confidence)	Toxic	0.976	Toxic (High Confidence)	Safe	0.143	Safe (High Confidence)	Toxic	0.98	Toxic (High Confidence)	Toxic	1	Toxic (High Confidence)	0.7	Safe	0.281	Safe (Medium Confidence)	Safe	0.005	Safe (High Confidence)	7.1	None	Safe	0.348	Safe (Low Confidence)	Safe	0	Safe (High Confidence)	Safe	0.011	Safe (High Confidence)	Safe	0.121
C(C1=C(C=CSC1=CN=CN=C))	Safe	0.008	Safe (High Confidence)	Safe	0.12	Safe (High Confidence)	Safe	0.441	Safe (Low Confidence)	0.88	None	Safe	0.005	Safe (High Confidence)	Safe	0.253	Safe (Medium Confidence)	Toxic	0.939	Toxic (High Confidence)	Safe	0.327	Safe (Medium Confidence)	Safe	0.296	Safe (Medium Confidence)	Toxic	0.939	Toxic (High Confidence)	0.41	Toxic	0.546	Toxic (Low Confidence)	Safe	0.008	Safe (High Confidence)	6.35	None	Safe	0.349	Safe (Low Confidence)	Safe	0.368	Safe (Low Confidence)	Safe	0.005	Safe (High Confidence)	Safe	0.033
C(C=NC1=C(N2C(=NN=CN=C2NC1)))	Toxic	0.987	Toxic (High Confidence)	Safe	0.021	Safe (High Confidence)	Safe	0.492	Safe (Low Confidence)	-1.13	None	Safe	0	Safe (High Confidence)	Safe	0.11	Safe (High Confidence)	Toxic	0.726	Toxic (Medium Confidence)	Safe	0.188	Safe (Medium Confidence)	Safe	0	Safe (High Confidence)	Safe	0.073	Safe (High Confidence)	0.19	Toxic	0.588	Toxic (Low Confidence)	Safe	0	Safe (High Confidence)	4.08	None	Toxic	0.967	Toxic (High Confidence)	Safe	0.167	Safe (Medium Confidence)	Safe	0.011	Safe (High Confidence)	Safe	0.01
C(C1C(=C2N(=NNC2=CC1=C)))	Safe	0.474	Safe (Low Confidence)	Safe	0.035	Safe (High Confidence)	Safe	0.245	Safe (Medium Confidence)	0.48	None	Safe	0.039	Safe (High Confidence)	Safe	0.285	Safe (Medium Confidence)	Toxic	0.652	Toxic (Low Confidence)	Toxic	0.609	Toxic (Low Confidence)	Safe	0.001	Safe (High Confidence)	Toxic	0.812	Toxic (Medium Confidence)	-0.28	Toxic	0.615	Toxic (Low Confidence)	Safe	0.008	Safe (High Confidence)	3.92	None	Toxic	0.825	Toxic (Medium Confidence)	Safe	0.411	Safe (Low Confidence)	Safe	0.002	Safe (High Confidence)	Safe	0.022
C(C(=O)O)=CC=CC=CC=C(Cl)	Toxic	0.961	Toxic (High Confidence)	Safe	0.055	Safe (High Confidence)	Safe	0.289	Safe (Medium Confidence)	0.18	None	Toxic	0.642	Toxic (Low Confidence)	Safe	0.342	Safe (Low Confidence)	Toxic	0.804	Toxic (Medium Confidence)	Safe	0.224	Safe (Medium Confidence)	Safe	0.484	Safe (Low Confidence)	Toxic	0.995	Toxic (High Confidence)	1.1	Safe	0.416	Safe (Low Confidence)	Safe	0.138	Safe (High Confidence)	4.35	None	Safe	0.191	Safe (Medium Confidence)	Safe	0.001	Safe (High Confidence)	Safe	0.021	Safe (High Confidence)	Safe	0.042
C(CO)=C1C(=NN=NN(C1=O))	Toxic	1	Toxic (High Confidence)	Safe	0.08	Safe (High Confidence)	Safe	0.429	Safe (Low Confidence)	-1.27	None	Safe	0.457	Safe (Low Confidence)	Toxic	0.855	Toxic (High Confidence)	Safe	0.071	Safe (High Confidence)	Toxic	0.954	Toxic (High Confidence)	Safe	0	Safe (High Confidence)	Toxic	0.996	Toxic (High Confidence)	0.84	Toxic	0.622	Toxic (Low Confidence)	Safe	0	Safe (High Confidence)	2.49	None	Toxic	0.98	Toxic (High Confidence)	Toxic	0.576	Toxic (Low Confidence)	Safe	0.065	Safe (High Confidence)	Safe	0.019
C(C=O)NC=CC=CC=CC=C(Cl)	Toxic	0.995	Toxic (High Confidence)	Safe	0.095	Safe (High Confidence)	Safe	0.234	Safe (Medium Confidence)	0.09	None	Toxic	0.532	Toxic (Low Confidence)	Toxic	0.647	Toxic (Low Confidence)	Toxic	0.96	Toxic (High Confidence)	Safe	0.063	Safe (High Confidence)	Safe	0.426	Safe (Low Confidence)	Toxic	0.991	Toxic (High Confidence)	0.8	Safe	0.249	Safe (Medium Confidence)	Safe	0.025	Safe (High Confidence)	5.45	None	Safe	0.368	Safe (Low Confidence)	Safe	0	Safe (High Confidence)	Safe	0.013	Safe (High Confidence)	Safe	0.092
C(C=NC(=O)N1C(=NNC1=C))	Toxic	0.992	Toxic (High Confidence)	Safe	0.106	Safe (High Confidence)	Safe	0.333	Safe (Low Confidence)	-0.75	None	Safe	0.034	Safe (High Confidence)	Safe	0.354	Safe (Low Confidence)	Safe	0.488	Safe (Low Confidence)	Toxic	0.519	Toxic (Low Confidence)	Safe	0.001	Safe (High Confidence)	Safe	0.343	Safe (Low Confidence)	0.21	Toxic	0.51	Toxic (Low Confidence)	Safe	0.001	Safe (High Confidence)	4.16	None	Toxic	0.992	Toxic (High Confidence)	Safe	0.35	Safe (Low Confidence)	Safe	0.002	Safe (High Confidence)	Safe	0.007
C(C1=C(C2=C(C=CC=C2OC1)))	Safe	0.098	Safe (High Confidence)	Safe	0.164	Safe (High Confidence)	Safe	0.374	Safe (Low Confidence)	1.43	None	Safe	0.314	Safe (Medium Confidence)	Toxic	0.604	Toxic (Low Confidence)	Toxic	0.806	Toxic (Medium Confidence)	Safe	0.416	Safe (Low Confidence)	Toxic	0.862	Toxic (High Confidence)	Toxic	0.995	Toxic (High Confidence)	0.69	Safe	0.47	Safe (Low Confidence)	Safe	0.012	Safe (High Confidence)	4.89	None	Safe	0.154	Safe (High Confidence)	Safe	0.162	Safe (High Confidence)	Safe	0.018	Safe (High Confidence)	Safe	0.015
C(CSC1=C(N=CN=C1)C=C)	Safe	0	Safe (High Confidence)	Safe	0.241	Safe (Medium Confidence)	Safe	0.435	Safe (Low Confidence)	1.2	None	Safe	0.094	Safe (High Confidence)	Safe	0.362	Safe (Low Confidence)	Safe	0.287	Safe (Medium Confidence)	Toxic	0.614	Toxic (Low Confidence)	Safe	0.389	Safe (Low Confidence)	Toxic	0.93	Toxic (High Confidence)	0.62	Toxic	0.708	Toxic (Medium Confidence)	Safe	0	Safe (High Confidence)	4.35	None	Safe	0.365	Safe (Low Confidence)	Safe	0.043	Safe (High Confidence)	Safe	0.003	Safe (High Confidence)	Safe	0.03
C(C(=O)C1=C(C(=O)C=CC1))	Safe	0.024	Safe (High Confidence)	Safe	0.084	Safe (High Confidence)	Safe	0.338	Safe (Low Confidence)	0.46	None	Toxic	0.782	Toxic (Medium Confidence)	Toxic	0.512	Toxic (Low Confidence)	Toxic	0.535	Toxic (Low Confidence)	Safe	0.259	Safe (Medium Confidence)	Toxic	0.918	Toxic (High Confidence)	Toxic	0.997	Toxic (High Confidence)	0.76	Toxic	0.535	Toxic (Low Confidence)	Safe	0.001	Safe (High Confidence)	4.28	None	Safe	0.3	Safe (Medium Confidence)	Safe	0.084	Safe (High Confidence)	Safe	0.009	Safe (High Confidence)	Safe	0.077
C(C(=O)N1C(=NN=NC1=CC))	Toxic	1	Toxic (High Confidence)	Safe	0.158	Safe (High Confidence)	Toxic	0.51	Toxic (Low Confidence)	-0.55	None	Safe	0.174	Safe (Medium Confidence)	Toxic	0.902	Toxic (High Confidence)	Safe	0.136	Safe (High Confidence)	Toxic	0.949	Toxic (High Confidence)	Safe	0.001	Safe (High Confidence)	Toxic	0.997	Toxic (High Confidence)	0.77	Toxic	0.681	Toxic (Medium Confidence)	Safe	0	Safe (High Confidence)	3.66	None	Toxic	0.951	Toxic (High Confidence)	Safe	0.351	Safe (Low Confidence)	Safe	0.062	Safe (High Confidence)	Safe	0.016
C(C=C1C(=NN=C1(C))C)	Safe	0.312	Safe (Medium Confidence)	Safe	0.101	Safe (High Confidence)	Toxic	0.604	Toxic (Low Confidence)	0.8	None	Safe	0.119	Safe (High Confidence)	Safe	0.331	Safe (Medium Confidence)	Safe	0.282	Safe (Medium Confidence)	Safe	0.305	Safe (Medium Confidence)	Toxic	0.948	Toxic (High Confidence)	Toxic	0.998	Toxic (High Confidence)	0.44	Toxic	0.518	Toxic (Low Confidence)	Safe	0.001	Safe (High Confidence)	4.03	None	Safe	0.116	Safe (High Confidence)	Safe	0.011	Safe (High Confidence)	Safe	0.013	Safe (High Confidence)	Safe	0.014
C(C1=C(C(=O)CCC1=NC(=O)))	Safe	0.176	Safe (Medium Confidence)	Safe	0.091	Safe (High Confidence)	Safe	0.46	Safe (Low Confidence)	0.1	None	Safe	0.198	Safe (Medium Confidence)	Safe	0.245	Safe (Medium Confidence)	Safe	0.224	Safe (Medium Confidence)	Safe	0.246	Safe (Medium Confidence)	Toxic	0.7	Toxic (Medium Confidence)	Toxic	0.979	Toxic (High Confidence)	0.62	Toxic	0.557	Toxic (Low Confidence)	Safe	0	Safe (High Confidence)	4.26	None	Safe	0.483	Safe (Low Confidence)	Safe	0.041	Safe (High Confidence)	Safe	0.009	Safe (High Confidence)	Safe	0.079
C(CSC(=O)O)=CC=CC=CC=C	Safe	0.375	Safe (Low Confidence)	Safe	0.188	Safe (Medium Confidence)	Safe	0.309	Safe (Medium Confidence)	0.86	None	Toxic	0.687	Toxic (Medium Confidence)	Safe	0.33	Safe (Medium Confidence)	Toxic	0.905	Toxic (High Confidence)	Toxic	0.51	Toxic (Low Confidence)	Safe	0.258	Safe (Medium Confidence)	Toxic	0.973	Toxic (High Confidence)	1.15	Safe	0.493	Safe (Low Confidence)	Safe	0.044	Safe (High Confidence)	4.25	None	Safe	0.155	Safe (High Confidence)	Safe	0.013	Safe (High Confidence)	Safe	0.011	Safe (High Confidence)	Safe	0.02
C(COC(=O)N1C(=NN=C1)C)	Toxic	0.652	Toxic (Low Confidence)	Safe	0.159	Safe (High Confidence)	Toxic	0.517	Toxic (Low Confidence)	-0.06	None	Safe	0.464	Safe (Low Confidence)	Safe	0.195	Safe (Medium Confidence)	Safe	0.017	Safe (High Confidence)	Toxic	0.57	Toxic (Low Confidence)	Safe	0.049	Safe (High Confidence)	Toxic	0.669	Toxic (Medium Confidence)	1.58	Toxic	0.675	Toxic (Medium Confidence)	Safe	0.011	Safe (High Confidence)	3.87	None	Toxic	0.738	Toxic (Medium Confidence)	Safe	0.005	Safe (High Confidence)	Safe	0.001	Safe (High Confidence)	Safe	0.03
C(C=CC=CC=CC=NC(=O)O)	Toxic	0.608	Toxic (Low Confidence)	Safe	0.17	Safe (Medium Confidence)	Safe	0.242	Safe (Medium Confidence)	0.29	None	Safe	0.369	Safe (Low Confidence)	Safe	0.208	Safe (Medium Confidence)	Toxic	0.65	Toxic (Low Confidence)	Safe	0.422	Safe (Low Confidence)	Safe	0.277	Safe (Medium Confidence)	Toxic	0.95	Toxic (High Confidence)	1.03	Safe	0.475	Safe (Low Confidence)	Safe	0.226	Safe (Medium Confidence)	4.81	None	Safe	0.192	Safe (Medium Confidence)	Safe	0.021	Safe (High Confidence)	Safe	0.015	Safe (High Confidence)	Safe	0.014
C(CO)=CC=C1C(=CC=C1)	Toxic	0.744	Toxic (Medium Confidence)	Safe	0.045	Safe (High Confidence)	Safe	0.231	Safe (Medium Confidence)	0.64	None	Toxic	0.679	Toxic (Medium Confidence)	Toxic	0.628	Toxic (Low Confidence)	Toxic	0.933	Toxic (High Confidence)	Safe	0.277	Safe (Medium Confidence)	Toxic	0.569	Toxic (Low Confidence)	Toxic	0.996	Toxic (High Confidence)	0.71	Safe	0.395	Safe (Low Confidence)	Safe	0.135	Safe (High Confidence)	4.84	None	Safe	0.038	Safe (High Confidence)	Safe	0.02	Safe (High Confidence)	Safe	0.008	Safe (High Confidence)	Safe	0.04
C(CN1C(=NN=C1)NC(=N)N)	Safe	0.377	Safe (Low Confidence)	Safe	0.011	Safe (High Confidence)	Toxic	0.54	Toxic (Low Confidence)	-0.53	None	Toxic	0.654	Toxic (Low Confidence)	Safe	0.463	Safe (Low Confidence)	Safe	0.007	Safe (High Confidence)	Toxic	0.503	Toxic (Low Confidence)	Safe	0	Safe (High Confidence)	Safe	0.292	Safe (Medium Confidence)	0.84	Toxic	0.676	Toxic (Medium Confidence)	Safe	0.006	Safe (High Confidence)	7.09	None	Toxic	1	Toxic (High Confidence)	Safe	0.144	Safe (High Confidence)	Safe	0.017	Safe (High Confidence)	Safe	0.007
C(CN1C(=NN=N1)C=C(O)C)	Safe	0	Safe (High Confidence)	Safe	0.172	Safe (Medium Confidence)	Toxic	0.537	Toxic (Low Confidence)	0.05	None	Safe	0.04	Safe (High Confidence)	Safe	0.081	Safe (High Confidence)	Safe	0.022	Safe (High Confidence)	Safe	0.22	Safe (Medium Confidence)	Safe	0	Safe (High Confidence)	Toxic	0.605	Toxic (Low Confidence)	1.09	Toxic	0.564	Toxic (Low Confidence)	Safe	0	Safe (High Confidence)	3.42	None	Toxic	0.708	Toxic (Medium Confidence)	Safe	0	Safe (High Confidence)	Safe	0.001	Safe (High Confidence)	Safe	0.011
C(C=O)C1=C(C(=O)CC1=C)	Toxic	0.894	Toxic (High Confidence)	Safe	0.086	Safe (High Confidence)	Safe	0.394	Safe (Low Confidence)	-0.26	None	Toxic	0.85	Toxic (High Confidence)	Toxic	0.52	Toxic (Low Confidence)	Safe	0.332	Safe (Medium Confidence)	Safe	0.16	Safe (High Confidence)	Toxic	0.991	Toxic (High Confidence)	Toxic	1	Toxic (High Confidence)	0.61	Safe	0.349	Safe (Low Confidence)	Safe	0	Safe (High Confidence)	5.33	None	Safe	0.352	Safe (Low Confidence)	Safe	0	Safe (High Confidence)	Safe	0.008	Safe (High Confidence)	Safe	0.117
C(CC1=C(C=CC=C1N=NC=C))	Toxic	0.844	Toxic (High Confidence)	Safe	0.1	Safe (High Confidence)	Safe	0.298	Safe (Medium Confidence)	1.71	None	Safe	0.038	Safe (High Confidence)	Toxic	0.768	Toxic (Medium Confidence)	Toxic	0.65	Toxic (Low Confidence)	Safe	0.378	Safe (Low Confidence)	Safe	0.13	Safe (High Confidence)	Toxic	1	Toxic (High Confidence)	0.13	Toxic	0.593	Toxic (Low Confidence)	Safe	0	Safe (High Confidence)	4.84	None	Safe	0.337	Safe (Low Confidence)	Safe	0.239	Safe (Medium Confidence)	Safe	0.077	Safe (High Confidence)	Safe	0.029
C(C(=O)N=CN=CN=CSC(=O))	Toxic	0.999	Toxic (High Confidence)	Safe	0.114	Safe (High Confidence)	Safe	0.393	Safe (Low Confidence)	-0.25	None	Safe	0.005	Safe (High Confidence)	Safe	0.056	Safe (High Confidence)	Safe	0.303	Safe (Medium Confidence)	Safe	0.343	Safe (Low Confidence)	Safe	0.21	Safe (Medium Confidence)	Toxic	0.896	Toxic (High Confidence)	0.75	Toxic	0.507	Toxic (Low Confidence)	Safe	0.001	Safe (High Confidence)	4.26	None	Toxic	0.88	Toxic (High Confidence)	Safe	0.275	Safe (Medium Confidence)	Safe	0.003	Safe (High Confidence)	Safe	0.02
C(CO)=C1C(=CN=C1)C=C(C)	Safe	0.491	Safe (Low Confidence)	Safe	0.081	Safe (High Confidence)	Safe	0.362	Safe (Low Confidence)	0.15	None	Safe	0.185	Safe (Medium Confidence)	Safe	0.389	Safe (Low Confidence)	Toxic	0.656	Toxic (Low Confidence)	Safe	0.2	Safe (Medium Confidence)	Safe	0.204	Safe (Medium Confidence)	Toxic	0.978	Toxic (High Confidence)	0.35	Safe	0.477	Safe (Low Confidence)	Safe	0.046	Safe (High Confidence)	4.97	None	Safe	0.12	Safe (High Confidence)	Safe	0.102	Safe (High Confidence)	Safe	0.007	Safe (High Confidence)	Safe	0.028
C(C(=N)N)N=NC=C(O)C(=O)	Toxic	1	Toxic (High Confidence)	Safe	0.157	Safe (High Confidence)	Safe	0.368	Safe (Low Confidence)	-1.73	None	Toxic	0.962	Toxic (High Confidence)	Safe	0.018	Safe (High Confidence)	Safe	0.024	Safe (High Confidence)	Safe	0.049	Safe (High Confidence)	Safe	0.001	Safe (High Confidence)	Toxic	0.994	Toxic (High Confidence)	0.48	Safe	0.235	Safe (Medium Confidence)	Safe	0.001	Safe (High Confidence)	6.61	None	Toxic	0.998	Toxic (High Confidence)	Safe	0	Safe (High Confidence)	Safe	0.008	Safe (High Confidence)	Safe	0.008
C(C(=O)O)C=CC=C(F)C=C	Safe	0.147	Safe (High Confidence)	Safe	0.05	Safe (High Confidence)	Safe	0.304	Safe (Medium Confidence)	0.47	None	Toxic	0.893	Toxic (High Confidence)	Safe	0.168	Safe (Medium Confidence)	Safe	0.287	Safe (Medium Confidence)	Safe	0.346	Safe (Low Confidence)	Toxic	0.828	Toxic (Medium Confidence)	Toxic	0.994	Toxic (High Confidence)	1.21	Safe	0.442	Safe (Low Confidence)	Safe	0.008	Safe (High Confidence)	3.61	None	Safe	0.194	Safe (Medium Confidence)	Safe	0.001	Safe (High Confidence)	Safe	0.006	Safe (High Confidence)	Safe	0.06
C(C=NC(=O)C(F)(F)(F))C=CC=CC=N	Toxic	0.995	Toxic (High Confidence)	Safe	0.115	Safe (High Confidence)	Safe	0.375	Safe (Low Confidence)	0.12	None	Safe	0.07	Safe (High Confidence)	Safe	0.113	Safe (High Confidence)	Toxic	0.748	Toxic (Medium Confidence)	Safe	0.349	Safe (Low Confidence)	Safe	0.205	Safe (Medium Confidence)	Toxic	0.97	Toxic (High Confidence)	0.59	Toxic	0.612	Toxic (Low Confidence)	Safe	0.016	Safe (High Confidence)	5.46	None	Toxic	0.977	Toxic (High Confidence)	Safe	0.087	Safe (High Confidence)	Safe	0.023	Safe (High Confidence)	Safe	0.034
C(C1=C(C(=O)(C(C=CC1=C))))	Safe	0.074	Safe (High Confidence)	Safe	0.077	Safe (High Confidence)	Safe	0.383	Safe (Low Confidence)	0.71	None	Toxic	0.618	Toxic (Low Confidence)	Toxic	0.604	Toxic (Low Confidence)	Toxic	0.774	Toxic (Medium Confidence)	Safe	0.27	Safe (Medium Confidence)	Toxic	0.918	Toxic (High Confidence)	Toxic	0.998	Toxic (High Confidence)	0.6	Safe	0.49	Safe (Low Confidence)	Safe	0.009	Safe (High Confidence)	4.64	None	Safe	0.106	Safe (High Confidence)	Safe	0.015	Safe (High Confidence)	Safe	0.008	Safe (High Confidence)	Safe	0.094
C(C1=C(C2=C(CSC2)C=C1))	Toxic	0.933	Toxic (High Confidence)	Safe	0.193	Safe (Medium Confidence)	Toxic	0.615	Toxic (Low Confidence)	2.61	None	Safe	0.065	Safe (High Confidence)	Safe	0.417	Safe (Low Confidence)	Toxic	0.773	Toxic (Medium Confidence)	Safe	0.432	Safe (Low Confidence)	Toxic	0.957	Toxic (High Confidence)	Toxic	0.982	Toxic (High Confidence)	0.15	Toxic	0.665	Toxic (Low Confidence)	Safe	0.007	Safe (High Confidence)	4.85	None	Safe	0.096	Safe (High Confidence)	Safe	0.026	Safe (High Confidence)	Safe	0.052	Safe (High Confidence)	Safe	0.014
C(C1=C(CN2C(=CN=C2F)N1))	Safe	0.346	Safe (Low Confidence)	Safe	0.015	Safe (High Confidence)	Toxic	0.574	Toxic (Low Confidence)	0.46	None	Safe	0.233	Safe (Medium Confidence)	Safe	0.442	Safe (Low Confidence)	Toxic	0.773	Toxic (Medium Confidence)	Toxic	0.506	Toxic (Low Confidence)	Safe	0.05	Safe (High Confidence)	Safe	0.33	Safe (Medium Confidence)	-0.29	Toxic	0.615	Toxic (Low Confidence)	Safe	0.002	Safe (High Confidence)	1.88	None	Toxic	0.997	Toxic (High Confidence)	Safe	0.009	Safe (High Confidence)	Safe	0.029	Safe (High Confidence)	Safe	0.025
C(C(C(=O)C1=C(C=CC1=C)))	Safe	0.261	Safe (Medium Confidence)	Safe	0.063	Safe (High Confidence)	Safe	0.359	Safe (Low Confidence)	0.74	None	Toxic	0.759	Toxic (Medium Confidence)	Toxic	0.559	Toxic (Low Confidence)	Toxic	0.824	Toxic (Medium Confidence)	Safe	0.259	Safe (Medium Confidence)	Toxic	0.921	Toxic (High Confidence)	Toxic	0.996	Toxic (High Confidence)	0.68	Toxic	0.511	Toxic (Low Confidence)	Safe	0.045	Safe (High Confidence)	4.41	None	Safe	0.086	Safe (High Confidence)	Safe	0.028	Safe (High Confidence)	Safe	0.006	Safe (High Confidence)	Safe	0.107
C(C(CN1C(=CC=CC=C1C(=O))))	Safe	0.105	Safe (High Confidence)	Safe	0.259	Safe (Medium Confidence)	Safe	0.31	Safe (Medium Confidence)	-0.18	None	Toxic	0.964	Toxic (High Confidence)	Safe	0.301	Safe (Medium Confidence)	Toxic	0.883	Toxic (High Confidence)	Safe	0.151	Safe (High Confidence)	Toxic	0.946	Toxic (High Confidence)	Toxic	0.997	Toxic (High Confidence)	0.68	Safe	0.32	Safe (Medium Confidence)	Safe	0.001	Safe (High Confidence)	6.13	None	Safe	0.365	Safe (Low Confidence)	Safe	0	Safe (High Confidence)	Safe	0.005	Safe (High Confidence)	Safe	0.034
C(CN1C(=C2C(=CC=NC=C2CC1)))	Safe	0.056	Safe (High Confidence)	Safe	0.078	Safe (High Confidence)	Toxic	0.512	Toxic (Low Confidence)	0.22	None	Safe	0.032	Safe (High Confidence)	Safe	0.314	Safe (Medium Confidence)	Toxic	0.871	Toxic (High Confidence)	Safe	0.158	Safe (High Confidence)	Safe	0.084	Safe (High Confidence)	Toxic	0.815	Toxic (Medium Confidence)	0.12	Toxic	0.536	Toxic (Low Confidence)	Safe	0.075	Safe (High Confidence)	5.67	None	Safe	0.134	Safe (High Confidence)	Safe	0.216	Safe (Medium Confidence)	Safe	0.009	Safe (High Confidence)	Safe	0.05
C(C=C1C(=CN=C(O)C=N1))	Safe	0.018	Safe (High Confidence)	Safe	0.093	Safe (High Confidence)	Safe	0.318	Safe (Medium Confidence)	-0.34	None	Safe	0.077	Safe (High Confidence)	Safe	0.185	Safe (Medium Confidence)	Toxic	0.511	Toxic (Low Confidence)	Safe	0.281	Safe (Medium Confidence)	Safe	0.066	Safe (High Confidence)	Toxic	0.981	Toxic (High Confidence)	0.53	Safe	0.424	Safe (Low Confidence)	Toxic	0.821	Toxic (Medium Confidence)	4.67	None	Safe	0.434	Safe (Low Confidence)	Safe	0.224	Safe (Medium Confidence)	Safe	0.004	Safe (High Confidence)	Safe	0.017
C(C(O)(O)CC1=C(N=C(N=C1)))	Safe	0.008	Safe (High Confidence)	Safe	0.083	Safe (High Confidence)	Safe	0.397	Safe (Low Confidence)	-0.16	None	Safe	0.333	Safe (Low Confidence)	Safe	0.153	Safe (High Confidence)	Safe	0.003	Safe (High Confidence)	Safe	0.421	Safe (Low Confidence)	Safe	0.045	Safe (High Confidence)	Toxic	0.737	Toxic (Medium Confidence)	1.41	Toxic	0.549	Toxic (Low Confidence)	Safe	0	Safe (High Confidence)	2.52	None	Toxic	0.583	Toxic (Low Confidence)	Safe	0.013	Safe (High Confidence)	Safe	0.006	Safe (High Confidence)	Safe	0.001
C(C(=CC=CC=CC=CC=CC=C))	Toxic	0.97	Toxic (High Confidence)	Safe	0.035	Safe (High Confidence)	Safe	0.282	Safe (Medium Confidence)	2.02	None	Safe	0.305	Safe (Medium Confidence)	Toxic	0.804	Toxic (Medium Confidence)	Toxic	0.999	Toxic (High Confidence)	Safe	0.322	Safe (Medium Confidence)	Toxic	0.654	Toxic (Low Confidence)	Toxic	0.998	Toxic (High Confidence)	0.64	Safe	0.457	Safe (Low Confidence)	Safe	0.335	Safe (Low Confidence)	6.31	None	Safe	0.002	Safe (High Confidence)	Safe	0	Safe (High Confidence)	Safe	0.014	Safe (High Confidence)	Safe	0.104
C(C1=C(N=CN=C1C=C(O)O))	Safe	0.016	Safe (High Confidence)	Safe	0.216	Safe (Medium Confidence)	Safe	0.27	Safe (Medium Confidence)	-0.03	None	Safe	0.379	Safe (Low Confidence)	Safe	0.206	Safe (Medium Confidence)	Safe	0.02	Safe (High Confidence)	Toxic	0.562	Toxic (Low Confidence)	Safe	0.003	Safe (High Confidence)	Toxic	0.753	Toxic (Medium Confidence)	1.61	Toxic	0.545	Toxic (Low Confidence)	Safe	0.018	Safe (High Confidence)	3.25	None	Toxic	0.85	Toxic (High Confidence)	Safe	0.043	Safe (High Confidence)	Safe	0.004	Safe (High Confidence)	Safe	0.004
C(CN1C(=C(Cl)C=C1Cl)N)	Toxic	0.73	Toxic (Medium Confidence)	Safe	0.321	Safe (Medium Confidence)	Toxic	0.523	Toxic (Low Confidence)	0.95	None	Safe	0	Safe (High Confidence)	Safe	0.333	Safe (Low Confidence)	Toxic	0.749	Toxic (Medium Confidence)	Safe	0.477	Safe (Low Confidence)	Toxic	0.614	Toxic (Low Confidence)	Toxic	0.981	Toxic (High Confidence)	0.67	Toxic	0.615	Toxic (Low Confidence)	Safe	0.008	Safe (High Confidence)	6.13	None	Toxic	0.665	Toxic (Low Confidence)	Safe	0.195	Safe (Medium Confidence)	Safe	0.006	Safe (High Confidence)	Safe	0.018
C(CS)C(=O)(C(=O)N=CC=C)	Toxic	0.98	Toxic (High Confidence)	Safe	0.045	Safe (High Confidence)	Safe	0.439	Safe (Low Confidence)	-0.72	None	Safe	0.12	Safe (High Confidence)	Safe	0.014	Safe (High Confidence)	Safe	0.284	Safe (Medium Confidence)	Safe	0.172	Safe (Medium Confidence)	Toxic	0.696	Toxic (Medium Confidence)	Toxic	0.983	Toxic (High Confidence)	0.85	Toxic	0.728	Toxic (Medium Confidence)	Safe	0	Safe (High Confidence)	5.56	None	Safe	0.454	Safe (Low Confidence)	Safe	0.111	Safe (High Confidence)	Safe	0.006	Safe (High Confidence)	Safe	0.11
C(CNC=NC=NN=NN=NN=C(O))	Toxic	1	Toxic (High Confidence)	Safe	0.096	Safe (High Confidence)	Safe	0.495	Safe (Low Confidence)	-1.01	None	Safe	0.024	Safe (High Confidence)	Toxic	0.96	Toxic (High Confidence)	Safe	0.063	Safe (High Confidence)	Toxic	0.91	Toxic (High Confidence)	Safe	0	Safe (High Confidence)	Toxic	0.993	Toxic (High Confidence)	1.05	Toxic	0.551	Toxic (Low Confidence)	Safe	0.02	Safe (High Confidence)	3.71	None	Toxic	0.962	Toxic (High Confidence)	Toxic	0.8	Toxic (Medium Confidence)	Safe	0.072	Safe (High Confidence)	Safe	0.015
C(C1=C(C(=O)N2C(=NN=CN2C1)))	Safe	0.037	Safe (High Confidence)	Safe	0.116	Safe (High Confidence)	Toxic	0.688	Toxic (Medium Confidence)	-0.05	None	Safe	0.025	Safe (High Confidence)	Toxic	0.563	Toxic (Low Confidence)	Toxic	0.539	Toxic (Low Confidence)	Safe	0.236	Safe (Medium Confidence)	Safe	0.018	Safe (High Confidence)	Toxic	0.984	Toxic (High Confidence)	0.05	Toxic	0.72	Toxic (Medium Confidence)	Safe	0	Safe (High Confidence)	2.96	None	Toxic	0.879	Toxic (High Confidence)	Safe	0.298	Safe (Medium Confidence)	Safe	0.003	Safe (High Confidence)	Safe	0.041
C(CC(C)=C1C(=CC=CC=C1))	Toxic	0.779	Toxic (Medium Confidence)	Safe	0.063	Safe (High Confidence)	Safe	0.266	Safe (Medium Confidence)	1.89	None	Safe	0.158	Safe (High Confidence)	Toxic	0.715	Toxic (Medium Confidence)	Toxic	0.985	Toxic (High Confidence)	Safe	0.25	Safe (Medium Confidence)	Toxic	0.961	Toxic (High Confidence)	Toxic	0.999	Toxic (High Confidence)	0.04	Toxic	0.542	Toxic (Low Confidence)	Safe	0.014	Safe (High Confidence)	6.05	None	Safe	0.003	Safe (High Confidence)	Safe	0.027	Safe (High Confidence)	Safe	0.014	Safe (High Confidence)	Safe	0.033
C(C=NC(=O)O)=CC=NC=CC	Safe	0.199	Safe (Medium Confidence)	Safe	0.204	Safe (Medium Confidence)	Safe	0.27	Safe (Medium Confidence)	0.07	None	Safe	0.053	Safe (High Confidence)	Safe	0.094	Safe (High Confidence)	Safe	0.327	Safe (Medium Confidence)	Safe	0.402	Safe (Low Confidence)	Safe	0.176	Safe (Medium Confidence)	Toxic	0.879	Toxic (High Confidence)	0.93	Safe	0.496	Safe (Low Confidence)	Safe	0.341	Safe (Low Confidence)	4.55	None	Safe	0.419	Safe (Low Confidence)	Safe	0.092	Safe (High Confidence)	Safe	0.009	Safe (High Confidence)	Safe	0.009
C(C=CSC1=C(C(=O)C=C(O1)))	Safe	0.178	Safe (Medium Confidence)	Safe	0.303	Safe (Medium Confidence)	Safe	0.34	Safe (Low Confidence)	0.9	None	Safe	0.492	Safe (Low Confidence)	Safe	0.296	Safe (Medium Confidence)	Safe	0.455	Safe (Low Confidence)	Toxic	0.653	Toxic (Low Confidence)	Toxic	0.67	Toxic (Medium Confidence)	Toxic	0.968	Toxic (High Confidence)	1.24	Toxic	0.536	Toxic (Low Confidence)	Safe	0.027	Safe (High Confidence)	4.92	None	Toxic	0.566	Toxic (Low Confidence)	Safe	0.006	Safe (High Confidence)	Safe	0.004	Safe (High Confidence)	Safe	0.012
C(C(=C)O)=CC=C(OC(=O))	Safe	0.39	Safe (Low Confidence)	Safe	0.093	Safe (High Confidence)	Safe	0.324	Safe (Medium Confidence)	0.04	None	Toxic	0.985	Toxic (High Confidence)	Toxic	0.887	Toxic (High Confidence)	Safe	0.452	Safe (Low Confidence)	Safe	0.466	Safe (Low Confidence)	Toxic	0.555	Toxic (Low Confidence)	Toxic	0.999	Toxic (High Confidence)	1.31	Toxic	0.542	Toxic (Low Confidence)	Safe	0.001	Safe (High Confidence)	3.26	None	Safe	0.248	Safe (Medium Confidence)	Safe	0	Safe (High Confidence)	Safe	0.008	Safe (High Confidence)	Safe	0.03
C(C(=N)O)=CSC1=C(C=CC1)	Safe	0.31	Safe (Medium Confidence)	Safe	0.121	Safe (High Confidence)	Safe	0.491	Safe (Low Confidence)	0.08	None	Toxic	0.647	Toxic (Low Confidence)	Safe	0.368	Safe (Low Confidence)	Toxic	0.702	Toxic (Medium Confidence)	Safe	0.405	Safe (Low Confidence)	Safe	0.011	Safe (High Confidence)	Toxic	0.961	Toxic (High Confidence)	1.01	Safe	0.433	Safe (Low Confidence)	Safe	0.016	Safe (High Confidence)	5.09	None	Toxic	0.717	Toxic (Medium Confidence)	Safe	0.05	Safe (High Confidence)	Safe	0.008	Safe (High Confidence)	Safe	0.032
C(CO)C1=C(N=C(F)C=C1O)	Safe	0.044	Safe (High Confidence)	Safe	0.105	Safe (High Confidence)	Safe	0.48	Safe (Low Confidence)	0.38	None	Safe	0.36	Safe (Low Confidence)	Safe	0.139	Safe (High Confidence)	Safe	0.074	Safe (High Confidence)	Safe	0.458	Safe (Low Confidence)	Safe	0.066	Safe (High Confidence)	Toxic	0.851	Toxic (High Confidence)	1.22	Toxic	0.54	Toxic (Low Confidence)	Safe	0.006	Safe (High Confidence)	5.14	None	Toxic	0.817	Toxic (Medium Confidence)	Safe	0.012	Safe (High Confidence)	Safe	0.003	Safe (High Confidence)	Safe	0.009
C(C=CSC1=C(C=CC=C1NC(C)))	Toxic	0.969	Toxic (High Confidence)	Safe	0.219	Safe (Medium Confidence)	Safe	0.44	Safe (Low Confidence)	2.17	None	Safe	0.024	Safe (High Confidence)	Toxic	0.505	Toxic (Low Confidence)	Toxic	0.862	Toxic (High Confidence)	Toxic	0.532	Toxic (Low Confidence)	Safe	0.14	Safe (High Confidence)	Toxic	0.979	Toxic (High Confidence)	0.41	Toxic	0.556	Toxic (Low Confidence)	Safe	0.006	Safe (High Confidence)	5.91	None	Safe	0.484	Safe (Low Confidence)	Safe	0.305	Safe (Medium Confidence)	Safe	0.01	Safe (High Confidence)	Safe	0.012
C(C1C(=CC=C1SC=S(=O))Cl)	Toxic	0.889	Toxic (High Confidence)	Safe	0.211	Safe (Medium Confidence)	Toxic	0.503	Toxic (Low Confidence)	1.7	None	Safe	0.059	Safe (High Confidence)	Safe	0.441	Safe (Low Confidence)	Toxic	0.92	Toxic (High Confidence)	Safe	0.196	Safe (Medium Confidence)	Toxic	0.805	Toxic (Medium Confidence)	Toxic	0.923	Toxic (High Confidence)	0.62	Toxic	0.548	Toxic (Low Confidence)	Safe	0.002	Safe (High Confidence)	5.8	None	Safe	0.236	Safe (Medium Confidence)	Safe	0.052	Safe (High Confidence)	Safe	0.012	Safe (High Confidence)	Safe	0.071
C(C)NC1=C(C(N)=CC=C1O)	Toxic	0.616	Toxic (Low Confidence)	Safe	0.189	Safe (Medium Confidence)	Safe	0.468	Safe (Low Confidence)	0.89	None	Safe	0.012	Safe (High Confidence)	Toxic	0.54	Toxic (Low Confidence)	Toxic	0.536	Toxic (Low Confidence)	Toxic	0.546	Toxic (Low Confidence)	Safe	0.019	Safe (High Confidence)	Toxic	0.987	Toxic (High Confidence)	0.36	Safe	0.448	Safe (Low Confidence)	Safe	0.002	Safe (High Confidence)	4.75	None	Toxic	0.934	Toxic (High Confidence)	Toxic	0.849	Toxic (High Confidence)	Safe	0.016	Safe (High Confidence)	Safe	0.015
C(COC(=O)O)N=NN=NN=NN	Toxic	1	Toxic (High Confidence)	Safe	0.091	Safe (High Confidence)	Toxic	0.569	Toxic (Low Confidence)	-0.59	None	Safe	0.03	Safe (High Confidence)	Toxic	0.998	Toxic (High Confidence)	Safe	0.006	Safe (High Confidence)	Toxic	0.822	Toxic (Medium Confidence)	Safe	0	Safe (High Confidence)	Toxic	0.97	Toxic (High Confidence)	0.96	Toxic	0.607	Toxic (Low Confidence)	Safe	0	Safe (High Confidence)	3.2	None	Toxic	0.985	Toxic (High Confidence)	Toxic	0.849	Toxic (High Confidence)	Safe	0.099	Safe (High Confidence)	Safe	0.007
C(C)=CC1=C(C=CC=CC1=C)	Toxic	0.55	Toxic (Low Confidence)	Safe	0.047	Safe (High Confidence)	Safe	0.238	Safe (Medium Confidence)	1.58	None	Safe	0.203	Safe (Medium Confidence)	Toxic	0.666	Toxic (Low Confidence)	Toxic	0.992	Toxic (High Confidence)	Safe	0.27	Safe (Medium Confidence)	Toxic	0.863	Toxic (High Confidence)	Toxic	0.998	Toxic (High Confidence)	-0.03	Toxic	0.549	Toxic (Low Confidence)	Safe	0.072	Safe (High Confidence)	6.05	None	Safe	0.013	Safe (High Confidence)	Safe	0.02	Safe (High Confidence)	Safe	0.009	Safe (High Confidence)	Safe	0.07
C(CS)CSCCC1=C(C=NN=N1)	Safe	0.003	Safe (High Confidence)	Safe	0.068	Safe (High Confidence)	Toxic	0.584	Toxic (Low Confidence)	0.09	None	Safe	0.005	Safe (High Confidence)	Safe	0.102	Safe (High Confidence)	Safe	0.068	Safe (High Confidence)	Safe	0.301	Safe (Medium Confidence)	Safe	0.041	Safe (High Confidence)	Safe	0.13	Safe (High Confidence)	0.75	Toxic	0.859	Toxic (High Confidence)	Safe	0	Safe (High Confidence)	6.72	None	Safe	0.407	Safe (Low Confidence)	Safe	0.077	Safe (High Confidence)	Safe	0.004	Safe (High Confidence)	Safe	0.008
C(CN1N(=NN=C1Cl))S(=O)C(F)(F)(F)	Safe	0	Safe (High Confidence)	Safe	0.221	Safe (Medium Confidence)	Toxic	0.668	Toxic (Medium Confidence)	0.68	None	Safe	0	Safe (High Confidence)	Safe	0.031	Safe (High Confidence)	Safe	0.205	Safe (Medium Confidence)	Safe	0.254	Safe (Medium Confidence)	Safe	0.035	Safe (High Confidence)	Safe	0.12	Safe (High Confidence)	0.99	Toxic	0.779	Toxic (Medium Confidence)	Safe	0	Safe (High Confidence)	5.55	None	Toxic	0.986	Toxic (High Confidence)	Safe	0.001	Safe (High Confidence)	Safe	0.001	Safe (High Confidence)	Safe	0.019
C(C(=O)OC(=O)C1=C(C(=O)NC1))	Toxic	0.7	Toxic (Medium Confidence)	Safe	0.07	Safe (High Confidence)	Safe	0.32	Safe (Medium Confidence)	-0.56	None	Toxic	0.979	Toxic (High Confidence)	Safe	0.21	Safe (Medium Confidence)	Safe	0.072	Safe (High Confidence)	Safe	0.278	Safe (Medium Confidence)	Safe	0.439	Safe (Low Confidence)	Toxic	0.991	Toxic (High Confidence)	0.98	Safe	0.462	Safe (Low Confidence)	Safe	0	Safe (High Confidence)	3.61	None	Toxic	0.795	Toxic (Medium Confidence)	Safe	0.011	Safe (High Confidence)	Safe	0.008	Safe (High Confidence)	Safe	0.029
C(C(N)=C(Cl)C1=C(C=CC=C1))	Toxic	0.642	Toxic (Low Confidence)	Safe	0.118	Safe (High Confidence)	Safe	0.17	Safe (Medium Confidence)	1.27	None	Safe	0.068	Safe (High Confidence)	Toxic	0.674	Toxic (Medium Confidence)	Toxic	0.854	Toxic (High Confidence)	Safe	0.228	Safe (Medium Confidence)	Toxic	0.753	Toxic (Medium Confidence)	Toxic	0.731	Toxic (Medium Confidence)	0.56	Toxic	0.513	Toxic (Low Confidence)	Safe	0.013	Safe (High Confidence)	4.92	None	Safe	0.414	Safe (Low Confidence)	Safe	0.16	Safe (High Confidence)	Safe	0.021	Safe (High Confidence)	Safe	0.007
C(C=C(F)C=CC=CC=CC=C(Cl))	Toxic	0.992	Toxic (High Confidence)	Safe	0.083	Safe (High Confidence)	Safe	0.249	Safe (Medium Confidence)	1.69	None	Safe	0.189	Safe (Medium Confidence)	Toxic	0.727	Toxic (Medium Confidence)	Toxic	0.994	Toxic (High Confidence)	Safe	0.137	Safe (High Confidence)	Toxic	0.654	Toxic (Low Confidence)	Toxic	0.998	Toxic (High Confidence)	0.63	Safe	0.472	Safe (Low Confidence)	Safe	0.21	Safe (Medium Confidence)	5.71	None	Safe	0.038	Safe (High Confidence)	Safe	0.002	Safe (High Confidence)	Safe	0.018	Safe (High Confidence)	Safe	0.081
C(CN1C(=CC=C1)C2=N(N(Cl)CC2))	Toxic	0.792	Toxic (Medium Confidence)	Safe	0.138	Safe (High Confidence)	Safe	0.443	Safe (Low Confidence)	0.8	None	Safe	0.008	Safe (High Confidence)	Toxic	0.552	Toxic (Low Confidence)	Safe	0.42	Safe (Low Confidence)	Safe	0.459	Safe (Low Confidence)	Safe	0.037	Safe (High Confidence)	Safe	0.207	Safe (Medium Confidence)	0	Toxic	0.589	Toxic (Low Confidence)	Safe	0.003	Safe (High Confidence)	5.16	None	Toxic	0.659	Toxic (Low Confidence)	Safe	0.157	Safe (High Confidence)	Safe	0.004	Safe (High Confidence)	Safe	0.011
C(C1=C(C2=N(NSC2=CC1=C)))	Toxic	0.982	Toxic (High Confidence)	Safe	0.205	Safe (Medium Confidence)	Safe	0.366	Safe (Low Confidence)	1.29	None	Safe	0.026	Safe (High Confidence)	Safe	0.361	Safe (Low Confidence)	Toxic	0.897	Toxic (High Confidence)	Toxic	0.542	Toxic (Low Confidence)	Safe	0.19	Safe (Medium Confidence)	Toxic	0.971	Toxic (High Confidence)	0.03	Toxic	0.64	Toxic (Low Confidence)	Safe	0.009	Safe (High Confidence)	4.53	None	Toxic	0.711	Toxic (Medium Confidence)	Safe	0.419	Safe (Low Confidence)	Safe	0.018	Safe (High Confidence)	Safe	0.022
C(CNC1=N(N=C(C(=C1)NC)))	Safe	0.259	Safe (Medium Confidence)	Safe	0.057	Safe (High Confidence)	Toxic	0.519	Toxic (Low Confidence)	0.26	None	Safe	0.012	Safe (High Confidence)	Toxic	0.728	Toxic (Medium Confidence)	Safe	0.147	Safe (High Confidence)	Toxic	0.649	Toxic (Low Confidence)	Safe	0.013	Safe (High Confidence)	Toxic	0.989	Toxic (High Confidence)	0.55	Toxic	0.986	Toxic (High Confidence)	Safe	0.012	Safe (High Confidence)	6.38	None	Toxic	0.818	Toxic (Medium Confidence)	Toxic	0.708	Toxic (Medium Confidence)	Safe	0.005	Safe (High Confidence)	Safe	0.008
C(C1=C(N2C(=NN=C2C(=C1))))	Safe	0.162	Safe (High Confidence)	Safe	0.205	Safe (Medium Confidence)	Safe	0.229	Safe (Medium Confidence)	0.31	None	Safe	0.098	Safe (High Confidence)	Safe	0.285	Safe (Medium Confidence)	Safe	0.442	Safe (Low Confidence)	Toxic	0.724	Toxic (Medium Confidence)	Safe	0.04	Safe (High Confidence)	Toxic	0.85	Toxic (High Confidence)	0.54	Toxic	0.703	Toxic (Medium Confidence)	Safe	0.017	Safe (High Confidence)	3.72	None	Toxic	0.577	Toxic (Low Confidence)	Safe	0.017	Safe (High Confidence)	Safe	0.002	Safe (High Confidence)	Safe	0.019
C(C1=C(C=CC=C1C(=O)CC))	Safe	0.012	Safe (High Confidence)	Safe	0.107	Safe (High Confidence)	Safe	0.395	Safe (Low Confidence)	1.1	None	Toxic	0.811	Toxic (Medium Confidence)	Toxic	0.521	Toxic (Low Confidence)	Safe	0.472	Safe (Low Confidence)	Safe	0.428	Safe (Low Confidence)	Toxic	0.908	Toxic (High Confidence)	Toxic	0.992	Toxic (High Confidence)	1.24	Toxic	0.538	Toxic (Low Confidence)	Safe	0.011	Safe (High Confidence)	3.22	None	Safe	0.106	Safe (High Confidence)	Safe	0.01	Safe (High Confidence)	Safe	0.007	Safe (High Confidence)	Safe	0.015
C(CO)(C1=N(C(=C(Cl)C=C1)))	Safe	0.005	Safe (High Confidence)	Safe	0.142	Safe (High Confidence)	Safe	0.319	Safe (Medium Confidence)	0.44	None	Safe	0.041	Safe (High Confidence)	Safe	0.332	Safe (Medium Confidence)	Safe	0.16	Safe (High Confidence)	Safe	0.403	Safe (Low Confidence)	Toxic	0.562	Toxic (Low Confidence)	Toxic	0.962	Toxic (High Confidence)	0.81	Toxic	0.579	Toxic (Low Confidence)	Safe	0.137	Safe (High Confidence)	4.01	None	Safe	0.207	Safe (Medium Confidence)	Safe	0.031	Safe (High Confidence)	Safe	0.006	Safe (High Confidence)	Safe	0.007
C(CO)C1=C(CC2=C(C=CC=C2C1))	Safe	0.446	Safe (Low Confidence)	Safe	0.074	Safe (High Confidence)	Safe	0.363	Safe (Low Confidence)	1.56	None	Safe	0.375	Safe (Low Confidence)	Safe	0.326	Safe (Medium Confidence)	Toxic	0.576	Toxic (Low Confidence)	Safe	0.317	Safe (Medium Confidence)	Safe	0.413	Safe (Low Confidence)	Toxic	0.969	Toxic (High Confidence)	0.52	Toxic	0.514	Toxic (Low Confidence)	Safe	0.008	Safe (High Confidence)	4.94	None	Safe	0.028	Safe (High Confidence)	Safe	0.085	Safe (High Confidence)	Safe	0.033	Safe (High Confidence)	Safe	0.011
C(CN1C(=C2C(=NN=CC=C2NC1)))	Safe	0.228	Safe (Medium Confidence)	Safe	0.058	Safe (High Confidence)	Toxic	0.532	Toxic (Low Confidence)	-0.51	None	Safe	0.052	Safe (High Confidence)	Safe	0.461	Safe (Low Confidence)	Toxic	0.768	Toxic (Medium Confidence)	Safe	0.181	Safe (Medium Confidence)	Safe	0.002	Safe (High Confidence)	Toxic	0.76	Toxic (Medium Confidence)	-0.09	Toxic	0.552	Toxic (Low Confidence)	Safe	0.003	Safe (High Confidence)	4.36	None	Toxic	0.641	Toxic (Low Confidence)	Safe	0.358	Safe (Low Confidence)	Safe	0.011	Safe (High Confidence)	Safe	0.036
C(CN1C(=NN=C(Cl)1)F)N=C	Toxic	0.968	Toxic (High Confidence)	Safe	0.156	Safe (High Confidence)	Toxic	0.593	Toxic (Low Confidence)	0.4	None	Safe	0.008	Safe (High Confidence)	Safe	0.051	Safe (High Confidence)	Safe	0.154	Safe (High Confidence)	Safe	0.39	Safe (Low Confidence)	Safe	0.151	Safe (High Confidence)	Safe	0.386	Safe (Low Confidence)	0.73	Toxic	0.655	Toxic (Low Confidence)	Safe	0.005	Safe (High Confidence)	5.05	None	Toxic	0.855	Toxic (High Confidence)	Safe	0.009	Safe (High Confidence)	Safe	0.002	Safe (High Confidence)	Safe	0.022
C(CN1C(=C2C(=CC=CC=C2C(C1))))	Toxic	0.646	Toxic (Low Confidence)	Safe	0.053	Safe (High Confidence)	Safe	0.462	Safe (Low Confidence)	0.91	None	Safe	0.106	Safe (High Confidence)	Toxic	0.523	Toxic (Low Confidence)	Toxic	0.971	Toxic (High Confidence)	Safe	0.169	Safe (Medium Confidence)	Safe	0.24	Safe (Medium Confidence)	Toxic	0.962	Toxic (High Confidence)	-0.02	Safe	0.49	Safe (Low Confidence)	Safe	0.023	Safe (High Confidence)	6.13	None	Safe	0.027	Safe (High Confidence)	Safe	0.181	Safe (Medium Confidence)	Safe	0.015	Safe (High Confidence)	Safe	0.058
C(CO)OC(=O)N=NN=NN=NN	Toxic	1	Toxic (High Confidence)	Safe	0.072	Safe (High Confidence)	Toxic	0.557	Toxic (Low Confidence)	-1.15	None	Safe	0.02	Safe (High Confidence)	Toxic	0.995	Toxic (High Confidence)	Safe	0.019	Safe (High Confidence)	Toxic	0.817	Toxic (Medium Confidence)	Safe	0	Safe (High Confidence)	Toxic	0.982	Toxic (High Confidence)	0.93	Toxic	0.579	Toxic (Low Confidence)	Safe	0.001	Safe (High Confidence)	3.7	None	Toxic	0.989	Toxic (High Confidence)	Toxic	0.897	Toxic (High Confidence)	Safe	0.096	Safe (High Confidence)	Safe	0.016
C(CN)C1C(=NN=CN=C1)C2C(CCN2)	Toxic	0.97	Toxic (High Confidence)	Safe	0.045	Safe (High Confidence)	Toxic	0.75	Toxic (Medium Confidence)	-0.73	None	Safe	0.038	Safe (High Confidence)	Safe	0.238	Safe (Medium Confidence)	Safe	0.265	Safe (Medium Confidence)	Safe	0.142	Safe (High Confidence)	Safe	0	Safe (High Confidence)	Safe	0.013	Safe (High Confidence)	-0.41	Toxic	0.616	Toxic (Low Confidence)	Safe	0.005	Safe (High Confidence)	4.54	None	Toxic	0.659	Toxic (Low Confidence)	Safe	0.111	Safe (High Confidence)	Safe	0.012	Safe (High Confidence)	Safe	0.015
C(C1=C(CN2C(=C3C(=CN=C3CC2)C1)))	Safe	0.14	Safe (High Confidence)	Safe	0.059	Safe (High Confidence)	Toxic	0.758	Toxic (Medium Confidence)	0.22	None	Safe	0.03	Safe (High Confidence)	Safe	0.23	Safe (Medium Confidence)	Toxic	0.901	Toxic (High Confidence)	Safe	0.148	Safe (High Confidence)	Safe	0.037	Safe (High Confidence)	Toxic	0.659	Toxic (Low Confidence)	-0.11	Toxic	0.546	Toxic (Low Confidence)	Safe	0.001	Safe (High Confidence)	5.32	None	Safe	0.178	Safe (Medium Confidence)	Safe	0.154	Safe (High Confidence)	Safe	0.013	Safe (High Confidence)	Safe	0.079
C(C=O)=CC=CC(=O)NC(=O)	Toxic	0.984	Toxic (High Confidence)	Safe	0.324	Safe (Medium Confidence)	Safe	0.236	Safe (Medium Confidence)	-1.52	None	Toxic	0.996	Toxic (High Confidence)	Safe	0.191	Safe (Medium Confidence)	Toxic	0.76	Toxic (Medium Confidence)	Safe	0.171	Safe (Medium Confidence)	Toxic	0.794	Toxic (Medium Confidence)	Toxic	0.998	Toxic (High Confidence)	0.94	Safe	0.281	Safe (Medium Confidence)	Safe	0.002	Safe (High Confidence)	7.08	None	Toxic	0.952	Toxic (High Confidence)	Safe	0	Safe (High Confidence)	Safe	0.006	Safe (High Confidence)	Safe	0.024
C(CN1C(NC(=O)N2C(=CN=C21)))	Toxic	0.998	Toxic (High Confidence)	Safe	0.01	Safe (High Confidence)	Toxic	0.623	Toxic (Low Confidence)	0.15	None	Toxic	0.733	Toxic (Medium Confidence)	Safe	0.136	Safe (High Confidence)	Safe	0.129	Safe (High Confidence)	Toxic	0.509	Toxic (Low Confidence)	Safe	0.009	Safe (High Confidence)	Safe	0.169	Safe (Medium Confidence)	0.43	Toxic	0.727	Toxic (Medium Confidence)	Safe	0.001	Safe (High Confidence)	5.33	None	Toxic	0.999	Toxic (High Confidence)	Safe	0.005	Safe (High Confidence)	Safe	0.018	Safe (High Confidence)	Safe	0.015
C(CCOC1=C(C2C(=NN=NN=C2)CC1))	Toxic	1	Toxic (High Confidence)	Safe	0.043	Safe (High Confidence)	Toxic	0.717	Toxic (Medium Confidence)	0.25	None	Safe	0.09	Safe (High Confidence)	Toxic	0.987	Toxic (High Confidence)	Safe	0.29	Safe (Medium Confidence)	Toxic	0.844	Toxic (High Confidence)	Safe	0	Safe (High Confidence)	Toxic	0.991	Toxic (High Confidence)	0.59	Toxic	0.631	Toxic (Low Confidence)	Safe	0	Safe (High Confidence)	4.41	None	Toxic	0.634	Toxic (Low Confidence)	Toxic	0.896	Toxic (High Confidence)	Safe	0.083	Safe (High Confidence)	Safe	0.025
C(C=O)=CC=CC=CC=CC=CC	Toxic	0.967	Toxic (High Confidence)	Safe	0.195	Safe (Medium Confidence)	Safe	0.249	Safe (Medium Confidence)	0.41	None	Toxic	0.978	Toxic (High Confidence)	Safe	0.393	Safe (Low Confidence)	Toxic	0.995	Toxic (High Confidence)	Safe	0.168	Safe (Medium Confidence)	Toxic	0.957	Toxic (High Confidence)	Toxic	1	Toxic (High Confidence)	0.81	Safe	0.229	Safe (Medium Confidence)	Safe	0.096	Safe (High Confidence)	6.91	None	Safe	0.067	Safe (High Confidence)	Safe	0	Safe (High Confidence)	Safe	0.014	Safe (High Confidence)	Safe	0.084
C(CO)(CCCC1=C(C(=CC=N1)))	Safe	0.002	Safe (High Confidence)	Safe	0.057	Safe (High Confidence)	Safe	0.328	Safe (Medium Confidence)	0.73	None	Safe	0.399	Safe (Low Confidence)	Toxic	0.553	Toxic (Low Confidence)	Safe	0.193	Safe (Medium Confidence)	Safe	0.326	Safe (Medium Confidence)	Safe	0.289	Safe (Medium Confidence)	Toxic	0.924	Toxic (High Confidence)	1.03	Toxic	0.58	Toxic (Low Confidence)	Safe	0.036	Safe (High Confidence)	3.76	None	Safe	0.025	Safe (High Confidence)	Safe	0.006	Safe (High Confidence)	Safe	0.007	Safe (High Confidence)	Safe	0.004
C(C=CC(=O)C(=O)NC(=O))	Toxic	0.975	Toxic (High Confidence)	Safe	0.146	Safe (High Confidence)	Safe	0.311	Safe (Medium Confidence)	-0.78	None	Toxic	0.908	Toxic (High Confidence)	Safe	0.306	Safe (Medium Confidence)	Safe	0.414	Safe (Low Confidence)	Safe	0.335	Safe (Low Confidence)	Safe	0.318	Safe (Medium Confidence)	Toxic	0.965	Toxic (High Confidence)	1.23	Safe	0.401	Safe (Low Confidence)	Safe	0.004	Safe (High Confidence)	5.43	None	Toxic	0.925	Toxic (High Confidence)	Safe	0.001	Safe (High Confidence)	Safe	0.005	Safe (High Confidence)	Safe	0.041
C(C1C(=NN=C(F)1)NOS(=O)(=O))	Toxic	1	Toxic (High Confidence)	Safe	0.082	Safe (High Confidence)	Toxic	0.598	Toxic (Low Confidence)	-0.91	None	Safe	0.138	Safe (High Confidence)	Safe	0.002	Safe (High Confidence)	Safe	0.058	Safe (High Confidence)	Safe	0.095	Safe (High Confidence)	Safe	0.007	Safe (High Confidence)	Safe	0.046	Safe (High Confidence)	1.03	Toxic	0.83	Toxic (Medium Confidence)	Safe	0	Safe (High Confidence)	5.59	None	Toxic	0.988	Toxic (High Confidence)	Safe	0.002	Safe (High Confidence)	Safe	0.002	Safe (High Confidence)	Safe	0.031
C(CCCC=C1C(=CC=CC=C1O))	Toxic	0.827	Toxic (Medium Confidence)	Safe	0.041	Safe (High Confidence)	Safe	0.319	Safe (Medium Confidence)	0.84	None	Toxic	0.725	Toxic (Medium Confidence)	Toxic	0.565	Toxic (Low Confidence)	Toxic	0.968	Toxic (High Confidence)	Safe	0.203	Safe (Medium Confidence)	Safe	0.182	Safe (Medium Confidence)	Toxic	0.984	Toxic (High Confidence)	0.81	Safe	0.388	Safe (Low Confidence)	Safe	0.23	Safe (Medium Confidence)	5.25	None	Safe	0.008	Safe (High Confidence)	Safe	0.045	Safe (High Confidence)	Safe	0.012	Safe (High Confidence)	Safe	0.013
C(C=O)N1C(=NN(C1=CC=C))	Toxic	0.669	Toxic (Medium Confidence)	Safe	0.12	Safe (High Confidence)	Safe	0.299	Safe (Medium Confidence)	-1.01	None	Safe	0.207	Safe (Medium Confidence)	Toxic	0.673	Toxic (Medium Confidence)	Toxic	0.762	Toxic (Medium Confidence)	Safe	0.267	Safe (Medium Confidence)	Safe	0.013	Safe (High Confidence)	Toxic	0.822	Toxic (Medium Confidence)	0.14	Safe	0.352	Safe (Low Confidence)	Safe	0	Safe (High Confidence)	4.98	None	Toxic	0.943	Toxic (High Confidence)	Safe	0.002	Safe (High Confidence)	Safe	0.002	Safe (High Confidence)	Safe	0.035
C(C1=C(C(=O)N(C1=CC=C)))	Safe	0.213	Safe (Medium Confidence)	Safe	0.105	Safe (High Confidence)	Safe	0.336	Safe (Low Confidence)	-0.09	None	Toxic	0.71	Toxic (Medium Confidence)	Safe	0.476	Safe (Low Confidence)	Toxic	0.83	Toxic (Medium Confidence)	Safe	0.324	Safe (Medium Confidence)	Safe	0.187	Safe (Medium Confidence)	Toxic	0.991	Toxic (High Confidence)	0.52	Safe	0.497	Safe (Low Confidence)	Safe	0.01	Safe (High Confidence)	4.17	None	Safe	0.431	Safe (Low Confidence)	Safe	0.01	Safe (High Confidence)	Safe	0.005	Safe (High Confidence)	Safe	0.025
C(CN1C(=C(Cl)C=C1C(C)))	Safe	0.005	Safe (High Confidence)	Safe	0.142	Safe (High Confidence)	Safe	0.499	Safe (Low Confidence)	1.57	None	Safe	0.03	Safe (High Confidence)	Safe	0.496	Safe (Low Confidence)	Toxic	0.54	Toxic (Low Confidence)	Safe	0.363	Safe (Low Confidence)	Toxic	0.96	Toxic (High Confidence)	Toxic	0.959	Toxic (High Confidence)	0.81	Toxic	0.588	Toxic (Low Confidence)	Safe	0.016	Safe (High Confidence)	4.77	None	Safe	0.044	Safe (High Confidence)	Safe	0.004	Safe (High Confidence)	Safe	0.005	Safe (High Confidence)	Safe	0.012
C(C1=C(C2=C(N=C(C2=NC1))))	Safe	0.005	Safe (High Confidence)	Safe	0.062	Safe (High Confidence)	Toxic	0.535	Toxic (Low Confidence)	0.41	None	Safe	0.01	Safe (High Confidence)	Safe	0.2	Safe (Medium Confidence)	Toxic	0.828	Toxic (Medium Confidence)	Safe	0.219	Safe (Medium Confidence)	Toxic	0.618	Toxic (Low Confidence)	Toxic	0.984	Toxic (High Confidence)	0.15	Toxic	0.529	Toxic (Low Confidence)	Safe	0	Safe (High Confidence)	5.19	None	Safe	0.226	Safe (Medium Confidence)	Safe	0.373	Safe (Low Confidence)	Safe	0.006	Safe (High Confidence)	Safe	0.042
C(C)C(O)CCN1C(=CC=CC=C1)	Toxic	0.577	Toxic (Low Confidence)	Safe	0.04	Safe (High Confidence)	Safe	0.389	Safe (Low Confidence)	0.05	None	Safe	0.467	Safe (Low Confidence)	Toxic	0.615	Toxic (Low Confidence)	Toxic	0.789	Toxic (Medium Confidence)	Safe	0.179	Safe (Medium Confidence)	Safe	0.063	Safe (High Confidence)	Toxic	0.936	Toxic (High Confidence)	0.88	Safe	0.438	Safe (Low Confidence)	Safe	0.078	Safe (High Confidence)	4.18	None	Safe	0.023	Safe (High Confidence)	Safe	0.017	Safe (High Confidence)	Safe	0.009	Safe (High Confidence)	Safe	0.016
C(CN1C(=C2N(=C(Cl)C=C2NC1)))	Safe	0.327	Safe (Medium Confidence)	Safe	0.07	Safe (High Confidence)	Toxic	0.587	Toxic (Low Confidence)	-0.06	None	Safe	0.021	Safe (High Confidence)	Safe	0.264	Safe (Medium Confidence)	Toxic	0.829	Toxic (Medium Confidence)	Safe	0.109	Safe (High Confidence)	Safe	0.032	Safe (High Confidence)	Toxic	0.662	Toxic (Low Confidence)	0.01	Toxic	0.561	Toxic (Low Confidence)	Safe	0.005	Safe (High Confidence)	4.83	None	Safe	0.384	Safe (Low Confidence)	Safe	0.289	Safe (Medium Confidence)	Safe	0.006	Safe (High Confidence)	Safe	0.032
C(CN1C(=NN=NC1=CC=NC=C))	Toxic	0.965	Toxic (High Confidence)	Safe	0.091	Safe (High Confidence)	Safe	0.491	Safe (Low Confidence)	-0.2	None	Safe	0.011	Safe (High Confidence)	Toxic	0.903	Toxic (High Confidence)	Safe	0.498	Safe (Low Confidence)	Toxic	0.922	Toxic (High Confidence)	Safe	0	Safe (High Confidence)	Toxic	0.995	Toxic (High Confidence)	0.53	Toxic	0.685	Toxic (Medium Confidence)	Safe	0	Safe (High Confidence)	5.39	None	Toxic	0.884	Toxic (High Confidence)	Toxic	0.827	Toxic (Medium Confidence)	Safe	0.061	Safe (High Confidence)	Safe	0.046
C(C(=O)NC1=C(N=CN(C1=C)))	Safe	0.302	Safe (Medium Confidence)	Safe	0.068	Safe (High Confidence)	Safe	0.311	Safe (Medium Confidence)	-0.52	None	Safe	0.183	Safe (Medium Confidence)	Safe	0.257	Safe (Medium Confidence)	Toxic	0.523	Toxic (Low Confidence)	Safe	0.315	Safe (Medium Confidence)	Safe	0.002	Safe (High Confidence)	Toxic	0.915	Toxic (High Confidence)	0.49	Toxic	0.523	Toxic (Low Confidence)	Safe	0.038	Safe (High Confidence)	2.8	None	Toxic	0.852	Toxic (High Confidence)	Safe	0.102	Safe (High Confidence)	Safe	0.003	Safe (High Confidence)	Safe	0.01
C(CO)=NC1C(=CC=C1C=CC)	Toxic	0.885	Toxic (High Confidence)	Safe	0.074	Safe (High Confidence)	Safe	0.418	Safe (Low Confidence)	0.47	None	Safe	0.274	Safe (Medium Confidence)	Safe	0.363	Safe (Low Confidence)	Toxic	0.744	Toxic (Medium Confidence)	Safe	0.19	Safe (Medium Confidence)	Safe	0.097	Safe (High Confidence)	Toxic	0.907	Toxic (High Confidence)	0.39	Safe	0.459	Safe (Low Confidence)	Safe	0.065	Safe (High Confidence)	5.06	None	Safe	0.068	Safe (High Confidence)	Safe	0.081	Safe (High Confidence)	Safe	0.006	Safe (High Confidence)	Safe	0.026
C(OC)NC1C(=NN=NC=C1)C	Toxic	1	Toxic (High Confidence)	Safe	0.135	Safe (High Confidence)	Toxic	0.584	Toxic (Low Confidence)	-0.45	None	Safe	0.206	Safe (Medium Confidence)	Toxic	0.987	Toxic (High Confidence)	Safe	0.274	Safe (Medium Confidence)	Toxic	0.885	Toxic (High Confidence)	Safe	0.001	Safe (High Confidence)	Toxic	0.989	Toxic (High Confidence)	0.46	Toxic	0.665	Toxic (Low Confidence)	Safe	0.001	Safe (High Confidence)	5.38	None	Toxic	0.82	Toxic (Medium Confidence)	Toxic	0.525	Toxic (Low Confidence)	Safe	0.063	Safe (High Confidence)	Safe	0.017
C(C)C(=O)N1C(=C(C=C1C))	Safe	0.014	Safe (High Confidence)	Safe	0.202	Safe (Medium Confidence)	Safe	0.362	Safe (Low Confidence)	0.41	None	Toxic	0.584	Toxic (Low Confidence)	Toxic	0.559	Toxic (Low Confidence)	Safe	0.198	Safe (Medium Confidence)	Toxic	0.513	Toxic (Low Confidence)	Toxic	0.793	Toxic (Medium Confidence)	Toxic	0.96	Toxic (High Confidence)	1.04	Toxic	0.621	Toxic (Low Confidence)	Safe	0.018	Safe (High Confidence)	3.69	None	Safe	0.385	Safe (Low Confidence)	Safe	0.001	Safe (High Confidence)	Safe	0.003	Safe (High Confidence)	Safe	0.013
C(C)N1C(=NN=C1OC(C)=C)	Safe	0.285	Safe (Medium Confidence)	Safe	0.181	Safe (Medium Confidence)	Toxic	0.586	Toxic (Low Confidence)	0.42	None	Safe	0.266	Safe (Medium Confidence)	Safe	0.244	Safe (Medium Confidence)	Safe	0.086	Safe (High Confidence)	Safe	0.433	Safe (Low Confidence)	Safe	0.095	Safe (High Confidence)	Toxic	0.693	Toxic (Medium Confidence)	1.01	Toxic	0.623	Toxic (Low Confidence)	Safe	0	Safe (High Confidence)	4.71	None	Toxic	0.523	Toxic (Low Confidence)	Safe	0.008	Safe (High Confidence)	Safe	0.002	Safe (High Confidence)	Safe	0.01
C(C=CC=CC=CC=C(NC(=O)))	Toxic	0.976	Toxic (High Confidence)	Safe	0.087	Safe (High Confidence)	Safe	0.315	Safe (Medium Confidence)	0.72	None	Toxic	0.679	Toxic (Medium Confidence)	Toxic	0.678	Toxic (Medium Confidence)	Toxic	0.984	Toxic (High Confidence)	Safe	0.35	Safe (Low Confidence)	Safe	0.111	Safe (High Confidence)	Toxic	0.987	Toxic (High Confidence)	0.87	Safe	0.415	Safe (Low Confidence)	Safe	0.492	Safe (Low Confidence)	4.92	None	Safe	0.127	Safe (High Confidence)	Safe	0.002	Safe (High Confidence)	Safe	0.012	Safe (High Confidence)	Safe	0.051
C(C=O)NC1=C(NC(=O)C1=C)	Toxic	0.965	Toxic (High Confidence)	Safe	0.066	Safe (High Confidence)	Safe	0.323	Safe (Medium Confidence)	-1.27	None	Toxic	0.895	Toxic (High Confidence)	Safe	0.411	Safe (Low Confidence)	Toxic	0.548	Toxic (Low Confidence)	Safe	0.194	Safe (Medium Confidence)	Safe	0.112	Safe (High Confidence)	Toxic	0.981	Toxic (High Confidence)	0.66	Safe	0.345	Safe (Low Confidence)	Safe	0.003	Safe (High Confidence)	4.06	None	Toxic	0.913	Toxic (High Confidence)	Safe	0	Safe (High Confidence)	Safe	0.004	Safe (High Confidence)	Safe	0.186
C(CN1C(=CC=C1)C(=O)O)	Safe	0.294	Safe (Medium Confidence)	Safe	0.051	Safe (High Confidence)	Safe	0.333	Safe (Low Confidence)	-0.68	None	Toxic	0.943	Toxic (High Confidence)	Safe	0.332	Safe (Medium Confidence)	Safe	0.01	Safe (High Confidence)	Safe	0.46	Safe (Low Confidence)	Safe	0.096	Safe (High Confidence)	Toxic	0.999	Toxic (High Confidence)	1.34	Toxic	0.69	Toxic (Medium Confidence)	Toxic	0.62	Toxic (Low Confidence)	1.88	None	Safe	0.39	Safe (Low Confidence)	Safe	0.008	Safe (High Confidence)	Safe	0.009	Safe (High Confidence)	Safe	0.006
C(C=NC(=O)C(OC(=O)C=C))	Toxic	0.787	Toxic (Medium Confidence)	Safe	0.126	Safe (High Confidence)	Safe	0.349	Safe (Low Confidence)	-0.18	None	Toxic	0.684	Toxic (Medium Confidence)	Safe	0.16	Safe (High Confidence)	Safe	0.123	Safe (High Confidence)	Safe	0.291	Safe (Medium Confidence)	Toxic	0.915	Toxic (High Confidence)	Toxic	0.995	Toxic (High Confidence)	1.05	Safe	0.39	Safe (Low Confidence)	Safe	0.001	Safe (High Confidence)	4.32	None	Toxic	0.638	Toxic (Low Confidence)	Safe	0.008	Safe (High Confidence)	Safe	0.006	Safe (High Confidence)	Safe	0.417
C(CNC1=C(C=CN=C1)C2=C(NCCN2))	Toxic	0.633	Toxic (Low Confidence)	Safe	0.101	Safe (High Confidence)	Safe	0.425	Safe (Low Confidence)	0.09	None	Safe	0.005	Safe (High Confidence)	Safe	0.282	Safe (Medium Confidence)	Toxic	0.543	Toxic (Low Confidence)	Safe	0.361	Safe (Low Confidence)	Safe	0	Safe (High Confidence)	Safe	0.209	Safe (Medium Confidence)	0.02	Toxic	0.682	Toxic (Medium Confidence)	Safe	0.008	Safe (High Confidence)	4.06	None	Toxic	0.855	Toxic (High Confidence)	Toxic	0.678	Toxic (Medium Confidence)	Safe	0.004	Safe (High Confidence)	Safe	0.013
C(CN1C(=NN=N1)C(=O)SC)	Safe	0	Safe (High Confidence)	Safe	0.335	Safe (Low Confidence)	Toxic	0.673	Toxic (Medium Confidence)	0.07	None	Safe	0.016	Safe (High Confidence)	Safe	0.071	Safe (High Confidence)	Safe	0.057	Safe (High Confidence)	Safe	0.369	Safe (Low Confidence)	Safe	0.007	Safe (High Confidence)	Safe	0.308	Safe (Medium Confidence)	1.17	Toxic	0.687	Toxic (Medium Confidence)	Safe	0	Safe (High Confidence)	4.91	None	Toxic	0.855	Toxic (High Confidence)	Safe	0	Safe (High Confidence)	Safe	0	Safe (High Confidence)	Safe	0.017
C(C(=O)NCCCC1=C(C=CC=C1))	Safe	0.48	Safe (Low Confidence)	Safe	0.063	Safe (High Confidence)	Safe	0.299	Safe (Medium Confidence)	0.66	None	Toxic	0.52	Toxic (Low Confidence)	Toxic	0.534	Toxic (Low Confidence)	Toxic	0.573	Toxic (Low Confidence)	Safe	0.367	Safe (Low Confidence)	Safe	0.028	Safe (High Confidence)	Toxic	0.55	Toxic (Low Confidence)	0.68	Toxic	0.555	Toxic (Low Confidence)	Safe	0.025	Safe (High Confidence)	3.84	None	Safe	0.43	Safe (Low Confidence)	Safe	0.01	Safe (High Confidence)	Safe	0.013	Safe (High Confidence)	Safe	0.006
C(C=CN(C1C(=NN=C1(C))))	Toxic	0.834	Toxic (High Confidence)	Safe	0.093	Safe (High Confidence)	Toxic	0.551	Toxic (Low Confidence)	-0.07	None	Safe	0.304	Safe (Medium Confidence)	Toxic	0.514	Toxic (Low Confidence)	Toxic	0.602	Toxic (Low Confidence)	Safe	0.211	Safe (Medium Confidence)	Safe	0.052	Safe (High Confidence)	Toxic	0.853	Toxic (High Confidence)	0.28	Toxic	0.508	Toxic (Low Confidence)	Safe	0.009	Safe (High Confidence)	4.18	None	Safe	0.379	Safe (Low Confidence)	Safe	0.054	Safe (High Confidence)	Safe	0.006	Safe (High Confidence)	Safe	0.016
C(C(=S)NC(NC1=C(C=CC=C1)))	Toxic	0.527	Toxic (Low Confidence)	Safe	0.048	Safe (High Confidence)	Safe	0.31	Safe (Medium Confidence)	0.56	None	Safe	0.006	Safe (High Confidence)	Safe	0.392	Safe (Low Confidence)	Toxic	0.977	Toxic (High Confidence)	Toxic	0.768	Toxic (Medium Confidence)	Safe	0.005	Safe (High Confidence)	Toxic	0.828	Toxic (Medium Confidence)	0.86	Safe	0.438	Safe (Low Confidence)	Safe	0.002	Safe (High Confidence)	4.08	None	Toxic	0.828	Toxic (Medium Confidence)	Safe	0.099	Safe (High Confidence)	Safe	0.014	Safe (High Confidence)	Safe	0.006
C(C(=O)NC1=C(C=CC=C1C))	Toxic	0.905	Toxic (High Confidence)	Safe	0.101	Safe (High Confidence)	Safe	0.256	Safe (Medium Confidence)	0.37	None	Safe	0.476	Safe (Low Confidence)	Toxic	0.533	Toxic (Low Confidence)	Toxic	0.559	Toxic (Low Confidence)	Toxic	0.547	Toxic (Low Confidence)	Safe	0.082	Safe (High Confidence)	Toxic	0.964	Toxic (High Confidence)	1.04	Toxic	0.548	Toxic (Low Confidence)	Safe	0.005	Safe (High Confidence)	3.31	None	Toxic	0.602	Toxic (Low Confidence)	Safe	0.02	Safe (High Confidence)	Safe	0.009	Safe (High Confidence)	Safe	0.006
C(C(=O)C1C(=CC=CC=C1C))	Safe	0.402	Safe (Low Confidence)	Safe	0.063	Safe (High Confidence)	Safe	0.401	Safe (Low Confidence)	0.94	None	Toxic	0.683	Toxic (Medium Confidence)	Toxic	0.595	Toxic (Low Confidence)	Toxic	0.938	Toxic (High Confidence)	Safe	0.194	Safe (Medium Confidence)	Toxic	0.685	Toxic (Medium Confidence)	Toxic	0.985	Toxic (High Confidence)	0.65	Safe	0.476	Safe (Low Confidence)	Safe	0.001	Safe (High Confidence)	4.15	None	Safe	0.051	Safe (High Confidence)	Safe	0.044	Safe (High Confidence)	Safe	0.006	Safe (High Confidence)	Safe	0.044
C(COC)=CCN1C(=CC=CC=C1)	Toxic	0.541	Toxic (Low Confidence)	Safe	0.085	Safe (High Confidence)	Safe	0.39	Safe (Low Confidence)	0.47	None	Safe	0.281	Safe (Medium Confidence)	Toxic	0.624	Toxic (Low Confidence)	Toxic	0.96	Toxic (High Confidence)	Safe	0.176	Safe (Medium Confidence)	Safe	0.351	Safe (Low Confidence)	Toxic	0.989	Toxic (High Confidence)	0.61	Safe	0.44	Safe (Low Confidence)	Safe	0.047	Safe (High Confidence)	5.11	None	Safe	0.021	Safe (High Confidence)	Safe	0.038	Safe (High Confidence)	Safe	0.007	Safe (High Confidence)	Safe	0.016
C(C1=C(C=CC(=O)C1=CC=C))	Safe	0.106	Safe (High Confidence)	Safe	0.08	Safe (High Confidence)	Safe	0.256	Safe (Medium Confidence)	0.72	None	Safe	0.456	Safe (Low Confidence)	Toxic	0.629	Toxic (Low Confidence)	Toxic	0.937	Toxic (High Confidence)	Safe	0.289	Safe (Medium Confidence)	Toxic	0.709	Toxic (Medium Confidence)	Toxic	0.998	Toxic (High Confidence)	0.44	Safe	0.49	Safe (Low Confidence)	Safe	0.002	Safe (High Confidence)	5.21	None	Safe	0.13	Safe (High Confidence)	Safe	0.043	Safe (High Confidence)	Safe	0.009	Safe (High Confidence)	Safe	0.203
C(C=O)C1=C(C(N2C(=CC=C2)N1))	Safe	0.266	Safe (Medium Confidence)	Safe	0.157	Safe (High Confidence)	Safe	0.323	Safe (Medium Confidence)	-0.48	None	Safe	0.226	Safe (Medium Confidence)	Safe	0.476	Safe (Low Confidence)	Toxic	0.658	Toxic (Low Confidence)	Safe	0.404	Safe (Low Confidence)	Safe	0.079	Safe (High Confidence)	Toxic	0.979	Toxic (High Confidence)	0.41	Safe	0.451	Safe (Low Confidence)	Safe	0.001	Safe (High Confidence)	5.46	None	Toxic	0.836	Toxic (High Confidence)	Safe	0.005	Safe (High Confidence)	Safe	0.003	Safe (High Confidence)	Safe	0.028
C(C=CC=C(F)(S(=O)))=C(C(=O))	Toxic	0.915	Toxic (High Confidence)	Safe	0.277	Safe (Medium Confidence)	Safe	0.299	Safe (Medium Confidence)	-1.13	None	Toxic	0.871	Toxic (High Confidence)	Safe	0.043	Safe (High Confidence)	Toxic	0.868	Toxic (High Confidence)	Safe	0.155	Safe (High Confidence)	Toxic	0.983	Toxic (High Confidence)	Toxic	0.999	Toxic (High Confidence)	0.81	Safe	0.493	Safe (Low Confidence)	Safe	0	Safe (High Confidence)	8.25	None	Toxic	0.744	Toxic (Medium Confidence)	Safe	0	Safe (High Confidence)	Safe	0.01	Safe (High Confidence)	Safe	0.137
C(CO)CCC1=C(C=C(Cl)C=C1)	Safe	0.002	Safe (High Confidence)	Safe	0.063	Safe (High Confidence)	Safe	0.309	Safe (Medium Confidence)	1.74	None	Safe	0.215	Safe (Medium Confidence)	Safe	0.492	Safe (Low Confidence)	Toxic	0.68	Toxic (Medium Confidence)	Safe	0.298	Safe (Medium Confidence)	Toxic	0.792	Toxic (Medium Confidence)	Toxic	0.982	Toxic (High Confidence)	1.26	Safe	0.489	Safe (Low Confidence)	Safe	0.295	Safe (Medium Confidence)	4.55	None	Safe	0.015	Safe (High Confidence)	Safe	0.01	Safe (High Confidence)	Safe	0.026	Safe (High Confidence)	Safe	0.005
C(C(=C1N(=CC=CC1=CC(=O))))	Safe	0.106	Safe (High Confidence)	Safe	0.309	Safe (Medium Confidence)	Safe	0.212	Safe (Medium Confidence)	-0.33	None	Safe	0.488	Safe (Low Confidence)	Safe	0.437	Safe (Low Confidence)	Safe	0.301	Safe (Medium Confidence)	Safe	0.376	Safe (Low Confidence)	Toxic	0.824	Toxic (Medium Confidence)	Toxic	0.996	Toxic (High Confidence)	0.85	Safe	0.431	Safe (Low Confidence)	Safe	0.002	Safe (High Confidence)	4.75	None	Toxic	0.527	Toxic (Low Confidence)	Safe	0	Safe (High Confidence)	Safe	0.003	Safe (High Confidence)	Safe	0.032
C(C1=C(C(=CC1=CC=CC(=O))))	Safe	0.207	Safe (Medium Confidence)	Safe	0.237	Safe (Medium Confidence)	Safe	0.216	Safe (Medium Confidence)	0.31	None	Toxic	0.972	Toxic (High Confidence)	Safe	0.339	Safe (Low Confidence)	Toxic	0.979	Toxic (High Confidence)	Safe	0.16	Safe (High Confidence)	Toxic	0.99	Toxic (High Confidence)	Toxic	0.999	Toxic (High Confidence)	0.54	Safe	0.305	Safe (Medium Confidence)	Safe	0.003	Safe (High Confidence)	6.99	None	Safe	0.284	Safe (Medium Confidence)	Safe	0	Safe (High Confidence)	Safe	0.009	Safe (High Confidence)	Safe	0.097
C(CSC1=C(C=C(C)C=C1))	Safe	0.005	Safe (High Confidence)	Safe	0.226	Safe (Medium Confidence)	Safe	0.386	Safe (Low Confidence)	2.45	None	Safe	0.096	Safe (High Confidence)	Toxic	0.707	Toxic (Medium Confidence)	Toxic	0.82	Toxic (Medium Confidence)	Toxic	0.516	Toxic (Low Confidence)	Toxic	0.978	Toxic (High Confidence)	Toxic	0.996	Toxic (High Confidence)	0.31	Toxic	0.628	Toxic (Low Confidence)	Safe	0.003	Safe (High Confidence)	4.81	None	Safe	0.034	Safe (High Confidence)	Safe	0.007	Safe (High Confidence)	Safe	0.015	Safe (High Confidence)	Safe	0.008
C(C1C(=CC=CC=C1)C(C(=O)))	Toxic	0.542	Toxic (Low Confidence)	Safe	0.088	Safe (High Confidence)	Safe	0.327	Safe (Medium Confidence)	0.37	None	Toxic	0.648	Toxic (Low Confidence)	Toxic	0.664	Toxic (Low Confidence)	Toxic	0.935	Toxic (High Confidence)	Safe	0.144	Safe (High Confidence)	Toxic	0.931	Toxic (High Confidence)	Toxic	0.997	Toxic (High Confidence)	0.42	Safe	0.327	Safe (Medium Confidence)	Safe	0.001	Safe (High Confidence)	5.86	None	Safe	0.114	Safe (High Confidence)	Safe	0	Safe (High Confidence)	Safe	0.007	Safe (High Confidence)	Safe	0.071
C(C)OC1=C(C=CC=C1S(=O)(=O)S(=O))	Toxic	0.744	Toxic (Medium Confidence)	Safe	0.127	Safe (High Confidence)	Safe	0.398	Safe (Low Confidence)	0.38	None	Safe	0.163	Safe (High Confidence)	Safe	0.084	Safe (High Confidence)	Safe	0.065	Safe (High Confidence)	Safe	0.302	Safe (Medium Confidence)	Toxic	0.643	Toxic (Low Confidence)	Toxic	0.835	Toxic (High Confidence)	1.35	Toxic	0.773	Toxic (Medium Confidence)	Safe	0	Safe (High Confidence)	7.17	None	Toxic	0.753	Toxic (Medium Confidence)	Safe	0.115	Safe (High Confidence)	Safe	0.012	Safe (High Confidence)	Safe	0.042
C(CO)=CN=NN=CN=C(C1=N(NNN1))	Toxic	1	Toxic (High Confidence)	Safe	0.065	Safe (High Confidence)	Safe	0.344	Safe (Low Confidence)	-0.29	None	Safe	0.001	Safe (High Confidence)	Toxic	0.939	Toxic (High Confidence)	Safe	0.075	Safe (High Confidence)	Toxic	0.785	Toxic (Medium Confidence)	Safe	0	Safe (High Confidence)	Toxic	0.967	Toxic (High Confidence)	0.44	Toxic	0.72	Toxic (Medium Confidence)	Safe	0	Safe (High Confidence)	3.81	None	Toxic	0.999	Toxic (High Confidence)	Toxic	0.995	Toxic (High Confidence)	Safe	0.018	Safe (High Confidence)	Safe	0.007
C(CCN(C(=O)C1=C(C=NC=C1)))	Safe	0	Safe (High Confidence)	Safe	0.142	Safe (High Confidence)	Safe	0.305	Safe (Medium Confidence)	0.11	None	Safe	0.381	Safe (Low Confidence)	Safe	0.257	Safe (Medium Confidence)	Safe	0.175	Safe (Medium Confidence)	Safe	0.446	Safe (Low Confidence)	Safe	0.031	Safe (High Confidence)	Toxic	0.807	Toxic (Medium Confidence)	1.2	Toxic	0.62	Toxic (Low Confidence)	Safe	0.036	Safe (High Confidence)	3.37	None	Toxic	0.547	Toxic (Low Confidence)	Safe	0.011	Safe (High Confidence)	Safe	0.002	Safe (High Confidence)	Safe	0.006
C(C(NC1=C(N=CN=C1Cl)))	Safe	0.205	Safe (Medium Confidence)	Safe	0.159	Safe (High Confidence)	Safe	0.408	Safe (Low Confidence)	0.36	None	Safe	0.034	Safe (High Confidence)	Safe	0.308	Safe (Medium Confidence)	Safe	0.178	Safe (Medium Confidence)	Toxic	0.598	Toxic (Low Confidence)	Safe	0.238	Safe (Medium Confidence)	Toxic	0.936	Toxic (High Confidence)	0.94	Toxic	0.617	Toxic (Low Confidence)	Safe	0.015	Safe (High Confidence)	3.65	None	Toxic	0.546	Toxic (Low Confidence)	Safe	0.146	Safe (High Confidence)	Safe	0.003	Safe (High Confidence)	Safe	0.017
C(C)=CC1=C(C=C(C(=O)C1))	Safe	0.267	Safe (Medium Confidence)	Safe	0.094	Safe (High Confidence)	Safe	0.316	Safe (Medium Confidence)	0.77	None	Toxic	0.633	Toxic (Low Confidence)	Toxic	0.647	Toxic (Low Confidence)	Toxic	0.885	Toxic (High Confidence)	Safe	0.262	Safe (Medium Confidence)	Toxic	0.83	Toxic (Medium Confidence)	Toxic	0.996	Toxic (High Confidence)	0.59	Toxic	0.511	Toxic (Low Confidence)	Safe	0.005	Safe (High Confidence)	4.94	None	Safe	0.119	Safe (High Confidence)	Safe	0.021	Safe (High Confidence)	Safe	0.008	Safe (High Confidence)	Safe	0.098
C(C)OCC1=C(C=CC=C1C=N)	Toxic	0.786	Toxic (Medium Confidence)	Safe	0.169	Safe (Medium Confidence)	Safe	0.344	Safe (Low Confidence)	1.19	None	Safe	0.416	Safe (Low Confidence)	Safe	0.5	Safe (Low Confidence)	Safe	0.25	Safe (Medium Confidence)	Safe	0.384	Safe (Low Confidence)	Safe	0.277	Safe (Medium Confidence)	Toxic	0.984	Toxic (High Confidence)	0.69	Toxic	0.514	Toxic (Low Confidence)	Safe	0.021	Safe (High Confidence)	4.58	None	Safe	0.394	Safe (Low Confidence)	Safe	0.081	Safe (High Confidence)	Safe	0.009	Safe (High Confidence)	Safe	0.014
C(C=NC1=C(C(=CC1=CC=C)))	Safe	0.286	Safe (Medium Confidence)	Safe	0.066	Safe (High Confidence)	Safe	0.284	Safe (Medium Confidence)	1.21	None	Safe	0.068	Safe (High Confidence)	Safe	0.47	Safe (Low Confidence)	Toxic	0.966	Toxic (High Confidence)	Safe	0.26	Safe (Medium Confidence)	Toxic	0.642	Toxic (Low Confidence)	Toxic	0.992	Toxic (High Confidence)	0.32	Toxic	0.509	Toxic (Low Confidence)	Safe	0.018	Safe (High Confidence)	6.19	None	Safe	0.067	Safe (High Confidence)	Safe	0.088	Safe (High Confidence)	Safe	0.007	Safe (High Confidence)	Safe	0.068
C(C=O)OC1=N(SNC1=CC=C)	Toxic	0.978	Toxic (High Confidence)	Safe	0.154	Safe (High Confidence)	Toxic	0.62	Toxic (Low Confidence)	-1.05	None	Toxic	0.547	Toxic (Low Confidence)	Safe	0.412	Safe (Low Confidence)	Toxic	0.599	Toxic (Low Confidence)	Safe	0.151	Safe (High Confidence)	Safe	0.099	Safe (High Confidence)	Toxic	0.971	Toxic (High Confidence)	0.72	Safe	0.339	Safe (Low Confidence)	Safe	0	Safe (High Confidence)	5.52	None	Toxic	0.833	Toxic (Medium Confidence)	Safe	0.001	Safe (High Confidence)	Safe	0.005	Safe (High Confidence)	Safe	0.111
C(CN1C(=C(C=CC=C1)CC(N)))	Toxic	0.738	Toxic (Medium Confidence)	Safe	0.04	Safe (High Confidence)	Safe	0.406	Safe (Low Confidence)	0.19	None	Safe	0.107	Safe (High Confidence)	Safe	0.45	Safe (Low Confidence)	Toxic	0.805	Toxic (Medium Confidence)	Safe	0.155	Safe (High Confidence)	Toxic	0.571	Toxic (Low Confidence)	Toxic	0.599	Toxic (Low Confidence)	0.17	Toxic	0.508	Toxic (Low Confidence)	Safe	0.038	Safe (High Confidence)	5.84	None	Safe	0.078	Safe (High Confidence)	Safe	0.022	Safe (High Confidence)	Safe	0.017	Safe (High Confidence)	Safe	0.027
C(C(=O)N1C(=CN=C1)C(O))	Safe	0.105	Safe (High Confidence)	Safe	0.006	Safe (High Confidence)	Toxic	0.546	Toxic (Low Confidence)	0.22	None	Toxic	0.993	Toxic (High Confidence)	Safe	0.174	Safe (Medium Confidence)	Safe	0.027	Safe (High Confidence)	Safe	0.489	Safe (Low Confidence)	Safe	0.378	Safe (Low Confidence)	Toxic	0.632	Toxic (Low Confidence)	0.04	Toxic	0.582	Toxic (Low Confidence)	Safe	0	Safe (High Confidence)	5.18	None	Toxic	0.998	Toxic (High Confidence)	Safe	0.002	Safe (High Confidence)	Safe	0.021	Safe (High Confidence)	Safe	0.014
C(C=C1C(=NN=C1CN=C(O)))	Toxic	0.968	Toxic (High Confidence)	Safe	0.088	Safe (High Confidence)	Toxic	0.514	Toxic (Low Confidence)	-0.51	None	Safe	0.098	Safe (High Confidence)	Safe	0.251	Safe (Medium Confidence)	Safe	0.219	Safe (Medium Confidence)	Safe	0.218	Safe (Medium Confidence)	Safe	0.037	Safe (High Confidence)	Toxic	0.918	Toxic (High Confidence)	0.65	Safe	0.436	Safe (Low Confidence)	Safe	0.006	Safe (High Confidence)	4.31	None	Toxic	0.657	Toxic (Low Confidence)	Safe	0.139	Safe (High Confidence)	Safe	0.008	Safe (High Confidence)	Safe	0.025
C(C=CC=CC=CC=CC=C(F)F)	Toxic	0.98	Toxic (High Confidence)	Safe	0.084	Safe (High Confidence)	Safe	0.353	Safe (Low Confidence)	1.5	None	Safe	0.164	Safe (High Confidence)	Toxic	0.605	Toxic (Low Confidence)	Toxic	0.993	Toxic (High Confidence)	Safe	0.35	Safe (Low Confidence)	Toxic	0.655	Toxic (Low Confidence)	Toxic	0.995	Toxic (High Confidence)	0.69	Safe	0.498	Safe (Low Confidence)	Safe	0.367	Safe (Low Confidence)	5.71	None	Safe	0.152	Safe (High Confidence)	Safe	0.001	Safe (High Confidence)	Safe	0.023	Safe (High Confidence)	Safe	0.082
C(CO)=CC(Cl)=CC=NC(=O)	Toxic	0.897	Toxic (High Confidence)	Safe	0.103	Safe (High Confidence)	Safe	0.295	Safe (Medium Confidence)	0.14	None	Safe	0.309	Safe (Medium Confidence)	Safe	0.369	Safe (Low Confidence)	Safe	0.438	Safe (Low Confidence)	Safe	0.143	Safe (High Confidence)	Toxic	0.561	Toxic (Low Confidence)	Toxic	0.977	Toxic (High Confidence)	0.73	Safe	0.437	Safe (Low Confidence)	Safe	0.022	Safe (High Confidence)	4.6	None	Safe	0.416	Safe (Low Confidence)	Safe	0.019	Safe (High Confidence)	Safe	0.01	Safe (High Confidence)	Safe	0.046
C(CO)=CSC1=C(C(=O)C=C1)	Safe	0.043	Safe (High Confidence)	Safe	0.125	Safe (High Confidence)	Safe	0.38	Safe (Low Confidence)	0.47	None	Safe	0.363	Safe (Low Confidence)	Safe	0.438	Safe (Low Confidence)	Toxic	0.649	Toxic (Low Confidence)	Safe	0.417	Safe (Low Confidence)	Safe	0.305	Safe (Medium Confidence)	Toxic	0.99	Toxic (High Confidence)	1.09	Safe	0.495	Safe (Low Confidence)	Safe	0.008	Safe (High Confidence)	4.83	None	Safe	0.326	Safe (Medium Confidence)	Safe	0.063	Safe (High Confidence)	Safe	0.009	Safe (High Confidence)	Safe	0.068
C(C=CC=CC(=O)C(=O)(O))	Safe	0.309	Safe (Medium Confidence)	Safe	0.166	Safe (High Confidence)	Safe	0.219	Safe (Medium Confidence)	0.33	None	Toxic	0.887	Toxic (High Confidence)	Safe	0.115	Safe (High Confidence)	Safe	0.127	Safe (High Confidence)	Safe	0.422	Safe (Low Confidence)	Toxic	0.961	Toxic (High Confidence)	Toxic	0.995	Toxic (High Confidence)	1.49	Safe	0.417	Safe (Low Confidence)	Safe	0.066	Safe (High Confidence)	3.48	None	Safe	0.215	Safe (Medium Confidence)	Safe	0.003	Safe (High Confidence)	Safe	0.011	Safe (High Confidence)	Safe	0.086
C(CSC1=C(C=CC=C1N)OCO)	Safe	0.488	Safe (Low Confidence)	Safe	0.4	Safe (Low Confidence)	Toxic	0.653	Toxic (Low Confidence)	0.8	None	Safe	0.023	Safe (High Confidence)	Toxic	0.609	Toxic (Low Confidence)	Safe	0.287	Safe (Medium Confidence)	Safe	0.477	Safe (Low Confidence)	Safe	0.019	Safe (High Confidence)	Toxic	0.802	Toxic (Medium Confidence)	0.85	Toxic	0.608	Toxic (Low Confidence)	Safe	0	Safe (High Confidence)	5.6	None	Toxic	0.827	Toxic (Medium Confidence)	Toxic	0.561	Toxic (Low Confidence)	Safe	0.022	Safe (High Confidence)	Safe	0.012
C(C1=C(C(=O)NC1=CC(=O)))	Toxic	0.778	Toxic (Medium Confidence)	Safe	0.313	Safe (Medium Confidence)	Safe	0.275	Safe (Medium Confidence)	-0.96	None	Toxic	0.992	Toxic (High Confidence)	Safe	0.22	Safe (Medium Confidence)	Toxic	0.627	Toxic (Low Confidence)	Safe	0.177	Safe (Medium Confidence)	Toxic	0.909	Toxic (High Confidence)	Toxic	0.998	Toxic (High Confidence)	0.58	Safe	0.36	Safe (Low Confidence)	Safe	0.001	Safe (High Confidence)	5.65	None	Toxic	0.889	Toxic (High Confidence)	Safe	0	Safe (High Confidence)	Safe	0.007	Safe (High Confidence)	Safe	0.016
C(C)=NC(=O)N1C(=C(C(=O)C1))	Toxic	0.835	Toxic (High Confidence)	Safe	0.109	Safe (High Confidence)	Safe	0.387	Safe (Low Confidence)	-0.46	None	Safe	0.278	Safe (Medium Confidence)	Safe	0.288	Safe (Medium Confidence)	Safe	0.33	Safe (Medium Confidence)	Safe	0.297	Safe (Medium Confidence)	Safe	0.193	Safe (Medium Confidence)	Toxic	0.948	Toxic (High Confidence)	0.67	Toxic	0.576	Toxic (Low Confidence)	Safe	0.003	Safe (High Confidence)	4.16	None	Toxic	0.955	Toxic (High Confidence)	Safe	0.059	Safe (High Confidence)	Safe	0.006	Safe (High Confidence)	Safe	0.071
C(CN1C(=CC=CC=C1)C(C=C))	Toxic	0.576	Toxic (Low Confidence)	Safe	0.068	Safe (High Confidence)	Safe	0.353	Safe (Low Confidence)	0.85	None	Safe	0.223	Safe (Medium Confidence)	Toxic	0.622	Toxic (Low Confidence)	Toxic	0.94	Toxic (High Confidence)	Safe	0.193	Safe (Medium Confidence)	Toxic	0.64	Toxic (Low Confidence)	Toxic	0.983	Toxic (High Confidence)	0.19	Safe	0.499	Safe (Low Confidence)	Safe	0.004	Safe (High Confidence)	5.76	None	Safe	0.031	Safe (High Confidence)	Safe	0.035	Safe (High Confidence)	Safe	0.008	Safe (High Confidence)	Safe	0.027
C(C1=C(C2=C(C=C(O2)C=N1)))	Safe	0.026	Safe (High Confidence)	Safe	0.168	Safe (Medium Confidence)	Safe	0.184	Safe (Medium Confidence)	0.78	None	Safe	0.018	Safe (High Confidence)	Safe	0.41	Safe (Low Confidence)	Toxic	0.795	Toxic (Medium Confidence)	Toxic	0.543	Toxic (Low Confidence)	Toxic	0.957	Toxic (High Confidence)	Toxic	0.993	Toxic (High Confidence)	0.37	Safe	0.451	Safe (Low Confidence)	Safe	0.02	Safe (High Confidence)	5.03	None	Safe	0.291	Safe (Medium Confidence)	Safe	0.032	Safe (High Confidence)	Safe	0.003	Safe (High Confidence)	Safe	0.013
C(C=C(C1=C(C(=O)NC(=O)N1)))	Safe	0.003	Safe (High Confidence)	Safe	0.018	Safe (High Confidence)	Safe	0.114	Safe (High Confidence)	-0.24	None	Safe	0.269	Safe (Medium Confidence)	Safe	0.219	Safe (Medium Confidence)	Safe	0.403	Safe (Low Confidence)	Toxic	0.783	Toxic (Medium Confidence)	Safe	0.002	Safe (High Confidence)	Toxic	0.751	Toxic (Medium Confidence)	0.81	Toxic	0.596	Toxic (Low Confidence)	Safe	0.002	Safe (High Confidence)	4.13	None	Toxic	0.932	Toxic (High Confidence)	Safe	0.018	Safe (High Confidence)	Safe	0.001	Safe (High Confidence)	Safe	0.002
C(C=C(C1=N(N=CN=C1O)))	Safe	0.252	Safe (Medium Confidence)	Safe	0.167	Safe (Medium Confidence)	Safe	0.393	Safe (Low Confidence)	0.65	None	Toxic	0.635	Toxic (Low Confidence)	Safe	0.179	Safe (Medium Confidence)	Safe	0.122	Safe (High Confidence)	Toxic	0.545	Toxic (Low Confidence)	Safe	0.008	Safe (High Confidence)	Toxic	0.626	Toxic (Low Confidence)	1.03	Toxic	0.511	Toxic (Low Confidence)	Safe	0.003	Safe (High Confidence)	5.22	None	Toxic	0.812	Toxic (Medium Confidence)	Safe	0.071	Safe (High Confidence)	Safe	0.001	Safe (High Confidence)	Safe	0.014
C(CN1C(=NN=C1)C(=O)O)	Toxic	0.542	Toxic (Low Confidence)	Safe	0.032	Safe (High Confidence)	Safe	0.322	Safe (Medium Confidence)	-0.15	None	Toxic	0.897	Toxic (High Confidence)	Safe	0.242	Safe (Medium Confidence)	Safe	0.001	Safe (High Confidence)	Safe	0.361	Safe (Low Confidence)	Safe	0.008	Safe (High Confidence)	Toxic	0.981	Toxic (High Confidence)	1.19	Toxic	0.765	Toxic (Medium Confidence)	Safe	0.021	Safe (High Confidence)	1.78	None	Toxic	0.839	Toxic (High Confidence)	Safe	0.006	Safe (High Confidence)	Safe	0.004	Safe (High Confidence)	Safe	0.012
C(C1=N(C=NC=CC1=CC=CC))	Safe	0.097	Safe (High Confidence)	Safe	0.065	Safe (High Confidence)	Safe	0.339	Safe (Low Confidence)	0.76	None	Safe	0.013	Safe (High Confidence)	Safe	0.296	Safe (Medium Confidence)	Toxic	0.923	Toxic (High Confidence)	Safe	0.214	Safe (Medium Confidence)	Safe	0.236	Safe (Medium Confidence)	Toxic	0.969	Toxic (High Confidence)	0.28	Toxic	0.55	Toxic (Low Confidence)	Safe	0.06	Safe (High Confidence)	5.82	None	Safe	0.118	Safe (High Confidence)	Safe	0.296	Safe (Medium Confidence)	Safe	0.006	Safe (High Confidence)	Safe	0.024
C(C)OC(CN1C(=NN=CN=C1))	Safe	0.3	Safe (Medium Confidence)	Safe	0.065	Safe (High Confidence)	Toxic	0.52	Toxic (Low Confidence)	-0.39	None	Safe	0.032	Safe (High Confidence)	Safe	0.349	Safe (Low Confidence)	Safe	0.132	Safe (High Confidence)	Safe	0.201	Safe (Medium Confidence)	Safe	0.046	Safe (High Confidence)	Toxic	0.866	Toxic (High Confidence)	0.65	Toxic	0.526	Toxic (Low Confidence)	Safe	0.007	Safe (High Confidence)	3.77	None	Safe	0.295	Safe (Medium Confidence)	Safe	0.28	Safe (Medium Confidence)	Safe	0.007	Safe (High Confidence)	Safe	0.014
C(C)=CC=C1C(=NN=C(C)1)	Toxic	0.516	Toxic (Low Confidence)	Safe	0.082	Safe (High Confidence)	Safe	0.442	Safe (Low Confidence)	0.81	None	Safe	0.187	Safe (Medium Confidence)	Toxic	0.533	Toxic (Low Confidence)	Toxic	0.759	Toxic (Medium Confidence)	Safe	0.268	Safe (Medium Confidence)	Toxic	0.609	Toxic (Low Confidence)	Toxic	0.992	Toxic (High Confidence)	0.11	Toxic	0.57	Toxic (Low Confidence)	Safe	0.003	Safe (High Confidence)	4.85	None	Safe	0.161	Safe (High Confidence)	Safe	0.026	Safe (High Confidence)	Safe	0.012	Safe (High Confidence)	Safe	0.03
C(C=CC=C(C(=O)O)NC(=O))	Toxic	0.911	Toxic (High Confidence)	Safe	0.005	Safe (High Confidence)	Safe	0.276	Safe (Medium Confidence)	-0.55	None	Toxic	0.972	Toxic (High Confidence)	Safe	0.15	Safe (High Confidence)	Safe	0.184	Safe (Medium Confidence)	Safe	0.288	Safe (Medium Confidence)	Safe	0.032	Safe (High Confidence)	Toxic	0.971	Toxic (High Confidence)	1.22	Safe	0.341	Safe (Low Confidence)	Safe	0.002	Safe (High Confidence)	3.75	None	Toxic	0.585	Toxic (Low Confidence)	Safe	0.003	Safe (High Confidence)	Safe	0.019	Safe (High Confidence)	Safe	0.017
C(CN1C(=C2C(=CC=C2)C=C1))	Safe	0.478	Safe (Low Confidence)	Safe	0.106	Safe (High Confidence)	Safe	0.157	Safe (High Confidence)	1.5	None	Safe	0.038	Safe (High Confidence)	Toxic	0.508	Toxic (Low Confidence)	Toxic	0.876	Toxic (High Confidence)	Toxic	0.502	Toxic (Low Confidence)	Toxic	0.824	Toxic (Medium Confidence)	Toxic	0.986	Toxic (High Confidence)	0.19	Toxic	0.531	Toxic (Low Confidence)	Safe	0.021	Safe (High Confidence)	4.75	None	Safe	0.045	Safe (High Confidence)	Safe	0.129	Safe (High Confidence)	Safe	0.01	Safe (High Confidence)	Safe	0.005
C(C1=C(C=C(Cl)C=C1)C2=C(CCCCC2))	Safe	0.253	Safe (Medium Confidence)	Safe	0.113	Safe (High Confidence)	Safe	0.435	Safe (Low Confidence)	3.01	None	Safe	0.043	Safe (High Confidence)	Safe	0.378	Safe (Low Confidence)	Toxic	0.946	Toxic (High Confidence)	Safe	0.26	Safe (Medium Confidence)	Toxic	0.649	Toxic (Low Confidence)	Toxic	0.869	Toxic (High Confidence)	-0.23	Toxic	0.701	Toxic (Medium Confidence)	Safe	0.111	Safe (High Confidence)	6.05	None	Safe	0.013	Safe (High Confidence)	Safe	0.119	Safe (High Confidence)	Safe	0.051	Safe (High Confidence)	Safe	0.005
C(CNCC(=O)N1C(=CC=CC=C1))	Safe	0.369	Safe (Low Confidence)	Safe	0.076	Safe (High Confidence)	Safe	0.41	Safe (Low Confidence)	-0.09	None	Safe	0.407	Safe (Low Confidence)	Toxic	0.543	Toxic (Low Confidence)	Toxic	0.756	Toxic (Medium Confidence)	Safe	0.27	Safe (Medium Confidence)	Safe	0.013	Safe (High Confidence)	Toxic	0.508	Toxic (Low Confidence)	0.54	Safe	0.473	Safe (Low Confidence)	Safe	0.131	Safe (High Confidence)	4.16	None	Safe	0.484	Safe (Low Confidence)	Safe	0.007	Safe (High Confidence)	Safe	0.005	Safe (High Confidence)	Safe	0.029
C(C)=C(C)(CN1C(=CC=C1))	Safe	0.008	Safe (High Confidence)	Safe	0.15	Safe (High Confidence)	Safe	0.296	Safe (Medium Confidence)	1.35	None	Safe	0.232	Safe (Medium Confidence)	Toxic	0.71	Toxic (Medium Confidence)	Toxic	0.693	Toxic (Medium Confidence)	Safe	0.417	Safe (Low Confidence)	Toxic	0.955	Toxic (High Confidence)	Toxic	0.986	Toxic (High Confidence)	0.41	Toxic	0.523	Toxic (Low Confidence)	Safe	0.016	Safe (High Confidence)	5.45	None	Safe	0.04	Safe (High Confidence)	Safe	0.013	Safe (High Confidence)	Safe	0.009	Safe (High Confidence)	Safe	0.007
C(C1=C(C(=O)C=CC1=CC=C))	Safe	0.08	Safe (High Confidence)	Safe	0.081	Safe (High Confidence)	Safe	0.271	Safe (Medium Confidence)	0.78	None	Safe	0.443	Safe (Low Confidence)	Toxic	0.615	Toxic (Low Confidence)	Toxic	0.953	Toxic (High Confidence)	Safe	0.286	Safe (Medium Confidence)	Toxic	0.699	Toxic (Medium Confidence)	Toxic	0.998	Toxic (High Confidence)	0.49	Safe	0.475	Safe (Low Confidence)	Safe	0.007	Safe (High Confidence)	5.32	None	Safe	0.104	Safe (High Confidence)	Safe	0.038	Safe (High Confidence)	Safe	0.008	Safe (High Confidence)	Safe	0.164
C(C(=O)N=C(O)C1=C(C=CC1))	Safe	0.359	Safe (Low Confidence)	Safe	0.063	Safe (High Confidence)	Safe	0.395	Safe (Low Confidence)	-0.2	None	Toxic	0.51	Toxic (Low Confidence)	Safe	0.372	Safe (Low Confidence)	Safe	0.347	Safe (Low Confidence)	Safe	0.209	Safe (Medium Confidence)	Safe	0.096	Safe (High Confidence)	Toxic	0.922	Toxic (High Confidence)	0.76	Safe	0.459	Safe (Low Confidence)	Safe	0.003	Safe (High Confidence)	5.09	None	Toxic	0.506	Toxic (Low Confidence)	Safe	0.035	Safe (High Confidence)	Safe	0.009	Safe (High Confidence)	Safe	0.011
C(CO)=CC=C1C(=CC=C1)	Toxic	0.744	Toxic (Medium Confidence)	Safe	0.045	Safe (High Confidence)	Safe	0.231	Safe (Medium Confidence)	0.64	None	Toxic	0.679	Toxic (Medium Confidence)	Toxic	0.628	Toxic (Low Confidence)	Toxic	0.933	Toxic (High Confidence)	Safe	0.277	Safe (Medium Confidence)	Toxic	0.569	Toxic (Low Confidence)	Toxic	0.996	Toxic (High Confidence)	0.71	Safe	0.395	Safe (Low Confidence)	Safe	0.135	Safe (High Confidence)	4.84	None	Safe	0.038	Safe (High Confidence)	Safe	0.02	Safe (High Confidence)	Safe	0.008	Safe (High Confidence)	Safe	0.04
C(CO)(O)=NC=CC=CC(=O)	Toxic	0.978	Toxic (High Confidence)	Safe	0.241	Safe (Medium Confidence)	Safe	0.231	Safe (Medium Confidence)	-0.9	None	Toxic	0.986	Toxic (High Confidence)	Safe	0.127	Safe (High Confidence)	Safe	0.162	Safe (High Confidence)	Safe	0.181	Safe (Medium Confidence)	Toxic	0.563	Toxic (Low Confidence)	Toxic	0.997	Toxic (High Confidence)	1.11	Safe	0.248	Safe (Medium Confidence)	Safe	0.05	Safe (High Confidence)	5.99	None	Toxic	0.819	Toxic (Medium Confidence)	Safe	0	Safe (High Confidence)	Safe	0.009	Safe (High Confidence)	Safe	0.03
C(CO)C1=C(N2C(=NN=C2)CN1)	Toxic	0.555	Toxic (Low Confidence)	Safe	0.133	Safe (High Confidence)	Safe	0.497	Safe (Low Confidence)	-0.51	None	Safe	0.143	Safe (High Confidence)	Safe	0.313	Safe (Medium Confidence)	Safe	0.076	Safe (High Confidence)	Safe	0.427	Safe (Low Confidence)	Safe	0	Safe (High Confidence)	Safe	0.255	Safe (Medium Confidence)	0.22	Toxic	0.654	Toxic (Low Confidence)	Safe	0.002	Safe (High Confidence)	3	None	Toxic	0.852	Toxic (High Confidence)	Safe	0.063	Safe (High Confidence)	Safe	0.002	Safe (High Confidence)	Safe	0.013
C(CO)=C(C=CC=CC=C(N=C))	Toxic	0.918	Toxic (High Confidence)	Safe	0.062	Safe (High Confidence)	Safe	0.296	Safe (Medium Confidence)	0.64	None	Safe	0.239	Safe (Medium Confidence)	Toxic	0.529	Toxic (Low Confidence)	Toxic	0.922	Toxic (High Confidence)	Safe	0.23	Safe (Medium Confidence)	Safe	0.297	Safe (Medium Confidence)	Toxic	0.997	Toxic (High Confidence)	0.67	Safe	0.349	Safe (Low Confidence)	Safe	0.286	Safe (Medium Confidence)	4.91	None	Safe	0.05	Safe (High Confidence)	Safe	0.011	Safe (High Confidence)	Safe	0.011	Safe (High Confidence)	Safe	0.039
C(CN1C(=CC=CC=C1OC(C(N))))	Toxic	0.781	Toxic (Medium Confidence)	Safe	0.051	Safe (High Confidence)	Safe	0.492	Safe (Low Confidence)	0.06	None	Safe	0.158	Safe (High Confidence)	Toxic	0.622	Toxic (Low Confidence)	Toxic	0.547	Toxic (Low Confidence)	Safe	0.172	Safe (Medium Confidence)	Safe	0.124	Safe (High Confidence)	Safe	0.491	Safe (Low Confidence)	0.58	Safe	0.478	Safe (Low Confidence)	Safe	0.134	Safe (High Confidence)	7.3	None	Safe	0.219	Safe (Medium Confidence)	Safe	0.026	Safe (High Confidence)	Safe	0.016	Safe (High Confidence)	Safe	0.041
C(C(N=C(C)C=C1C(=NN=C1)))	Safe	0.096	Safe (High Confidence)	Safe	0.09	Safe (High Confidence)	Safe	0.443	Safe (Low Confidence)	0.4	None	Safe	0.023	Safe (High Confidence)	Safe	0.407	Safe (Low Confidence)	Safe	0.446	Safe (Low Confidence)	Safe	0.18	Safe (Medium Confidence)	Safe	0.349	Safe (Low Confidence)	Toxic	0.962	Toxic (High Confidence)	0.44	Toxic	0.522	Toxic (Low Confidence)	Safe	0.004	Safe (High Confidence)	5.15	None	Safe	0.287	Safe (Medium Confidence)	Safe	0.169	Safe (Medium Confidence)	Safe	0.009	Safe (High Confidence)	Safe	0.024
C(CN1N(=CC=C1))=C(Cl)C	Toxic	0.859	Toxic (High Confidence)	Safe	0.172	Safe (Medium Confidence)	Safe	0.291	Safe (Medium Confidence)	0.97	None	Safe	0.074	Safe (High Confidence)	Toxic	0.672	Toxic (Medium Confidence)	Safe	0.314	Safe (Medium Confidence)	Safe	0.243	Safe (Medium Confidence)	Toxic	0.774	Toxic (Medium Confidence)	Toxic	0.766	Toxic (Medium Confidence)	0.44	Toxic	0.635	Toxic (Low Confidence)	Safe	0.036	Safe (High Confidence)	5.18	None	Safe	0.267	Safe (Medium Confidence)	Safe	0.02	Safe (High Confidence)	Safe	0.004	Safe (High Confidence)	Safe	0.018
C(CO)=NC=CC=CC=C(C(=O))	Toxic	0.967	Toxic (High Confidence)	Safe	0.273	Safe (Medium Confidence)	Safe	0.257	Safe (Medium Confidence)	-0.35	None	Toxic	0.938	Toxic (High Confidence)	Safe	0.212	Safe (Medium Confidence)	Toxic	0.718	Toxic (Medium Confidence)	Safe	0.142	Safe (High Confidence)	Toxic	0.89	Toxic (High Confidence)	Toxic	1	Toxic (High Confidence)	0.61	Safe	0.241	Safe (Medium Confidence)	Safe	0.022	Safe (High Confidence)	6.29	None	Toxic	0.562	Toxic (Low Confidence)	Safe	0	Safe (High Confidence)	Safe	0.011	Safe (High Confidence)	Safe	0.036
C(C=CC=C(N1C(=NN=N1)C))	Safe	0	Safe (High Confidence)	Safe	0.157	Safe (High Confidence)	Safe	0.428	Safe (Low Confidence)	0.47	None	Safe	0.013	Safe (High Confidence)	Safe	0.183	Safe (Medium Confidence)	Safe	0.313	Safe (Medium Confidence)	Safe	0.339	Safe (Low Confidence)	Safe	0.006	Safe (High Confidence)	Toxic	0.858	Toxic (High Confidence)	0.62	Toxic	0.574	Toxic (Low Confidence)	Safe	0	Safe (High Confidence)	4.77	None	Safe	0.486	Safe (Low Confidence)	Safe	0.001	Safe (High Confidence)	Safe	0.001	Safe (High Confidence)	Safe	0.02
C(C(=C)C(F)(F)(F))C=C1C(=NN=N1)	Toxic	1	Toxic (High Confidence)	Safe	0.112	Safe (High Confidence)	Toxic	0.538	Toxic (Low Confidence)	0.69	None	Safe	0.037	Safe (High Confidence)	Toxic	0.953	Toxic (High Confidence)	Safe	0.417	Safe (Low Confidence)	Toxic	0.938	Toxic (High Confidence)	Safe	0.031	Safe (High Confidence)	Toxic	0.992	Toxic (High Confidence)	0.57	Toxic	0.702	Toxic (Medium Confidence)	Safe	0	Safe (High Confidence)	5.42	None	Toxic	0.989	Toxic (High Confidence)	Safe	0.356	Safe (Low Confidence)	Safe	0.078	Safe (High Confidence)	Safe	0.023
C(C=C1C(=NN=N1)C(=O)C)	Toxic	1	Toxic (High Confidence)	Safe	0.122	Safe (High Confidence)	Toxic	0.546	Toxic (Low Confidence)	-0.09	None	Safe	0.318	Safe (Medium Confidence)	Toxic	0.898	Toxic (High Confidence)	Safe	0.173	Safe (Medium Confidence)	Toxic	0.94	Toxic (High Confidence)	Safe	0.019	Safe (High Confidence)	Toxic	0.998	Toxic (High Confidence)	0.86	Toxic	0.659	Toxic (Low Confidence)	Safe	0	Safe (High Confidence)	3.62	None	Toxic	0.9	Toxic (High Confidence)	Toxic	0.59	Toxic (Low Confidence)	Safe	0.066	Safe (High Confidence)	Safe	0.023
C(C=CC=C(F)C=C1C(=NN=CC1))	Toxic	0.619	Toxic (Low Confidence)	Safe	0.079	Safe (High Confidence)	Safe	0.434	Safe (Low Confidence)	0.56	None	Safe	0.162	Safe (High Confidence)	Toxic	0.567	Toxic (Low Confidence)	Toxic	0.916	Toxic (High Confidence)	Safe	0.198	Safe (Medium Confidence)	Safe	0.065	Safe (High Confidence)	Toxic	0.982	Toxic (High Confidence)	0.15	Toxic	0.604	Toxic (Low Confidence)	Safe	0.003	Safe (High Confidence)	4.64	None	Safe	0.413	Safe (Low Confidence)	Safe	0.043	Safe (High Confidence)	Safe	0.015	Safe (High Confidence)	Safe	0.058
C(C(=O)N1C(=C2C(=CC=C2CC1)))	Safe	0.318	Safe (Medium Confidence)	Safe	0.071	Safe (High Confidence)	Safe	0.465	Safe (Low Confidence)	0.07	None	Safe	0.444	Safe (Low Confidence)	Toxic	0.515	Toxic (Low Confidence)	Toxic	0.893	Toxic (High Confidence)	Safe	0.249	Safe (Medium Confidence)	Safe	0.074	Safe (High Confidence)	Toxic	0.901	Toxic (High Confidence)	0.21	Toxic	0.541	Toxic (Low Confidence)	Safe	0.008	Safe (High Confidence)	4.67	None	Safe	0.398	Safe (Low Confidence)	Safe	0.033	Safe (High Confidence)	Safe	0.01	Safe (High Confidence)	Safe	0.051
C(C)NC1C(=C(N)C=C1C(=O))	Toxic	0.68	Toxic (Medium Confidence)	Safe	0.261	Safe (Medium Confidence)	Toxic	0.521	Toxic (Low Confidence)	-0.44	None	Toxic	0.907	Toxic (High Confidence)	Safe	0.207	Safe (Medium Confidence)	Toxic	0.536	Toxic (Low Confidence)	Safe	0.16	Safe (High Confidence)	Safe	0.412	Safe (Low Confidence)	Toxic	0.574	Toxic (Low Confidence)	0.51	Safe	0.325	Safe (Medium Confidence)	Safe	0.005	Safe (High Confidence)	5.68	None	Toxic	0.766	Toxic (Medium Confidence)	Safe	0	Safe (High Confidence)	Safe	0.005	Safe (High Confidence)	Safe	0.036
C(C=O)OC(=O)C1=N(NC(=O)N1)	Safe	0.005	Safe (High Confidence)	Safe	0.007	Safe (High Confidence)	Safe	0.111	Safe (High Confidence)	-1.86	None	Toxic	0.945	Toxic (High Confidence)	Safe	0.087	Safe (High Confidence)	Safe	0.016	Safe (High Confidence)	Toxic	0.537	Toxic (Low Confidence)	Safe	0	Safe (High Confidence)	Safe	0.492	Safe (Low Confidence)	1.82	Safe	0.432	Safe (Low Confidence)	Safe	0	Safe (High Confidence)	4.48	None	Toxic	0.978	Toxic (High Confidence)	Safe	0	Safe (High Confidence)	Safe	0	Safe (High Confidence)	Safe	0.045
C(CO)=C(OC1=C(C=CC=C1))	Toxic	0.988	Toxic (High Confidence)	Safe	0.095	Safe (High Confidence)	Safe	0.273	Safe (Medium Confidence)	0.72	None	Toxic	0.899	Toxic (High Confidence)	Toxic	0.895	Toxic (High Confidence)	Safe	0.455	Safe (Low Confidence)	Toxic	0.576	Toxic (Low Confidence)	Toxic	0.525	Toxic (Low Confidence)	Toxic	0.999	Toxic (High Confidence)	1.14	Toxic	0.684	Toxic (Medium Confidence)	Safe	0.006	Safe (High Confidence)	3.02	None	Safe	0.118	Safe (High Confidence)	Safe	0	Safe (High Confidence)	Safe	0.01	Safe (High Confidence)	Safe	0.007
C(C(=O)(C1=C(C=CC1C=C)))	Safe	0.32	Safe (Medium Confidence)	Safe	0.066	Safe (High Confidence)	Safe	0.338	Safe (Low Confidence)	0.98	None	Toxic	0.65	Toxic (Low Confidence)	Toxic	0.648	Toxic (Low Confidence)	Toxic	0.865	Toxic (High Confidence)	Safe	0.247	Safe (Medium Confidence)	Toxic	0.79	Toxic (Medium Confidence)	Toxic	0.983	Toxic (High Confidence)	0.58	Toxic	0.533	Toxic (Low Confidence)	Safe	0.001	Safe (High Confidence)	4.37	None	Safe	0.167	Safe (Medium Confidence)	Safe	0.028	Safe (High Confidence)	Safe	0.006	Safe (High Confidence)	Safe	0.024
C(C1=N(N=C(Cl)C2=C(C=CC21)))	Toxic	0.68	Toxic (Medium Confidence)	Safe	0.099	Safe (High Confidence)	Toxic	0.521	Toxic (Low Confidence)	1.21	None	Safe	0.043	Safe (High Confidence)	Toxic	0.535	Toxic (Low Confidence)	Toxic	0.891	Toxic (High Confidence)	Safe	0.138	Safe (High Confidence)	Safe	0.283	Safe (Medium Confidence)	Toxic	0.943	Toxic (High Confidence)	0.02	Toxic	0.58	Toxic (Low Confidence)	Safe	0.001	Safe (High Confidence)	5.05	None	Safe	0.244	Safe (Medium Confidence)	Safe	0.197	Safe (Medium Confidence)	Safe	0.016	Safe (High Confidence)	Safe	0.054
C(C=CC=NC1=C(C=CC=C1))	Toxic	0.772	Toxic (Medium Confidence)	Safe	0.113	Safe (High Confidence)	Safe	0.206	Safe (Medium Confidence)	1.78	None	Safe	0.092	Safe (High Confidence)	Toxic	0.57	Toxic (Low Confidence)	Toxic	0.927	Toxic (High Confidence)	Safe	0.469	Safe (Low Confidence)	Toxic	0.818	Toxic (Medium Confidence)	Toxic	0.996	Toxic (High Confidence)	0.36	Toxic	0.548	Toxic (Low Confidence)	Safe	0.099	Safe (High Confidence)	5.32	None	Safe	0.148	Safe (High Confidence)	Safe	0.029	Safe (High Confidence)	Safe	0.014	Safe (High Confidence)	Safe	0.011
C(C=C(NC1=C(C(=O)C(=O)N1)))	Toxic	0.853	Toxic (High Confidence)	Safe	0.091	Safe (High Confidence)	Safe	0.294	Safe (Medium Confidence)	-0.76	None	Toxic	0.744	Toxic (Medium Confidence)	Safe	0.338	Safe (Low Confidence)	Toxic	0.766	Toxic (Medium Confidence)	Safe	0.383	Safe (Low Confidence)	Safe	0.005	Safe (High Confidence)	Toxic	0.853	Toxic (High Confidence)	1.05	Toxic	0.501	Toxic (Low Confidence)	Safe	0	Safe (High Confidence)	4.34	None	Toxic	0.846	Toxic (High Confidence)	Safe	0.039	Safe (High Confidence)	Safe	0.006	Safe (High Confidence)	Safe	0.037
C(C=O)N1C(=NN=N1)(CC2C(NCC2))	Safe	0	Safe (High Confidence)	Safe	0.075	Safe (High Confidence)	Toxic	0.751	Toxic (Medium Confidence)	-1.3	None	Safe	0.091	Safe (High Confidence)	Safe	0.167	Safe (Medium Confidence)	Safe	0.024	Safe (High Confidence)	Safe	0.091	Safe (High Confidence)	Safe	0	Safe (High Confidence)	Safe	0.064	Safe (High Confidence)	0.47	Toxic	0.522	Toxic (Low Confidence)	Safe	0	Safe (High Confidence)	9.01	None	Toxic	0.864	Toxic (High Confidence)	Safe	0	Safe (High Confidence)	Safe	0.002	Safe (High Confidence)	Safe	0.028
C(C1=C(C(=O)C=C(C1C=N)))	Safe	0.497	Safe (Low Confidence)	Safe	0.08	Safe (High Confidence)	Safe	0.333	Safe (Medium Confidence)	0.29	None	Toxic	0.702	Toxic (Medium Confidence)	Toxic	0.554	Toxic (Low Confidence)	Toxic	0.67	Toxic (Medium Confidence)	Safe	0.294	Safe (Medium Confidence)	Safe	0.29	Safe (Medium Confidence)	Toxic	0.995	Toxic (High Confidence)	0.67	Safe	0.445	Safe (Low Confidence)	Safe	0.004	Safe (High Confidence)	4.35	None	Toxic	0.546	Toxic (Low Confidence)	Safe	0.046	Safe (High Confidence)	Safe	0.009	Safe (High Confidence)	Safe	0.086
C(C=C(N)C1=N(N=C(SC1=N)))	Toxic	0.686	Toxic (Medium Confidence)	Safe	0.141	Safe (High Confidence)	Safe	0.307	Safe (Medium Confidence)	0.23	None	Safe	0.121	Safe (High Confidence)	Safe	0.219	Safe (Medium Confidence)	Safe	0.225	Safe (Medium Confidence)	Toxic	0.533	Toxic (Low Confidence)	Safe	0	Safe (High Confidence)	Safe	0.381	Safe (Low Confidence)	0.72	Toxic	0.59	Toxic (Low Confidence)	Safe	0.002	Safe (High Confidence)	4.52	None	Toxic	0.935	Toxic (High Confidence)	Safe	0.339	Safe (Low Confidence)	Safe	0.001	Safe (High Confidence)	Safe	0.017
C(C1=C(C=C(N1N=CN=C(Cl))))	Toxic	0.889	Toxic (High Confidence)	Safe	0.133	Safe (High Confidence)	Safe	0.258	Safe (Medium Confidence)	0.72	None	Safe	0.011	Safe (High Confidence)	Safe	0.418	Safe (Low Confidence)	Safe	0.448	Safe (Low Confidence)	Safe	0.304	Safe (Medium Confidence)	Safe	0.41	Safe (Low Confidence)	Toxic	0.852	Toxic (High Confidence)	0.51	Toxic	0.657	Toxic (Low Confidence)	Safe	0.012	Safe (High Confidence)	5.08	None	Safe	0.485	Safe (Low Confidence)	Safe	0.09	Safe (High Confidence)	Safe	0.005	Safe (High Confidence)	Safe	0.014
C(C=CC=CC=CC=C1C(=CC=CC1))	Toxic	0.924	Toxic (High Confidence)	Safe	0.035	Safe (High Confidence)	Safe	0.27	Safe (Medium Confidence)	1.76	None	Safe	0.161	Safe (High Confidence)	Toxic	0.74	Toxic (Medium Confidence)	Toxic	0.999	Toxic (High Confidence)	Safe	0.204	Safe (Medium Confidence)	Safe	0.231	Safe (Medium Confidence)	Toxic	0.989	Toxic (High Confidence)	-0.07	Toxic	0.533	Toxic (Low Confidence)	Safe	0.289	Safe (Medium Confidence)	6.66	None	Safe	0.003	Safe (High Confidence)	Safe	0.015	Safe (High Confidence)	Safe	0.017	Safe (High Confidence)	Safe	0.081
C(F)C=CC=C1N(=NN=C1)	Toxic	0.999	Toxic (High Confidence)	Safe	0.082	Safe (High Confidence)	Safe	0.407	Safe (Low Confidence)	-0.01	None	Safe	0.143	Safe (High Confidence)	Toxic	0.926	Toxic (High Confidence)	Toxic	0.566	Toxic (Low Confidence)	Toxic	0.953	Toxic (High Confidence)	Safe	0.014	Safe (High Confidence)	Toxic	0.998	Toxic (High Confidence)	0.67	Toxic	0.654	Toxic (Low Confidence)	Safe	0.001	Safe (High Confidence)	4.38	None	Toxic	0.903	Toxic (High Confidence)	Toxic	0.633	Toxic (Low Confidence)	Safe	0.07	Safe (High Confidence)	Safe	0.051
C(C=COC1C(=CC=CC=C1)C)	Toxic	0.971	Toxic (High Confidence)	Safe	0.101	Safe (High Confidence)	Safe	0.394	Safe (Low Confidence)	1.15	None	Safe	0.491	Safe (Low Confidence)	Toxic	0.938	Toxic (High Confidence)	Toxic	0.974	Toxic (High Confidence)	Safe	0.33	Safe (Medium Confidence)	Safe	0.406	Safe (Low Confidence)	Toxic	0.995	Toxic (High Confidence)	0.93	Toxic	0.624	Toxic (Low Confidence)	Safe	0.001	Safe (High Confidence)	4.68	None	Safe	0.014	Safe (High Confidence)	Safe	0	Safe (High Confidence)	Safe	0.006	Safe (High Confidence)	Safe	0.028
C(C=CC1=C(NC(=C1)C(=O)))	Safe	0.004	Safe (High Confidence)	Safe	0.092	Safe (High Confidence)	Safe	0.159	Safe (High Confidence)	-0.32	None	Toxic	0.65	Toxic (Low Confidence)	Safe	0.439	Safe (Low Confidence)	Toxic	0.697	Toxic (Medium Confidence)	Safe	0.479	Safe (Low Confidence)	Toxic	0.712	Toxic (Medium Confidence)	Toxic	0.998	Toxic (High Confidence)	0.58	Safe	0.387	Safe (Low Confidence)	Safe	0.021	Safe (High Confidence)	5.25	None	Toxic	0.692	Toxic (Medium Confidence)	Safe	0.001	Safe (High Confidence)	Safe	0.001	Safe (High Confidence)	Safe	0.018
C(C)SC1=C(C=CC=C1Cl)C(C)	Safe	0.003	Safe (High Confidence)	Safe	0.266	Safe (Medium Confidence)	Toxic	0.533	Toxic (Low Confidence)	2.89	None	Safe	0.024	Safe (High Confidence)	Toxic	0.509	Toxic (Low Confidence)	Toxic	0.841	Toxic (High Confidence)	Safe	0.428	Safe (Low Confidence)	Toxic	0.937	Toxic (High Confidence)	Toxic	0.94	Toxic (High Confidence)	0.32	Toxic	0.66	Toxic (Low Confidence)	Safe	0.009	Safe (High Confidence)	5.22	None	Safe	0.04	Safe (High Confidence)	Safe	0.009	Safe (High Confidence)	Safe	0.017	Safe (High Confidence)	Safe	0.013
C(C=CN=CN=C1O(C(=O)C=N1))	Toxic	0.991	Toxic (High Confidence)	Safe	0.033	Safe (High Confidence)	Safe	0.204	Safe (Medium Confidence)	-1.02	None	Safe	0.058	Safe (High Confidence)	Safe	0.005	Safe (High Confidence)	Safe	0.256	Safe (Medium Confidence)	Safe	0.117	Safe (High Confidence)	Safe	0.018	Safe (High Confidence)	Toxic	0.878	Toxic (High Confidence)	0.26	Toxic	0.625	Toxic (Low Confidence)	Safe	0.005	Safe (High Confidence)	5.93	None	Toxic	0.906	Toxic (High Confidence)	Safe	0.043	Safe (High Confidence)	Safe	0.002	Safe (High Confidence)	Safe	0.031
C(CC(F)C=C1C(=CC=C1NC))	Toxic	0.662	Toxic (Low Confidence)	Safe	0.127	Safe (High Confidence)	Toxic	0.55	Toxic (Low Confidence)	0.7	None	Safe	0.307	Safe (Medium Confidence)	Safe	0.48	Safe (Low Confidence)	Toxic	0.866	Toxic (High Confidence)	Safe	0.254	Safe (Medium Confidence)	Safe	0.042	Safe (High Confidence)	Safe	0.459	Safe (Low Confidence)	0.79	Safe	0.496	Safe (Low Confidence)	Safe	0.051	Safe (High Confidence)	4.73	None	Safe	0.128	Safe (High Confidence)	Safe	0.009	Safe (High Confidence)	Safe	0.005	Safe (High Confidence)	Safe	0.035
C(C1=C(C=CC1=CC=CC(=O)))	Safe	0.207	Safe (Medium Confidence)	Safe	0.237	Safe (Medium Confidence)	Safe	0.216	Safe (Medium Confidence)	0.31	None	Toxic	0.972	Toxic (High Confidence)	Safe	0.339	Safe (Low Confidence)	Toxic	0.979	Toxic (High Confidence)	Safe	0.16	Safe (High Confidence)	Toxic	0.99	Toxic (High Confidence)	Toxic	0.999	Toxic (High Confidence)	0.54	Safe	0.305	Safe (Medium Confidence)	Safe	0.003	Safe (High Confidence)	6.99	None	Safe	0.284	Safe (Medium Confidence)	Safe	0	Safe (High Confidence)	Safe	0.009	Safe (High Confidence)	Safe	0.097
C(C(=CC=CC=CC=CC=CC=C))	Toxic	0.97	Toxic (High Confidence)	Safe	0.035	Safe (High Confidence)	Safe	0.282	Safe (Medium Confidence)	2.02	None	Safe	0.305	Safe (Medium Confidence)	Toxic	0.804	Toxic (Medium Confidence)	Toxic	0.999	Toxic (High Confidence)	Safe	0.322	Safe (Medium Confidence)	Toxic	0.654	Toxic (Low Confidence)	Toxic	0.998	Toxic (High Confidence)	0.64	Safe	0.457	Safe (Low Confidence)	Safe	0.335	Safe (Low Confidence)	6.31	None	Safe	0.002	Safe (High Confidence)	Safe	0	Safe (High Confidence)	Safe	0.014	Safe (High Confidence)	Safe	0.104
C(C=NC(=O)O)C1=N(SN(=C1))	Safe	0.385	Safe (Low Confidence)	Safe	0.153	Safe (High Confidence)	Safe	0.412	Safe (Low Confidence)	-0.58	None	Safe	0.132	Safe (High Confidence)	Safe	0.079	Safe (High Confidence)	Safe	0.02	Safe (High Confidence)	Toxic	0.532	Toxic (Low Confidence)	Safe	0.04	Safe (High Confidence)	Toxic	0.597	Toxic (Low Confidence)	0.52	Toxic	0.655	Toxic (Low Confidence)	Safe	0.003	Safe (High Confidence)	3.97	None	Toxic	0.836	Toxic (High Confidence)	Safe	0.115	Safe (High Confidence)	Safe	0.003	Safe (High Confidence)	Safe	0.015
C(CO)C1=C(C=CC=C1OCCO)	Safe	0.05	Safe (High Confidence)	Safe	0.073	Safe (High Confidence)	Toxic	0.512	Toxic (Low Confidence)	0.69	None	Toxic	0.676	Toxic (Medium Confidence)	Safe	0.374	Safe (Low Confidence)	Safe	0.02	Safe (High Confidence)	Safe	0.274	Safe (Medium Confidence)	Safe	0.135	Safe (High Confidence)	Toxic	0.97	Toxic (High Confidence)	1.1	Safe	0.469	Safe (Low Confidence)	Safe	0.012	Safe (High Confidence)	3.87	None	Safe	0.254	Safe (Medium Confidence)	Safe	0.047	Safe (High Confidence)	Safe	0.014	Safe (High Confidence)	Safe	0.009
C(C(=NOC1=C(C(=O)C(=O)N1)))	Toxic	0.773	Toxic (Medium Confidence)	Safe	0.102	Safe (High Confidence)	Safe	0.386	Safe (Low Confidence)	-0.16	None	Safe	0.435	Safe (Low Confidence)	Safe	0.182	Safe (Medium Confidence)	Safe	0.38	Safe (Low Confidence)	Safe	0.239	Safe (Medium Confidence)	Safe	0.006	Safe (High Confidence)	Toxic	0.755	Toxic (Medium Confidence)	0.98	Toxic	0.511	Toxic (Low Confidence)	Safe	0.001	Safe (High Confidence)	5.17	None	Toxic	0.955	Toxic (High Confidence)	Safe	0.004	Safe (High Confidence)	Safe	0.004	Safe (High Confidence)	Safe	0.071
C(C1C(=NN=C(O)1)(C))=C	Safe	0.37	Safe (Low Confidence)	Safe	0.081	Safe (High Confidence)	Toxic	0.567	Toxic (Low Confidence)	-0.2	None	Safe	0.429	Safe (Low Confidence)	Safe	0.347	Safe (Low Confidence)	Safe	0.188	Safe (Medium Confidence)	Safe	0.301	Safe (Medium Confidence)	Safe	0.161	Safe (High Confidence)	Toxic	0.979	Toxic (High Confidence)	0.78	Safe	0.429	Safe (Low Confidence)	Safe	0.011	Safe (High Confidence)	3.41	None	Safe	0.481	Safe (Low Confidence)	Safe	0.013	Safe (High Confidence)	Safe	0.006	Safe (High Confidence)	Safe	0.007
C(CO)=CC=CC=CC=CC(=O)	Toxic	0.975	Toxic (High Confidence)	Safe	0.215	Safe (Medium Confidence)	Safe	0.239	Safe (Medium Confidence)	0.01	None	Toxic	0.988	Toxic (High Confidence)	Safe	0.384	Safe (Low Confidence)	Toxic	0.917	Toxic (High Confidence)	Safe	0.165	Safe (High Confidence)	Toxic	0.942	Toxic (High Confidence)	Toxic	1	Toxic (High Confidence)	0.76	Safe	0.203	Safe (Medium Confidence)	Safe	0.028	Safe (High Confidence)	6.03	None	Safe	0.193	Safe (Medium Confidence)	Safe	0	Safe (High Confidence)	Safe	0.015	Safe (High Confidence)	Safe	0.041
C(CCN1C(=CC=C1C=CC(=O)))	Safe	0.053	Safe (High Confidence)	Safe	0.423	Safe (Low Confidence)	Safe	0.248	Safe (Medium Confidence)	0.06	None	Toxic	0.929	Toxic (High Confidence)	Safe	0.268	Safe (Medium Confidence)	Toxic	0.65	Toxic (Low Confidence)	Safe	0.282	Safe (Medium Confidence)	Toxic	0.98	Toxic (High Confidence)	Toxic	0.994	Toxic (High Confidence)	0.83	Safe	0.403	Safe (Low Confidence)	Safe	0.001	Safe (High Confidence)	6.65	None	Safe	0.393	Safe (Low Confidence)	Safe	0	Safe (High Confidence)	Safe	0.007	Safe (High Confidence)	Safe	0.025
C(CC1=C(C(=O)N2C(=CN=C2C1)))	Safe	0.022	Safe (High Confidence)	Safe	0.011	Safe (High Confidence)	Safe	0.494	Safe (Low Confidence)	0.33	None	Toxic	0.744	Toxic (Medium Confidence)	Safe	0.09	Safe (High Confidence)	Toxic	0.539	Toxic (Low Confidence)	Safe	0.48	Safe (Low Confidence)	Safe	0.255	Safe (Medium Confidence)	Safe	0.26	Safe (Medium Confidence)	-0.04	Toxic	0.627	Toxic (Low Confidence)	Safe	0	Safe (High Confidence)	6.58	None	Toxic	0.998	Toxic (High Confidence)	Safe	0.005	Safe (High Confidence)	Safe	0.03	Safe (High Confidence)	Safe	0.033
C(C1=C(C(=O)NC2=C(C=CN21)))	Safe	0.146	Safe (High Confidence)	Safe	0.103	Safe (High Confidence)	Safe	0.134	Safe (High Confidence)	0.04	None	Safe	0.1	Safe (High Confidence)	Safe	0.272	Safe (Medium Confidence)	Toxic	0.526	Toxic (Low Confidence)	Toxic	0.799	Toxic (Medium Confidence)	Safe	0.002	Safe (High Confidence)	Toxic	0.762	Toxic (Medium Confidence)	0.64	Toxic	0.664	Toxic (Low Confidence)	Safe	0.002	Safe (High Confidence)	4.16	None	Toxic	0.91	Toxic (High Confidence)	Safe	0.049	Safe (High Confidence)	Safe	0.001	Safe (High Confidence)	Safe	0.01
C(COC1=C(N2C(=C(C)C=C2)CN1))	Toxic	0.54	Toxic (Low Confidence)	Safe	0.17	Safe (Medium Confidence)	Safe	0.496	Safe (Low Confidence)	0.58	None	Safe	0.074	Safe (High Confidence)	Safe	0.398	Safe (Low Confidence)	Toxic	0.577	Toxic (Low Confidence)	Safe	0.391	Safe (Low Confidence)	Safe	0.01	Safe (High Confidence)	Safe	0.398	Safe (Low Confidence)	0.32	Toxic	0.592	Toxic (Low Confidence)	Safe	0.034	Safe (High Confidence)	4.38	None	Toxic	0.607	Toxic (Low Confidence)	Safe	0.145	Safe (High Confidence)	Safe	0.004	Safe (High Confidence)	Safe	0.013
C(CN1C(=CC=C1NC=NC(N=O)))	Toxic	0.922	Toxic (High Confidence)	Safe	0.119	Safe (High Confidence)	Safe	0.424	Safe (Low Confidence)	0.64	None	Safe	0.051	Safe (High Confidence)	Toxic	0.567	Toxic (Low Confidence)	Safe	0.401	Safe (Low Confidence)	Toxic	0.779	Toxic (Medium Confidence)	Safe	0.001	Safe (High Confidence)	Toxic	0.789	Toxic (Medium Confidence)	0.28	Toxic	0.676	Toxic (Medium Confidence)	Safe	0	Safe (High Confidence)	4.77	None	Toxic	0.935	Toxic (High Confidence)	Safe	0.23	Safe (Medium Confidence)	Safe	0.005	Safe (High Confidence)	Safe	0.033
C(C1=C(C=CC=CC1)C(=O))	Safe	0.237	Safe (Medium Confidence)	Safe	0.232	Safe (Medium Confidence)	Safe	0.275	Safe (Medium Confidence)	0.11	None	Toxic	0.977	Toxic (High Confidence)	Safe	0.343	Safe (Low Confidence)	Toxic	0.882	Toxic (High Confidence)	Safe	0.163	Safe (High Confidence)	Toxic	0.997	Toxic (High Confidence)	Toxic	0.999	Toxic (High Confidence)	0.58	Safe	0.308	Safe (Medium Confidence)	Safe	0	Safe (High Confidence)	6.59	None	Safe	0.279	Safe (Medium Confidence)	Safe	0	Safe (High Confidence)	Safe	0.006	Safe (High Confidence)	Safe	0.075
C(C)(C)N1C(=CC=CC=C1)	Toxic	0.903	Toxic (High Confidence)	Safe	0.092	Safe (High Confidence)	Safe	0.333	Safe (Medium Confidence)	1	None	Safe	0.179	Safe (Medium Confidence)	Toxic	0.641	Toxic (Low Confidence)	Toxic	0.958	Toxic (High Confidence)	Safe	0.23	Safe (Medium Confidence)	Toxic	0.833	Toxic (Medium Confidence)	Toxic	0.998	Toxic (High Confidence)	0.5	Safe	0.438	Safe (Low Confidence)	Safe	0.028	Safe (High Confidence)	4.79	None	Safe	0.019	Safe (High Confidence)	Safe	0.034	Safe (High Confidence)	Safe	0.011	Safe (High Confidence)	Safe	0.026
C(C1=C(NC(=O)C=C1OC(=O)))	Safe	0.018	Safe (High Confidence)	Safe	0.066	Safe (High Confidence)	Safe	0.226	Safe (Medium Confidence)	0.02	None	Safe	0.431	Safe (Low Confidence)	Safe	0.24	Safe (Medium Confidence)	Safe	0.177	Safe (Medium Confidence)	Toxic	0.643	Toxic (Low Confidence)	Safe	0.085	Safe (High Confidence)	Toxic	0.696	Toxic (Medium Confidence)	1.36	Toxic	0.587	Toxic (Low Confidence)	Safe	0.004	Safe (High Confidence)	4.82	None	Toxic	0.835	Toxic (High Confidence)	Safe	0.01	Safe (High Confidence)	Safe	0.001	Safe (High Confidence)	Safe	0.015
C(CN1C(=NN=N1)CC(=O)C)	Safe	0	Safe (High Confidence)	Safe	0.11	Safe (High Confidence)	Toxic	0.67	Toxic (Medium Confidence)	-0.09	None	Safe	0.052	Safe (High Confidence)	Safe	0.071	Safe (High Confidence)	Safe	0.026	Safe (High Confidence)	Safe	0.195	Safe (Medium Confidence)	Safe	0.01	Safe (High Confidence)	Safe	0.489	Safe (Low Confidence)	0.97	Toxic	0.647	Toxic (Low Confidence)	Safe	0	Safe (High Confidence)	3.72	None	Toxic	0.637	Toxic (Low Confidence)	Safe	0	Safe (High Confidence)	Safe	0.001	Safe (High Confidence)	Safe	0.024
C(C=C(N))=CC=CC=CC=CO	Toxic	0.997	Toxic (High Confidence)	Safe	0.046	Safe (High Confidence)	Safe	0.228	Safe (Medium Confidence)	0.68	None	Toxic	0.616	Toxic (Low Confidence)	Toxic	0.942	Toxic (High Confidence)	Toxic	0.987	Toxic (High Confidence)	Safe	0.47	Safe (Low Confidence)	Safe	0.126	Safe (High Confidence)	Toxic	0.994	Toxic (High Confidence)	1.28	Safe	0.404	Safe (Low Confidence)	Safe	0.132	Safe (High Confidence)	4.46	None	Safe	0.029	Safe (High Confidence)	Safe	0	Safe (High Confidence)	Safe	0.016	Safe (High Confidence)	Safe	0.036
C(C=CN=NC=C(C(=O)C=C(C)))	Toxic	0.742	Toxic (Medium Confidence)	Safe	0.106	Safe (High Confidence)	Safe	0.366	Safe (Low Confidence)	0.59	None	Safe	0.179	Safe (Medium Confidence)	Toxic	0.723	Toxic (Medium Confidence)	Toxic	0.665	Toxic (Low Confidence)	Safe	0.215	Safe (Medium Confidence)	Safe	0.054	Safe (High Confidence)	Toxic	1	Toxic (High Confidence)	0.47	Safe	0.393	Safe (Low Confidence)	Safe	0.001	Safe (High Confidence)	4.27	None	Safe	0.33	Safe (Medium Confidence)	Safe	0.114	Safe (High Confidence)	Safe	0.03	Safe (High Confidence)	Safe	0.101
C(C1=C(C=CC=C1)NOC(F))	Toxic	0.676	Toxic (Medium Confidence)	Safe	0.237	Safe (Medium Confidence)	Safe	0.466	Safe (Low Confidence)	1.09	None	Safe	0.061	Safe (High Confidence)	Toxic	0.58	Toxic (Low Confidence)	Toxic	0.559	Toxic (Low Confidence)	Toxic	0.647	Toxic (Low Confidence)	Safe	0.333	Safe (Medium Confidence)	Toxic	0.987	Toxic (High Confidence)	1.11	Toxic	0.638	Toxic (Low Confidence)	Safe	0.007	Safe (High Confidence)	4.2	None	Toxic	0.828	Toxic (Medium Confidence)	Safe	0.124	Safe (High Confidence)	Safe	0.006	Safe (High Confidence)	Safe	0.014
C(CN1C(=CC=N1)C(C)C=C)	Safe	0.039	Safe (High Confidence)	Safe	0.167	Safe (Medium Confidence)	Safe	0.451	Safe (Low Confidence)	1.11	None	Safe	0.133	Safe (High Confidence)	Toxic	0.638	Toxic (Low Confidence)	Safe	0.219	Safe (Medium Confidence)	Safe	0.347	Safe (Low Confidence)	Safe	0.428	Safe (Low Confidence)	Toxic	0.802	Toxic (Medium Confidence)	0.08	Toxic	0.671	Toxic (Medium Confidence)	Safe	0	Safe (High Confidence)	4.35	None	Safe	0.144	Safe (High Confidence)	Safe	0.007	Safe (High Confidence)	Safe	0.003	Safe (High Confidence)	Safe	0.013
C(CSC1=C(N2C(=CC=C2)NC1))	Toxic	0.819	Toxic (Medium Confidence)	Safe	0.256	Safe (Medium Confidence)	Safe	0.473	Safe (Low Confidence)	1.12	None	Safe	0.016	Safe (High Confidence)	Safe	0.426	Safe (Low Confidence)	Toxic	0.825	Toxic (Medium Confidence)	Toxic	0.634	Toxic (Low Confidence)	Safe	0.031	Safe (High Confidence)	Toxic	0.819	Toxic (Medium Confidence)	0.18	Toxic	0.655	Toxic (Low Confidence)	Safe	0.013	Safe (High Confidence)	5.36	None	Toxic	0.746	Toxic (Medium Confidence)	Toxic	0.734	Toxic (Medium Confidence)	Safe	0.004	Safe (High Confidence)	Safe	0.014
C(C)=NC=CC=C(F)C=CN=C	Safe	0.428	Safe (Low Confidence)	Safe	0.125	Safe (High Confidence)	Safe	0.335	Safe (Low Confidence)	0.71	None	Safe	0.022	Safe (High Confidence)	Safe	0.266	Safe (Medium Confidence)	Toxic	0.92	Toxic (High Confidence)	Safe	0.221	Safe (Medium Confidence)	Safe	0.478	Safe (Low Confidence)	Toxic	0.994	Toxic (High Confidence)	0.43	Safe	0.486	Safe (Low Confidence)	Safe	0.013	Safe (High Confidence)	5.67	None	Safe	0.365	Safe (Low Confidence)	Safe	0.054	Safe (High Confidence)	Safe	0.007	Safe (High Confidence)	Safe	0.073
C(C1=C(CN2C(=NN=CN=C2N1)))	Toxic	0.784	Toxic (Medium Confidence)	Safe	0.022	Safe (High Confidence)	Toxic	0.5	Toxic (Low Confidence)	-0.91	None	Safe	0.002	Safe (High Confidence)	Safe	0.159	Safe (High Confidence)	Toxic	0.689	Toxic (Medium Confidence)	Safe	0.215	Safe (Medium Confidence)	Safe	0	Safe (High Confidence)	Safe	0.192	Safe (Medium Confidence)	0.26	Toxic	0.572	Toxic (Low Confidence)	Safe	0	Safe (High Confidence)	3.96	None	Toxic	0.957	Toxic (High Confidence)	Safe	0.045	Safe (High Confidence)	Safe	0.016	Safe (High Confidence)	Safe	0.009
C(CO)=NC=NC(=O)OC(=O)	Toxic	0.996	Toxic (High Confidence)	Safe	0.127	Safe (High Confidence)	Safe	0.324	Safe (Medium Confidence)	-1.01	None	Safe	0.454	Safe (Low Confidence)	Safe	0.101	Safe (High Confidence)	Safe	0.036	Safe (High Confidence)	Safe	0.333	Safe (Medium Confidence)	Safe	0.342	Safe (Low Confidence)	Toxic	0.983	Toxic (High Confidence)	0.58	Safe	0.472	Safe (Low Confidence)	Safe	0.001	Safe (High Confidence)	3.62	None	Toxic	0.869	Toxic (High Confidence)	Safe	0.122	Safe (High Confidence)	Safe	0.006	Safe (High Confidence)	Safe	0.029
C(C(=O)C(F)(F)(F))C=CC=C(C(=O))	Toxic	0.978	Toxic (High Confidence)	Safe	0.374	Safe (Low Confidence)	Safe	0.448	Safe (Low Confidence)	0.06	None	Toxic	0.66	Toxic (Low Confidence)	Safe	0.056	Safe (High Confidence)	Toxic	0.795	Toxic (Medium Confidence)	Safe	0.189	Safe (Medium Confidence)	Toxic	0.974	Toxic (High Confidence)	Toxic	0.996	Toxic (High Confidence)	0.61	Safe	0.418	Safe (Low Confidence)	Safe	0	Safe (High Confidence)	6.87	None	Toxic	0.958	Toxic (High Confidence)	Safe	0	Safe (High Confidence)	Safe	0.018	Safe (High Confidence)	Safe	0.071
C(C1=C(C2=C(C=CC=C2F)CC1))	Toxic	0.972	Toxic (High Confidence)	Safe	0.103	Safe (High Confidence)	Safe	0.404	Safe (Low Confidence)	1.93	None	Safe	0.297	Safe (Medium Confidence)	Safe	0.442	Safe (Low Confidence)	Toxic	0.921	Toxic (High Confidence)	Safe	0.426	Safe (Low Confidence)	Toxic	0.799	Toxic (Medium Confidence)	Toxic	0.993	Toxic (High Confidence)	0.6	Toxic	0.628	Toxic (Low Confidence)	Safe	0.004	Safe (High Confidence)	3.9	None	Safe	0.143	Safe (High Confidence)	Safe	0.024	Safe (High Confidence)	Safe	0.018	Safe (High Confidence)	Safe	0.034
C(CSC(N1C(=CC=C1N(=C(C)))))	Safe	0.075	Safe (High Confidence)	Safe	0.211	Safe (Medium Confidence)	Toxic	0.509	Toxic (Low Confidence)	1.2	None	Safe	0.015	Safe (High Confidence)	Safe	0.403	Safe (Low Confidence)	Safe	0.392	Safe (Low Confidence)	Toxic	0.51	Toxic (Low Confidence)	Safe	0.362	Safe (Low Confidence)	Safe	0.494	Safe (Low Confidence)	0.61	Toxic	0.658	Toxic (Low Confidence)	Safe	0.004	Safe (High Confidence)	5.74	None	Safe	0.334	Safe (Low Confidence)	Safe	0.109	Safe (High Confidence)	Safe	0.004	Safe (High Confidence)	Safe	0.007
C(CN1C(N2C(=NN=C2CC1=C)))	Toxic	0.901	Toxic (High Confidence)	Safe	0.108	Safe (High Confidence)	Toxic	0.661	Toxic (Low Confidence)	0.82	None	Safe	0.032	Safe (High Confidence)	Safe	0.251	Safe (Medium Confidence)	Safe	0.1	Safe (High Confidence)	Safe	0.421	Safe (Low Confidence)	Safe	0.003	Safe (High Confidence)	Safe	0.103	Safe (High Confidence)	0.25	Toxic	0.591	Toxic (Low Confidence)	Safe	0.001	Safe (High Confidence)	4.01	None	Toxic	0.688	Toxic (Medium Confidence)	Safe	0.01	Safe (High Confidence)	Safe	0.002	Safe (High Confidence)	Safe	0.026
C(CC1=C(SC2=C(N=CC=C2)C1))	Safe	0.021	Safe (High Confidence)	Safe	0.205	Safe (Medium Confidence)	Safe	0.47	Safe (Low Confidence)	1.48	None	Safe	0.045	Safe (High Confidence)	Safe	0.262	Safe (Medium Confidence)	Toxic	0.624	Toxic (Low Confidence)	Safe	0.494	Safe (Low Confidence)	Safe	0.205	Safe (Medium Confidence)	Toxic	0.746	Toxic (Medium Confidence)	0.16	Toxic	0.703	Toxic (Medium Confidence)	Safe	0.033	Safe (High Confidence)	4.92	None	Safe	0.214	Safe (Medium Confidence)	Safe	0.043	Safe (High Confidence)	Safe	0.006	Safe (High Confidence)	Safe	0.018
C(C(C(=O)O)=C(Cl)C=CC=C)	Toxic	0.685	Toxic (Medium Confidence)	Safe	0.143	Safe (High Confidence)	Safe	0.226	Safe (Medium Confidence)	0.43	None	Toxic	0.797	Toxic (Medium Confidence)	Safe	0.195	Safe (Medium Confidence)	Toxic	0.515	Toxic (Low Confidence)	Safe	0.188	Safe (Medium Confidence)	Toxic	0.953	Toxic (High Confidence)	Toxic	0.998	Toxic (High Confidence)	0.99	Safe	0.446	Safe (Low Confidence)	Safe	0.003	Safe (High Confidence)	3.64	None	Safe	0.096	Safe (High Confidence)	Safe	0.005	Safe (High Confidence)	Safe	0.009	Safe (High Confidence)	Safe	0.03
C(C=C(C1=C(N=CN=C1N=C)))	Toxic	0.52	Toxic (Low Confidence)	Safe	0.135	Safe (High Confidence)	Safe	0.345	Safe (Low Confidence)	0.9	None	Safe	0.048	Safe (High Confidence)	Safe	0.284	Safe (Medium Confidence)	Safe	0.256	Safe (Medium Confidence)	Toxic	0.536	Toxic (Low Confidence)	Safe	0.223	Safe (Medium Confidence)	Toxic	0.972	Toxic (High Confidence)	0.36	Toxic	0.676	Toxic (Medium Confidence)	Safe	0.003	Safe (High Confidence)	4.07	None	Safe	0.397	Safe (Low Confidence)	Safe	0.135	Safe (High Confidence)	Safe	0.005	Safe (High Confidence)	Safe	0.018
C(OC(F)(F)(F))N1C(=CC=C1)C(=C(C))	Toxic	0.536	Toxic (Low Confidence)	Safe	0.446	Safe (Low Confidence)	Safe	0.399	Safe (Low Confidence)	1.19	None	Safe	0.036	Safe (High Confidence)	Safe	0.318	Safe (Medium Confidence)	Toxic	0.612	Toxic (Low Confidence)	Toxic	0.588	Toxic (Low Confidence)	Safe	0.32	Safe (Medium Confidence)	Toxic	0.571	Toxic (Low Confidence)	0.78	Toxic	0.743	Toxic (Medium Confidence)	Safe	0.057	Safe (High Confidence)	5.69	None	Toxic	0.923	Toxic (High Confidence)	Safe	0.087	Safe (High Confidence)	Safe	0.009	Safe (High Confidence)	Safe	0.003
C(C)=CC=CC1=C(C=CC(=O)1)	Safe	0.413	Safe (Low Confidence)	Safe	0.073	Safe (High Confidence)	Safe	0.236	Safe (Medium Confidence)	0.8	None	Toxic	0.567	Toxic (Low Confidence)	Toxic	0.646	Toxic (Low Confidence)	Toxic	0.975	Toxic (High Confidence)	Safe	0.3	Safe (Medium Confidence)	Toxic	0.531	Toxic (Low Confidence)	Toxic	0.996	Toxic (High Confidence)	0.53	Safe	0.476	Safe (Low Confidence)	Safe	0.126	Safe (High Confidence)	5.44	None	Safe	0.1	Safe (High Confidence)	Safe	0.036	Safe (High Confidence)	Safe	0.01	Safe (High Confidence)	Safe	0.146
C(CN(C1=C(C(=O)C=CC(=O)1)))	Safe	0.145	Safe (High Confidence)	Safe	0.082	Safe (High Confidence)	Safe	0.384	Safe (Low Confidence)	0.23	None	Toxic	0.635	Toxic (Low Confidence)	Safe	0.448	Safe (Low Confidence)	Safe	0.421	Safe (Low Confidence)	Safe	0.335	Safe (Low Confidence)	Safe	0.136	Safe (High Confidence)	Toxic	0.928	Toxic (High Confidence)	0.81	Safe	0.454	Safe (Low Confidence)	Safe	0.007	Safe (High Confidence)	4.33	None	Safe	0.482	Safe (Low Confidence)	Safe	0.054	Safe (High Confidence)	Safe	0.007	Safe (High Confidence)	Safe	0.224
C(OS(=O)(=O)Cl)C=CC=C1C(=NN=N1)	Toxic	1	Toxic (High Confidence)	Safe	0.331	Safe (Medium Confidence)	Safe	0.408	Safe (Low Confidence)	0.06	None	Safe	0.121	Safe (High Confidence)	Toxic	0.99	Toxic (High Confidence)	Toxic	0.515	Toxic (Low Confidence)	Toxic	0.917	Toxic (High Confidence)	Safe	0.05	Safe (High Confidence)	Toxic	0.983	Toxic (High Confidence)	0.54	Toxic	0.707	Toxic (Medium Confidence)	Safe	0	Safe (High Confidence)	5.89	None	Toxic	0.952	Toxic (High Confidence)	Toxic	0.565	Toxic (Low Confidence)	Safe	0.08	Safe (High Confidence)	Safe	0.012
C(C(C1=C(N2C(=NN=C2C=C1))))	Safe	0.038	Safe (High Confidence)	Safe	0.172	Safe (Medium Confidence)	Safe	0.241	Safe (Medium Confidence)	0.45	None	Safe	0.074	Safe (High Confidence)	Safe	0.269	Safe (Medium Confidence)	Safe	0.419	Safe (Low Confidence)	Toxic	0.673	Toxic (Medium Confidence)	Safe	0.026	Safe (High Confidence)	Toxic	0.76	Toxic (Medium Confidence)	0.41	Toxic	0.724	Toxic (Medium Confidence)	Safe	0.017	Safe (High Confidence)	4.1	None	Toxic	0.5	Toxic (Low Confidence)	Safe	0.023	Safe (High Confidence)	Safe	0.002	Safe (High Confidence)	Safe	0.022
C(CN1C(=C(N)N=CN=C1)C)	Safe	0.06	Safe (High Confidence)	Safe	0.055	Safe (High Confidence)	Safe	0.466	Safe (Low Confidence)	-0.31	None	Safe	0.006	Safe (High Confidence)	Safe	0.181	Safe (Medium Confidence)	Safe	0.361	Safe (Low Confidence)	Safe	0.189	Safe (Medium Confidence)	Safe	0.039	Safe (High Confidence)	Toxic	0.533	Toxic (Low Confidence)	0.4	Toxic	0.523	Toxic (Low Confidence)	Safe	0.007	Safe (High Confidence)	4.36	None	Safe	0.479	Safe (Low Confidence)	Safe	0.267	Safe (Medium Confidence)	Safe	0.004	Safe (High Confidence)	Safe	0.021
C(C1=C(C(C(=O)C1=CC=C)))	Safe	0.15	Safe (High Confidence)	Safe	0.067	Safe (High Confidence)	Safe	0.465	Safe (Low Confidence)	0.74	None	Toxic	0.65	Toxic (Low Confidence)	Toxic	0.578	Toxic (Low Confidence)	Toxic	0.771	Toxic (Medium Confidence)	Safe	0.253	Safe (Medium Confidence)	Toxic	0.911	Toxic (High Confidence)	Toxic	0.995	Toxic (High Confidence)	0.59	Toxic	0.525	Toxic (Low Confidence)	Safe	0.002	Safe (High Confidence)	4.5	None	Safe	0.118	Safe (High Confidence)	Safe	0.028	Safe (High Confidence)	Safe	0.008	Safe (High Confidence)	Safe	0.153
C(CSC1=C(CSC2C(=CC=C21)))	Toxic	0.786	Toxic (Medium Confidence)	Safe	0.276	Safe (Medium Confidence)	Toxic	0.76	Toxic (Medium Confidence)	1.83	None	Safe	0.036	Safe (High Confidence)	Safe	0.464	Safe (Low Confidence)	Toxic	0.957	Toxic (High Confidence)	Safe	0.384	Safe (Low Confidence)	Safe	0.224	Safe (Medium Confidence)	Toxic	0.725	Toxic (Medium Confidence)	0.03	Toxic	0.702	Toxic (Medium Confidence)	Safe	0.002	Safe (High Confidence)	5.71	None	Safe	0.107	Safe (High Confidence)	Safe	0.101	Safe (High Confidence)	Safe	0.006	Safe (High Confidence)	Safe	0.036
C(C1=C(C=CC(=O)C1=CC=C))	Safe	0.106	Safe (High Confidence)	Safe	0.08	Safe (High Confidence)	Safe	0.256	Safe (Medium Confidence)	0.72	None	Safe	0.456	Safe (Low Confidence)	Toxic	0.629	Toxic (Low Confidence)	Toxic	0.937	Toxic (High Confidence)	Safe	0.289	Safe (Medium Confidence)	Toxic	0.709	Toxic (Medium Confidence)	Toxic	0.998	Toxic (High Confidence)	0.44	Safe	0.49	Safe (Low Confidence)	Safe	0.002	Safe (High Confidence)	5.21	None	Safe	0.13	Safe (High Confidence)	Safe	0.043	Safe (High Confidence)	Safe	0.009	Safe (High Confidence)	Safe	0.203
C(C)C=CCCC1(C(=C(Cl)C=C1))	Toxic	0.774	Toxic (Medium Confidence)	Safe	0.06	Safe (High Confidence)	Safe	0.461	Safe (Low Confidence)	2.51	None	Safe	0.177	Safe (Medium Confidence)	Toxic	0.918	Toxic (High Confidence)	Toxic	0.976	Toxic (High Confidence)	Safe	0.1	Safe (High Confidence)	Toxic	0.78	Toxic (Medium Confidence)	Toxic	0.961	Toxic (High Confidence)	0.07	Toxic	0.603	Toxic (Low Confidence)	Safe	0.005	Safe (High Confidence)	6.22	None	Safe	0.004	Safe (High Confidence)	Safe	0.037	Safe (High Confidence)	Safe	0.023	Safe (High Confidence)	Safe	0.025
C(C=C(C=C(C(=O)O)C(=O)))	Toxic	0.971	Toxic (High Confidence)	Safe	0.36	Safe (Low Confidence)	Safe	0.203	Safe (Medium Confidence)	-0.08	None	Toxic	0.997	Toxic (High Confidence)	Safe	0.057	Safe (High Confidence)	Safe	0.09	Safe (High Confidence)	Safe	0.181	Safe (Medium Confidence)	Toxic	0.998	Toxic (High Confidence)	Toxic	1	Toxic (High Confidence)	1.11	Safe	0.311	Safe (Medium Confidence)	Safe	0.001	Safe (High Confidence)	4.57	None	Toxic	0.537	Toxic (Low Confidence)	Safe	0	Safe (High Confidence)	Safe	0.007	Safe (High Confidence)	Safe	0.027
C(C(=O)N1C(=NN(C1=CC=C)))	Toxic	0.61	Toxic (Low Confidence)	Safe	0.126	Safe (High Confidence)	Safe	0.306	Safe (Medium Confidence)	-0.29	None	Safe	0.158	Safe (High Confidence)	Toxic	0.533	Toxic (Low Confidence)	Toxic	0.725	Toxic (Medium Confidence)	Safe	0.478	Safe (Low Confidence)	Safe	0.001	Safe (High Confidence)	Safe	0.452	Safe (Low Confidence)	0.08	Toxic	0.501	Toxic (Low Confidence)	Safe	0.001	Safe (High Confidence)	4.28	None	Toxic	0.945	Toxic (High Confidence)	Safe	0.1	Safe (High Confidence)	Safe	0.003	Safe (High Confidence)	Safe	0.012
C(C)=NC(F)=CC=CC=CC=C	Toxic	0.772	Toxic (Medium Confidence)	Safe	0.106	Safe (High Confidence)	Safe	0.351	Safe (Low Confidence)	1.1	None	Safe	0.072	Safe (High Confidence)	Toxic	0.52	Toxic (Low Confidence)	Toxic	0.978	Toxic (High Confidence)	Safe	0.304	Safe (Medium Confidence)	Toxic	0.564	Toxic (Low Confidence)	Toxic	0.998	Toxic (High Confidence)	0.38	Toxic	0.506	Toxic (Low Confidence)	Safe	0.015	Safe (High Confidence)	5.42	None	Safe	0.248	Safe (Medium Confidence)	Safe	0.009	Safe (High Confidence)	Safe	0.012	Safe (High Confidence)	Safe	0.069
C(C(C)C1=C(N=C(C)C=C1))	Safe	0.025	Safe (High Confidence)	Safe	0.179	Safe (Medium Confidence)	Safe	0.412	Safe (Low Confidence)	1.66	None	Safe	0.12	Safe (High Confidence)	Toxic	0.549	Toxic (Low Confidence)	Safe	0.494	Safe (Low Confidence)	Safe	0.355	Safe (Low Confidence)	Toxic	0.802	Toxic (Medium Confidence)	Toxic	0.981	Toxic (High Confidence)	0.29	Toxic	0.621	Toxic (Low Confidence)	Safe	0.051	Safe (High Confidence)	4.06	None	Safe	0.035	Safe (High Confidence)	Safe	0.008	Safe (High Confidence)	Safe	0.008	Safe (High Confidence)	Safe	0.006
C(C1=N(S(C(=O)C=CC1=C)))	Safe	0.131	Safe (High Confidence)	Safe	0.128	Safe (High Confidence)	Safe	0.442	Safe (Low Confidence)	0.15	None	Safe	0.373	Safe (Low Confidence)	Safe	0.333	Safe (Medium Confidence)	Toxic	0.746	Toxic (Medium Confidence)	Safe	0.355	Safe (Low Confidence)	Toxic	0.811	Toxic (Medium Confidence)	Toxic	0.998	Toxic (High Confidence)	0.56	Toxic	0.507	Toxic (Low Confidence)	Safe	0.075	Safe (High Confidence)	4.13	None	Safe	0.439	Safe (Low Confidence)	Safe	0.023	Safe (High Confidence)	Safe	0.007	Safe (High Confidence)	Safe	0.101
C(O)=C1C(=CC=C(F)C1=C)	Toxic	0.675	Toxic (Medium Confidence)	Safe	0.187	Safe (Medium Confidence)	Safe	0.232	Safe (Medium Confidence)	0.94	None	Toxic	0.611	Toxic (Low Confidence)	Safe	0.425	Safe (Low Confidence)	Toxic	0.615	Toxic (Low Confidence)	Toxic	0.592	Toxic (Low Confidence)	Toxic	0.742	Toxic (Medium Confidence)	Toxic	0.999	Toxic (High Confidence)	1.32	Safe	0.464	Safe (Low Confidence)	Safe	0.06	Safe (High Confidence)	3.71	None	Toxic	0.583	Toxic (Low Confidence)	Safe	0.087	Safe (High Confidence)	Safe	0.011	Safe (High Confidence)	Safe	0.03
C(C=CC=N)N=CC=CC=CC=C	Toxic	0.887	Toxic (High Confidence)	Safe	0.058	Safe (High Confidence)	Safe	0.329	Safe (Medium Confidence)	0.74	None	Safe	0.191	Safe (Medium Confidence)	Safe	0.495	Safe (Low Confidence)	Toxic	0.971	Toxic (High Confidence)	Safe	0.256	Safe (Medium Confidence)	Safe	0.079	Safe (High Confidence)	Toxic	0.996	Toxic (High Confidence)	0.48	Safe	0.4	Safe (Low Confidence)	Safe	0.341	Safe (Low Confidence)	5.69	None	Safe	0.222	Safe (Medium Confidence)	Safe	0.015	Safe (High Confidence)	Safe	0.01	Safe (High Confidence)	Safe	0.09
C(C(=O)O)C=CC=CC=CC=C	Toxic	0.642	Toxic (Low Confidence)	Safe	0.055	Safe (High Confidence)	Safe	0.258	Safe (Medium Confidence)	0.55	None	Toxic	0.834	Toxic (High Confidence)	Safe	0.269	Safe (Medium Confidence)	Toxic	0.745	Toxic (Medium Confidence)	Safe	0.395	Safe (Low Confidence)	Safe	0.446	Safe (Low Confidence)	Toxic	0.994	Toxic (High Confidence)	1.14	Safe	0.467	Safe (Low Confidence)	Safe	0.082	Safe (High Confidence)	3.37	None	Safe	0.034	Safe (High Confidence)	Safe	0.004	Safe (High Confidence)	Safe	0.008	Safe (High Confidence)	Safe	0.024
C(CN1C(=CC=N1)C2=C(C(CC2)))	Safe	0.089	Safe (High Confidence)	Safe	0.114	Safe (High Confidence)	Safe	0.489	Safe (Low Confidence)	1.31	None	Safe	0.102	Safe (High Confidence)	Safe	0.457	Safe (Low Confidence)	Safe	0.256	Safe (Medium Confidence)	Safe	0.331	Safe (Medium Confidence)	Safe	0.276	Safe (Medium Confidence)	Toxic	0.744	Toxic (Medium Confidence)	0.08	Toxic	0.68	Toxic (Medium Confidence)	Safe	0.003	Safe (High Confidence)	4.77	None	Safe	0.097	Safe (High Confidence)	Safe	0.055	Safe (High Confidence)	Safe	0.007	Safe (High Confidence)	Safe	0.021
C(C=NC=NC(=O)C1=N(N=CN1))	Toxic	0.986	Toxic (High Confidence)	Safe	0.012	Safe (High Confidence)	Safe	0.165	Safe (High Confidence)	-0.12	None	Safe	0.08	Safe (High Confidence)	Safe	0.034	Safe (High Confidence)	Safe	0.107	Safe (High Confidence)	Toxic	0.552	Toxic (Low Confidence)	Safe	0	Safe (High Confidence)	Safe	0.123	Safe (High Confidence)	0.85	Toxic	0.652	Toxic (Low Confidence)	Safe	0.022	Safe (High Confidence)	3.39	None	Toxic	0.952	Toxic (High Confidence)	Safe	0.196	Safe (Medium Confidence)	Safe	0	Safe (High Confidence)	Safe	0.028
C(C=O)NC1=C(C(=O)NC(=O)1)	Toxic	0.999	Toxic (High Confidence)	Safe	0.103	Safe (High Confidence)	Safe	0.305	Safe (Medium Confidence)	-1.97	None	Toxic	0.934	Toxic (High Confidence)	Safe	0.27	Safe (Medium Confidence)	Safe	0.305	Safe (Medium Confidence)	Safe	0.155	Safe (High Confidence)	Safe	0.099	Safe (High Confidence)	Toxic	0.956	Toxic (High Confidence)	1.11	Safe	0.322	Safe (Medium Confidence)	Safe	0.005	Safe (High Confidence)	5.25	None	Toxic	0.973	Toxic (High Confidence)	Safe	0	Safe (High Confidence)	Safe	0.002	Safe (High Confidence)	Safe	0.028
C(CO)=C(OC)CN1C(=NN=C1)	Safe	0.012	Safe (High Confidence)	Safe	0.114	Safe (High Confidence)	Safe	0.446	Safe (Low Confidence)	-0.23	None	Safe	0.355	Safe (Low Confidence)	Toxic	0.574	Toxic (Low Confidence)	Safe	0.029	Safe (High Confidence)	Safe	0.342	Safe (Low Confidence)	Safe	0.016	Safe (High Confidence)	Toxic	0.57	Toxic (Low Confidence)	0.8	Toxic	0.533	Toxic (Low Confidence)	Safe	0.001	Safe (High Confidence)	3.61	None	Toxic	0.501	Toxic (Low Confidence)	Safe	0.045	Safe (High Confidence)	Safe	0.001	Safe (High Confidence)	Safe	0.01
C(C(=O)NC1=C(C=C(N=C(N1))))	Safe	0.177	Safe (Medium Confidence)	Safe	0.078	Safe (High Confidence)	Safe	0.271	Safe (Medium Confidence)	-0.69	None	Safe	0.286	Safe (Medium Confidence)	Safe	0.339	Safe (Low Confidence)	Toxic	0.764	Toxic (Medium Confidence)	Safe	0.283	Safe (Medium Confidence)	Safe	0.001	Safe (High Confidence)	Toxic	0.841	Toxic (High Confidence)	0.34	Toxic	0.554	Toxic (Low Confidence)	Safe	0.045	Safe (High Confidence)	3.66	None	Toxic	0.834	Toxic (High Confidence)	Safe	0.137	Safe (High Confidence)	Safe	0.004	Safe (High Confidence)	Safe	0.007
C(COC1C(=CC=CC=C1)NCC)	Toxic	0.927	Toxic (High Confidence)	Safe	0.135	Safe (High Confidence)	Toxic	0.573	Toxic (Low Confidence)	0.72	None	Safe	0.243	Safe (Medium Confidence)	Toxic	0.546	Toxic (Low Confidence)	Toxic	0.803	Toxic (Medium Confidence)	Safe	0.192	Safe (Medium Confidence)	Safe	0.049	Safe (High Confidence)	Toxic	0.552	Toxic (Low Confidence)	0.46	Safe	0.427	Safe (Low Confidence)	Safe	0.017	Safe (High Confidence)	5.23	None	Safe	0.019	Safe (High Confidence)	Safe	0.035	Safe (High Confidence)	Safe	0.006	Safe (High Confidence)	Safe	0.021
C(O)=CC1=N(NC(=O)N1N=C)	Toxic	0.848	Toxic (High Confidence)	Safe	0.029	Safe (High Confidence)	Safe	0.141	Safe (High Confidence)	-0.43	None	Safe	0.291	Safe (Medium Confidence)	Toxic	0.557	Toxic (Low Confidence)	Safe	0.055	Safe (High Confidence)	Toxic	0.784	Toxic (Medium Confidence)	Safe	0	Safe (High Confidence)	Toxic	0.925	Toxic (High Confidence)	1.21	Toxic	0.771	Toxic (Medium Confidence)	Safe	0	Safe (High Confidence)	2.31	None	Toxic	0.929	Toxic (High Confidence)	Safe	0	Safe (High Confidence)	Safe	0.002	Safe (High Confidence)	Safe	0.011
C(C(CO)=NC=NC(=O)OC(=O))	Toxic	0.998	Toxic (High Confidence)	Safe	0.136	Safe (High Confidence)	Safe	0.367	Safe (Low Confidence)	-0.83	None	Safe	0.226	Safe (Medium Confidence)	Safe	0.077	Safe (High Confidence)	Safe	0.051	Safe (High Confidence)	Safe	0.26	Safe (Medium Confidence)	Safe	0.311	Safe (Medium Confidence)	Toxic	0.953	Toxic (High Confidence)	0.52	Toxic	0.5	Toxic (Low Confidence)	Safe	0	Safe (High Confidence)	4.54	None	Toxic	0.834	Toxic (High Confidence)	Safe	0.129	Safe (High Confidence)	Safe	0.007	Safe (High Confidence)	Safe	0.041
C(CCOC(=O)OCCN1C(=NN=C1))	Safe	0.057	Safe (High Confidence)	Safe	0.092	Safe (High Confidence)	Toxic	0.578	Toxic (Low Confidence)	0.31	None	Safe	0.399	Safe (Low Confidence)	Toxic	0.522	Toxic (Low Confidence)	Safe	0.025	Safe (High Confidence)	Safe	0.474	Safe (Low Confidence)	Safe	0.041	Safe (High Confidence)	Safe	0.39	Safe (Low Confidence)	1.26	Toxic	0.601	Toxic (Low Confidence)	Safe	0.003	Safe (High Confidence)	4.61	None	Toxic	0.694	Toxic (Medium Confidence)	Safe	0.05	Safe (High Confidence)	Safe	0.002	Safe (High Confidence)	Safe	0.022
C(C(=O)(C))C=CC=C(C(=O))	Toxic	0.926	Toxic (High Confidence)	Safe	0.253	Safe (Medium Confidence)	Safe	0.38	Safe (Low Confidence)	-0.21	None	Toxic	0.997	Toxic (High Confidence)	Safe	0.315	Safe (Medium Confidence)	Toxic	0.751	Toxic (Medium Confidence)	Safe	0.13	Safe (High Confidence)	Toxic	0.998	Toxic (High Confidence)	Toxic	1	Toxic (High Confidence)	0.72	Safe	0.312	Safe (Medium Confidence)	Safe	0.001	Safe (High Confidence)	5.77	None	Safe	0.391	Safe (Low Confidence)	Safe	0	Safe (High Confidence)	Safe	0.009	Safe (High Confidence)	Safe	0.065
C(C1=C(N=C2C(=CC=C2)C1))	Safe	0.116	Safe (High Confidence)	Safe	0.065	Safe (High Confidence)	Safe	0.405	Safe (Low Confidence)	1	None	Safe	0.055	Safe (High Confidence)	Safe	0.414	Safe (Low Confidence)	Toxic	0.934	Toxic (High Confidence)	Safe	0.23	Safe (Medium Confidence)	Toxic	0.768	Toxic (Medium Confidence)	Toxic	0.99	Toxic (High Confidence)	0.08	Toxic	0.527	Toxic (Low Confidence)	Safe	0.003	Safe (High Confidence)	5.97	None	Safe	0.073	Safe (High Confidence)	Safe	0.185	Safe (Medium Confidence)	Safe	0.01	Safe (High Confidence)	Safe	0.071
C(C)CC1=C(C(=CC=C1N=C))	Safe	0.031	Safe (High Confidence)	Safe	0.093	Safe (High Confidence)	Safe	0.295	Safe (Medium Confidence)	2.07	None	Safe	0.054	Safe (High Confidence)	Safe	0.463	Safe (Low Confidence)	Toxic	0.704	Toxic (Medium Confidence)	Safe	0.364	Safe (Low Confidence)	Toxic	0.951	Toxic (High Confidence)	Toxic	0.994	Toxic (High Confidence)	0.47	Toxic	0.572	Toxic (Low Confidence)	Safe	0.031	Safe (High Confidence)	5.17	None	Safe	0.057	Safe (High Confidence)	Safe	0.025	Safe (High Confidence)	Safe	0.019	Safe (High Confidence)	Safe	0.011
C(CC(=NOC(=O)N1C(=CN=C1)))	Safe	0.192	Safe (Medium Confidence)	Safe	0.007	Safe (High Confidence)	Safe	0.466	Safe (Low Confidence)	0.69	None	Toxic	0.86	Toxic (High Confidence)	Safe	0.135	Safe (High Confidence)	Safe	0.098	Safe (High Confidence)	Toxic	0.533	Toxic (Low Confidence)	Safe	0.03	Safe (High Confidence)	Safe	0.484	Safe (Low Confidence)	0.15	Toxic	0.623	Toxic (Low Confidence)	Safe	0.001	Safe (High Confidence)	8.25	None	Toxic	1	Toxic (High Confidence)	Safe	0.006	Safe (High Confidence)	Safe	0.02	Safe (High Confidence)	Safe	0.029
C(CNC1=C(N=C(F)C=C1N=C))	Safe	0.059	Safe (High Confidence)	Safe	0.125	Safe (High Confidence)	Safe	0.469	Safe (Low Confidence)	0.48	None	Safe	0.011	Safe (High Confidence)	Safe	0.12	Safe (High Confidence)	Safe	0.401	Safe (Low Confidence)	Toxic	0.59	Toxic (Low Confidence)	Safe	0.014	Safe (High Confidence)	Toxic	0.859	Toxic (High Confidence)	0.98	Toxic	0.647	Toxic (Low Confidence)	Safe	0.007	Safe (High Confidence)	4.13	None	Toxic	0.904	Toxic (High Confidence)	Safe	0.264	Safe (Medium Confidence)	Safe	0.002	Safe (High Confidence)	Safe	0.03
C(C(=O)C(F)(F)(F))C=CC=NC(=O)O	Safe	0.238	Safe (Medium Confidence)	Safe	0.106	Safe (High Confidence)	Safe	0.484	Safe (Low Confidence)	-0.2	None	Safe	0.065	Safe (High Confidence)	Safe	0.028	Safe (High Confidence)	Safe	0.139	Safe (High Confidence)	Safe	0.322	Safe (Medium Confidence)	Safe	0.428	Safe (Low Confidence)	Toxic	0.644	Toxic (Low Confidence)	1.05	Toxic	0.617	Toxic (Low Confidence)	Safe	0	Safe (High Confidence)	4.17	None	Toxic	0.963	Toxic (High Confidence)	Safe	0.062	Safe (High Confidence)	Safe	0.019	Safe (High Confidence)	Safe	0.019
C(CO)=CC(=O)N1C(=CN=C1)	Safe	0.076	Safe (High Confidence)	Safe	0.005	Safe (High Confidence)	Safe	0.202	Safe (Medium Confidence)	0.56	None	Safe	0.054	Safe (High Confidence)	Safe	0.151	Safe (High Confidence)	Safe	0.129	Safe (High Confidence)	Safe	0.405	Safe (Low Confidence)	Safe	0.375	Safe (Low Confidence)	Toxic	0.566	Toxic (Low Confidence)	0.55	Toxic	0.624	Toxic (Low Confidence)	Safe	0.002	Safe (High Confidence)	7.55	None	Toxic	0.999	Toxic (High Confidence)	Safe	0.006	Safe (High Confidence)	Safe	0.035	Safe (High Confidence)	Safe	0.018
C(CC(N1C(=CC(N2C(=NN=C21)))))	Toxic	0.798	Toxic (Medium Confidence)	Safe	0.104	Safe (High Confidence)	Toxic	0.575	Toxic (Low Confidence)	0.31	None	Safe	0.037	Safe (High Confidence)	Safe	0.405	Safe (Low Confidence)	Safe	0.314	Safe (Medium Confidence)	Toxic	0.531	Toxic (Low Confidence)	Safe	0.011	Safe (High Confidence)	Toxic	0.516	Toxic (Low Confidence)	0.33	Toxic	0.673	Toxic (Medium Confidence)	Safe	0	Safe (High Confidence)	4.32	None	Toxic	0.543	Toxic (Low Confidence)	Safe	0.052	Safe (High Confidence)	Safe	0.005	Safe (High Confidence)	Safe	0.021
C(C=NC=NC(=O)NC(=O)O)	Toxic	0.863	Toxic (High Confidence)	Safe	0.021	Safe (High Confidence)	Safe	0.287	Safe (Medium Confidence)	-0.73	None	Safe	0.447	Safe (Low Confidence)	Safe	0.029	Safe (High Confidence)	Safe	0.086	Safe (High Confidence)	Safe	0.23	Safe (Medium Confidence)	Safe	0.009	Safe (High Confidence)	Toxic	0.735	Toxic (Medium Confidence)	1.08	Safe	0.48	Safe (Low Confidence)	Safe	0.011	Safe (High Confidence)	4.34	None	Toxic	0.981	Toxic (High Confidence)	Safe	0.018	Safe (High Confidence)	Safe	0.006	Safe (High Confidence)	Safe	0.002
C(C=CN=CN=CN=C(NC(=O)))	Toxic	0.92	Toxic (High Confidence)	Safe	0.071	Safe (High Confidence)	Safe	0.347	Safe (Low Confidence)	-0.29	None	Safe	0.006	Safe (High Confidence)	Safe	0.116	Safe (High Confidence)	Toxic	0.559	Toxic (Low Confidence)	Safe	0.268	Safe (Medium Confidence)	Safe	0.02	Safe (High Confidence)	Toxic	0.955	Toxic (High Confidence)	0.59	Safe	0.444	Safe (Low Confidence)	Safe	0.249	Safe (Medium Confidence)	4.11	None	Toxic	0.699	Toxic (Medium Confidence)	Safe	0.318	Safe (Medium Confidence)	Safe	0.003	Safe (High Confidence)	Safe	0.016
C(C(C=C1C(=CN=C(F)1)))	Safe	0.249	Safe (Medium Confidence)	Safe	0.103	Safe (High Confidence)	Safe	0.451	Safe (Low Confidence)	0.41	None	Safe	0.14	Safe (High Confidence)	Safe	0.341	Safe (Low Confidence)	Toxic	0.78	Toxic (Medium Confidence)	Safe	0.289	Safe (Medium Confidence)	Toxic	0.875	Toxic (High Confidence)	Toxic	0.992	Toxic (High Confidence)	0.51	Toxic	0.603	Toxic (Low Confidence)	Safe	0.039	Safe (High Confidence)	4.75	None	Safe	0.356	Safe (Low Confidence)	Safe	0.012	Safe (High Confidence)	Safe	0.007	Safe (High Confidence)	Safe	0.044
C(C(C1=C(C=CC=C1NC2=N(NCC2))))	Toxic	0.962	Toxic (High Confidence)	Safe	0.085	Safe (High Confidence)	Safe	0.37	Safe (Low Confidence)	0.77	None	Safe	0.006	Safe (High Confidence)	Safe	0.094	Safe (High Confidence)	Toxic	0.674	Toxic (Medium Confidence)	Safe	0.333	Safe (Low Confidence)	Safe	0	Safe (High Confidence)	Safe	0.136	Safe (High Confidence)	0.11	Toxic	0.541	Toxic (Low Confidence)	Safe	0.003	Safe (High Confidence)	5.88	None	Toxic	0.956	Toxic (High Confidence)	Toxic	0.502	Toxic (Low Confidence)	Safe	0.003	Safe (High Confidence)	Safe	0.005
C(OC(F)(F)(F))N1N(=CN=C(C)C=C1)	Toxic	0.859	Toxic (High Confidence)	Safe	0.269	Safe (Medium Confidence)	Toxic	0.527	Toxic (Low Confidence)	-0.15	None	Safe	0.004	Safe (High Confidence)	Safe	0.156	Safe (High Confidence)	Safe	0.476	Safe (Low Confidence)	Toxic	0.589	Toxic (Low Confidence)	Safe	0.029	Safe (High Confidence)	Safe	0.145	Safe (High Confidence)	0.27	Toxic	0.602	Toxic (Low Confidence)	Safe	0.005	Safe (High Confidence)	5.67	None	Toxic	0.993	Toxic (High Confidence)	Safe	0.367	Safe (Low Confidence)	Safe	0.004	Safe (High Confidence)	Safe	0.004
C(C(=O)C(F)(F)(F))C=CC=NC=NC=N	Toxic	0.993	Toxic (High Confidence)	Safe	0.101	Safe (High Confidence)	Safe	0.47	Safe (Low Confidence)	-0.19	None	Safe	0.012	Safe (High Confidence)	Safe	0.049	Safe (High Confidence)	Toxic	0.582	Toxic (Low Confidence)	Safe	0.317	Safe (Medium Confidence)	Safe	0.093	Safe (High Confidence)	Toxic	0.726	Toxic (Medium Confidence)	0.78	Toxic	0.657	Toxic (Low Confidence)	Safe	0.023	Safe (High Confidence)	5.13	None	Toxic	0.983	Toxic (High Confidence)	Safe	0.427	Safe (Low Confidence)	Safe	0.012	Safe (High Confidence)	Safe	0.052
C(C(=C1C(=NN=C1CN(CC))))	Toxic	0.948	Toxic (High Confidence)	Safe	0.072	Safe (High Confidence)	Toxic	0.59	Toxic (Low Confidence)	-0.07	None	Safe	0.224	Safe (Medium Confidence)	Safe	0.381	Safe (Low Confidence)	Safe	0.271	Safe (Medium Confidence)	Safe	0.205	Safe (Medium Confidence)	Safe	0.339	Safe (Low Confidence)	Toxic	0.821	Toxic (Medium Confidence)	0.28	Toxic	0.516	Toxic (Low Confidence)	Safe	0.011	Safe (High Confidence)	4.89	None	Safe	0.205	Safe (Medium Confidence)	Safe	0.039	Safe (High Confidence)	Safe	0.01	Safe (High Confidence)	Safe	0.023
C(CN1C(=CC=CC=C1OC(=O)))	Safe	0.159	Safe (High Confidence)	Safe	0.122	Safe (High Confidence)	Safe	0.367	Safe (Low Confidence)	-0.26	None	Toxic	0.663	Toxic (Low Confidence)	Toxic	0.566	Toxic (Low Confidence)	Toxic	0.745	Toxic (Medium Confidence)	Safe	0.288	Safe (Medium Confidence)	Safe	0.21	Safe (Medium Confidence)	Toxic	0.941	Toxic (High Confidence)	0.79	Safe	0.491	Safe (Low Confidence)	Safe	0.009	Safe (High Confidence)	4.88	None	Safe	0.384	Safe (Low Confidence)	Safe	0.006	Safe (High Confidence)	Safe	0.006	Safe (High Confidence)	Safe	0.072
C(C1=N(N2C(=CC=CC=C2NC1)))	Toxic	0.546	Toxic (Low Confidence)	Safe	0.071	Safe (High Confidence)	Safe	0.384	Safe (Low Confidence)	-0.23	None	Safe	0.067	Safe (High Confidence)	Toxic	0.666	Toxic (Low Confidence)	Toxic	0.954	Toxic (High Confidence)	Safe	0.396	Safe (Low Confidence)	Safe	0.001	Safe (High Confidence)	Toxic	0.594	Toxic (Low Confidence)	0.09	Safe	0.442	Safe (Low Confidence)	Safe	0.009	Safe (High Confidence)	4.68	None	Toxic	0.648	Toxic (Low Confidence)	Safe	0.304	Safe (Medium Confidence)	Safe	0.004	Safe (High Confidence)	Safe	0.02
C(CN1C(=C2C(=NN=C2NC1)))	Toxic	0.976	Toxic (High Confidence)	Safe	0.05	Safe (High Confidence)	Toxic	0.628	Toxic (Low Confidence)	-1.04	None	Safe	0.114	Safe (High Confidence)	Safe	0.069	Safe (High Confidence)	Safe	0.334	Safe (Low Confidence)	Safe	0.117	Safe (High Confidence)	Safe	0.001	Safe (High Confidence)	Safe	0.428	Safe (Low Confidence)	0.09	Toxic	0.545	Toxic (Low Confidence)	Safe	0	Safe (High Confidence)	4.57	None	Toxic	0.919	Toxic (High Confidence)	Safe	0.017	Safe (High Confidence)	Safe	0.004	Safe (High Confidence)	Safe	0.031
C(C(O)=O)N=CN=CN=CN=C	Safe	0.246	Safe (Medium Confidence)	Safe	0.083	Safe (High Confidence)	Safe	0.457	Safe (Low Confidence)	-0.82	None	Safe	0.005	Safe (High Confidence)	Safe	0.01	Safe (High Confidence)	Safe	0.084	Safe (High Confidence)	Safe	0.258	Safe (Medium Confidence)	Safe	0.2	Safe (Medium Confidence)	Toxic	0.923	Toxic (High Confidence)	0.71	Safe	0.393	Safe (Low Confidence)	Safe	0.061	Safe (High Confidence)	3.58	None	Toxic	0.591	Toxic (Low Confidence)	Safe	0.286	Safe (Medium Confidence)	Safe	0.002	Safe (High Confidence)	Safe	0.01
C(CCC1C(=CN=C1Cl)C=CC=C)	Toxic	0.749	Toxic (Medium Confidence)	Safe	0.074	Safe (High Confidence)	Safe	0.472	Safe (Low Confidence)	1.69	None	Safe	0.055	Safe (High Confidence)	Safe	0.342	Safe (Low Confidence)	Toxic	0.977	Toxic (High Confidence)	Safe	0.093	Safe (High Confidence)	Safe	0.293	Safe (Medium Confidence)	Toxic	0.855	Toxic (High Confidence)	0.05	Toxic	0.572	Toxic (Low Confidence)	Safe	0.005	Safe (High Confidence)	6.22	None	Safe	0.027	Safe (High Confidence)	Safe	0.119	Safe (High Confidence)	Safe	0.011	Safe (High Confidence)	Safe	0.045
C(C1=C(C(=O)NC2=C(C(=O)NC21)))	Safe	0.25	Safe (Medium Confidence)	Safe	0.061	Safe (High Confidence)	Safe	0.46	Safe (Low Confidence)	-0.92	None	Toxic	0.69	Toxic (Medium Confidence)	Safe	0.393	Safe (Low Confidence)	Toxic	0.817	Toxic (Medium Confidence)	Safe	0.312	Safe (Medium Confidence)	Safe	0.001	Safe (High Confidence)	Toxic	0.733	Toxic (Medium Confidence)	0.54	Safe	0.498	Safe (Low Confidence)	Safe	0.001	Safe (High Confidence)	3.2	None	Toxic	0.87	Toxic (High Confidence)	Safe	0.043	Safe (High Confidence)	Safe	0.008	Safe (High Confidence)	Safe	0.013
C(C1=C(N=C(N)C=C1CC))	Toxic	0.501	Toxic (Low Confidence)	Safe	0.213	Safe (Medium Confidence)	Safe	0.494	Safe (Low Confidence)	0.44	None	Safe	0.015	Safe (High Confidence)	Safe	0.446	Safe (Low Confidence)	Safe	0.461	Safe (Low Confidence)	Safe	0.453	Safe (Low Confidence)	Safe	0.116	Safe (High Confidence)	Toxic	0.969	Toxic (High Confidence)	0.75	Toxic	0.661	Toxic (Low Confidence)	Safe	0.04	Safe (High Confidence)	4.69	None	Toxic	0.617	Toxic (Low Confidence)	Safe	0.046	Safe (High Confidence)	Safe	0.004	Safe (High Confidence)	Safe	0.014
C(C=NNC(=O)C(=O)C=CC=C)	Toxic	0.914	Toxic (High Confidence)	Safe	0.15	Safe (High Confidence)	Safe	0.211	Safe (Medium Confidence)	-0.17	None	Toxic	0.574	Toxic (Low Confidence)	Toxic	0.598	Toxic (Low Confidence)	Toxic	0.724	Toxic (Medium Confidence)	Toxic	0.553	Toxic (Low Confidence)	Safe	0.028	Safe (High Confidence)	Toxic	0.807	Toxic (Medium Confidence)	0.43	Safe	0.404	Safe (Low Confidence)	Safe	0	Safe (High Confidence)	5.11	None	Toxic	0.929	Toxic (High Confidence)	Safe	0.057	Safe (High Confidence)	Safe	0.007	Safe (High Confidence)	Safe	0.086
C(C(=O)OCC1=C(C=CC=C1))	Safe	0.034	Safe (High Confidence)	Safe	0.119	Safe (High Confidence)	Safe	0.225	Safe (Medium Confidence)	0.9	None	Toxic	0.939	Toxic (High Confidence)	Safe	0.47	Safe (Low Confidence)	Safe	0.376	Safe (Low Confidence)	Toxic	0.508	Toxic (Low Confidence)	Toxic	0.897	Toxic (High Confidence)	Toxic	0.996	Toxic (High Confidence)	1.24	Safe	0.457	Safe (Low Confidence)	Safe	0.008	Safe (High Confidence)	4.24	None	Safe	0.24	Safe (Medium Confidence)	Safe	0.006	Safe (High Confidence)	Safe	0.01	Safe (High Confidence)	Safe	0.008
C(COC(N1N(=NN=CC=C1Cl)))	Toxic	1	Toxic (High Confidence)	Safe	0.135	Safe (High Confidence)	Toxic	0.557	Toxic (Low Confidence)	0.04	None	Safe	0.044	Safe (High Confidence)	Toxic	0.97	Toxic (High Confidence)	Safe	0.259	Safe (Medium Confidence)	Toxic	0.792	Toxic (Medium Confidence)	Safe	0.006	Safe (High Confidence)	Toxic	0.994	Toxic (High Confidence)	0.61	Toxic	0.607	Toxic (Low Confidence)	Safe	0	Safe (High Confidence)	4.43	None	Toxic	0.793	Toxic (Medium Confidence)	Toxic	0.599	Toxic (Low Confidence)	Safe	0.066	Safe (High Confidence)	Safe	0.019
C(C)CN1C(=CC=CC=C1CCC)	Toxic	0.844	Toxic (High Confidence)	Safe	0.059	Safe (High Confidence)	Safe	0.44	Safe (Low Confidence)	1.31	None	Safe	0.217	Safe (Medium Confidence)	Toxic	0.582	Toxic (Low Confidence)	Toxic	0.947	Toxic (High Confidence)	Safe	0.165	Safe (High Confidence)	Toxic	0.703	Toxic (Medium Confidence)	Toxic	0.977	Toxic (High Confidence)	0.35	Safe	0.482	Safe (Low Confidence)	Safe	0.023	Safe (High Confidence)	5.86	None	Safe	0.004	Safe (High Confidence)	Safe	0.066	Safe (High Confidence)	Safe	0.013	Safe (High Confidence)	Safe	0.014
C(CN1C(=C(Cl)C=C1C2=C(CCN2)))	Safe	0.439	Safe (Low Confidence)	Safe	0.122	Safe (High Confidence)	Safe	0.49	Safe (Low Confidence)	1.06	None	Safe	0.012	Safe (High Confidence)	Safe	0.359	Safe (Low Confidence)	Toxic	0.817	Toxic (Medium Confidence)	Safe	0.31	Safe (Medium Confidence)	Safe	0.073	Safe (High Confidence)	Toxic	0.501	Toxic (Low Confidence)	0.24	Toxic	0.626	Toxic (Low Confidence)	Safe	0.026	Safe (High Confidence)	4.97	None	Safe	0.349	Safe (Low Confidence)	Safe	0.108	Safe (High Confidence)	Safe	0.005	Safe (High Confidence)	Safe	0.013
C(C(=C1N(C(=O)NC1=CN=C)))	Safe	0.013	Safe (High Confidence)	Safe	0.001	Safe (High Confidence)	Safe	0.195	Safe (Medium Confidence)	-0.18	None	Toxic	0.513	Toxic (Low Confidence)	Safe	0.108	Safe (High Confidence)	Safe	0.339	Safe (Low Confidence)	Toxic	0.566	Toxic (Low Confidence)	Safe	0.012	Safe (High Confidence)	Safe	0.458	Safe (Low Confidence)	0.17	Toxic	0.586	Toxic (Low Confidence)	Safe	0	Safe (High Confidence)	3.85	None	Toxic	0.999	Toxic (High Confidence)	Safe	0.033	Safe (High Confidence)	Safe	0.014	Safe (High Confidence)	Safe	0.003
C(C(=O)C1=C(C(=O)CC1=C))	Safe	0.224	Safe (Medium Confidence)	Safe	0.07	Safe (High Confidence)	Safe	0.443	Safe (Low Confidence)	0.51	None	Toxic	0.751	Toxic (Medium Confidence)	Safe	0.432	Safe (Low Confidence)	Safe	0.288	Safe (Medium Confidence)	Safe	0.256	Safe (Medium Confidence)	Toxic	0.952	Toxic (High Confidence)	Toxic	0.998	Toxic (High Confidence)	0.72	Toxic	0.539	Toxic (Low Confidence)	Safe	0	Safe (High Confidence)	4.13	None	Safe	0.293	Safe (Medium Confidence)	Safe	0.052	Safe (High Confidence)	Safe	0.009	Safe (High Confidence)	Safe	0.064
C(OCC(=O)N=CN=CN=NN=N)	Toxic	1	Toxic (High Confidence)	Safe	0.14	Safe (High Confidence)	Safe	0.4	Safe (Low Confidence)	-1.04	None	Safe	0.03	Safe (High Confidence)	Toxic	0.907	Toxic (High Confidence)	Safe	0.079	Safe (High Confidence)	Toxic	0.885	Toxic (High Confidence)	Safe	0	Safe (High Confidence)	Toxic	0.991	Toxic (High Confidence)	0.91	Toxic	0.605	Toxic (Low Confidence)	Safe	0.003	Safe (High Confidence)	4.64	None	Toxic	0.98	Toxic (High Confidence)	Toxic	0.707	Toxic (Medium Confidence)	Safe	0.052	Safe (High Confidence)	Safe	0.029
C(C(=CN=CN=CN=C(NC(=O))))	Toxic	0.92	Toxic (High Confidence)	Safe	0.071	Safe (High Confidence)	Safe	0.347	Safe (Low Confidence)	-0.29	None	Safe	0.006	Safe (High Confidence)	Safe	0.116	Safe (High Confidence)	Toxic	0.559	Toxic (Low Confidence)	Safe	0.268	Safe (Medium Confidence)	Safe	0.02	Safe (High Confidence)	Toxic	0.955	Toxic (High Confidence)	0.59	Safe	0.444	Safe (Low Confidence)	Safe	0.249	Safe (Medium Confidence)	4.11	None	Toxic	0.699	Toxic (Medium Confidence)	Safe	0.318	Safe (Medium Confidence)	Safe	0.003	Safe (High Confidence)	Safe	0.016
C(C(=O)NC=CC=CC=CC(=O))	Toxic	0.917	Toxic (High Confidence)	Safe	0.268	Safe (Medium Confidence)	Safe	0.226	Safe (Medium Confidence)	-0.65	None	Toxic	0.988	Toxic (High Confidence)	Safe	0.28	Safe (Medium Confidence)	Toxic	0.881	Toxic (High Confidence)	Safe	0.153	Safe (High Confidence)	Toxic	0.605	Toxic (Low Confidence)	Toxic	0.998	Toxic (High Confidence)	0.56	Safe	0.292	Safe (Medium Confidence)	Safe	0.008	Safe (High Confidence)	5.69	None	Toxic	0.719	Toxic (Medium Confidence)	Safe	0	Safe (High Confidence)	Safe	0.012	Safe (High Confidence)	Safe	0.025
C(CO)=CC1=C(C=C(Cl)C=C1)	Safe	0.031	Safe (High Confidence)	Safe	0.134	Safe (High Confidence)	Safe	0.222	Safe (Medium Confidence)	1.29	None	Safe	0.225	Safe (Medium Confidence)	Toxic	0.586	Toxic (Low Confidence)	Toxic	0.826	Toxic (Medium Confidence)	Safe	0.429	Safe (Low Confidence)	Toxic	0.811	Toxic (Medium Confidence)	Toxic	0.996	Toxic (High Confidence)	0.89	Safe	0.463	Safe (Low Confidence)	Safe	0.328	Safe (Medium Confidence)	4.5	None	Safe	0.084	Safe (High Confidence)	Safe	0.033	Safe (High Confidence)	Safe	0.018	Safe (High Confidence)	Safe	0.009
C(C(=O)C=C1C(=CC(=O)NC1))	Safe	0.325	Safe (Medium Confidence)	Safe	0.1	Safe (High Confidence)	Safe	0.329	Safe (Medium Confidence)	-0.43	None	Toxic	0.872	Toxic (High Confidence)	Safe	0.456	Safe (Low Confidence)	Toxic	0.549	Toxic (Low Confidence)	Safe	0.291	Safe (Medium Confidence)	Safe	0.159	Safe (High Confidence)	Toxic	0.986	Toxic (High Confidence)	0.8	Safe	0.495	Safe (Low Confidence)	Safe	0.009	Safe (High Confidence)	3.46	None	Toxic	0.613	Toxic (Low Confidence)	Safe	0.013	Safe (High Confidence)	Safe	0.007	Safe (High Confidence)	Safe	0.042
C(C)C1=C(N2C(=CN=CN=C2)CC1)	Safe	0.013	Safe (High Confidence)	Safe	0.047	Safe (High Confidence)	Toxic	0.532	Toxic (Low Confidence)	0.24	None	Safe	0.009	Safe (High Confidence)	Safe	0.195	Safe (Medium Confidence)	Toxic	0.787	Toxic (Medium Confidence)	Safe	0.197	Safe (Medium Confidence)	Safe	0.046	Safe (High Confidence)	Toxic	0.831	Toxic (Medium Confidence)	0.18	Toxic	0.575	Toxic (Low Confidence)	Safe	0.017	Safe (High Confidence)	5.14	None	Safe	0.126	Safe (High Confidence)	Toxic	0.554	Toxic (Low Confidence)	Safe	0.007	Safe (High Confidence)	Safe	0.024
C(C(=O)O)=CC=C(C)C(=O)	Toxic	0.678	Toxic (Medium Confidence)	Safe	0.257	Safe (Medium Confidence)	Safe	0.25	Safe (Medium Confidence)	-0.29	None	Toxic	0.997	Toxic (High Confidence)	Safe	0.056	Safe (High Confidence)	Safe	0.1	Safe (High Confidence)	Safe	0.195	Safe (Medium Confidence)	Toxic	0.997	Toxic (High Confidence)	Toxic	0.999	Toxic (High Confidence)	1.17	Safe	0.297	Safe (Medium Confidence)	Safe	0.001	Safe (High Confidence)	5.02	None	Safe	0.359	Safe (Low Confidence)	Safe	0	Safe (High Confidence)	Safe	0.006	Safe (High Confidence)	Safe	0.018
C(COC)=C(C(F)(F)(F))C=C1C(=CN=C1)	Safe	0.189	Safe (Medium Confidence)	Safe	0.144	Safe (High Confidence)	Toxic	0.504	Toxic (Low Confidence)	0.65	None	Safe	0.033	Safe (High Confidence)	Safe	0.174	Safe (Medium Confidence)	Toxic	0.837	Toxic (High Confidence)	Safe	0.232	Safe (Medium Confidence)	Safe	0.218	Safe (Medium Confidence)	Toxic	0.88	Toxic (High Confidence)	0.1	Toxic	0.666	Toxic (Low Confidence)	Safe	0.005	Safe (High Confidence)	6.2	None	Toxic	0.883	Toxic (High Confidence)	Safe	0.16	Safe (High Confidence)	Safe	0.016	Safe (High Confidence)	Safe	0.014
C(CO)C=CC=CC1=C(C=CC=C1)	Toxic	0.966	Toxic (High Confidence)	Safe	0.077	Safe (High Confidence)	Safe	0.214	Safe (Medium Confidence)	1.28	None	Toxic	0.753	Toxic (Medium Confidence)	Toxic	0.594	Toxic (Low Confidence)	Toxic	0.896	Toxic (High Confidence)	Safe	0.398	Safe (Low Confidence)	Safe	0.243	Safe (Medium Confidence)	Toxic	0.99	Toxic (High Confidence)	0.69	Safe	0.465	Safe (Low Confidence)	Safe	0.146	Safe (High Confidence)	4.99	None	Safe	0.027	Safe (High Confidence)	Safe	0.022	Safe (High Confidence)	Safe	0.022	Safe (High Confidence)	Safe	0.01
C(C=COC1=C(C=NC1=CC=C))	Toxic	0.572	Toxic (Low Confidence)	Safe	0.088	Safe (High Confidence)	Safe	0.35	Safe (Low Confidence)	0.41	None	Safe	0.091	Safe (High Confidence)	Toxic	0.767	Toxic (Medium Confidence)	Toxic	0.936	Toxic (High Confidence)	Safe	0.377	Safe (Low Confidence)	Safe	0.203	Safe (Medium Confidence)	Toxic	0.996	Toxic (High Confidence)	0.83	Toxic	0.66	Toxic (Low Confidence)	Safe	0.002	Safe (High Confidence)	4.99	None	Safe	0.102	Safe (High Confidence)	Safe	0	Safe (High Confidence)	Safe	0.005	Safe (High Confidence)	Safe	0.049
C(C(=O)C(=CN=CN=CN=CN))	Toxic	0.903	Toxic (High Confidence)	Safe	0.051	Safe (High Confidence)	Safe	0.293	Safe (Medium Confidence)	-0.25	None	Safe	0.007	Safe (High Confidence)	Safe	0.126	Safe (High Confidence)	Safe	0.457	Safe (Low Confidence)	Safe	0.202	Safe (Medium Confidence)	Safe	0.064	Safe (High Confidence)	Toxic	0.929	Toxic (High Confidence)	0.6	Safe	0.411	Safe (Low Confidence)	Safe	0.027	Safe (High Confidence)	4.25	None	Toxic	0.669	Toxic (Medium Confidence)	Safe	0.412	Safe (Low Confidence)	Safe	0.004	Safe (High Confidence)	Safe	0.022
C(C)C1=C(N2C(=CC=C2C=C1))	Safe	0.112	Safe (High Confidence)	Safe	0.16	Safe (High Confidence)	Safe	0.141	Safe (High Confidence)	1.18	None	Safe	0.095	Safe (High Confidence)	Safe	0.424	Safe (Low Confidence)	Toxic	0.804	Toxic (Medium Confidence)	Toxic	0.592	Toxic (Low Confidence)	Toxic	0.634	Toxic (Low Confidence)	Toxic	0.982	Toxic (High Confidence)	-0.03	Toxic	0.679	Toxic (Medium Confidence)	Safe	0.032	Safe (High Confidence)	5.04	None	Safe	0.16	Safe (High Confidence)	Safe	0.116	Safe (High Confidence)	Safe	0.009	Safe (High Confidence)	Safe	0.01
C(C=NN=CC=CC=C(C)C(=O))	Toxic	0.937	Toxic (High Confidence)	Safe	0.401	Safe (Low Confidence)	Safe	0.349	Safe (Low Confidence)	-0.17	None	Toxic	0.829	Toxic (Medium Confidence)	Toxic	0.501	Toxic (Low Confidence)	Toxic	0.741	Toxic (Medium Confidence)	Safe	0.128	Safe (High Confidence)	Toxic	0.927	Toxic (High Confidence)	Toxic	0.999	Toxic (High Confidence)	0.45	Safe	0.281	Safe (Medium Confidence)	Safe	0.001	Safe (High Confidence)	6.36	None	Toxic	0.685	Toxic (Medium Confidence)	Safe	0	Safe (High Confidence)	Safe	0.013	Safe (High Confidence)	Safe	0.026
C(C(=O)SC=O)N=C(OCC(=O))	Toxic	1	Toxic (High Confidence)	Safe	0.203	Safe (Medium Confidence)	Toxic	0.535	Toxic (Low Confidence)	-1.21	None	Toxic	0.578	Toxic (Low Confidence)	Safe	0.297	Safe (Medium Confidence)	Safe	0.138	Safe (High Confidence)	Safe	0.192	Safe (Medium Confidence)	Toxic	0.897	Toxic (High Confidence)	Toxic	0.96	Toxic (High Confidence)	1.25	Safe	0.332	Safe (Medium Confidence)	Safe	0	Safe (High Confidence)	4.94	None	Toxic	0.945	Toxic (High Confidence)	Safe	0	Safe (High Confidence)	Safe	0.004	Safe (High Confidence)	Safe	0.136
C(C=C1C(=NN=NN=C1)C=C)	Toxic	0.999	Toxic (High Confidence)	Safe	0.081	Safe (High Confidence)	Safe	0.432	Safe (Low Confidence)	0.29	None	Safe	0.061	Safe (High Confidence)	Toxic	0.919	Toxic (High Confidence)	Toxic	0.53	Toxic (Low Confidence)	Toxic	0.95	Toxic (High Confidence)	Safe	0.006	Safe (High Confidence)	Toxic	0.999	Toxic (High Confidence)	0.32	Toxic	0.634	Toxic (Low Confidence)	Safe	0	Safe (High Confidence)	4.46	None	Toxic	0.789	Toxic (Medium Confidence)	Toxic	0.777	Toxic (Medium Confidence)	Safe	0.074	Safe (High Confidence)	Safe	0.063
C(C=NC1=C(C(=O)C=CC=C1))	Toxic	0.587	Toxic (Low Confidence)	Safe	0.221	Safe (Medium Confidence)	Safe	0.197	Safe (Medium Confidence)	0.79	None	Safe	0.097	Safe (High Confidence)	Safe	0.403	Safe (Low Confidence)	Toxic	0.61	Toxic (Low Confidence)	Toxic	0.594	Toxic (Low Confidence)	Toxic	0.831	Toxic (Medium Confidence)	Toxic	0.997	Toxic (High Confidence)	0.46	Toxic	0.567	Toxic (Low Confidence)	Safe	0.003	Safe (High Confidence)	3.8	None	Toxic	0.532	Toxic (Low Confidence)	Safe	0.033	Safe (High Confidence)	Safe	0.006	Safe (High Confidence)	Safe	0.005
C(C1=C(N(=CN=C1F))C(F)(F)(F))C	Safe	0.01	Safe (High Confidence)	Safe	0.235	Safe (Medium Confidence)	Toxic	0.639	Toxic (Low Confidence)	1.37	None	Safe	0.028	Safe (High Confidence)	Safe	0.043	Safe (High Confidence)	Safe	0.085	Safe (High Confidence)	Toxic	0.558	Toxic (Low Confidence)	Toxic	0.575	Toxic (Low Confidence)	Toxic	0.843	Toxic (High Confidence)	0.98	Toxic	0.755	Toxic (Medium Confidence)	Safe	0.002	Safe (High Confidence)	4.86	None	Toxic	0.97	Toxic (High Confidence)	Safe	0.01	Safe (High Confidence)	Safe	0.007	Safe (High Confidence)	Safe	0.009
C(C=CC=CC(=O)C=CC=C(Cl))	Toxic	0.979	Toxic (High Confidence)	Safe	0.098	Safe (High Confidence)	Safe	0.249	Safe (Medium Confidence)	1.18	None	Toxic	0.521	Toxic (Low Confidence)	Toxic	0.676	Toxic (Medium Confidence)	Toxic	0.963	Toxic (High Confidence)	Safe	0.153	Safe (High Confidence)	Toxic	0.785	Toxic (Medium Confidence)	Toxic	0.999	Toxic (High Confidence)	0.76	Safe	0.395	Safe (Low Confidence)	Safe	0.061	Safe (High Confidence)	5.49	None	Safe	0.047	Safe (High Confidence)	Safe	0.004	Safe (High Confidence)	Safe	0.015	Safe (High Confidence)	Safe	0.169
C(C1=C(N=C(Cl)C(=O)C1=C))	Toxic	0.515	Toxic (Low Confidence)	Safe	0.083	Safe (High Confidence)	Safe	0.4	Safe (Low Confidence)	0.47	None	Safe	0.092	Safe (High Confidence)	Safe	0.211	Safe (Medium Confidence)	Toxic	0.663	Toxic (Low Confidence)	Safe	0.138	Safe (High Confidence)	Toxic	0.933	Toxic (High Confidence)	Toxic	0.985	Toxic (High Confidence)	0.55	Toxic	0.524	Toxic (Low Confidence)	Safe	0.002	Safe (High Confidence)	4.6	None	Safe	0.41	Safe (Low Confidence)	Safe	0.205	Safe (Medium Confidence)	Safe	0.005	Safe (High Confidence)	Safe	0.181
C(C=COC(=O)N1C(=NN=NC1))	Toxic	1	Toxic (High Confidence)	Safe	0.097	Safe (High Confidence)	Toxic	0.512	Toxic (Low Confidence)	-0.63	None	Safe	0.486	Safe (Low Confidence)	Toxic	0.993	Toxic (High Confidence)	Safe	0.209	Safe (Medium Confidence)	Toxic	0.967	Toxic (High Confidence)	Safe	0.001	Safe (High Confidence)	Toxic	0.998	Toxic (High Confidence)	1	Toxic	0.766	Toxic (Medium Confidence)	Safe	0	Safe (High Confidence)	3.1	None	Toxic	0.938	Toxic (High Confidence)	Safe	0.001	Safe (High Confidence)	Safe	0.033	Safe (High Confidence)	Safe	0.028
C(C1=C(C=CC=C1CCN2C(=CCN2)))	Toxic	0.91	Toxic (High Confidence)	Safe	0.12	Safe (High Confidence)	Toxic	0.526	Toxic (Low Confidence)	1.85	None	Safe	0.007	Safe (High Confidence)	Toxic	0.722	Toxic (Medium Confidence)	Toxic	0.888	Toxic (High Confidence)	Safe	0.169	Safe (Medium Confidence)	Safe	0.078	Safe (High Confidence)	Toxic	0.915	Toxic (High Confidence)	-0.02	Toxic	0.747	Toxic (Medium Confidence)	Safe	0.025	Safe (High Confidence)	4.77	None	Safe	0.312	Safe (Medium Confidence)	Safe	0.336	Safe (Low Confidence)	Safe	0.012	Safe (High Confidence)	Safe	0.011
C(C)=CN=C(N1C(=NN=NN1))	Toxic	1	Toxic (High Confidence)	Safe	0.083	Safe (High Confidence)	Toxic	0.513	Toxic (Low Confidence)	0.08	None	Safe	0.003	Safe (High Confidence)	Toxic	0.962	Toxic (High Confidence)	Toxic	0.513	Toxic (Low Confidence)	Toxic	0.897	Toxic (High Confidence)	Safe	0	Safe (High Confidence)	Toxic	0.998	Toxic (High Confidence)	0.39	Toxic	0.749	Toxic (Medium Confidence)	Safe	0	Safe (High Confidence)	4.29	None	Toxic	0.963	Toxic (High Confidence)	Toxic	0.939	Toxic (High Confidence)	Safe	0.051	Safe (High Confidence)	Safe	0.009
C(C(=O)O)=CC=C(C(=O)N)	Safe	0.049	Safe (High Confidence)	Safe	0.068	Safe (High Confidence)	Safe	0.309	Safe (Medium Confidence)	-0.11	None	Toxic	0.86	Toxic (High Confidence)	Safe	0.186	Safe (Medium Confidence)	Safe	0.068	Safe (High Confidence)	Safe	0.468	Safe (Low Confidence)	Safe	0.242	Safe (Medium Confidence)	Toxic	0.973	Toxic (High Confidence)	1.96	Safe	0.373	Safe (Low Confidence)	Safe	0.005	Safe (High Confidence)	3.47	None	Safe	0.384	Safe (Low Confidence)	Safe	0	Safe (High Confidence)	Safe	0.012	Safe (High Confidence)	Safe	0.016
C(C)OC1=C(N(=CC1=CC(=O)))	Safe	0.387	Safe (Low Confidence)	Safe	0.32	Safe (Medium Confidence)	Safe	0.376	Safe (Low Confidence)	-0.73	None	Toxic	0.912	Toxic (High Confidence)	Safe	0.178	Safe (Medium Confidence)	Safe	0.488	Safe (Low Confidence)	Safe	0.131	Safe (High Confidence)	Toxic	0.972	Toxic (High Confidence)	Toxic	0.998	Toxic (High Confidence)	0.67	Safe	0.309	Safe (Medium Confidence)	Safe	0.002	Safe (High Confidence)	6.63	None	Toxic	0.654	Toxic (Low Confidence)	Safe	0	Safe (High Confidence)	Safe	0.005	Safe (High Confidence)	Safe	0.048
C(C)=C1C(=C(N)C=C(O)1)	Safe	0.285	Safe (Medium Confidence)	Safe	0.058	Safe (High Confidence)	Safe	0.34	Safe (Low Confidence)	0.33	None	Safe	0.46	Safe (Low Confidence)	Safe	0.492	Safe (Low Confidence)	Toxic	0.723	Toxic (Medium Confidence)	Safe	0.302	Safe (Medium Confidence)	Safe	0.366	Safe (Low Confidence)	Toxic	0.977	Toxic (High Confidence)	1	Safe	0.394	Safe (Low Confidence)	Safe	0.087	Safe (High Confidence)	4.35	None	Safe	0.244	Safe (Medium Confidence)	Safe	0.027	Safe (High Confidence)	Safe	0.011	Safe (High Confidence)	Safe	0.013
C(C=CC=NC1=C(C=CC1=NC))	Safe	0.159	Safe (High Confidence)	Safe	0.094	Safe (High Confidence)	Safe	0.333	Safe (Low Confidence)	0.83	None	Safe	0.009	Safe (High Confidence)	Safe	0.298	Safe (Medium Confidence)	Toxic	0.924	Toxic (High Confidence)	Safe	0.198	Safe (Medium Confidence)	Safe	0.236	Safe (Medium Confidence)	Toxic	0.949	Toxic (High Confidence)	0.31	Safe	0.496	Safe (Low Confidence)	Safe	0.019	Safe (High Confidence)	6.6	None	Safe	0.125	Safe (High Confidence)	Safe	0.376	Safe (Low Confidence)	Safe	0.006	Safe (High Confidence)	Safe	0.044
C(CN1C(=CN=C1)C=C(CO))	Safe	0.279	Safe (Medium Confidence)	Safe	0.01	Safe (High Confidence)	Toxic	0.506	Toxic (Low Confidence)	0.43	None	Safe	0.386	Safe (Low Confidence)	Toxic	0.564	Toxic (Low Confidence)	Safe	0.127	Safe (High Confidence)	Safe	0.284	Safe (Medium Confidence)	Safe	0.366	Safe (Low Confidence)	Toxic	0.577	Toxic (Low Confidence)	-0.4	Toxic	0.537	Toxic (Low Confidence)	Safe	0.003	Safe (High Confidence)	3.25	None	Toxic	0.977	Toxic (High Confidence)	Safe	0.009	Safe (High Confidence)	Safe	0.033	Safe (High Confidence)	Safe	0.015
C(C1=C(N2C(=NN=C2CC1=C)))	Safe	0.302	Safe (Medium Confidence)	Safe	0.123	Safe (High Confidence)	Safe	0.385	Safe (Low Confidence)	0.59	None	Safe	0.099	Safe (High Confidence)	Safe	0.312	Safe (Medium Confidence)	Safe	0.499	Safe (Low Confidence)	Safe	0.479	Safe (Low Confidence)	Safe	0.06	Safe (High Confidence)	Toxic	0.788	Toxic (Medium Confidence)	0.18	Toxic	0.646	Toxic (Low Confidence)	Safe	0.001	Safe (High Confidence)	4.4	None	Safe	0.413	Safe (Low Confidence)	Safe	0.027	Safe (High Confidence)	Safe	0.004	Safe (High Confidence)	Safe	0.025
C(C1C(=C(C(=O)C1=CC=C)))	Safe	0.168	Safe (Medium Confidence)	Safe	0.072	Safe (High Confidence)	Safe	0.362	Safe (Low Confidence)	0.93	None	Toxic	0.555	Toxic (Low Confidence)	Toxic	0.663	Toxic (Low Confidence)	Toxic	0.894	Toxic (High Confidence)	Safe	0.294	Safe (Medium Confidence)	Toxic	0.773	Toxic (Medium Confidence)	Toxic	0.996	Toxic (High Confidence)	0.53	Safe	0.493	Safe (Low Confidence)	Safe	0.002	Safe (High Confidence)	4.73	None	Safe	0.127	Safe (High Confidence)	Safe	0.019	Safe (High Confidence)	Safe	0.009	Safe (High Confidence)	Safe	0.162
C(C)NC=C1C(=NN=CN=C1)	Safe	0.185	Safe (Medium Confidence)	Safe	0.065	Safe (High Confidence)	Safe	0.38	Safe (Low Confidence)	-0.25	None	Safe	0.027	Safe (High Confidence)	Safe	0.295	Safe (Medium Confidence)	Toxic	0.505	Toxic (Low Confidence)	Safe	0.212	Safe (Medium Confidence)	Safe	0.02	Safe (High Confidence)	Toxic	0.91	Toxic (High Confidence)	0.43	Toxic	0.524	Toxic (Low Confidence)	Safe	0.02	Safe (High Confidence)	4.36	None	Toxic	0.535	Toxic (Low Confidence)	Safe	0.409	Safe (Low Confidence)	Safe	0.007	Safe (High Confidence)	Safe	0.021
C(C=COCC(=O)OC(=O)C(=O))	Toxic	0.998	Toxic (High Confidence)	Safe	0.33	Safe (Medium Confidence)	Safe	0.308	Safe (Medium Confidence)	-0.83	None	Toxic	0.999	Toxic (High Confidence)	Toxic	0.549	Toxic (Low Confidence)	Safe	0.056	Safe (High Confidence)	Safe	0.178	Safe (Medium Confidence)	Toxic	0.994	Toxic (High Confidence)	Toxic	1	Toxic (High Confidence)	1.47	Safe	0.499	Safe (Low Confidence)	Safe	0	Safe (High Confidence)	6.31	None	Toxic	0.703	Toxic (Medium Confidence)	Safe	0	Safe (High Confidence)	Safe	0.005	Safe (High Confidence)	Safe	0.074
C(CO)OC1=C(C(=NN=C1)C)	Safe	0.051	Safe (High Confidence)	Safe	0.089	Safe (High Confidence)	Toxic	0.532	Toxic (Low Confidence)	0.09	None	Safe	0.472	Safe (Low Confidence)	Safe	0.269	Safe (Medium Confidence)	Safe	0.018	Safe (High Confidence)	Safe	0.315	Safe (Medium Confidence)	Safe	0.067	Safe (High Confidence)	Toxic	0.544	Toxic (Low Confidence)	0.94	Toxic	0.57	Toxic (Low Confidence)	Safe	0.01	Safe (High Confidence)	4.63	None	Toxic	0.608	Toxic (Low Confidence)	Safe	0.015	Safe (High Confidence)	Safe	0.003	Safe (High Confidence)	Safe	0.007
C(COC1=C(C(=O)C=CC=N1))	Safe	0.016	Safe (High Confidence)	Safe	0.217	Safe (Medium Confidence)	Safe	0.359	Safe (Low Confidence)	0.54	None	Toxic	0.762	Toxic (Medium Confidence)	Safe	0.32	Safe (Medium Confidence)	Safe	0.083	Safe (High Confidence)	Toxic	0.539	Toxic (Low Confidence)	Safe	0.363	Safe (Low Confidence)	Toxic	0.94	Toxic (High Confidence)	1.41	Toxic	0.563	Toxic (Low Confidence)	Safe	0.013	Safe (High Confidence)	3.89	None	Toxic	0.577	Toxic (Low Confidence)	Safe	0.004	Safe (High Confidence)	Safe	0.002	Safe (High Confidence)	Safe	0.013
C(C(=C1C(=CC=CC1)C(=O)))	Safe	0.187	Safe (Medium Confidence)	Safe	0.256	Safe (Medium Confidence)	Safe	0.287	Safe (Medium Confidence)	0.11	None	Toxic	0.98	Toxic (High Confidence)	Safe	0.343	Safe (Low Confidence)	Toxic	0.841	Toxic (High Confidence)	Safe	0.172	Safe (Medium Confidence)	Toxic	0.997	Toxic (High Confidence)	Toxic	0.999	Toxic (High Confidence)	0.58	Safe	0.314	Safe (Medium Confidence)	Safe	0.001	Safe (High Confidence)	6.66	None	Safe	0.297	Safe (Medium Confidence)	Safe	0	Safe (High Confidence)	Safe	0.007	Safe (High Confidence)	Safe	0.06
C(C(C(=O)C=C1C(=CC=C1)))	Safe	0.38	Safe (Low Confidence)	Safe	0.076	Safe (High Confidence)	Safe	0.282	Safe (Medium Confidence)	0.82	None	Toxic	0.707	Toxic (Medium Confidence)	Toxic	0.645	Toxic (Low Confidence)	Toxic	0.93	Toxic (High Confidence)	Safe	0.286	Safe (Medium Confidence)	Toxic	0.879	Toxic (High Confidence)	Toxic	0.998	Toxic (High Confidence)	0.73	Safe	0.467	Safe (Low Confidence)	Safe	0.023	Safe (High Confidence)	4.91	None	Safe	0.059	Safe (High Confidence)	Safe	0.014	Safe (High Confidence)	Safe	0.008	Safe (High Confidence)	Safe	0.065
C(C=NN(C1=C(N2C(=CN=C2N)CC1)))	Toxic	1	Toxic (High Confidence)	Safe	0.028	Safe (High Confidence)	Toxic	0.546	Toxic (Low Confidence)	0.54	None	Safe	0.006	Safe (High Confidence)	Toxic	0.704	Toxic (Medium Confidence)	Toxic	0.804	Toxic (Medium Confidence)	Safe	0.425	Safe (Low Confidence)	Safe	0	Safe (High Confidence)	Safe	0.052	Safe (High Confidence)	-0.16	Toxic	0.696	Toxic (Medium Confidence)	Safe	0.004	Safe (High Confidence)	5.66	None	Toxic	0.999	Toxic (High Confidence)	Safe	0.345	Safe (Low Confidence)	Safe	0.02	Safe (High Confidence)	Safe	0.01
C(CO)=NC1=C(C(=O)C=CS1)	Safe	0.445	Safe (Low Confidence)	Safe	0.162	Safe (High Confidence)	Safe	0.265	Safe (Medium Confidence)	0.17	None	Safe	0.097	Safe (High Confidence)	Safe	0.236	Safe (Medium Confidence)	Safe	0.116	Safe (High Confidence)	Safe	0.491	Safe (Low Confidence)	Safe	0.164	Safe (High Confidence)	Toxic	0.966	Toxic (High Confidence)	0.57	Toxic	0.584	Toxic (Low Confidence)	Safe	0.008	Safe (High Confidence)	4.69	None	Toxic	0.695	Toxic (Medium Confidence)	Safe	0.16	Safe (High Confidence)	Safe	0.01	Safe (High Confidence)	Safe	0.018
C(C(=O)C1=C(N2C(=CC=C2)CC1))	Safe	0.206	Safe (Medium Confidence)	Safe	0.127	Safe (High Confidence)	Safe	0.332	Safe (Medium Confidence)	0.42	None	Safe	0.381	Safe (Low Confidence)	Safe	0.406	Safe (Low Confidence)	Toxic	0.602	Toxic (Low Confidence)	Safe	0.399	Safe (Low Confidence)	Safe	0.281	Safe (Medium Confidence)	Toxic	0.86	Toxic (High Confidence)	0.76	Toxic	0.629	Toxic (Low Confidence)	Safe	0.002	Safe (High Confidence)	3.93	None	Safe	0.41	Safe (Low Confidence)	Safe	0.048	Safe (High Confidence)	Safe	0.005	Safe (High Confidence)	Safe	0.024
C(C(O)=NOC1=C(C=C(C1=C)))	Safe	0.232	Safe (Medium Confidence)	Safe	0.096	Safe (High Confidence)	Safe	0.38	Safe (Low Confidence)	0.55	None	Safe	0.21	Safe (Medium Confidence)	Safe	0.368	Safe (Low Confidence)	Toxic	0.668	Toxic (Medium Confidence)	Safe	0.18	Safe (Medium Confidence)	Safe	0.024	Safe (High Confidence)	Toxic	0.975	Toxic (High Confidence)	0.79	Safe	0.459	Safe (Low Confidence)	Safe	0.009	Safe (High Confidence)	5.91	None	Toxic	0.504	Toxic (Low Confidence)	Safe	0.003	Safe (High Confidence)	Safe	0.005	Safe (High Confidence)	Safe	0.054
C(C=O)N1C(=NN(C1=CC=C))	Toxic	0.669	Toxic (Medium Confidence)	Safe	0.12	Safe (High Confidence)	Safe	0.299	Safe (Medium Confidence)	-1.01	None	Safe	0.207	Safe (Medium Confidence)	Toxic	0.673	Toxic (Medium Confidence)	Toxic	0.762	Toxic (Medium Confidence)	Safe	0.267	Safe (Medium Confidence)	Safe	0.013	Safe (High Confidence)	Toxic	0.822	Toxic (Medium Confidence)	0.14	Safe	0.352	Safe (Low Confidence)	Safe	0	Safe (High Confidence)	4.98	None	Toxic	0.943	Toxic (High Confidence)	Safe	0.002	Safe (High Confidence)	Safe	0.002	Safe (High Confidence)	Safe	0.035
C(CO)=CC=C1C(=CC=C1)	Toxic	0.744	Toxic (Medium Confidence)	Safe	0.045	Safe (High Confidence)	Safe	0.231	Safe (Medium Confidence)	0.64	None	Toxic	0.679	Toxic (Medium Confidence)	Toxic	0.628	Toxic (Low Confidence)	Toxic	0.933	Toxic (High Confidence)	Safe	0.277	Safe (Medium Confidence)	Toxic	0.569	Toxic (Low Confidence)	Toxic	0.996	Toxic (High Confidence)	0.71	Safe	0.395	Safe (Low Confidence)	Safe	0.135	Safe (High Confidence)	4.84	None	Safe	0.038	Safe (High Confidence)	Safe	0.02	Safe (High Confidence)	Safe	0.008	Safe (High Confidence)	Safe	0.04
C(C1=C(C(=C(C=C1OCCOC))))	Toxic	0.679	Toxic (Medium Confidence)	Safe	0.112	Safe (High Confidence)	Safe	0.468	Safe (Low Confidence)	1.46	None	Toxic	0.609	Toxic (Low Confidence)	Toxic	0.518	Toxic (Low Confidence)	Safe	0.328	Safe (Medium Confidence)	Safe	0.275	Safe (Medium Confidence)	Toxic	0.733	Toxic (Medium Confidence)	Toxic	0.982	Toxic (High Confidence)	1.29	Safe	0.455	Safe (Low Confidence)	Safe	0.009	Safe (High Confidence)	4.61	None	Safe	0.067	Safe (High Confidence)	Safe	0.026	Safe (High Confidence)	Safe	0.006	Safe (High Confidence)	Safe	0.009
C(C=C1C(=CN=CN1C(=O)O))	Safe	0.039	Safe (High Confidence)	Safe	0.008	Safe (High Confidence)	Safe	0.421	Safe (Low Confidence)	-0.75	None	Safe	0.45	Safe (Low Confidence)	Safe	0.185	Safe (Medium Confidence)	Safe	0.211	Safe (Medium Confidence)	Safe	0.365	Safe (Low Confidence)	Safe	0.012	Safe (High Confidence)	Toxic	0.901	Toxic (High Confidence)	1.22	Safe	0.437	Safe (Low Confidence)	Safe	0.016	Safe (High Confidence)	3.75	None	Toxic	0.597	Toxic (Low Confidence)	Safe	0.066	Safe (High Confidence)	Safe	0.015	Safe (High Confidence)	Safe	0.009
C(C=NC=C(Cl)C=CC=C(C(=O)))	Toxic	0.926	Toxic (High Confidence)	Safe	0.388	Safe (Low Confidence)	Safe	0.252	Safe (Medium Confidence)	0.23	None	Toxic	0.591	Toxic (Low Confidence)	Safe	0.244	Safe (Medium Confidence)	Toxic	0.923	Toxic (High Confidence)	Safe	0.054	Safe (High Confidence)	Toxic	0.987	Toxic (High Confidence)	Toxic	0.999	Toxic (High Confidence)	0.56	Safe	0.303	Safe (Medium Confidence)	Safe	0.001	Safe (High Confidence)	7.17	None	Toxic	0.569	Toxic (Low Confidence)	Safe	0	Safe (High Confidence)	Safe	0.01	Safe (High Confidence)	Safe	0.037
C(CC(C(C(=O)N1C(=NN=N1))))	Safe	0	Safe (High Confidence)	Safe	0.09	Safe (High Confidence)	Toxic	0.5	Toxic (Low Confidence)	0.11	None	Safe	0.098	Safe (High Confidence)	Safe	0.066	Safe (High Confidence)	Safe	0.049	Safe (High Confidence)	Safe	0.262	Safe (Medium Confidence)	Safe	0.008	Safe (High Confidence)	Toxic	0.618	Toxic (Low Confidence)	0.69	Toxic	0.618	Toxic (Low Confidence)	Safe	0.004	Safe (High Confidence)	4.59	None	Toxic	0.595	Toxic (Low Confidence)	Safe	0	Safe (High Confidence)	Safe	0.001	Safe (High Confidence)	Safe	0.011
C(COC1C(=C(O)C=CC=C1O))	Toxic	0.511	Toxic (Low Confidence)	Safe	0.104	Safe (High Confidence)	Safe	0.403	Safe (Low Confidence)	-0.07	None	Toxic	0.696	Toxic (Medium Confidence)	Toxic	0.527	Toxic (Low Confidence)	Safe	0.457	Safe (Low Confidence)	Safe	0.24	Safe (Medium Confidence)	Safe	0.024	Safe (High Confidence)	Toxic	0.934	Toxic (High Confidence)	1.05	Safe	0.402	Safe (Low Confidence)	Safe	0.132	Safe (High Confidence)	4.45	None	Safe	0.084	Safe (High Confidence)	Safe	0.042	Safe (High Confidence)	Safe	0.015	Safe (High Confidence)	Safe	0.011
C(C1=C(C(=O)C(=O)NC1=C))	Safe	0.339	Safe (Low Confidence)	Safe	0.107	Safe (High Confidence)	Safe	0.357	Safe (Low Confidence)	-0.36	None	Toxic	0.744	Toxic (Medium Confidence)	Safe	0.281	Safe (Medium Confidence)	Safe	0.478	Safe (Low Confidence)	Safe	0.38	Safe (Low Confidence)	Safe	0.485	Safe (Low Confidence)	Toxic	0.991	Toxic (High Confidence)	0.92	Safe	0.491	Safe (Low Confidence)	Safe	0.006	Safe (High Confidence)	3.98	None	Toxic	0.638	Toxic (Low Confidence)	Safe	0.014	Safe (High Confidence)	Safe	0.007	Safe (High Confidence)	Safe	0.047
C(C1=C(C(=O)C2=C(NC=C2S1)))	Safe	0.127	Safe (High Confidence)	Safe	0.109	Safe (High Confidence)	Safe	0.136	Safe (High Confidence)	0.49	None	Safe	0.127	Safe (High Confidence)	Safe	0.291	Safe (Medium Confidence)	Toxic	0.675	Toxic (Medium Confidence)	Toxic	0.703	Toxic (Medium Confidence)	Safe	0.017	Safe (High Confidence)	Toxic	0.919	Toxic (High Confidence)	0.68	Toxic	0.673	Toxic (Medium Confidence)	Safe	0.009	Safe (High Confidence)	4.16	None	Toxic	0.743	Toxic (Medium Confidence)	Safe	0.238	Safe (Medium Confidence)	Safe	0.003	Safe (High Confidence)	Safe	0.028
C(CC1=C(CN2C(=NN=NN=C2)C1))	Toxic	1	Toxic (High Confidence)	Safe	0.055	Safe (High Confidence)	Toxic	0.69	Toxic (Medium Confidence)	-0.6	None	Safe	0.076	Safe (High Confidence)	Toxic	0.57	Toxic (Low Confidence)	Safe	0.272	Safe (Medium Confidence)	Toxic	0.816	Toxic (Medium Confidence)	Safe	0	Safe (High Confidence)	Toxic	0.983	Toxic (High Confidence)	0.47	Toxic	0.65	Toxic (Low Confidence)	Safe	0	Safe (High Confidence)	4.95	None	Toxic	0.942	Toxic (High Confidence)	Safe	0.2	Safe (Medium Confidence)	Safe	0.061	Safe (High Confidence)	Safe	0.025
C(C=CC=C(C(=O)O)NC(=O))	Toxic	0.911	Toxic (High Confidence)	Safe	0.005	Safe (High Confidence)	Safe	0.276	Safe (Medium Confidence)	-0.55	None	Toxic	0.972	Toxic (High Confidence)	Safe	0.15	Safe (High Confidence)	Safe	0.184	Safe (Medium Confidence)	Safe	0.288	Safe (Medium Confidence)	Safe	0.032	Safe (High Confidence)	Toxic	0.971	Toxic (High Confidence)	1.22	Safe	0.341	Safe (Low Confidence)	Safe	0.002	Safe (High Confidence)	3.75	None	Toxic	0.585	Toxic (Low Confidence)	Safe	0.003	Safe (High Confidence)	Safe	0.019	Safe (High Confidence)	Safe	0.017
C(C=CSC1=C(C=CC=CC1=C))	Toxic	0.739	Toxic (Medium Confidence)	Safe	0.099	Safe (High Confidence)	Safe	0.358	Safe (Low Confidence)	1.71	None	Safe	0.077	Safe (High Confidence)	Toxic	0.615	Toxic (Low Confidence)	Toxic	0.992	Toxic (High Confidence)	Safe	0.353	Safe (Low Confidence)	Toxic	0.655	Toxic (Low Confidence)	Toxic	0.992	Toxic (High Confidence)	0.14	Toxic	0.562	Toxic (Low Confidence)	Safe	0.005	Safe (High Confidence)	6.48	None	Safe	0.034	Safe (High Confidence)	Safe	0.032	Safe (High Confidence)	Safe	0.008	Safe (High Confidence)	Safe	0.066
C(C=CC1=C(C(=O)C(=O)N1))	Toxic	0.727	Toxic (Medium Confidence)	Safe	0.101	Safe (High Confidence)	Safe	0.264	Safe (Medium Confidence)	-0.35	None	Toxic	0.783	Toxic (Medium Confidence)	Safe	0.347	Safe (Low Confidence)	Toxic	0.707	Toxic (Medium Confidence)	Safe	0.396	Safe (Low Confidence)	Safe	0.185	Safe (Medium Confidence)	Toxic	0.971	Toxic (High Confidence)	0.93	Toxic	0.502	Toxic (Low Confidence)	Safe	0.002	Safe (High Confidence)	4.33	None	Toxic	0.725	Toxic (Medium Confidence)	Safe	0.023	Safe (High Confidence)	Safe	0.008	Safe (High Confidence)	Safe	0.046
C(CN1C(=C(O)C=C(Cl)C=C1))	Safe	0.084	Safe (High Confidence)	Safe	0.109	Safe (High Confidence)	Safe	0.328	Safe (Medium Confidence)	0.37	None	Safe	0.23	Safe (Medium Confidence)	Safe	0.5	Safe (Low Confidence)	Toxic	0.71	Toxic (Medium Confidence)	Safe	0.119	Safe (High Confidence)	Safe	0.254	Safe (Medium Confidence)	Toxic	0.949	Toxic (High Confidence)	0.69	Safe	0.429	Safe (Low Confidence)	Safe	0.01	Safe (High Confidence)	4.63	None	Safe	0.232	Safe (Medium Confidence)	Safe	0.042	Safe (High Confidence)	Safe	0.009	Safe (High Confidence)	Safe	0.022
C(C(=C1C(=NN=C1Cl)C=N))	Toxic	0.95	Toxic (High Confidence)	Safe	0.118	Safe (High Confidence)	Safe	0.423	Safe (Low Confidence)	0.14	None	Safe	0.104	Safe (High Confidence)	Safe	0.303	Safe (Medium Confidence)	Safe	0.414	Safe (Low Confidence)	Safe	0.202	Safe (Medium Confidence)	Safe	0.245	Safe (Medium Confidence)	Toxic	0.989	Toxic (High Confidence)	0.65	Safe	0.478	Safe (Low Confidence)	Safe	0.021	Safe (High Confidence)	4.83	None	Toxic	0.651	Toxic (Low Confidence)	Safe	0.152	Safe (High Confidence)	Safe	0.008	Safe (High Confidence)	Safe	0.052
C(CSC(=O)O)=CC=C(OC(=O))	Safe	0.492	Safe (Low Confidence)	Safe	0.255	Safe (Medium Confidence)	Safe	0.321	Safe (Medium Confidence)	0.27	None	Toxic	0.859	Toxic (High Confidence)	Toxic	0.84	Toxic (High Confidence)	Safe	0.214	Safe (Medium Confidence)	Toxic	0.633	Toxic (Low Confidence)	Toxic	0.602	Toxic (Low Confidence)	Toxic	0.99	Toxic (High Confidence)	1.6	Toxic	0.675	Toxic (Medium Confidence)	Safe	0	Safe (High Confidence)	3.05	None	Safe	0.414	Safe (Low Confidence)	Safe	0	Safe (High Confidence)	Safe	0.007	Safe (High Confidence)	Safe	0.015
C(O)N1N(N=C(N2C(=CC=C21)))	Toxic	0.763	Toxic (Medium Confidence)	Safe	0.179	Safe (Medium Confidence)	Safe	0.339	Safe (Low Confidence)	-0.09	None	Safe	0.008	Safe (High Confidence)	Toxic	0.776	Toxic (Medium Confidence)	Safe	0.328	Safe (Medium Confidence)	Toxic	0.657	Toxic (Low Confidence)	Safe	0.001	Safe (High Confidence)	Toxic	0.85	Toxic (High Confidence)	0.06	Toxic	0.654	Toxic (Low Confidence)	Safe	0.001	Safe (High Confidence)	4.34	None	Toxic	0.955	Toxic (High Confidence)	Toxic	0.928	Toxic (High Confidence)	Safe	0.002	Safe (High Confidence)	Safe	0.007
C(C=CC=CC=CC=CC=C(C(=O)))	Toxic	0.967	Toxic (High Confidence)	Safe	0.195	Safe (Medium Confidence)	Safe	0.249	Safe (Medium Confidence)	0.41	None	Toxic	0.978	Toxic (High Confidence)	Safe	0.393	Safe (Low Confidence)	Toxic	0.995	Toxic (High Confidence)	Safe	0.168	Safe (Medium Confidence)	Toxic	0.957	Toxic (High Confidence)	Toxic	1	Toxic (High Confidence)	0.81	Safe	0.229	Safe (Medium Confidence)	Safe	0.096	Safe (High Confidence)	6.91	None	Safe	0.067	Safe (High Confidence)	Safe	0	Safe (High Confidence)	Safe	0.014	Safe (High Confidence)	Safe	0.084
C(C1=C(C2=C(C(=O)NC2=CC1)))	Safe	0.37	Safe (Low Confidence)	Safe	0.069	Safe (High Confidence)	Safe	0.442	Safe (Low Confidence)	0.01	None	Toxic	0.529	Toxic (Low Confidence)	Safe	0.438	Safe (Low Confidence)	Toxic	0.93	Toxic (High Confidence)	Safe	0.298	Safe (Medium Confidence)	Safe	0.054	Safe (High Confidence)	Toxic	0.968	Toxic (High Confidence)	0.35	Toxic	0.526	Toxic (Low Confidence)	Safe	0.007	Safe (High Confidence)	4.4	None	Safe	0.381	Safe (Low Confidence)	Safe	0.066	Safe (High Confidence)	Safe	0.009	Safe (High Confidence)	Safe	0.042
C(C=CC=C1C(=NN=C1F)C=C)	Toxic	0.726	Toxic (Medium Confidence)	Safe	0.084	Safe (High Confidence)	Safe	0.462	Safe (Low Confidence)	0.55	None	Safe	0.174	Safe (Medium Confidence)	Safe	0.399	Safe (Low Confidence)	Toxic	0.903	Toxic (High Confidence)	Safe	0.298	Safe (Medium Confidence)	Safe	0.102	Safe (High Confidence)	Toxic	0.992	Toxic (High Confidence)	0.18	Toxic	0.574	Toxic (Low Confidence)	Safe	0.001	Safe (High Confidence)	4.6	None	Safe	0.412	Safe (Low Confidence)	Safe	0.025	Safe (High Confidence)	Safe	0.01	Safe (High Confidence)	Safe	0.184
C(CC1=C(C(=O)C=C1SC(=O)))	Safe	0.15	Safe (High Confidence)	Safe	0.155	Safe (High Confidence)	Safe	0.466	Safe (Low Confidence)	0.77	None	Toxic	0.509	Toxic (Low Confidence)	Safe	0.415	Safe (Low Confidence)	Toxic	0.625	Toxic (Low Confidence)	Safe	0.413	Safe (Low Confidence)	Toxic	0.815	Toxic (Medium Confidence)	Toxic	0.989	Toxic (High Confidence)	1.06	Toxic	0.516	Toxic (Low Confidence)	Safe	0.002	Safe (High Confidence)	5.21	None	Safe	0.321	Safe (Medium Confidence)	Safe	0.03	Safe (High Confidence)	Safe	0.008	Safe (High Confidence)	Safe	0.125
C(C=N)NC(=O)N=C(C(=O))	Toxic	1	Toxic (High Confidence)	Safe	0.141	Safe (High Confidence)	Safe	0.349	Safe (Low Confidence)	-1.76	None	Toxic	0.731	Toxic (Medium Confidence)	Safe	0.232	Safe (Medium Confidence)	Safe	0.091	Safe (High Confidence)	Safe	0.177	Safe (Medium Confidence)	Safe	0.232	Safe (Medium Confidence)	Toxic	0.997	Toxic (High Confidence)	0.74	Safe	0.357	Safe (Low Confidence)	Safe	0.007	Safe (High Confidence)	4.19	None	Toxic	0.994	Toxic (High Confidence)	Safe	0	Safe (High Confidence)	Safe	0.004	Safe (High Confidence)	Safe	0.041
C(OC(=O)O)=CC=CC=C(N=C)	Safe	0.354	Safe (Low Confidence)	Safe	0.202	Safe (Medium Confidence)	Safe	0.222	Safe (Medium Confidence)	0.67	None	Toxic	0.507	Toxic (Low Confidence)	Toxic	0.629	Toxic (Low Confidence)	Safe	0.381	Safe (Low Confidence)	Toxic	0.593	Toxic (Low Confidence)	Toxic	0.57	Toxic (Low Confidence)	Toxic	0.993	Toxic (High Confidence)	1.28	Toxic	0.631	Toxic (Low Confidence)	Safe	0.002	Safe (High Confidence)	4.16	None	Safe	0.345	Safe (Low Confidence)	Safe	0	Safe (High Confidence)	Safe	0.009	Safe (High Confidence)	Safe	0.018
C(CC(N1C(=CC=C1C(=O)C)))	Safe	0.024	Safe (High Confidence)	Safe	0.144	Safe (High Confidence)	Safe	0.416	Safe (Low Confidence)	0.58	None	Toxic	0.54	Toxic (Low Confidence)	Toxic	0.556	Toxic (Low Confidence)	Safe	0.206	Safe (Medium Confidence)	Safe	0.397	Safe (Low Confidence)	Toxic	0.828	Toxic (Medium Confidence)	Toxic	0.944	Toxic (High Confidence)	0.96	Toxic	0.594	Toxic (Low Confidence)	Safe	0.009	Safe (High Confidence)	3.62	None	Safe	0.219	Safe (Medium Confidence)	Safe	0.01	Safe (High Confidence)	Safe	0.004	Safe (High Confidence)	Safe	0.009
C(C1=C(C(=C)C(=O)CC1=N))	Toxic	0.522	Toxic (Low Confidence)	Safe	0.069	Safe (High Confidence)	Safe	0.472	Safe (Low Confidence)	0.09	None	Toxic	0.734	Toxic (Medium Confidence)	Safe	0.371	Safe (Low Confidence)	Safe	0.482	Safe (Low Confidence)	Safe	0.26	Safe (Medium Confidence)	Toxic	0.64	Toxic (Low Confidence)	Toxic	0.997	Toxic (High Confidence)	0.68	Safe	0.488	Safe (Low Confidence)	Safe	0.005	Safe (High Confidence)	4.17	None	Toxic	0.546	Toxic (Low Confidence)	Safe	0.08	Safe (High Confidence)	Safe	0.008	Safe (High Confidence)	Safe	0.139
C(COS(=O)(=O)(S(=O)(=O)))1=C(C=CC=C1S)	Toxic	0.998	Toxic (High Confidence)	Safe	0.132	Safe (High Confidence)	Safe	0.377	Safe (Low Confidence)	-0.28	None	Safe	0.007	Safe (High Confidence)	Safe	0.001	Safe (High Confidence)	Toxic	0.566	Toxic (Low Confidence)	Safe	0.308	Safe (Medium Confidence)	Safe	0.255	Safe (Medium Confidence)	Toxic	0.527	Toxic (Low Confidence)	0.94	Toxic	0.912	Toxic (High Confidence)	Safe	0	Safe (High Confidence)	8.54	None	Toxic	0.893	Toxic (High Confidence)	Safe	0.14	Safe (High Confidence)	Safe	0.011	Safe (High Confidence)	Safe	0.093
C(CN1C(=NN=C1OCC(F)(F)(F))C=C(N))	Toxic	0.912	Toxic (High Confidence)	Safe	0.246	Safe (Medium Confidence)	Toxic	0.688	Toxic (Medium Confidence)	0.83	None	Safe	0.013	Safe (High Confidence)	Safe	0.097	Safe (High Confidence)	Safe	0.065	Safe (High Confidence)	Safe	0.423	Safe (Low Confidence)	Safe	0.007	Safe (High Confidence)	Safe	0.075	Safe (High Confidence)	0.87	Toxic	0.761	Toxic (Medium Confidence)	Safe	0.001	Safe (High Confidence)	5.3	None	Toxic	0.983	Toxic (High Confidence)	Safe	0.094	Safe (High Confidence)	Safe	0.006	Safe (High Confidence)	Safe	0.009
C(CC1=C(C(=O)NC1=NC(=O)))	Toxic	0.986	Toxic (High Confidence)	Safe	0.062	Safe (High Confidence)	Safe	0.358	Safe (Low Confidence)	-1	None	Toxic	0.551	Toxic (Low Confidence)	Safe	0.037	Safe (High Confidence)	Safe	0.212	Safe (Medium Confidence)	Safe	0.12	Safe (High Confidence)	Safe	0.003	Safe (High Confidence)	Safe	0.408	Safe (Low Confidence)	0.4	Toxic	0.573	Toxic (Low Confidence)	Safe	0.003	Safe (High Confidence)	5.2	None	Toxic	0.953	Toxic (High Confidence)	Safe	0.003	Safe (High Confidence)	Safe	0.002	Safe (High Confidence)	Safe	0.021
C(C1C(=NN=N1)C(C(=O)N))	Toxic	1	Toxic (High Confidence)	Safe	0.093	Safe (High Confidence)	Toxic	0.746	Toxic (Medium Confidence)	-0.79	None	Safe	0.175	Safe (Medium Confidence)	Toxic	0.953	Toxic (High Confidence)	Safe	0.095	Safe (High Confidence)	Toxic	0.931	Toxic (High Confidence)	Safe	0.001	Safe (High Confidence)	Toxic	0.981	Toxic (High Confidence)	1.01	Toxic	0.663	Toxic (Low Confidence)	Safe	0.001	Safe (High Confidence)	3.76	None	Toxic	0.988	Toxic (High Confidence)	Safe	0.029	Safe (High Confidence)	Safe	0.073	Safe (High Confidence)	Safe	0.01
C(C)C=C1C(=CN=C1OCO)	Safe	0.496	Safe (Low Confidence)	Safe	0.094	Safe (High Confidence)	Toxic	0.533	Toxic (Low Confidence)	-0.13	None	Safe	0.315	Safe (Medium Confidence)	Safe	0.335	Safe (Low Confidence)	Safe	0.267	Safe (Medium Confidence)	Safe	0.248	Safe (Medium Confidence)	Safe	0.174	Safe (Medium Confidence)	Toxic	0.915	Toxic (High Confidence)	0.8	Safe	0.492	Safe (Low Confidence)	Safe	0.015	Safe (High Confidence)	4.74	None	Safe	0.194	Safe (Medium Confidence)	Safe	0.041	Safe (High Confidence)	Safe	0.006	Safe (High Confidence)	Safe	0.03
C(CCOCCN1C(=CN=C1C(=O)))	Toxic	0.807	Toxic (Medium Confidence)	Safe	0.015	Safe (High Confidence)	Toxic	0.56	Toxic (Low Confidence)	0.51	None	Safe	0.421	Safe (Low Confidence)	Safe	0.261	Safe (Medium Confidence)	Safe	0.056	Safe (High Confidence)	Safe	0.17	Safe (Medium Confidence)	Toxic	0.676	Toxic (Medium Confidence)	Toxic	0.638	Toxic (Low Confidence)	0.26	Safe	0.483	Safe (Low Confidence)	Safe	0.001	Safe (High Confidence)	5.49	None	Toxic	0.992	Toxic (High Confidence)	Safe	0	Safe (High Confidence)	Safe	0.04	Safe (High Confidence)	Safe	0.024
C(CN1C(=CC=C(O)C=C1CC))	Safe	0.379	Safe (Low Confidence)	Safe	0.096	Safe (High Confidence)	Safe	0.45	Safe (Low Confidence)	0.12	None	Safe	0.449	Safe (Low Confidence)	Toxic	0.53	Toxic (Low Confidence)	Toxic	0.591	Toxic (Low Confidence)	Safe	0.199	Safe (Medium Confidence)	Safe	0.128	Safe (High Confidence)	Toxic	0.959	Toxic (High Confidence)	0.81	Safe	0.418	Safe (Low Confidence)	Safe	0.063	Safe (High Confidence)	4.32	None	Safe	0.072	Safe (High Confidence)	Safe	0.025	Safe (High Confidence)	Safe	0.009	Safe (High Confidence)	Safe	0.024
C(C1C(=CC=CC=C1)C=C2C(CCN2))	Toxic	0.816	Toxic (Medium Confidence)	Safe	0.035	Safe (High Confidence)	Safe	0.453	Safe (Low Confidence)	0.92	None	Safe	0.217	Safe (Medium Confidence)	Toxic	0.551	Toxic (Low Confidence)	Toxic	0.986	Toxic (High Confidence)	Safe	0.138	Safe (High Confidence)	Safe	0.016	Safe (High Confidence)	Toxic	0.752	Toxic (Medium Confidence)	-0.32	Toxic	0.507	Toxic (Low Confidence)	Safe	0.088	Safe (High Confidence)	5.84	None	Safe	0.029	Safe (High Confidence)	Safe	0.176	Safe (Medium Confidence)	Safe	0.013	Safe (High Confidence)	Safe	0.019
C(CCCl)C=C1C(=CC=C1Cl)O	Toxic	0.711	Toxic (Medium Confidence)	Safe	0.06	Safe (High Confidence)	Safe	0.379	Safe (Low Confidence)	1.18	None	Safe	0.147	Safe (High Confidence)	Toxic	0.597	Toxic (Low Confidence)	Toxic	0.792	Toxic (Medium Confidence)	Safe	0.103	Safe (High Confidence)	Toxic	0.665	Toxic (Low Confidence)	Toxic	0.952	Toxic (High Confidence)	0.7	Safe	0.433	Safe (Low Confidence)	Safe	0.016	Safe (High Confidence)	5.64	None	Safe	0.044	Safe (High Confidence)	Safe	0.099	Safe (High Confidence)	Safe	0.018	Safe (High Confidence)	Safe	0.028
C(C(=O)C(F)(F)(F))C=NC=CC=CC=C	Toxic	0.927	Toxic (High Confidence)	Safe	0.118	Safe (High Confidence)	Safe	0.493	Safe (Low Confidence)	0.75	None	Safe	0.037	Safe (High Confidence)	Safe	0.154	Safe (High Confidence)	Toxic	0.932	Toxic (High Confidence)	Safe	0.293	Safe (Medium Confidence)	Safe	0.452	Safe (Low Confidence)	Toxic	0.88	Toxic (High Confidence)	0.67	Toxic	0.656	Toxic (Low Confidence)	Safe	0	Safe (High Confidence)	5.61	None	Toxic	0.92	Toxic (High Confidence)	Safe	0.102	Safe (High Confidence)	Safe	0.023	Safe (High Confidence)	Safe	0.073
C(CC(=O)C1=N(N(=NNC1=C)))	Toxic	1	Toxic (High Confidence)	Safe	0.094	Safe (High Confidence)	Toxic	0.568	Toxic (Low Confidence)	-0.57	None	Safe	0.334	Safe (Low Confidence)	Toxic	0.897	Toxic (High Confidence)	Safe	0.217	Safe (Medium Confidence)	Toxic	0.934	Toxic (High Confidence)	Safe	0	Safe (High Confidence)	Toxic	0.996	Toxic (High Confidence)	0.82	Toxic	0.688	Toxic (Medium Confidence)	Safe	0	Safe (High Confidence)	3.3	None	Toxic	0.932	Toxic (High Confidence)	Toxic	0.647	Toxic (Low Confidence)	Safe	0.061	Safe (High Confidence)	Safe	0.025
C(CN1C(=NN=NN=N1)C(N))	Toxic	1	Toxic (High Confidence)	Safe	0.054	Safe (High Confidence)	Toxic	0.7	Toxic (Medium Confidence)	-0.81	None	Safe	0.033	Safe (High Confidence)	Toxic	0.623	Toxic (Low Confidence)	Safe	0.009	Safe (High Confidence)	Toxic	0.84	Toxic (High Confidence)	Safe	0	Safe (High Confidence)	Toxic	0.885	Toxic (High Confidence)	0.61	Toxic	0.615	Toxic (Low Confidence)	Safe	0	Safe (High Confidence)	4.44	None	Toxic	0.993	Toxic (High Confidence)	Safe	0.039	Safe (High Confidence)	Safe	0.054	Safe (High Confidence)	Safe	0.021
C(C1=C(C=CC=C1OC2=C(CSCC2)))	Toxic	0.821	Toxic (Medium Confidence)	Safe	0.131	Safe (High Confidence)	Toxic	0.615	Toxic (Low Confidence)	1.72	None	Safe	0.095	Safe (High Confidence)	Safe	0.475	Safe (Low Confidence)	Toxic	0.774	Toxic (Medium Confidence)	Safe	0.329	Safe (Medium Confidence)	Safe	0.21	Safe (Medium Confidence)	Toxic	0.675	Toxic (Medium Confidence)	0.75	Toxic	0.572	Toxic (Low Confidence)	Safe	0.009	Safe (High Confidence)	5.62	None	Safe	0.328	Safe (Medium Confidence)	Safe	0.114	Safe (High Confidence)	Safe	0.013	Safe (High Confidence)	Safe	0.008
C(C(N1C(=CN=C(F)1)Cl)C)	Safe	0.354	Safe (Low Confidence)	Safe	0.018	Safe (High Confidence)	Toxic	0.621	Toxic (Low Confidence)	1.21	None	Safe	0.006	Safe (High Confidence)	Safe	0.025	Safe (High Confidence)	Toxic	0.644	Toxic (Low Confidence)	Safe	0.251	Safe (Medium Confidence)	Toxic	0.869	Toxic (High Confidence)	Safe	0.464	Safe (Low Confidence)	0.42	Toxic	0.547	Toxic (Low Confidence)	Safe	0.016	Safe (High Confidence)	4.67	None	Toxic	0.991	Toxic (High Confidence)	Safe	0.001	Safe (High Confidence)	Safe	0.04	Safe (High Confidence)	Safe	0.015
C(C(C=C1C(=CC=C1)C(C)))	Toxic	0.721	Toxic (Medium Confidence)	Safe	0.062	Safe (High Confidence)	Safe	0.41	Safe (Low Confidence)	1.95	None	Safe	0.291	Safe (Medium Confidence)	Toxic	0.669	Toxic (Medium Confidence)	Toxic	0.915	Toxic (High Confidence)	Safe	0.247	Safe (Medium Confidence)	Toxic	0.973	Toxic (High Confidence)	Toxic	0.998	Toxic (High Confidence)	-0.05	Toxic	0.582	Toxic (Low Confidence)	Safe	0.031	Safe (High Confidence)	5.99	None	Safe	0.003	Safe (High Confidence)	Safe	0.025	Safe (High Confidence)	Safe	0.015	Safe (High Confidence)	Safe	0.041
C(C)C=CC1C(=C(Cl)C=CC=C1)	Toxic	0.847	Toxic (High Confidence)	Safe	0.063	Safe (High Confidence)	Safe	0.303	Safe (Medium Confidence)	2.06	None	Safe	0.13	Safe (High Confidence)	Toxic	0.723	Toxic (Medium Confidence)	Toxic	0.99	Toxic (High Confidence)	Safe	0.097	Safe (High Confidence)	Toxic	0.641	Toxic (Low Confidence)	Toxic	0.974	Toxic (High Confidence)	-0.07	Toxic	0.576	Toxic (Low Confidence)	Safe	0.04	Safe (High Confidence)	6.19	None	Safe	0.012	Safe (High Confidence)	Safe	0.045	Safe (High Confidence)	Safe	0.015	Safe (High Confidence)	Safe	0.025
C(CN1C(=NN=CN=C1C)C(=O))	Toxic	1	Toxic (High Confidence)	Safe	0.104	Safe (High Confidence)	Toxic	0.527	Toxic (Low Confidence)	-1.89	None	Safe	0.089	Safe (High Confidence)	Safe	0.002	Safe (High Confidence)	Safe	0.01	Safe (High Confidence)	Safe	0.025	Safe (High Confidence)	Safe	0	Safe (High Confidence)	Safe	0.131	Safe (High Confidence)	0.24	Safe	0.432	Safe (Low Confidence)	Safe	0	Safe (High Confidence)	5.99	None	Toxic	0.996	Toxic (High Confidence)	Safe	0	Safe (High Confidence)	Safe	0	Safe (High Confidence)	Safe	0.043
C(CN1C(=C2C(=NN=C2)C(C1)))	Toxic	0.861	Toxic (High Confidence)	Safe	0.065	Safe (High Confidence)	Toxic	0.699	Toxic (Medium Confidence)	-0.21	None	Safe	0.081	Safe (High Confidence)	Safe	0.383	Safe (Low Confidence)	Safe	0.371	Safe (Low Confidence)	Safe	0.191	Safe (Medium Confidence)	Safe	0.177	Safe (Medium Confidence)	Toxic	0.903	Toxic (High Confidence)	0.13	Toxic	0.545	Toxic (Low Confidence)	Safe	0.001	Safe (High Confidence)	4.29	None	Safe	0.354	Safe (Low Confidence)	Safe	0.071	Safe (High Confidence)	Safe	0.014	Safe (High Confidence)	Safe	0.051
C(C)C=CC=CC=C1N(=CC=C1)	Toxic	0.601	Toxic (Low Confidence)	Safe	0.056	Safe (High Confidence)	Safe	0.273	Safe (Medium Confidence)	0.99	None	Safe	0.116	Safe (High Confidence)	Safe	0.484	Safe (Low Confidence)	Toxic	0.984	Toxic (High Confidence)	Safe	0.216	Safe (Medium Confidence)	Safe	0.245	Safe (Medium Confidence)	Toxic	0.979	Toxic (High Confidence)	0.29	Toxic	0.513	Toxic (Low Confidence)	Safe	0.282	Safe (Medium Confidence)	6.4	None	Safe	0.03	Safe (High Confidence)	Safe	0.069	Safe (High Confidence)	Safe	0.009	Safe (High Confidence)	Safe	0.05
C(C(=O)O)=C(C=C1O(C=CN1))	Safe	0.1	Safe (High Confidence)	Safe	0.081	Safe (High Confidence)	Safe	0.385	Safe (Low Confidence)	-0.96	None	Toxic	0.93	Toxic (High Confidence)	Toxic	0.713	Toxic (Medium Confidence)	Safe	0.42	Safe (Low Confidence)	Toxic	0.563	Toxic (Low Confidence)	Safe	0.024	Safe (High Confidence)	Toxic	0.998	Toxic (High Confidence)	1.03	Toxic	0.703	Toxic (Medium Confidence)	Safe	0.001	Safe (High Confidence)	2.37	None	Safe	0.342	Safe (Low Confidence)	Safe	0	Safe (High Confidence)	Safe	0.006	Safe (High Confidence)	Safe	0.022
C(C(=O)(C1=C(C=C(OC1=C))))	Safe	0.066	Safe (High Confidence)	Safe	0.087	Safe (High Confidence)	Safe	0.347	Safe (Low Confidence)	0.2	None	Toxic	0.819	Toxic (Medium Confidence)	Toxic	0.802	Toxic (Medium Confidence)	Toxic	0.612	Toxic (Low Confidence)	Safe	0.397	Safe (Low Confidence)	Toxic	0.873	Toxic (High Confidence)	Toxic	0.999	Toxic (High Confidence)	1.16	Toxic	0.665	Toxic (Low Confidence)	Safe	0	Safe (High Confidence)	3.24	None	Safe	0.205	Safe (Medium Confidence)	Safe	0	Safe (High Confidence)	Safe	0.005	Safe (High Confidence)	Safe	0.035
C(C1C(=CC=C1C2=C(C(OC2))))	Toxic	0.73	Toxic (Medium Confidence)	Safe	0.074	Safe (High Confidence)	Toxic	0.689	Toxic (Medium Confidence)	1.07	None	Safe	0.298	Safe (Medium Confidence)	Toxic	0.581	Toxic (Low Confidence)	Toxic	0.817	Toxic (Medium Confidence)	Safe	0.215	Safe (Medium Confidence)	Toxic	0.712	Toxic (Medium Confidence)	Toxic	0.984	Toxic (High Confidence)	0.39	Safe	0.478	Safe (Low Confidence)	Safe	0.073	Safe (High Confidence)	4.74	None	Safe	0.025	Safe (High Confidence)	Safe	0.048	Safe (High Confidence)	Safe	0.01	Safe (High Confidence)	Safe	0.034
C(C(=O)N=CN=CN=C1C(=NNCC1))	Toxic	0.996	Toxic (High Confidence)	Safe	0.066	Safe (High Confidence)	Safe	0.337	Safe (Low Confidence)	-0.93	None	Safe	0.001	Safe (High Confidence)	Safe	0.131	Safe (High Confidence)	Safe	0.274	Safe (Medium Confidence)	Safe	0.346	Safe (Low Confidence)	Safe	0	Safe (High Confidence)	Safe	0.133	Safe (High Confidence)	0.04	Toxic	0.504	Toxic (Low Confidence)	Safe	0.001	Safe (High Confidence)	4.66	None	Toxic	0.945	Toxic (High Confidence)	Toxic	0.776	Toxic (Medium Confidence)	Safe	0.002	Safe (High Confidence)	Safe	0.007
C(C(C)NC1=C(C=CC=C1)C)	Safe	0.023	Safe (High Confidence)	Safe	0.128	Safe (High Confidence)	Safe	0.423	Safe (Low Confidence)	2.03	None	Safe	0.024	Safe (High Confidence)	Safe	0.468	Safe (Low Confidence)	Toxic	0.775	Toxic (Medium Confidence)	Safe	0.388	Safe (Low Confidence)	Safe	0.247	Safe (Medium Confidence)	Toxic	0.997	Toxic (High Confidence)	0.27	Toxic	0.528	Toxic (Low Confidence)	Safe	0.012	Safe (High Confidence)	4.71	None	Safe	0.413	Safe (Low Confidence)	Safe	0.178	Safe (Medium Confidence)	Safe	0.019	Safe (High Confidence)	Safe	0.008
C(CN1C(=NN=NC1=CC(=O)))	Toxic	1	Toxic (High Confidence)	Safe	0.34	Safe (Low Confidence)	Safe	0.452	Safe (Low Confidence)	-1.22	None	Toxic	0.86	Toxic (High Confidence)	Toxic	0.852	Toxic (High Confidence)	Safe	0.201	Safe (Medium Confidence)	Toxic	0.808	Toxic (Medium Confidence)	Safe	0.024	Safe (High Confidence)	Toxic	0.999	Toxic (High Confidence)	0.69	Safe	0.385	Safe (Low Confidence)	Safe	0	Safe (High Confidence)	5.59	None	Toxic	0.974	Toxic (High Confidence)	Safe	0.001	Safe (High Confidence)	Safe	0.055	Safe (High Confidence)	Safe	0.045
C(C1=C(C(=O)NC1=CC(=O)))	Toxic	0.778	Toxic (Medium Confidence)	Safe	0.313	Safe (Medium Confidence)	Safe	0.275	Safe (Medium Confidence)	-0.96	None	Toxic	0.992	Toxic (High Confidence)	Safe	0.22	Safe (Medium Confidence)	Toxic	0.627	Toxic (Low Confidence)	Safe	0.177	Safe (Medium Confidence)	Toxic	0.909	Toxic (High Confidence)	Toxic	0.998	Toxic (High Confidence)	0.58	Safe	0.36	Safe (Low Confidence)	Safe	0.001	Safe (High Confidence)	5.65	None	Toxic	0.889	Toxic (High Confidence)	Safe	0	Safe (High Confidence)	Safe	0.007	Safe (High Confidence)	Safe	0.016
C(CN(CC1=C(C2=C(N=CC=C2)CC1)))	Safe	0.394	Safe (Low Confidence)	Safe	0.107	Safe (High Confidence)	Safe	0.493	Safe (Low Confidence)	1.29	None	Safe	0.043	Safe (High Confidence)	Safe	0.205	Safe (Medium Confidence)	Safe	0.215	Safe (Medium Confidence)	Safe	0.321	Safe (Medium Confidence)	Safe	0.011	Safe (High Confidence)	Safe	0.048	Safe (High Confidence)	-0.04	Toxic	0.63	Toxic (Low Confidence)	Safe	0.021	Safe (High Confidence)	4.62	None	Safe	0.165	Safe (High Confidence)	Safe	0.028	Safe (High Confidence)	Safe	0.004	Safe (High Confidence)	Safe	0.016
C(C1=C(N=CN(C1=CC=CC=C)))	Safe	0.221	Safe (Medium Confidence)	Safe	0.056	Safe (High Confidence)	Safe	0.299	Safe (Medium Confidence)	0.57	None	Safe	0.087	Safe (High Confidence)	Safe	0.42	Safe (Low Confidence)	Toxic	0.977	Toxic (High Confidence)	Safe	0.242	Safe (Medium Confidence)	Safe	0.032	Safe (High Confidence)	Toxic	0.95	Toxic (High Confidence)	0.26	Safe	0.494	Safe (Low Confidence)	Safe	0.026	Safe (High Confidence)	5.41	None	Safe	0.177	Safe (Medium Confidence)	Safe	0.11	Safe (High Confidence)	Safe	0.006	Safe (High Confidence)	Safe	0.037
C(C=C(O)C=CC=CC=CC(=O))	Toxic	0.959	Toxic (High Confidence)	Safe	0.254	Safe (Medium Confidence)	Safe	0.272	Safe (Medium Confidence)	-0.53	None	Toxic	0.993	Toxic (High Confidence)	Safe	0.337	Safe (Low Confidence)	Toxic	0.894	Toxic (High Confidence)	Safe	0.112	Safe (High Confidence)	Toxic	0.769	Toxic (Medium Confidence)	Toxic	0.999	Toxic (High Confidence)	0.67	Safe	0.195	Safe (Medium Confidence)	Safe	0.059	Safe (High Confidence)	5.78	None	Safe	0.399	Safe (Low Confidence)	Safe	0	Safe (High Confidence)	Safe	0.014	Safe (High Confidence)	Safe	0.036
C(CO)NN1C(=C(C(=C1C=C)))	Safe	0.097	Safe (High Confidence)	Safe	0.154	Safe (High Confidence)	Safe	0.329	Safe (Medium Confidence)	0.31	None	Safe	0.143	Safe (High Confidence)	Toxic	0.524	Toxic (Low Confidence)	Safe	0.212	Safe (Medium Confidence)	Safe	0.478	Safe (Low Confidence)	Safe	0.026	Safe (High Confidence)	Toxic	0.942	Toxic (High Confidence)	0.25	Toxic	0.523	Toxic (Low Confidence)	Safe	0.012	Safe (High Confidence)	4.07	None	Toxic	0.774	Toxic (Medium Confidence)	Safe	0.18	Safe (Medium Confidence)	Safe	0.002	Safe (High Confidence)	Safe	0.022
C(C1=C(NC(=O)C=C1OC(=C)))	Safe	0.003	Safe (High Confidence)	Safe	0.046	Safe (High Confidence)	Safe	0.242	Safe (Medium Confidence)	0.28	None	Toxic	0.5	Toxic (Low Confidence)	Safe	0.245	Safe (Medium Confidence)	Safe	0.448	Safe (Low Confidence)	Toxic	0.569	Toxic (Low Confidence)	Safe	0.017	Safe (High Confidence)	Toxic	0.645	Toxic (Low Confidence)	1.29	Toxic	0.569	Toxic (Low Confidence)	Safe	0.01	Safe (High Confidence)	4.11	None	Toxic	0.721	Toxic (Medium Confidence)	Safe	0.008	Safe (High Confidence)	Safe	0.001	Safe (High Confidence)	Safe	0.013
C(C=NC=NC=NC1=C(C(=O)NC1))	Toxic	0.966	Toxic (High Confidence)	Safe	0.048	Safe (High Confidence)	Safe	0.388	Safe (Low Confidence)	-0.6	None	Safe	0.006	Safe (High Confidence)	Safe	0.077	Safe (High Confidence)	Safe	0.467	Safe (Low Confidence)	Safe	0.215	Safe (Medium Confidence)	Safe	0.002	Safe (High Confidence)	Toxic	0.772	Toxic (Medium Confidence)	0.25	Toxic	0.546	Toxic (Low Confidence)	Safe	0.026	Safe (High Confidence)	4.03	None	Toxic	0.813	Toxic (Medium Confidence)	Toxic	0.653	Toxic (Low Confidence)	Safe	0.003	Safe (High Confidence)	Safe	0.02
C(C(=O)O)=NC1=C(C(=O)NC1)	Safe	0.275	Safe (Medium Confidence)	Safe	0.062	Safe (High Confidence)	Safe	0.42	Safe (Low Confidence)	-1.47	None	Toxic	0.775	Toxic (Medium Confidence)	Safe	0.117	Safe (High Confidence)	Safe	0.098	Safe (High Confidence)	Safe	0.344	Safe (Low Confidence)	Safe	0.019	Safe (High Confidence)	Toxic	0.949	Toxic (High Confidence)	0.96	Safe	0.483	Safe (Low Confidence)	Safe	0.029	Safe (High Confidence)	2.94	None	Toxic	0.813	Toxic (Medium Confidence)	Safe	0.013	Safe (High Confidence)	Safe	0.004	Safe (High Confidence)	Safe	0.021
C(CSCC1C(=CN=C1Cl)C=C)	Safe	0.12	Safe (High Confidence)	Safe	0.126	Safe (High Confidence)	Toxic	0.633	Toxic (Low Confidence)	1.41	None	Safe	0.013	Safe (High Confidence)	Safe	0.297	Safe (Medium Confidence)	Toxic	0.875	Toxic (High Confidence)	Safe	0.114	Safe (High Confidence)	Safe	0.416	Safe (Low Confidence)	Toxic	0.57	Toxic (Low Confidence)	0.33	Toxic	0.616	Toxic (Low Confidence)	Safe	0.002	Safe (High Confidence)	6.25	None	Safe	0.193	Safe (Medium Confidence)	Safe	0.136	Safe (High Confidence)	Safe	0.007	Safe (High Confidence)	Safe	0.037
C(CCC(=O)C(=O)O)=NN=C	Toxic	0.975	Toxic (High Confidence)	Safe	0.081	Safe (High Confidence)	Safe	0.397	Safe (Low Confidence)	-0.13	None	Toxic	0.849	Toxic (High Confidence)	Safe	0.055	Safe (High Confidence)	Safe	0.032	Safe (High Confidence)	Safe	0.261	Safe (Medium Confidence)	Toxic	0.791	Toxic (Medium Confidence)	Toxic	0.965	Toxic (High Confidence)	1.02	Toxic	0.508	Toxic (Low Confidence)	Safe	0.006	Safe (High Confidence)	2.96	None	Toxic	0.676	Toxic (Medium Confidence)	Safe	0.02	Safe (High Confidence)	Safe	0.014	Safe (High Confidence)	Safe	0.061
C(C(=CC=CC=C(Cl)C=O)O)	Toxic	0.978	Toxic (High Confidence)	Safe	0.267	Safe (Medium Confidence)	Safe	0.283	Safe (Medium Confidence)	-0.4	None	Toxic	0.987	Toxic (High Confidence)	Safe	0.289	Safe (Medium Confidence)	Toxic	0.682	Toxic (Medium Confidence)	Safe	0.045	Safe (High Confidence)	Toxic	0.969	Toxic (High Confidence)	Toxic	0.999	Toxic (High Confidence)	0.89	Safe	0.207	Safe (Medium Confidence)	Safe	0.001	Safe (High Confidence)	5.64	None	Toxic	0.598	Toxic (Low Confidence)	Safe	0	Safe (High Confidence)	Safe	0.012	Safe (High Confidence)	Safe	0.033
C(C1=N(N=C2C(=NNN2C1=C)))	Toxic	0.972	Toxic (High Confidence)	Safe	0.063	Safe (High Confidence)	Toxic	0.563	Toxic (Low Confidence)	-0.06	None	Safe	0.003	Safe (High Confidence)	Safe	0.174	Safe (Medium Confidence)	Toxic	0.549	Toxic (Low Confidence)	Safe	0.167	Safe (High Confidence)	Safe	0	Safe (High Confidence)	Toxic	0.668	Toxic (Medium Confidence)	-0.21	Toxic	0.571	Toxic (Low Confidence)	Safe	0	Safe (High Confidence)	5.13	None	Toxic	0.99	Toxic (High Confidence)	Safe	0.438	Safe (Low Confidence)	Safe	0.001	Safe (High Confidence)	Safe	0.01
C(OC(C(F)(F)(F))=CC=CN=CN=NN=C)	Toxic	1	Toxic (High Confidence)	Safe	0.145	Safe (High Confidence)	Toxic	0.512	Toxic (Low Confidence)	0.24	None	Safe	0.016	Safe (High Confidence)	Toxic	0.935	Toxic (High Confidence)	Safe	0.426	Safe (Low Confidence)	Toxic	0.923	Toxic (High Confidence)	Safe	0.005	Safe (High Confidence)	Toxic	0.989	Toxic (High Confidence)	0.79	Toxic	0.637	Toxic (Low Confidence)	Safe	0.002	Safe (High Confidence)	5.68	None	Toxic	0.99	Toxic (High Confidence)	Safe	0.467	Safe (Low Confidence)	Safe	0.073	Safe (High Confidence)	Safe	0.019
C(C(C1=C(C=C(Cl)C=C1Cl)))	Safe	0.003	Safe (High Confidence)	Safe	0.188	Safe (Medium Confidence)	Safe	0.355	Safe (Low Confidence)	2.7	None	Safe	0.009	Safe (High Confidence)	Toxic	0.556	Toxic (Low Confidence)	Toxic	0.929	Toxic (High Confidence)	Safe	0.402	Safe (Low Confidence)	Toxic	0.991	Toxic (High Confidence)	Toxic	0.997	Toxic (High Confidence)	0.23	Toxic	0.647	Toxic (Low Confidence)	Safe	0.108	Safe (High Confidence)	4.85	None	Safe	0.032	Safe (High Confidence)	Safe	0.007	Safe (High Confidence)	Safe	0.023	Safe (High Confidence)	Safe	0.01
C(CN1C(=C2C(=CN=CN=C2CC1)))	Safe	0.012	Safe (High Confidence)	Safe	0.055	Safe (High Confidence)	Toxic	0.559	Toxic (Low Confidence)	-0.08	None	Safe	0.004	Safe (High Confidence)	Safe	0.186	Safe (Medium Confidence)	Toxic	0.664	Toxic (Low Confidence)	Safe	0.16	Safe (High Confidence)	Safe	0.038	Safe (High Confidence)	Toxic	0.813	Toxic (Medium Confidence)	0.18	Toxic	0.561	Toxic (Low Confidence)	Safe	0.009	Safe (High Confidence)	5	None	Safe	0.259	Safe (Medium Confidence)	Toxic	0.505	Toxic (Low Confidence)	Safe	0.007	Safe (High Confidence)	Safe	0.035
C(C1=C(NCC1=NN=NN=NN=C))	Toxic	1	Toxic (High Confidence)	Safe	0.083	Safe (High Confidence)	Toxic	0.573	Toxic (Low Confidence)	-0.44	None	Safe	0.038	Safe (High Confidence)	Toxic	0.963	Toxic (High Confidence)	Safe	0.269	Safe (Medium Confidence)	Toxic	0.907	Toxic (High Confidence)	Safe	0	Safe (High Confidence)	Toxic	0.995	Toxic (High Confidence)	0.67	Toxic	0.595	Toxic (Low Confidence)	Safe	0	Safe (High Confidence)	4	None	Toxic	0.957	Toxic (High Confidence)	Toxic	0.846	Toxic (High Confidence)	Safe	0.077	Safe (High Confidence)	Safe	0.03
C(CSCC1=C(C=CC=C1N(OCl)))	Toxic	0.788	Toxic (Medium Confidence)	Safe	0.269	Safe (Medium Confidence)	Toxic	0.547	Toxic (Low Confidence)	2.2	None	Safe	0.009	Safe (High Confidence)	Toxic	0.556	Toxic (Low Confidence)	Toxic	0.62	Toxic (Low Confidence)	Safe	0.486	Safe (Low Confidence)	Safe	0.247	Safe (Medium Confidence)	Toxic	0.864	Toxic (High Confidence)	0.44	Toxic	0.658	Toxic (Low Confidence)	Safe	0.011	Safe (High Confidence)	5.46	None	Toxic	0.712	Toxic (Medium Confidence)	Safe	0.362	Safe (Low Confidence)	Safe	0.011	Safe (High Confidence)	Safe	0.007
C(C1=C(C2C(=NN=NC=C2)CC1))	Toxic	0.998	Toxic (High Confidence)	Safe	0.072	Safe (High Confidence)	Toxic	0.655	Toxic (Low Confidence)	0.79	None	Safe	0.09	Safe (High Confidence)	Toxic	0.967	Toxic (High Confidence)	Toxic	0.702	Toxic (Medium Confidence)	Toxic	0.908	Toxic (High Confidence)	Safe	0.006	Safe (High Confidence)	Toxic	0.998	Toxic (High Confidence)	0.18	Toxic	0.652	Toxic (Low Confidence)	Safe	0	Safe (High Confidence)	4.39	None	Safe	0.462	Safe (Low Confidence)	Toxic	0.804	Toxic (Medium Confidence)	Safe	0.087	Safe (High Confidence)	Safe	0.043
C(C)CC1=N(N=CN=C1)	Safe	0.02	Safe (High Confidence)	Safe	0.099	Safe (High Confidence)	Safe	0.405	Safe (Low Confidence)	0.41	None	Safe	0.199	Safe (Medium Confidence)	Safe	0.403	Safe (Low Confidence)	Safe	0.076	Safe (High Confidence)	Toxic	0.517	Toxic (Low Confidence)	Toxic	0.535	Toxic (Low Confidence)	Toxic	0.924	Toxic (High Confidence)	0.54	Toxic	0.667	Toxic (Low Confidence)	Safe	0.002	Safe (High Confidence)	3.77	None	Safe	0.242	Safe (Medium Confidence)	Safe	0.005	Safe (High Confidence)	Safe	0.003	Safe (High Confidence)	Safe	0.011
C(C1=C(C=CC=C1N(=O))(C(F)(F)(F)))	Toxic	0.907	Toxic (High Confidence)	Safe	0.247	Safe (Medium Confidence)	Safe	0.367	Safe (Low Confidence)	1.82	None	Safe	0.043	Safe (High Confidence)	Toxic	0.875	Toxic (High Confidence)	Safe	0.281	Safe (Medium Confidence)	Toxic	0.823	Toxic (Medium Confidence)	Toxic	0.726	Toxic (Medium Confidence)	Toxic	0.999	Toxic (High Confidence)	0.25	Toxic	0.769	Toxic (Medium Confidence)	Safe	0	Safe (High Confidence)	4.39	None	Toxic	0.965	Toxic (High Confidence)	Toxic	0.87	Toxic (High Confidence)	Safe	0.047	Safe (High Confidence)	Safe	0.005
C(C=C1N(S(CN2C(=CC=C21))))	Safe	0.372	Safe (Low Confidence)	Safe	0.207	Safe (Medium Confidence)	Safe	0.406	Safe (Low Confidence)	0.54	None	Safe	0.084	Safe (High Confidence)	Safe	0.434	Safe (Low Confidence)	Toxic	0.744	Toxic (Medium Confidence)	Safe	0.488	Safe (Low Confidence)	Safe	0.145	Safe (High Confidence)	Toxic	0.848	Toxic (High Confidence)	0	Toxic	0.611	Toxic (Low Confidence)	Safe	0.022	Safe (High Confidence)	4.9	None	Safe	0.36	Safe (Low Confidence)	Safe	0.31	Safe (Medium Confidence)	Safe	0.008	Safe (High Confidence)	Safe	0.012
C(C=CC=CN=CN=CNN=NN=N)	Toxic	0.999	Toxic (High Confidence)	Safe	0.069	Safe (High Confidence)	Safe	0.37	Safe (Low Confidence)	-0.14	None	Safe	0.008	Safe (High Confidence)	Toxic	0.934	Toxic (High Confidence)	Toxic	0.619	Toxic (Low Confidence)	Toxic	0.915	Toxic (High Confidence)	Safe	0	Safe (High Confidence)	Toxic	0.992	Toxic (High Confidence)	0.72	Toxic	0.615	Toxic (Low Confidence)	Safe	0.086	Safe (High Confidence)	5.02	None	Toxic	0.96	Toxic (High Confidence)	Toxic	0.88	Toxic (High Confidence)	Safe	0.064	Safe (High Confidence)	Safe	0.016
C(CN1C(=CC=C1(C))C=C)	Safe	0.118	Safe (High Confidence)	Safe	0.188	Safe (Medium Confidence)	Safe	0.344	Safe (Low Confidence)	1.29	None	Safe	0.139	Safe (High Confidence)	Toxic	0.636	Toxic (Low Confidence)	Toxic	0.554	Toxic (Low Confidence)	Safe	0.472	Safe (Low Confidence)	Toxic	0.958	Toxic (High Confidence)	Toxic	0.987	Toxic (High Confidence)	0.46	Toxic	0.564	Toxic (Low Confidence)	Safe	0.001	Safe (High Confidence)	4.93	None	Safe	0.069	Safe (High Confidence)	Safe	0.01	Safe (High Confidence)	Safe	0.006	Safe (High Confidence)	Safe	0.026
C(C(=O)C1=C(C(=O)(C(=CC1))))	Safe	0.024	Safe (High Confidence)	Safe	0.084	Safe (High Confidence)	Safe	0.338	Safe (Low Confidence)	0.46	None	Toxic	0.782	Toxic (Medium Confidence)	Toxic	0.512	Toxic (Low Confidence)	Toxic	0.535	Toxic (Low Confidence)	Safe	0.259	Safe (Medium Confidence)	Toxic	0.918	Toxic (High Confidence)	Toxic	0.997	Toxic (High Confidence)	0.76	Toxic	0.535	Toxic (Low Confidence)	Safe	0.001	Safe (High Confidence)	4.28	None	Safe	0.3	Safe (Medium Confidence)	Safe	0.084	Safe (High Confidence)	Safe	0.009	Safe (High Confidence)	Safe	0.077
C(CN1C(=C2C(=C3N(=NN=C3CC2))SC1))	Toxic	0.999	Toxic (High Confidence)	Safe	0.082	Safe (High Confidence)	Toxic	0.879	Toxic (High Confidence)	0.19	None	Safe	0.021	Safe (High Confidence)	Toxic	0.908	Toxic (High Confidence)	Toxic	0.572	Toxic (Low Confidence)	Toxic	0.914	Toxic (High Confidence)	Safe	0	Safe (High Confidence)	Toxic	0.965	Toxic (High Confidence)	0.47	Toxic	0.665	Toxic (Low Confidence)	Safe	0	Safe (High Confidence)	4.69	None	Toxic	0.839	Toxic (High Confidence)	Toxic	0.753	Toxic (Medium Confidence)	Safe	0.069	Safe (High Confidence)	Safe	0.064
C(CN1C(=NN=C1N=C2O(C=CC2)))	Toxic	0.999	Toxic (High Confidence)	Safe	0.112	Safe (High Confidence)	Toxic	0.548	Toxic (Low Confidence)	-0.14	None	Safe	0.016	Safe (High Confidence)	Toxic	0.591	Toxic (Low Confidence)	Safe	0.168	Safe (Medium Confidence)	Toxic	0.536	Toxic (Low Confidence)	Safe	0.002	Safe (High Confidence)	Toxic	0.664	Toxic (Low Confidence)	0.8	Toxic	0.839	Toxic (High Confidence)	Safe	0	Safe (High Confidence)	4.07	None	Toxic	0.643	Toxic (Low Confidence)	Safe	0	Safe (High Confidence)	Safe	0.002	Safe (High Confidence)	Safe	0.021
C(C(=O)OC(=O)N1C(=CC=C1))	Safe	0.01	Safe (High Confidence)	Safe	0.192	Safe (Medium Confidence)	Safe	0.176	Safe (Medium Confidence)	0.29	None	Toxic	0.832	Toxic (Medium Confidence)	Safe	0.26	Safe (Medium Confidence)	Safe	0.062	Safe (High Confidence)	Toxic	0.684	Toxic (Medium Confidence)	Toxic	0.857	Toxic (High Confidence)	Toxic	0.999	Toxic (High Confidence)	1.68	Safe	0.496	Safe (Low Confidence)	Safe	0.009	Safe (High Confidence)	4.11	None	Toxic	0.63	Toxic (Low Confidence)	Safe	0.008	Safe (High Confidence)	Safe	0.006	Safe (High Confidence)	Safe	0.005
C(C(=O)N=NC=CC=CC=NNC)	Toxic	0.853	Toxic (High Confidence)	Safe	0.216	Safe (Medium Confidence)	Safe	0.243	Safe (Medium Confidence)	-0.23	None	Safe	0.018	Safe (High Confidence)	Toxic	0.901	Toxic (High Confidence)	Toxic	0.547	Toxic (Low Confidence)	Safe	0.34	Safe (Low Confidence)	Safe	0	Safe (High Confidence)	Toxic	0.911	Toxic (High Confidence)	-0.01	Safe	0.4	Safe (Low Confidence)	Safe	0.002	Safe (High Confidence)	4.67	None	Toxic	0.972	Toxic (High Confidence)	Safe	0.432	Safe (Low Confidence)	Safe	0.015	Safe (High Confidence)	Safe	0.015
C(C)C(C(N)=O)N1C(=CC=C1)	Safe	0	Safe (High Confidence)	Safe	0.165	Safe (High Confidence)	Safe	0.396	Safe (Low Confidence)	-0.02	None	Safe	0.336	Safe (Low Confidence)	Toxic	0.604	Toxic (Low Confidence)	Safe	0.33	Safe (Medium Confidence)	Toxic	0.514	Toxic (Low Confidence)	Safe	0.038	Safe (High Confidence)	Safe	0.394	Safe (Low Confidence)	1.31	Toxic	0.539	Toxic (Low Confidence)	Safe	0.013	Safe (High Confidence)	4.24	None	Toxic	0.681	Toxic (Medium Confidence)	Safe	0	Safe (High Confidence)	Safe	0.005	Safe (High Confidence)	Safe	0.004
C(CN(C1C(=CN=C1C(F)(F)(F))C=C))	Safe	0.069	Safe (High Confidence)	Safe	0.205	Safe (Medium Confidence)	Toxic	0.701	Toxic (Medium Confidence)	0.4	None	Safe	0.014	Safe (High Confidence)	Safe	0.065	Safe (High Confidence)	Toxic	0.615	Toxic (Low Confidence)	Safe	0.339	Safe (Low Confidence)	Safe	0.114	Safe (High Confidence)	Safe	0.128	Safe (High Confidence)	0.44	Toxic	0.666	Toxic (Low Confidence)	Safe	0	Safe (High Confidence)	5.42	None	Toxic	0.95	Toxic (High Confidence)	Safe	0.018	Safe (High Confidence)	Safe	0.01	Safe (High Confidence)	Safe	0.024
C(C1=C(C=CC=C1C2=C(CCCN2)))	Toxic	0.95	Toxic (High Confidence)	Safe	0.102	Safe (High Confidence)	Safe	0.35	Safe (Low Confidence)	1.72	None	Safe	0.088	Safe (High Confidence)	Safe	0.466	Safe (Low Confidence)	Toxic	0.864	Toxic (High Confidence)	Safe	0.3	Safe (Medium Confidence)	Safe	0.186	Safe (Medium Confidence)	Toxic	0.909	Toxic (High Confidence)	0.23	Toxic	0.587	Toxic (Low Confidence)	Safe	0.038	Safe (High Confidence)	5.11	None	Safe	0.148	Safe (High Confidence)	Safe	0.252	Safe (Medium Confidence)	Safe	0.019	Safe (High Confidence)	Safe	0.006
C(CC1=C(N=C(O)C=C1OC(C)))	Safe	0.023	Safe (High Confidence)	Safe	0.129	Safe (High Confidence)	Toxic	0.645	Toxic (Low Confidence)	0.8	None	Safe	0.397	Safe (Low Confidence)	Safe	0.194	Safe (Medium Confidence)	Safe	0.057	Safe (High Confidence)	Safe	0.315	Safe (Medium Confidence)	Safe	0.065	Safe (High Confidence)	Toxic	0.55	Toxic (Low Confidence)	1.36	Toxic	0.539	Toxic (Low Confidence)	Safe	0.025	Safe (High Confidence)	4.54	None	Toxic	0.519	Toxic (Low Confidence)	Safe	0.029	Safe (High Confidence)	Safe	0.002	Safe (High Confidence)	Safe	0.011
C(C=O)C1=C(N=CN=C1)C2C(CNCC2)	Safe	0.09	Safe (High Confidence)	Safe	0.219	Safe (Medium Confidence)	Toxic	0.568	Toxic (Low Confidence)	-0.56	None	Safe	0.232	Safe (Medium Confidence)	Safe	0.248	Safe (Medium Confidence)	Safe	0.046	Safe (High Confidence)	Safe	0.197	Safe (Medium Confidence)	Safe	0.016	Safe (High Confidence)	Toxic	0.501	Toxic (Low Confidence)	0.41	Safe	0.496	Safe (Low Confidence)	Safe	0.001	Safe (High Confidence)	7.37	None	Toxic	0.768	Toxic (Medium Confidence)	Safe	0.001	Safe (High Confidence)	Safe	0.011	Safe (High Confidence)	Safe	0.033
C(CC1=C(CN2C(=CC=CC=C2)N1))	Safe	0.396	Safe (Low Confidence)	Safe	0.053	Safe (High Confidence)	Safe	0.421	Safe (Low Confidence)	0.25	None	Safe	0.14	Safe (High Confidence)	Toxic	0.508	Toxic (Low Confidence)	Toxic	0.986	Toxic (High Confidence)	Safe	0.232	Safe (Medium Confidence)	Safe	0.009	Safe (High Confidence)	Toxic	0.905	Toxic (High Confidence)	-0.1	Toxic	0.531	Toxic (Low Confidence)	Safe	0.104	Safe (High Confidence)	5.52	None	Safe	0.123	Safe (High Confidence)	Safe	0.213	Safe (Medium Confidence)	Safe	0.009	Safe (High Confidence)	Safe	0.026
C(C(CN1N(=NN=N1))C=CC)	Toxic	0.975	Toxic (High Confidence)	Safe	0.107	Safe (High Confidence)	Toxic	0.575	Toxic (Low Confidence)	0.72	None	Safe	0.04	Safe (High Confidence)	Toxic	0.639	Toxic (Low Confidence)	Safe	0.109	Safe (High Confidence)	Safe	0.369	Safe (Low Confidence)	Safe	0.012	Safe (High Confidence)	Safe	0.327	Safe (Medium Confidence)	0.22	Toxic	0.664	Toxic (Low Confidence)	Safe	0	Safe (High Confidence)	5.2	None	Safe	0.394	Safe (Low Confidence)	Safe	0.008	Safe (High Confidence)	Safe	0.003	Safe (High Confidence)	Safe	0.01
C(CN1C(=CN=C1C=CC=C(C)))	Toxic	0.523	Toxic (Low Confidence)	Safe	0.006	Safe (High Confidence)	Safe	0.4	Safe (Low Confidence)	0.6	None	Safe	0.002	Safe (High Confidence)	Safe	0.106	Safe (High Confidence)	Toxic	0.932	Toxic (High Confidence)	Safe	0.372	Safe (Low Confidence)	Toxic	0.584	Toxic (Low Confidence)	Safe	0.381	Safe (Low Confidence)	-0.28	Toxic	0.544	Toxic (Low Confidence)	Safe	0.001	Safe (High Confidence)	6.35	None	Toxic	0.997	Toxic (High Confidence)	Safe	0.011	Safe (High Confidence)	Safe	0.051	Safe (High Confidence)	Safe	0.035
C(CC1=C(SCC2=C(C=CC=C21)))	Toxic	0.694	Toxic (Medium Confidence)	Safe	0.192	Safe (Medium Confidence)	Safe	0.446	Safe (Low Confidence)	2.51	None	Safe	0.078	Safe (High Confidence)	Toxic	0.508	Toxic (Low Confidence)	Toxic	0.855	Toxic (High Confidence)	Safe	0.499	Safe (Low Confidence)	Toxic	0.814	Toxic (Medium Confidence)	Toxic	0.955	Toxic (High Confidence)	-0.06	Toxic	0.685	Toxic (Medium Confidence)	Safe	0.022	Safe (High Confidence)	5.35	None	Safe	0.064	Safe (High Confidence)	Safe	0.075	Safe (High Confidence)	Safe	0.027	Safe (High Confidence)	Safe	0.014
C(CO)C=CC=C1C(=NN=C1Cl)	Toxic	0.942	Toxic (High Confidence)	Safe	0.068	Safe (High Confidence)	Safe	0.372	Safe (Low Confidence)	0.25	None	Safe	0.156	Safe (High Confidence)	Toxic	0.504	Toxic (Low Confidence)	Toxic	0.51	Toxic (Low Confidence)	Safe	0.119	Safe (High Confidence)	Safe	0.069	Safe (High Confidence)	Toxic	0.896	Toxic (High Confidence)	0.43	Toxic	0.506	Toxic (Low Confidence)	Safe	0.002	Safe (High Confidence)	4.57	None	Safe	0.263	Safe (Medium Confidence)	Safe	0.109	Safe (High Confidence)	Safe	0.013	Safe (High Confidence)	Safe	0.032
C(C1=N(S(C=C1N=NN=NNC)))	Toxic	1	Toxic (High Confidence)	Safe	0.256	Safe (Medium Confidence)	Safe	0.461	Safe (Low Confidence)	-0.17	None	Safe	0.022	Safe (High Confidence)	Toxic	0.97	Toxic (High Confidence)	Safe	0.11	Safe (High Confidence)	Toxic	0.958	Toxic (High Confidence)	Safe	0	Safe (High Confidence)	Toxic	0.987	Toxic (High Confidence)	0.64	Toxic	0.685	Toxic (Medium Confidence)	Safe	0	Safe (High Confidence)	4.62	None	Toxic	0.963	Toxic (High Confidence)	Toxic	0.917	Toxic (High Confidence)	Safe	0.074	Safe (High Confidence)	Safe	0.012
C(C)C(=C1C(=CN=C1)C=C)	Safe	0.135	Safe (High Confidence)	Safe	0.063	Safe (High Confidence)	Safe	0.342	Safe (Low Confidence)	1.06	None	Safe	0.117	Safe (High Confidence)	Safe	0.415	Safe (Low Confidence)	Toxic	0.874	Toxic (High Confidence)	Safe	0.235	Safe (Medium Confidence)	Toxic	0.865	Toxic (High Confidence)	Toxic	0.991	Toxic (High Confidence)	0.26	Toxic	0.527	Toxic (Low Confidence)	Safe	0.019	Safe (High Confidence)	5.98	None	Safe	0.048	Safe (High Confidence)	Safe	0.057	Safe (High Confidence)	Safe	0.008	Safe (High Confidence)	Safe	0.069
C(C)OC1=C(C2=C(C=CC=C2Cl)CC1)	Safe	0.086	Safe (High Confidence)	Safe	0.104	Safe (High Confidence)	Safe	0.426	Safe (Low Confidence)	2.17	None	Safe	0.055	Safe (High Confidence)	Safe	0.457	Safe (Low Confidence)	Toxic	0.828	Toxic (Medium Confidence)	Safe	0.286	Safe (Medium Confidence)	Safe	0.423	Safe (Low Confidence)	Toxic	0.712	Toxic (Medium Confidence)	0.8	Toxic	0.536	Toxic (Low Confidence)	Safe	0.088	Safe (High Confidence)	5.45	None	Safe	0.086	Safe (High Confidence)	Safe	0.288	Safe (Medium Confidence)	Safe	0.019	Safe (High Confidence)	Safe	0.026
C(CO)=CC=CC=CC=C(C(=O))	Toxic	0.975	Toxic (High Confidence)	Safe	0.215	Safe (Medium Confidence)	Safe	0.239	Safe (Medium Confidence)	0.01	None	Toxic	0.988	Toxic (High Confidence)	Safe	0.384	Safe (Low Confidence)	Toxic	0.917	Toxic (High Confidence)	Safe	0.165	Safe (High Confidence)	Toxic	0.942	Toxic (High Confidence)	Toxic	1	Toxic (High Confidence)	0.76	Safe	0.203	Safe (Medium Confidence)	Safe	0.028	Safe (High Confidence)	6.03	None	Safe	0.193	Safe (Medium Confidence)	Safe	0	Safe (High Confidence)	Safe	0.015	Safe (High Confidence)	Safe	0.041
C(C1=C(NC(=O)C=C(C1=O)))	Safe	0.34	Safe (Low Confidence)	Safe	0.074	Safe (High Confidence)	Safe	0.164	Safe (High Confidence)	0.19	None	Safe	0.449	Safe (Low Confidence)	Safe	0.321	Safe (Medium Confidence)	Safe	0.327	Safe (Medium Confidence)	Toxic	0.734	Toxic (Medium Confidence)	Safe	0.281	Safe (Medium Confidence)	Toxic	0.984	Toxic (High Confidence)	0.99	Toxic	0.567	Toxic (Low Confidence)	Safe	0.004	Safe (High Confidence)	3.94	None	Toxic	0.791	Toxic (Medium Confidence)	Safe	0.004	Safe (High Confidence)	Safe	0.002	Safe (High Confidence)	Safe	0.011
C(CSCC1=C(C=CC=C1F))	Safe	0.014	Safe (High Confidence)	Safe	0.251	Safe (Medium Confidence)	Safe	0.427	Safe (Low Confidence)	1.94	None	Safe	0.144	Safe (High Confidence)	Toxic	0.564	Toxic (Low Confidence)	Toxic	0.804	Toxic (Medium Confidence)	Safe	0.478	Safe (Low Confidence)	Toxic	0.897	Toxic (High Confidence)	Toxic	0.99	Toxic (High Confidence)	0.55	Toxic	0.658	Toxic (Low Confidence)	Safe	0.011	Safe (High Confidence)	4.62	None	Safe	0.338	Safe (Low Confidence)	Safe	0.014	Safe (High Confidence)	Safe	0.019	Safe (High Confidence)	Safe	0.012
C(C1=C(N=CN=C1OC(N)))	Safe	0.42	Safe (Low Confidence)	Safe	0.112	Safe (High Confidence)	Toxic	0.57	Toxic (Low Confidence)	0.25	None	Toxic	0.584	Toxic (Low Confidence)	Safe	0.415	Safe (Low Confidence)	Safe	0.032	Safe (High Confidence)	Safe	0.395	Safe (Low Confidence)	Safe	0.132	Safe (High Confidence)	Safe	0.176	Safe (Medium Confidence)	0.76	Toxic	0.587	Toxic (Low Confidence)	Safe	0.015	Safe (High Confidence)	6.87	None	Toxic	0.896	Toxic (High Confidence)	Safe	0.017	Safe (High Confidence)	Safe	0.014	Safe (High Confidence)	Safe	0.023
C(CO)C1=C(C2=C(C=CC=C2C(N1)))	Toxic	0.935	Toxic (High Confidence)	Safe	0.132	Safe (High Confidence)	Safe	0.318	Safe (Medium Confidence)	0.78	None	Safe	0.183	Safe (Medium Confidence)	Safe	0.446	Safe (Low Confidence)	Toxic	0.596	Toxic (Low Confidence)	Safe	0.35	Safe (Low Confidence)	Safe	0.03	Safe (High Confidence)	Toxic	0.891	Toxic (High Confidence)	0.08	Toxic	0.571	Toxic (Low Confidence)	Safe	0.016	Safe (High Confidence)	4.55	None	Safe	0.374	Safe (Low Confidence)	Safe	0.322	Safe (Medium Confidence)	Safe	0.017	Safe (High Confidence)	Safe	0.006
C(CCO)=C(C1=C(N=CC=C1))	Safe	0.019	Safe (High Confidence)	Safe	0.131	Safe (High Confidence)	Safe	0.248	Safe (Medium Confidence)	0.38	None	Safe	0.393	Safe (Low Confidence)	Safe	0.451	Safe (Low Confidence)	Safe	0.243	Safe (Medium Confidence)	Safe	0.434	Safe (Low Confidence)	Safe	0.167	Safe (High Confidence)	Toxic	0.947	Toxic (High Confidence)	0.59	Toxic	0.583	Toxic (Low Confidence)	Safe	0.135	Safe (High Confidence)	3.87	None	Safe	0.159	Safe (High Confidence)	Safe	0.034	Safe (High Confidence)	Safe	0.005	Safe (High Confidence)	Safe	0.006
C(C)(CN1C(=NN=C1)C(=O))	Safe	0.184	Safe (Medium Confidence)	Safe	0.218	Safe (Medium Confidence)	Safe	0.445	Safe (Low Confidence)	-0.72	None	Safe	0.411	Safe (Low Confidence)	Safe	0.444	Safe (Low Confidence)	Safe	0.042	Safe (High Confidence)	Safe	0.324	Safe (Medium Confidence)	Safe	0.406	Safe (Low Confidence)	Toxic	0.919	Toxic (High Confidence)	0.91	Safe	0.484	Safe (Low Confidence)	Safe	0	Safe (High Confidence)	4.73	None	Toxic	0.724	Toxic (Medium Confidence)	Safe	0	Safe (High Confidence)	Safe	0.001	Safe (High Confidence)	Safe	0.033
C(CSC(=O)N1C(=CN=C(C=C1)))	Safe	0.006	Safe (High Confidence)	Safe	0.241	Safe (Medium Confidence)	Safe	0.408	Safe (Low Confidence)	0	None	Safe	0.058	Safe (High Confidence)	Safe	0.295	Safe (Medium Confidence)	Toxic	0.852	Toxic (High Confidence)	Safe	0.388	Safe (Low Confidence)	Safe	0.055	Safe (High Confidence)	Toxic	0.862	Toxic (High Confidence)	0.71	Toxic	0.598	Toxic (Low Confidence)	Safe	0.328	Safe (Medium Confidence)	4.5	None	Toxic	0.8	Toxic (Medium Confidence)	Safe	0.196	Safe (Medium Confidence)	Safe	0.004	Safe (High Confidence)	Safe	0.02
C(C=C1C(=CC=C1)C=C(NC))	Toxic	0.563	Toxic (Low Confidence)	Safe	0.079	Safe (High Confidence)	Safe	0.286	Safe (Medium Confidence)	1.16	None	Safe	0.247	Safe (Medium Confidence)	Toxic	0.621	Toxic (Low Confidence)	Toxic	0.978	Toxic (High Confidence)	Safe	0.231	Safe (Medium Confidence)	Safe	0.355	Safe (Low Confidence)	Toxic	0.956	Toxic (High Confidence)	0.27	Safe	0.458	Safe (Low Confidence)	Safe	0.08	Safe (High Confidence)	6.26	None	Safe	0.035	Safe (High Confidence)	Safe	0.098	Safe (High Confidence)	Safe	0.009	Safe (High Confidence)	Safe	0.041
C(C=C1O(C=CC(=O)C1=O))	Safe	0.439	Safe (Low Confidence)	Safe	0.102	Safe (High Confidence)	Safe	0.347	Safe (Low Confidence)	-0.14	None	Toxic	0.883	Toxic (High Confidence)	Toxic	0.722	Toxic (Medium Confidence)	Safe	0.364	Safe (Low Confidence)	Safe	0.468	Safe (Low Confidence)	Toxic	0.87	Toxic (High Confidence)	Toxic	0.998	Toxic (High Confidence)	1.47	Toxic	0.628	Toxic (Low Confidence)	Safe	0	Safe (High Confidence)	4.49	None	Safe	0.404	Safe (Low Confidence)	Safe	0	Safe (High Confidence)	Safe	0.006	Safe (High Confidence)	Safe	0.165
C(CC1=C(C(=O)N=C1C(=O)))	Toxic	0.914	Toxic (High Confidence)	Safe	0.148	Safe (High Confidence)	Safe	0.362	Safe (Low Confidence)	-0.93	None	Safe	0.499	Safe (Low Confidence)	Safe	0.263	Safe (Medium Confidence)	Safe	0.206	Safe (Medium Confidence)	Safe	0.187	Safe (Medium Confidence)	Toxic	0.96	Toxic (High Confidence)	Toxic	0.996	Toxic (High Confidence)	0.68	Safe	0.389	Safe (Low Confidence)	Safe	0	Safe (High Confidence)	4.96	None	Toxic	0.75	Toxic (Medium Confidence)	Safe	0	Safe (High Confidence)	Safe	0.004	Safe (High Confidence)	Safe	0.158
C(C=CC=CC=CC(=O)NC(=O))	Toxic	0.957	Toxic (High Confidence)	Safe	0.118	Safe (High Confidence)	Safe	0.3	Safe (Medium Confidence)	-0.36	None	Toxic	0.776	Toxic (Medium Confidence)	Toxic	0.572	Toxic (Low Confidence)	Toxic	0.935	Toxic (High Confidence)	Safe	0.292	Safe (Medium Confidence)	Safe	0.033	Safe (High Confidence)	Toxic	0.968	Toxic (High Confidence)	0.92	Safe	0.419	Safe (Low Confidence)	Safe	0.089	Safe (High Confidence)	5.56	None	Toxic	0.669	Toxic (Medium Confidence)	Safe	0.001	Safe (High Confidence)	Safe	0.008	Safe (High Confidence)	Safe	0.024
C(C(=O)C=C(N)C=CC=CC=C)	Toxic	0.526	Toxic (Low Confidence)	Safe	0.076	Safe (High Confidence)	Safe	0.288	Safe (Medium Confidence)	0.72	None	Safe	0.48	Safe (Low Confidence)	Toxic	0.7	Toxic (Medium Confidence)	Toxic	0.953	Toxic (High Confidence)	Safe	0.249	Safe (Medium Confidence)	Safe	0.177	Safe (Medium Confidence)	Toxic	0.985	Toxic (High Confidence)	0.5	Safe	0.418	Safe (Low Confidence)	Safe	0.012	Safe (High Confidence)	4.79	None	Safe	0.321	Safe (Medium Confidence)	Safe	0.01	Safe (High Confidence)	Safe	0.014	Safe (High Confidence)	Safe	0.032
C(C)C=CC=C(C1=C(C=CC=C1))	Toxic	0.825	Toxic (Medium Confidence)	Safe	0.087	Safe (High Confidence)	Safe	0.207	Safe (Medium Confidence)	2.42	None	Safe	0.424	Safe (Low Confidence)	Toxic	0.697	Toxic (Medium Confidence)	Toxic	0.98	Toxic (High Confidence)	Safe	0.415	Safe (Low Confidence)	Toxic	0.889	Toxic (High Confidence)	Toxic	0.999	Toxic (High Confidence)	0.06	Toxic	0.59	Toxic (Low Confidence)	Safe	0.161	Safe (High Confidence)	5.85	None	Safe	0.009	Safe (High Confidence)	Safe	0.016	Safe (High Confidence)	Safe	0.032	Safe (High Confidence)	Safe	0.012
C(CO)N1C(=CC=CC=C1OC)	Safe	0.156	Safe (High Confidence)	Safe	0.088	Safe (High Confidence)	Safe	0.418	Safe (Low Confidence)	-0.27	None	Toxic	0.819	Toxic (Medium Confidence)	Toxic	0.606	Toxic (Low Confidence)	Safe	0.441	Safe (Low Confidence)	Safe	0.304	Safe (Medium Confidence)	Safe	0.124	Safe (High Confidence)	Toxic	0.99	Toxic (High Confidence)	0.16	Safe	0.413	Safe (Low Confidence)	Safe	0.012	Safe (High Confidence)	3.84	None	Safe	0.044	Safe (High Confidence)	Safe	0.01	Safe (High Confidence)	Safe	0.003	Safe (High Confidence)	Safe	0.033
C(OS(=O)(=O)Cl)NC=C1C(=CN=CN=C1)	Toxic	0.848	Toxic (High Confidence)	Safe	0.258	Safe (Medium Confidence)	Safe	0.319	Safe (Medium Confidence)	-0.66	None	Safe	0.02	Safe (High Confidence)	Safe	0.098	Safe (High Confidence)	Toxic	0.758	Toxic (Medium Confidence)	Safe	0.205	Safe (Medium Confidence)	Safe	0.2	Safe (Medium Confidence)	Safe	0.362	Safe (Low Confidence)	0.22	Toxic	0.64	Toxic (Low Confidence)	Safe	0.008	Safe (High Confidence)	5.72	None	Toxic	0.929	Toxic (High Confidence)	Toxic	0.686	Toxic (Medium Confidence)	Safe	0.011	Safe (High Confidence)	Safe	0.006
C(CC(=O)N1N(=CC=CC=C1))	Toxic	0.501	Toxic (Low Confidence)	Safe	0.137	Safe (High Confidence)	Safe	0.248	Safe (Medium Confidence)	-0.16	None	Safe	0.139	Safe (High Confidence)	Toxic	0.685	Toxic (Medium Confidence)	Toxic	0.8	Toxic (Medium Confidence)	Safe	0.451	Safe (Low Confidence)	Safe	0.045	Safe (High Confidence)	Toxic	0.869	Toxic (High Confidence)	0.08	Safe	0.499	Safe (Low Confidence)	Safe	0.094	Safe (High Confidence)	4.29	None	Toxic	0.764	Toxic (Medium Confidence)	Safe	0.077	Safe (High Confidence)	Safe	0.004	Safe (High Confidence)	Safe	0.019
C(C=C(OC1=C(N=C(N1C(=O)))))	Toxic	0.742	Toxic (Medium Confidence)	Safe	0.007	Safe (High Confidence)	Safe	0.464	Safe (Low Confidence)	0.63	None	Toxic	0.854	Toxic (High Confidence)	Toxic	0.712	Toxic (Medium Confidence)	Safe	0.318	Safe (Medium Confidence)	Toxic	0.656	Toxic (Low Confidence)	Safe	0.4	Safe (Low Confidence)	Toxic	0.866	Toxic (High Confidence)	0.62	Toxic	0.725	Toxic (Medium Confidence)	Safe	0	Safe (High Confidence)	7.06	None	Toxic	0.998	Toxic (High Confidence)	Safe	0	Safe (High Confidence)	Safe	0.025	Safe (High Confidence)	Safe	0.021
C(C1C(=CC=C1C2=N(NC(C(F)(F)(F))C2)))	Toxic	0.839	Toxic (High Confidence)	Safe	0.148	Safe (High Confidence)	Toxic	0.638	Toxic (Low Confidence)	0.57	None	Safe	0.02	Safe (High Confidence)	Safe	0.448	Safe (Low Confidence)	Toxic	0.937	Toxic (High Confidence)	Safe	0.403	Safe (Low Confidence)	Safe	0.003	Safe (High Confidence)	Safe	0.071	Safe (High Confidence)	0.01	Toxic	0.604	Toxic (Low Confidence)	Safe	0	Safe (High Confidence)	5.81	None	Toxic	0.99	Toxic (High Confidence)	Safe	0.322	Safe (Medium Confidence)	Safe	0.009	Safe (High Confidence)	Safe	0.007
C(C(N1C(=C2C(=CC=CC=C2C(C1)))))	Toxic	0.646	Toxic (Low Confidence)	Safe	0.053	Safe (High Confidence)	Safe	0.462	Safe (Low Confidence)	0.91	None	Safe	0.106	Safe (High Confidence)	Toxic	0.523	Toxic (Low Confidence)	Toxic	0.971	Toxic (High Confidence)	Safe	0.169	Safe (Medium Confidence)	Safe	0.24	Safe (Medium Confidence)	Toxic	0.962	Toxic (High Confidence)	-0.02	Safe	0.49	Safe (Low Confidence)	Safe	0.023	Safe (High Confidence)	6.13	None	Safe	0.027	Safe (High Confidence)	Safe	0.181	Safe (Medium Confidence)	Safe	0.015	Safe (High Confidence)	Safe	0.058
C(CN1C(=CC=CC1=CN=NN=C))	Toxic	0.894	Toxic (High Confidence)	Safe	0.086	Safe (High Confidence)	Safe	0.479	Safe (Low Confidence)	0.35	None	Safe	0.072	Safe (High Confidence)	Toxic	0.957	Toxic (High Confidence)	Toxic	0.693	Toxic (Medium Confidence)	Toxic	0.933	Toxic (High Confidence)	Safe	0.001	Safe (High Confidence)	Toxic	0.991	Toxic (High Confidence)	0.56	Toxic	0.601	Toxic (Low Confidence)	Safe	0.001	Safe (High Confidence)	5	None	Toxic	0.769	Toxic (Medium Confidence)	Toxic	0.68	Toxic (Medium Confidence)	Safe	0.064	Safe (High Confidence)	Safe	0.057
C(CO)=CC=CC=CC=CN=C(Cl)	Toxic	0.993	Toxic (High Confidence)	Safe	0.067	Safe (High Confidence)	Safe	0.257	Safe (Medium Confidence)	0.82	None	Safe	0.118	Safe (High Confidence)	Toxic	0.538	Toxic (Low Confidence)	Toxic	0.918	Toxic (High Confidence)	Safe	0.115	Safe (High Confidence)	Safe	0.222	Safe (Medium Confidence)	Toxic	0.983	Toxic (High Confidence)	0.82	Safe	0.367	Safe (Low Confidence)	Safe	0.402	Safe (Low Confidence)	5.41	None	Safe	0.064	Safe (High Confidence)	Safe	0.015	Safe (High Confidence)	Safe	0.012	Safe (High Confidence)	Safe	0.037
C(C(=S)N(C1=C(C=CC1=C)))	Toxic	0.517	Toxic (Low Confidence)	Safe	0.043	Safe (High Confidence)	Safe	0.34	Safe (Low Confidence)	0.58	None	Safe	0.033	Safe (High Confidence)	Safe	0.402	Safe (Low Confidence)	Toxic	0.995	Toxic (High Confidence)	Toxic	0.663	Toxic (Low Confidence)	Safe	0.187	Safe (Medium Confidence)	Toxic	0.989	Toxic (High Confidence)	1.04	Safe	0.373	Safe (Low Confidence)	Safe	0.015	Safe (High Confidence)	5.49	None	Safe	0.244	Safe (Medium Confidence)	Safe	0.029	Safe (High Confidence)	Safe	0.005	Safe (High Confidence)	Safe	0.032
C(CCCC1C(=NN=C1)C=CC=C)	Toxic	0.849	Toxic (High Confidence)	Safe	0.046	Safe (High Confidence)	Toxic	0.569	Toxic (Low Confidence)	1.43	None	Safe	0.268	Safe (Medium Confidence)	Toxic	0.617	Toxic (Low Confidence)	Toxic	0.917	Toxic (High Confidence)	Safe	0.177	Safe (Medium Confidence)	Safe	0.084	Safe (High Confidence)	Toxic	0.929	Toxic (High Confidence)	-0.16	Toxic	0.623	Toxic (Low Confidence)	Safe	0.008	Safe (High Confidence)	5.24	None	Safe	0.034	Safe (High Confidence)	Safe	0.057	Safe (High Confidence)	Safe	0.019	Safe (High Confidence)	Safe	0.028
C(C=CC=CN=C(C)C(=O)C=C)	Toxic	0.859	Toxic (High Confidence)	Safe	0.141	Safe (High Confidence)	Safe	0.376	Safe (Low Confidence)	0.71	None	Safe	0.208	Safe (Medium Confidence)	Toxic	0.513	Toxic (Low Confidence)	Toxic	0.87	Toxic (High Confidence)	Safe	0.247	Safe (Medium Confidence)	Toxic	0.635	Toxic (Low Confidence)	Toxic	0.997	Toxic (High Confidence)	0.42	Safe	0.449	Safe (Low Confidence)	Safe	0.012	Safe (High Confidence)	5.1	None	Safe	0.206	Safe (Medium Confidence)	Safe	0.022	Safe (High Confidence)	Safe	0.008	Safe (High Confidence)	Safe	0.198
C(C1=C(CN(C2=N(N=CN=C21))))	Toxic	0.916	Toxic (High Confidence)	Safe	0.118	Safe (High Confidence)	Safe	0.464	Safe (Low Confidence)	-0.03	None	Safe	0.096	Safe (High Confidence)	Safe	0.294	Safe (Medium Confidence)	Safe	0.167	Safe (Medium Confidence)	Toxic	0.63	Toxic (Low Confidence)	Safe	0.009	Safe (High Confidence)	Toxic	0.764	Toxic (Medium Confidence)	0.61	Toxic	0.654	Toxic (Low Confidence)	Safe	0.005	Safe (High Confidence)	3.86	None	Toxic	0.659	Toxic (Low Confidence)	Safe	0.142	Safe (High Confidence)	Safe	0.003	Safe (High Confidence)	Safe	0.022
C(CC1(CCN2C(=CN=CN=C2)C1))	Safe	0.005	Safe (High Confidence)	Safe	0.108	Safe (High Confidence)	Toxic	0.616	Toxic (Low Confidence)	0	None	Safe	0.006	Safe (High Confidence)	Safe	0.076	Safe (High Confidence)	Toxic	0.622	Toxic (Low Confidence)	Safe	0.189	Safe (Medium Confidence)	Safe	0.024	Safe (High Confidence)	Toxic	0.734	Toxic (Medium Confidence)	0.27	Toxic	0.588	Toxic (Low Confidence)	Safe	0.036	Safe (High Confidence)	4.54	None	Safe	0.066	Safe (High Confidence)	Safe	0.361	Safe (Low Confidence)	Safe	0.006	Safe (High Confidence)	Safe	0.009
C(C=O)SC1=C(C(=O)C(=O)N1)	Toxic	0.97	Toxic (High Confidence)	Safe	0.157	Safe (High Confidence)	Safe	0.417	Safe (Low Confidence)	-1.06	None	Toxic	0.816	Toxic (Medium Confidence)	Safe	0.231	Safe (Medium Confidence)	Safe	0.412	Safe (Low Confidence)	Safe	0.284	Safe (Medium Confidence)	Safe	0.454	Safe (Low Confidence)	Toxic	0.956	Toxic (High Confidence)	0.98	Safe	0.446	Safe (Low Confidence)	Safe	0	Safe (High Confidence)	4.84	None	Toxic	0.957	Toxic (High Confidence)	Safe	0	Safe (High Confidence)	Safe	0.004	Safe (High Confidence)	Safe	0.115
C(CO)=CN=NC=CC=CC(=O)	Toxic	0.933	Toxic (High Confidence)	Safe	0.26	Safe (Medium Confidence)	Safe	0.301	Safe (Medium Confidence)	-0.65	None	Toxic	0.909	Toxic (High Confidence)	Safe	0.398	Safe (Low Confidence)	Safe	0.396	Safe (Low Confidence)	Safe	0.123	Safe (High Confidence)	Safe	0.252	Safe (Medium Confidence)	Toxic	1	Toxic (High Confidence)	0.46	Safe	0.203	Safe (Medium Confidence)	Safe	0.002	Safe (High Confidence)	5.94	None	Toxic	0.783	Toxic (Medium Confidence)	Safe	0	Safe (High Confidence)	Safe	0.026	Safe (High Confidence)	Safe	0.046
C(C(=O)O)C1=C(C(=O)C=CC1)	Safe	0.014	Safe (High Confidence)	Safe	0.055	Safe (High Confidence)	Safe	0.413	Safe (Low Confidence)	-0.33	None	Toxic	0.839	Toxic (High Confidence)	Safe	0.258	Safe (Medium Confidence)	Safe	0.11	Safe (High Confidence)	Safe	0.341	Safe (Low Confidence)	Toxic	0.715	Toxic (Medium Confidence)	Toxic	0.988	Toxic (High Confidence)	1.47	Toxic	0.501	Toxic (Low Confidence)	Safe	0.007	Safe (High Confidence)	3.01	None	Safe	0.168	Safe (Medium Confidence)	Safe	0.017	Safe (High Confidence)	Safe	0.009	Safe (High Confidence)	Safe	0.032
C(C1=C(C(=CC=C1OC2=C(CCC2))))	Toxic	0.576	Toxic (Low Confidence)	Safe	0.084	Safe (High Confidence)	Safe	0.455	Safe (Low Confidence)	1.85	None	Safe	0.242	Safe (Medium Confidence)	Toxic	0.552	Toxic (Low Confidence)	Toxic	0.836	Toxic (High Confidence)	Safe	0.31	Safe (Medium Confidence)	Toxic	0.578	Toxic (Low Confidence)	Toxic	0.946	Toxic (High Confidence)	0.85	Toxic	0.516	Toxic (Low Confidence)	Safe	0.009	Safe (High Confidence)	5.77	None	Safe	0.058	Safe (High Confidence)	Safe	0.094	Safe (High Confidence)	Safe	0.016	Safe (High Confidence)	Safe	0.01
C(CO)C(=O)NC1=C(N=CN=C1)	Safe	0.016	Safe (High Confidence)	Safe	0.049	Safe (High Confidence)	Safe	0.256	Safe (Medium Confidence)	-0.71	None	Toxic	0.568	Toxic (Low Confidence)	Safe	0.338	Safe (Low Confidence)	Safe	0.025	Safe (High Confidence)	Toxic	0.638	Toxic (Low Confidence)	Safe	0.002	Safe (High Confidence)	Toxic	0.797	Toxic (Medium Confidence)	1.27	Toxic	0.564	Toxic (Low Confidence)	Safe	0.019	Safe (High Confidence)	2.07	None	Toxic	0.809	Toxic (Medium Confidence)	Safe	0.067	Safe (High Confidence)	Safe	0.003	Safe (High Confidence)	Safe	0.004
C(C=C(CCN1C(=NN=C1S(=O))))	Toxic	0.995	Toxic (High Confidence)	Safe	0.092	Safe (High Confidence)	Toxic	0.507	Toxic (Low Confidence)	-0.17	None	Safe	0.064	Safe (High Confidence)	Safe	0.076	Safe (High Confidence)	Safe	0.113	Safe (High Confidence)	Safe	0.361	Safe (Low Confidence)	Safe	0.007	Safe (High Confidence)	Safe	0.401	Safe (Low Confidence)	0.84	Toxic	0.793	Toxic (Medium Confidence)	Safe	0	Safe (High Confidence)	6.02	None	Toxic	0.74	Toxic (Medium Confidence)	Safe	0.046	Safe (High Confidence)	Safe	0.001	Safe (High Confidence)	Safe	0.047
C(CN1C(=NN=N1)C=CC=C(C))	Safe	0	Safe (High Confidence)	Safe	0.136	Safe (High Confidence)	Safe	0.468	Safe (Low Confidence)	0.51	None	Safe	0.014	Safe (High Confidence)	Safe	0.176	Safe (Medium Confidence)	Safe	0.264	Safe (Medium Confidence)	Safe	0.307	Safe (Medium Confidence)	Safe	0.003	Safe (High Confidence)	Toxic	0.7	Toxic (Medium Confidence)	0.59	Toxic	0.585	Toxic (Low Confidence)	Safe	0	Safe (High Confidence)	4.95	None	Safe	0.412	Safe (Low Confidence)	Safe	0.001	Safe (High Confidence)	Safe	0.001	Safe (High Confidence)	Safe	0.031
C(OC(F)(F)(F))(=CC=CC=CC=C(C(=O)))	Toxic	0.997	Toxic (High Confidence)	Safe	0.404	Safe (Low Confidence)	Safe	0.321	Safe (Medium Confidence)	0.23	None	Toxic	0.57	Toxic (Low Confidence)	Toxic	0.645	Toxic (Low Confidence)	Toxic	0.96	Toxic (High Confidence)	Safe	0.369	Safe (Low Confidence)	Toxic	0.858	Toxic (High Confidence)	Toxic	0.999	Toxic (High Confidence)	1.04	Toxic	0.575	Toxic (Low Confidence)	Safe	0.003	Safe (High Confidence)	7.16	None	Toxic	0.877	Toxic (High Confidence)	Safe	0	Safe (High Confidence)	Safe	0.011	Safe (High Confidence)	Safe	0.019
C(CN1C(=C(F)C=C1)C=C(C))	Safe	0.443	Safe (Low Confidence)	Safe	0.192	Safe (Medium Confidence)	Safe	0.422	Safe (Low Confidence)	0.84	None	Safe	0.235	Safe (Medium Confidence)	Safe	0.477	Safe (Low Confidence)	Toxic	0.71	Toxic (Medium Confidence)	Safe	0.485	Safe (Low Confidence)	Toxic	0.716	Toxic (Medium Confidence)	Toxic	0.964	Toxic (High Confidence)	1.02	Toxic	0.608	Toxic (Low Confidence)	Safe	0.006	Safe (High Confidence)	4.08	None	Safe	0.372	Safe (Low Confidence)	Safe	0.004	Safe (High Confidence)	Safe	0.003	Safe (High Confidence)	Safe	0.025
C(CN1C(=C(C)C=CC=C1N(C)))	Safe	0.365	Safe (Low Confidence)	Safe	0.09	Safe (High Confidence)	Safe	0.467	Safe (Low Confidence)	0.56	None	Safe	0.134	Safe (High Confidence)	Toxic	0.579	Toxic (Low Confidence)	Toxic	0.852	Toxic (High Confidence)	Safe	0.193	Safe (Medium Confidence)	Safe	0.101	Safe (High Confidence)	Toxic	0.893	Toxic (High Confidence)	0.16	Safe	0.484	Safe (Low Confidence)	Safe	0.032	Safe (High Confidence)	5.13	None	Safe	0.09	Safe (High Confidence)	Safe	0.09	Safe (High Confidence)	Safe	0.008	Safe (High Confidence)	Safe	0.02
C(C(=O)N1C(=CC=C1N(N2N(NNN2))))	Safe	0.054	Safe (High Confidence)	Safe	0	Safe (High Confidence)	Safe	0.039	Safe (High Confidence)	-3.49	None	Safe	0	Safe (High Confidence)	Safe	0.164	Safe (High Confidence)	Safe	0.132	Safe (High Confidence)	Toxic	0.961	Toxic (High Confidence)	Safe	0	Safe (High Confidence)	Safe	0.269	Safe (Medium Confidence)	-0.28	Toxic	0.756	Toxic (Medium Confidence)	Safe	0.061	Safe (High Confidence)	1.66	None	Toxic	0.999	Toxic (High Confidence)	Safe	0.05	Safe (High Confidence)	Safe	0	Safe (High Confidence)	Safe	0.011
C(C=CC=CC=C(OC(=O)C=C))	Toxic	0.941	Toxic (High Confidence)	Safe	0.09	Safe (High Confidence)	Safe	0.289	Safe (Medium Confidence)	0.61	None	Toxic	0.928	Toxic (High Confidence)	Toxic	0.932	Toxic (High Confidence)	Toxic	0.92	Toxic (High Confidence)	Safe	0.485	Safe (Low Confidence)	Toxic	0.774	Toxic (Medium Confidence)	Toxic	1	Toxic (High Confidence)	1.17	Toxic	0.56	Toxic (Low Confidence)	Safe	0.001	Safe (High Confidence)	4.34	None	Safe	0.06	Safe (High Confidence)	Safe	0	Safe (High Confidence)	Safe	0.009	Safe (High Confidence)	Safe	0.385
C(C=N)N=C1C(=NN(CC(=O)1))	Toxic	1	Toxic (High Confidence)	Safe	0.067	Safe (High Confidence)	Safe	0.428	Safe (Low Confidence)	-1.27	None	Safe	0.151	Safe (High Confidence)	Safe	0.335	Safe (Low Confidence)	Safe	0.219	Safe (Medium Confidence)	Safe	0.365	Safe (Low Confidence)	Safe	0.001	Safe (High Confidence)	Safe	0.308	Safe (Medium Confidence)	0.15	Toxic	0.501	Toxic (Low Confidence)	Safe	0.005	Safe (High Confidence)	3.8	None	Toxic	0.987	Toxic (High Confidence)	Safe	0.476	Safe (Low Confidence)	Safe	0.002	Safe (High Confidence)	Safe	0.031
C(C)OC1=C(C=CC=C1)C(F)	Safe	0.021	Safe (High Confidence)	Safe	0.151	Safe (High Confidence)	Safe	0.465	Safe (Low Confidence)	1.41	None	Safe	0.486	Safe (Low Confidence)	Toxic	0.518	Toxic (Low Confidence)	Safe	0.245	Safe (Medium Confidence)	Safe	0.377	Safe (Low Confidence)	Toxic	0.885	Toxic (High Confidence)	Toxic	0.994	Toxic (High Confidence)	1.02	Toxic	0.532	Toxic (Low Confidence)	Safe	0.008	Safe (High Confidence)	3.99	None	Safe	0.317	Safe (Medium Confidence)	Safe	0.017	Safe (High Confidence)	Safe	0.009	Safe (High Confidence)	Safe	0.019
C(C=CC=C(Cl)C=CC=CC=C(Cl))	Toxic	0.967	Toxic (High Confidence)	Safe	0.097	Safe (High Confidence)	Safe	0.29	Safe (Medium Confidence)	2.24	None	Safe	0.073	Safe (High Confidence)	Toxic	0.761	Toxic (Medium Confidence)	Toxic	0.995	Toxic (High Confidence)	Safe	0.123	Safe (High Confidence)	Toxic	0.765	Toxic (Medium Confidence)	Toxic	0.988	Toxic (High Confidence)	0.32	Toxic	0.539	Toxic (Low Confidence)	Safe	0.093	Safe (High Confidence)	6.47	None	Safe	0.011	Safe (High Confidence)	Safe	0.003	Safe (High Confidence)	Safe	0.021	Safe (High Confidence)	Safe	0.059
C(C(=O)SC1=C(C=C(N)N=C1))	Safe	0.28	Safe (Medium Confidence)	Safe	0.394	Safe (Low Confidence)	Safe	0.425	Safe (Low Confidence)	0.3	None	Safe	0.034	Safe (High Confidence)	Safe	0.288	Safe (Medium Confidence)	Safe	0.457	Safe (Low Confidence)	Toxic	0.624	Toxic (Low Confidence)	Safe	0.025	Safe (High Confidence)	Toxic	0.981	Toxic (High Confidence)	1.32	Toxic	0.693	Toxic (Medium Confidence)	Safe	0.001	Safe (High Confidence)	4.57	None	Toxic	0.807	Toxic (Medium Confidence)	Safe	0.053	Safe (High Confidence)	Safe	0.002	Safe (High Confidence)	Safe	0.014
C(CN1C(=CC=C1CCC(=O)N))	Safe	0.211	Safe (Medium Confidence)	Safe	0.152	Safe (High Confidence)	Toxic	0.502	Toxic (Low Confidence)	-0.01	None	Safe	0.06	Safe (High Confidence)	Toxic	0.727	Toxic (Medium Confidence)	Safe	0.226	Safe (Medium Confidence)	Safe	0.345	Safe (Low Confidence)	Safe	0.019	Safe (High Confidence)	Safe	0.105	Safe (High Confidence)	1.36	Toxic	0.656	Toxic (Low Confidence)	Safe	0.012	Safe (High Confidence)	4.73	None	Toxic	0.811	Toxic (Medium Confidence)	Safe	0	Safe (High Confidence)	Safe	0.006	Safe (High Confidence)	Safe	0.012
C(C=CSC(=C1N(=NN=C(F)1)))	Toxic	1	Toxic (High Confidence)	Safe	0.198	Safe (Medium Confidence)	Toxic	0.585	Toxic (Low Confidence)	0.35	None	Safe	0.057	Safe (High Confidence)	Toxic	0.882	Toxic (High Confidence)	Toxic	0.674	Toxic (Medium Confidence)	Toxic	0.969	Toxic (High Confidence)	Safe	0.009	Safe (High Confidence)	Toxic	0.994	Toxic (High Confidence)	0.87	Toxic	0.655	Toxic (Low Confidence)	Safe	0	Safe (High Confidence)	4.6	None	Toxic	0.966	Toxic (High Confidence)	Safe	0.299	Safe (Medium Confidence)	Safe	0.056	Safe (High Confidence)	Safe	0.043
C(C1=C(N=CN=C1)C(=O)O)	Safe	0.288	Safe (Medium Confidence)	Safe	0.036	Safe (High Confidence)	Safe	0.203	Safe (Medium Confidence)	0.16	None	Toxic	0.904	Toxic (High Confidence)	Safe	0.204	Safe (Medium Confidence)	Safe	0.001	Safe (High Confidence)	Safe	0.441	Safe (Low Confidence)	Safe	0.04	Safe (High Confidence)	Toxic	0.999	Toxic (High Confidence)	1.48	Toxic	0.717	Toxic (Medium Confidence)	Safe	0.016	Safe (High Confidence)	1.69	None	Toxic	0.854	Toxic (High Confidence)	Safe	0.02	Safe (High Confidence)	Safe	0.005	Safe (High Confidence)	Safe	0.005
C(C=C(O)C(=O)C=CC=CN=C)	Toxic	0.61	Toxic (Low Confidence)	Safe	0.106	Safe (High Confidence)	Safe	0.296	Safe (Medium Confidence)	0.01	None	Toxic	0.654	Toxic (Low Confidence)	Safe	0.419	Safe (Low Confidence)	Toxic	0.68	Toxic (Medium Confidence)	Safe	0.264	Safe (Medium Confidence)	Safe	0.121	Safe (High Confidence)	Toxic	0.985	Toxic (High Confidence)	0.98	Safe	0.336	Safe (Low Confidence)	Safe	0.3	Safe (Medium Confidence)	5.34	None	Safe	0.438	Safe (Low Confidence)	Safe	0.023	Safe (High Confidence)	Safe	0.013	Safe (High Confidence)	Safe	0.073
C(C)C1=C(C2=C(C=CC=C2)CC1)	Safe	0.176	Safe (Medium Confidence)	Safe	0.097	Safe (High Confidence)	Safe	0.305	Safe (Medium Confidence)	2.59	None	Safe	0.161	Safe (High Confidence)	Toxic	0.547	Toxic (Low Confidence)	Toxic	0.897	Toxic (High Confidence)	Safe	0.375	Safe (Low Confidence)	Toxic	0.928	Toxic (High Confidence)	Toxic	0.994	Toxic (High Confidence)	-0.24	Toxic	0.68	Toxic (Medium Confidence)	Safe	0.01	Safe (High Confidence)	5.36	None	Safe	0.009	Safe (High Confidence)	Safe	0.078	Safe (High Confidence)	Safe	0.037	Safe (High Confidence)	Safe	0.014
C(CC(NC(=O)N1C(=CC=C1)))	Safe	0.001	Safe (High Confidence)	Safe	0.145	Safe (High Confidence)	Safe	0.279	Safe (Medium Confidence)	0.04	None	Toxic	0.546	Toxic (Low Confidence)	Safe	0.447	Safe (Low Confidence)	Safe	0.232	Safe (Medium Confidence)	Toxic	0.577	Toxic (Low Confidence)	Safe	0.186	Safe (Medium Confidence)	Toxic	0.978	Toxic (High Confidence)	0.93	Toxic	0.577	Toxic (Low Confidence)	Safe	0.018	Safe (High Confidence)	3.45	None	Toxic	0.522	Toxic (Low Confidence)	Safe	0.01	Safe (High Confidence)	Safe	0.003	Safe (High Confidence)	Safe	0.006
C(C1=C(CN2C(=CC=C2)C=C1))	Safe	0.432	Safe (Low Confidence)	Safe	0.121	Safe (High Confidence)	Safe	0.209	Safe (Medium Confidence)	1.18	None	Safe	0.146	Safe (High Confidence)	Toxic	0.518	Toxic (Low Confidence)	Toxic	0.909	Toxic (High Confidence)	Safe	0.436	Safe (Low Confidence)	Toxic	0.744	Toxic (Medium Confidence)	Toxic	0.988	Toxic (High Confidence)	0.01	Toxic	0.568	Toxic (Low Confidence)	Safe	0.015	Safe (High Confidence)	5.52	None	Safe	0.102	Safe (High Confidence)	Safe	0.18	Safe (Medium Confidence)	Safe	0.011	Safe (High Confidence)	Safe	0.017
C(CCN1C(=CC=CC=C1NC=N))	Toxic	0.783	Toxic (Medium Confidence)	Safe	0.041	Safe (High Confidence)	Safe	0.335	Safe (Low Confidence)	0.05	None	Safe	0.293	Safe (Medium Confidence)	Toxic	0.561	Toxic (Low Confidence)	Toxic	0.936	Toxic (High Confidence)	Safe	0.27	Safe (Medium Confidence)	Safe	0.002	Safe (High Confidence)	Toxic	0.917	Toxic (High Confidence)	0.67	Safe	0.474	Safe (Low Confidence)	Safe	0.11	Safe (High Confidence)	4.48	None	Safe	0.436	Safe (Low Confidence)	Safe	0.074	Safe (High Confidence)	Safe	0.006	Safe (High Confidence)	Safe	0.022
C(C)=CC=CN=CN=CN=CN=C	Toxic	0.671	Toxic (Medium Confidence)	Safe	0.043	Safe (High Confidence)	Safe	0.337	Safe (Low Confidence)	0.48	None	Safe	0	Safe (High Confidence)	Safe	0.093	Safe (High Confidence)	Toxic	0.863	Toxic (High Confidence)	Safe	0.209	Safe (Medium Confidence)	Safe	0.153	Safe (High Confidence)	Toxic	0.98	Toxic (High Confidence)	0.59	Safe	0.453	Safe (Low Confidence)	Safe	0.27	Safe (Medium Confidence)	5.81	None	Safe	0.277	Safe (Medium Confidence)	Toxic	0.572	Toxic (Low Confidence)	Safe	0.004	Safe (High Confidence)	Safe	0.023
C(C1=N(CC2=C(C(=O)C=C2)C1))	Safe	0.087	Safe (High Confidence)	Safe	0.086	Safe (High Confidence)	Toxic	0.636	Toxic (Low Confidence)	0.39	None	Safe	0.114	Safe (High Confidence)	Safe	0.302	Safe (Medium Confidence)	Toxic	0.653	Toxic (Low Confidence)	Safe	0.231	Safe (Medium Confidence)	Toxic	0.663	Toxic (Low Confidence)	Toxic	0.981	Toxic (High Confidence)	0.51	Toxic	0.558	Toxic (Low Confidence)	Safe	0	Safe (High Confidence)	4.85	None	Safe	0.27	Safe (Medium Confidence)	Safe	0.093	Safe (High Confidence)	Safe	0.008	Safe (High Confidence)	Safe	0.193
C(O)C=C1C(=CC=CC=C1NC)	Toxic	0.547	Toxic (Low Confidence)	Safe	0.076	Safe (High Confidence)	Safe	0.378	Safe (Low Confidence)	0.2	None	Safe	0.378	Safe (Low Confidence)	Toxic	0.539	Toxic (Low Confidence)	Toxic	0.795	Toxic (Medium Confidence)	Safe	0.255	Safe (Medium Confidence)	Safe	0.017	Safe (High Confidence)	Toxic	0.74	Toxic (Medium Confidence)	0.44	Safe	0.406	Safe (Low Confidence)	Safe	0.049	Safe (High Confidence)	4.57	None	Safe	0.12	Safe (High Confidence)	Safe	0.024	Safe (High Confidence)	Safe	0.005	Safe (High Confidence)	Safe	0.028
C(C1=C(CCN2C(=CN=C21)))	Safe	0.257	Safe (Medium Confidence)	Safe	0.01	Safe (High Confidence)	Toxic	0.521	Toxic (Low Confidence)	0.57	None	Safe	0.059	Safe (High Confidence)	Safe	0.329	Safe (Medium Confidence)	Toxic	0.528	Toxic (Low Confidence)	Safe	0.382	Safe (Low Confidence)	Toxic	0.869	Toxic (High Confidence)	Toxic	0.565	Toxic (Low Confidence)	-0.64	Toxic	0.609	Toxic (Low Confidence)	Safe	0.002	Safe (High Confidence)	2.86	None	Toxic	0.975	Toxic (High Confidence)	Safe	0.003	Safe (High Confidence)	Safe	0.041	Safe (High Confidence)	Safe	0.025
[truncated: 279 more rows]
[truncated: 46 more columns]

## Sheet: FDA
SMILES	[Toxicity/AMES Mutagenesis] Predictions	[Toxicity/AMES Mutagenesis] Probability	[Toxicity/AMES Mutagenesis] Interpretation	[Toxicity/Avian] Predictions	[Toxicity/Avian] Probability	[Toxicity/Avian] Interpretation	[Toxicity/Bee] Predictions	[Toxicity/Bee] Probability	[Toxicity/Bee] Interpretation	[Toxicity/Bioconcentration Factor] Predictions	[Toxicity/Bioconcentration Factor] Interpretation	[Toxicity/Biodegradation] Predictions	[Toxicity/Biodegradation] Probability	[Toxicity/Biodegradation] Interpretation	[Toxicity/Carcinogenesis] Predictions	[Toxicity/Carcinogenesis] Probability	[Toxicity/Carcinogenesis] Interpretation	[Toxicity/Crustacean] Predictions	[Toxicity/Crustacean] Probability	[Toxicity/Crustacean] Interpretation	[Toxicity/Liver Injury I] Predictions	[Toxicity/Liver Injury I] Probability	[Toxicity/Liver Injury I] Interpretation	[Toxicity/Eye Corrosion] Predictions	[Toxicity/Eye Corrosion] Probability	[Toxicity/Eye Corrosion] Interpretation	[Toxicity/Eye irritation] Predictions	[Toxicity/Eye irritation] Probability	[Toxicity/Eye irritation] Interpretation	[Toxicity/Maximum Tolerated Dose] Predictions	[Toxicity/Liver Injury II] Predictions	[Toxicity/Liver Injury II] Probability	[Toxicity/Liver Injury II] Interpretation	[Toxicity/hERG Blockers] Predictions	[Toxicity/hERG Blockers] Probability	[Toxicity/hERG Blockers] Interpretation	[Toxicity/Daphnia Maga] Predictions	[Toxicity/Daphnia Maga] Interpretation	[Toxicity/Micronucleos] Predictions	[Toxicity/Micronucleos] Probability	[Toxicity/Micronucleos] Interpretation	[Toxicity/NR-AhR] Predictions	[Toxicity/NR-AhR] Probability	[Toxicity/NR-AhR] Interpretation	[Toxicity/NR-AR] Predictions	[Toxicity/NR-AR] Probability	[Toxicity/NR-AR] Interpretation	[Toxicity/NR-AR-LBD] Predictions	[Toxicity/NR-AR-LBD] Probability
[truncated: 1,615 more rows]
[truncated: 46 more columns]
